# Supplementary material for: Intriguing Reactivity of a 1,2‐Dihydrodialumane Towards Organic Azides – From a Terminal Diazido–Dialumane to Pendulum‐Clock‐Like Azide Bridging
Source: Angew Chem Int Ed Engl. 2025 Jul 4;64(33):e202503638. doi: 10.1002/anie.202503638 (PMC12338445; doi:10.1002/anie.202503638)
Supplement: Supplementary file 2 — Supporting Information [file ANIE-64-e202503638-s001.zip]

Archive with 5 entries (5 files):
- 1_out.cif
- 2_out.cif
- 3_out.cif
- 4_out.cif
- 5_out.cif
