# Supplementary material for: Intriguing Reactivity of a 1,2‐Dihydrodialumane Towards Organic Azides – From a Terminal Diazido–Dialumane to Pendulum‐Clock‐Like Azide Bridging
Source: Angew Chem Int Ed Engl. 2025 Jul 4;64(33):e202503638. doi: 10.1002/anie.202503638 (PMC12338445; doi:10.1002/anie.202503638)
Supplement: Supplementary file 2 — Supporting Information [file ANIE-64-e202503638-s001.zip › 1_out.cif]

 
data_1
 
_audit_creation_method            'SHELXL-2019/1'
_shelx_SHELXL_version_number      '2019/1'
_chemical_name_systematic         ?
_chemical_name_common             ?
_chemical_melting_point           ?
_chemical_formula_moiety          'C50 H62 Al2 N10, 2(C7 H8)'
_chemical_formula_sum
 'C64 H78 Al2 N10' 
_chemical_formula_weight          1041.32

loop_
 _atom_type_symbol
 _atom_type_description
 _atom_type_scat_dispersion_real
 _atom_type_scat_dispersion_imag
 _atom_type_scat_source
 'C'  'C'   0.0033   0.0016
 'International Tables Vol C Tables 4.2.6.8 and 6.1.1.4'
 'H'  'H'   0.0000   0.0000
 'International Tables Vol C Tables 4.2.6.8 and 6.1.1.4'
 'N'  'N'   0.0061   0.0033
 'International Tables Vol C Tables 4.2.6.8 and 6.1.1.4'
 'Al'  'Al'   0.0645   0.0514
 'International Tables Vol C Tables 4.2.6.8 and 6.1.1.4'
 
_space_group_crystal_system       triclinic
_space_group_IT_number            2
_space_group_name_H-M_alt         'P -1'
_space_group_name_Hall            '-P 1'
 
_shelx_space_group_comment
;
The symmetry employed for this shelxl refinement is uniquely defined
by the following loop, which should always be used as a source of
symmetry information in preference to the above space-group names.
They are only intended as comments.
;
 
loop_
 _space_group_symop_operation_xyz
 'x, y, z'
 '-x, -y, -z'
 
_cell_length_a                    11.071(2)
_cell_length_b                    11.439(2)
_cell_length_c                    26.393(3)
_cell_angle_alpha                 100.37(3)
_cell_angle_beta                  91.88(2)
_cell_angle_gamma                 116.23(2)
_cell_volume                      2925.3(10)
_cell_formula_units_Z             2
_cell_measurement_temperature     100(2)
_cell_measurement_reflns_used     4748
_cell_measurement_theta_min       2.759
_cell_measurement_theta_max       24.9965
 
_exptl_crystal_description        block
_exptl_crystal_colour             yellow
_exptl_crystal_density_meas       ?
_exptl_crystal_density_method     ?
_exptl_crystal_density_diffrn     1.182          
_exptl_crystal_F_000              1116
_exptl_transmission_factor_min    ?
_exptl_transmission_factor_max    ?
_exptl_crystal_size_max           0.33
_exptl_crystal_size_mid           0.214
_exptl_crystal_size_min           0.177
_exptl_absorpt_coefficient_mu     0.098
_shelx_estimated_absorpt_T_min    ?
_shelx_estimated_absorpt_T_max    ?
_exptl_absorpt_correction_type    multi-scan
_exptl_absorpt_correction_T_min   0.623785
_exptl_absorpt_correction_T_max   0.745159
_exptl_absorpt_process_details    'TWINABS 2012/1'
_exptl_absorpt_special_details    ?
_diffrn_ambient_temperature       100(2)
_diffrn_radiation_wavelength      0.71073
_diffrn_radiation_type            MoK\a
_diffrn_source                    'Incoatec Microsource'
_diffrn_detector_type             'Bruker Photon III C7 CMOS'
_diffrn_measurement_device_type   'Bruker Smart APEX II Quazar'
_diffrn_measurement_method        '\f and \w scans'
_diffrn_detector_area_resol_mean  ?
_diffrn_reflns_number             46646
_diffrn_reflns_av_unetI/netI      0.0317
_diffrn_reflns_av_R_equivalents   0.0434
_diffrn_reflns_limit_h_min        -13
_diffrn_reflns_limit_h_max        13
_diffrn_reflns_limit_k_min        -13
_diffrn_reflns_limit_k_max        13
_diffrn_reflns_limit_l_min        -31
_diffrn_reflns_limit_l_max        31
_diffrn_reflns_theta_min          2.033
_diffrn_reflns_theta_max          25.023
_diffrn_reflns_theta_full         25.023
_diffrn_measured_fraction_theta_max   0.989
_diffrn_measured_fraction_theta_full  0.989
_diffrn_reflns_Laue_measured_fraction_max    0.989
_diffrn_reflns_Laue_measured_fraction_full   0.989
_diffrn_reflns_point_group_measured_fraction_max   0.989
_diffrn_reflns_point_group_measured_fraction_full  0.989
_reflns_number_total              10244
_reflns_number_gt                 8817
_reflns_threshold_expression      'I > 2\s(I)'
_reflns_Friedel_coverage          0.000
_reflns_Friedel_fraction_max      .
_reflns_Friedel_fraction_full     .
 
_reflns_special_details
;
 _reflns_Friedel_fraction is defined as the number of unique
 Friedel pairs measured divided by the number that would be
 possible theoretically, ignoring centric projections and
 systematic absences. Completness statistics refer to single and
 composite reflections containing twin component 1 only.
;
 
_computing_data_collection        'Bruker APEX2 v2012.2'
_computing_cell_refinement        'Bruker SAINT V8.40B'
_computing_data_reduction         'Bruker SAINT V8.40B'
_computing_structure_solution     'SHELXT(Sheldrick,Acta Cryst.(2015)A71,3-8)'
_computing_structure_refinement 'SHELXL-2019/1 (Sheldrick, 2019)'
_computing_molecular_graphics     'ShelXle Rev: 1387'
_computing_publication_material   'ShelXle Rev: 1387'
_refine_special_details
;
 Refined as a 2-component twin.
;
_refine_ls_structure_factor_coef  Fsqd
_refine_ls_matrix_type            full
_refine_ls_weighting_scheme       calc
_refine_ls_weighting_details
'w=1/[\s^2^(Fo^2^)+(0.0335P)^2^+1.1699P] where P=(Fo^2^+2Fc^2^)/3'
_atom_sites_solution_primary      ?
_atom_sites_solution_secondary    ?
_atom_sites_solution_hydrogens    mixed
_refine_ls_hydrogen_treatment     mixed
_refine_ls_extinction_method      none
_refine_ls_extinction_coef        .
_refine_ls_number_reflns          10244
_refine_ls_number_parameters      838
_refine_ls_number_restraints      1221
_refine_ls_R_factor_all           0.0462
_refine_ls_R_factor_gt            0.0359
_refine_ls_wR_factor_ref          0.0878
_refine_ls_wR_factor_gt           0.0822
_refine_ls_goodness_of_fit_ref    1.030
_refine_ls_restrained_S_all       0.982
_refine_ls_shift/su_max           0.002
_refine_ls_shift/su_mean          0.000
 
loop_
 _atom_site_label
 _atom_site_type_symbol
 _atom_site_fract_x
 _atom_site_fract_y
 _atom_site_fract_z
 _atom_site_U_iso_or_equiv
 _atom_site_adp_type
 _atom_site_occupancy
 _atom_site_site_symmetry_order  
 _atom_site_calc_flag
 _atom_site_refinement_flags_posn
 _atom_site_refinement_flags_adp
 _atom_site_refinement_flags_occupancy
 _atom_site_disorder_assembly
 _atom_site_disorder_group
H11 H 0.611(2) 0.0169(19) 0.6824(8) 0.030(6) Uiso 1 1 d D . . . .
H36 H 1.030(2) 0.9717(18) 0.8327(8) 0.025(5) Uiso 1 1 d D . . . .
Al1 Al 0.57058(5) 0.37229(5) 0.71848(2) 0.01516(12) Uani 1 1 d . . . . .
Al2 Al 0.67349(5) 0.61449(5) 0.77409(2) 0.01504(12) Uani 1 1 d . . . . .
N1 N 0.51692(15) 0.22248(14) 0.74998(6) 0.0169(3) Uani 1 1 d . . . . .
N2 N 0.64431(15) 0.30042(14) 0.66294(6) 0.0154(3) Uani 1 1 d . . . . .
N3 N 0.77954(15) 0.76306(14) 0.74514(6) 0.0157(3) Uani 1 1 d . . . . .
N4 N 0.79141(15) 0.68094(14) 0.83865(6) 0.0156(3) Uani 1 1 d . . . . .
N5 N 0.41247(16) 0.36732(15) 0.68885(6) 0.0218(4) Uani 1 1 d . . . . .
N6 N 0.29861(16) 0.28879(15) 0.66963(6) 0.0198(3) Uani 1 1 d . . . . .
N7 N 0.18885(18) 0.21994(17) 0.65047(7) 0.0295(4) Uani 1 1 d . . . . .
N8 N 0.52722(17) 0.64732(16) 0.79120(7) 0.0244(4) Uani 1 1 d . . . . .
N9 N 0.40518(17) 0.58766(16) 0.78013(6) 0.0236(4) Uani 1 1 d . . . . .
N10 N 0.2895(2) 0.5364(2) 0.77183(8) 0.0400(5) Uani 1 1 d . . . . .
C1 C 0.44807(18) 0.20392(18) 0.79471(7) 0.0186(4) Uani 1 1 d . . . . .
C2 C 0.40066(19) 0.28687(19) 0.82197(7) 0.0228(4) Uani 1 1 d . . . . .
H2 H 0.412964 0.366942 0.812136 0.027 Uiso 1 1 calc R U . . .
C3 C 0.3338(2) 0.2479(2) 0.86464(8) 0.0279(5) Uani 1 1 d . . . . .
H3 H 0.300616 0.303039 0.884354 0.033 Uiso 1 1 calc R U . . .
C4 C 0.3152(2) 0.1308(2) 0.87868(8) 0.0280(5) Uani 1 1 d . . . . .
H4 H 0.269653 0.106753 0.907877 0.034 Uiso 1 1 calc R U . . .
C5 C 0.3626(2) 0.04752(19) 0.85036(7) 0.0246(4) Uani 1 1 d . . . . .
H5 H 0.349137 -0.033220 0.859864 0.030 Uiso 1 1 calc R U . . .
C6 C 0.42954(19) 0.08497(18) 0.80817(7) 0.0202(4) Uani 1 1 d . . . . .
C7 C 0.49012(19) 0.01732(18) 0.77019(7) 0.0192(4) Uani 1 1 d . . . . .
C8 C 0.3843(2) -0.12266(18) 0.74050(8) 0.0239(4) Uani 1 1 d . . . . .
H8A H 0.313318 -0.114869 0.720310 0.036 Uiso 1 1 calc R U . . .
H8B H 0.343496 -0.178847 0.765313 0.036 Uiso 1 1 calc R U . . .
H8C H 0.428780 -0.163167 0.717002 0.036 Uiso 1 1 calc R U . . .
C9 C 0.6084(2) 0.0053(2) 0.79680(8) 0.0260(4) Uani 1 1 d . . . . .
H9A H 0.652856 -0.027445 0.770374 0.039 Uiso 1 1 calc R U . . .
H9B H 0.573580 -0.057488 0.819814 0.039 Uiso 1 1 calc R U . . .
H9C H 0.674076 0.092991 0.817173 0.039 Uiso 1 1 calc R U . . .
C10 C 0.53999(18) 0.11543(17) 0.73384(7) 0.0167(4) Uani 1 1 d . . . . .
C11 C 0.60055(19) 0.09649(18) 0.69040(7) 0.0182(4) Uani 1 1 d D . . . .
C12 C 0.64662(18) 0.18254(17) 0.65560(7) 0.0180(4) Uani 1 1 d . . . . .
C13 C 0.6988(2) 0.1338(2) 0.60868(8) 0.0270(5) Uani 1 1 d . . . . .
H13A H 0.625544 0.051072 0.587894 0.041 Uiso 1 1 calc R U . . .
H13B H 0.773822 0.116899 0.619852 0.041 Uiso 1 1 calc R U . . .
H13C H 0.731163 0.201794 0.587717 0.041 Uiso 1 1 calc R U . . .
C14 C 0.70137(18) 0.38624(17) 0.62652(7) 0.0158(4) Uani 1 1 d . . . . .
C15 C 0.61789(19) 0.37742(17) 0.58298(7) 0.0178(4) Uani 1 1 d . . . . .
C16 C 0.6751(2) 0.46743(18) 0.55118(7) 0.0213(4) Uani 1 1 d . . . . .
H16 H 0.620595 0.462905 0.521603 0.026 Uiso 1 1 calc R U . . .
C17 C 0.8096(2) 0.56356(19) 0.56165(8) 0.0248(4) Uani 1 1 d . . . . .
H17 H 0.845882 0.625528 0.539923 0.030 Uiso 1 1 calc R U . . .
C18 C 0.8908(2) 0.56905(18) 0.60368(8) 0.0240(4) Uani 1 1 d . . . . .
H18 H 0.983259 0.634436 0.610304 0.029 Uiso 1 1 calc R U . . .
C19 C 0.83984(19) 0.48048(17) 0.63671(7) 0.0191(4) Uani 1 1 d . . . . .
C20 C 0.93486(19) 0.48177(18) 0.67993(8) 0.0229(4) Uani 1 1 d . . . . .
H20 H 0.878109 0.425620 0.703327 0.027 Uiso 1 1 calc R U . . .
C21 C 1.0256(3) 0.4210(3) 0.65799(10) 0.0468(7) Uani 1 1 d . . . . .
H21A H 0.968928 0.328652 0.639202 0.070 Uiso 1 1 calc R U . . .
H21B H 1.085382 0.422215 0.686526 0.070 Uiso 1 1 calc R U . . .
H21C H 1.080662 0.473125 0.634197 0.070 Uiso 1 1 calc R U . . .
C22 C 1.0248(2) 0.62140(19) 0.71270(8) 0.0260(4) Uani 1 1 d . . . . .
H22A H 1.085901 0.676642 0.691072 0.039 Uiso 1 1 calc R U . . .
H22B H 1.078385 0.615300 0.741481 0.039 Uiso 1 1 calc R U . . .
H22C H 0.967715 0.661897 0.726582 0.039 Uiso 1 1 calc R U . . .
C23 C 0.47169(19) 0.26955(18) 0.56752(7) 0.0203(4) Uani 1 1 d . . . . .
H23 H 0.442329 0.224132 0.597136 0.024 Uiso 1 1 calc R U . . .
C24 C 0.4614(2) 0.1643(2) 0.51992(8) 0.0287(5) Uani 1 1 d . . . . .
H24A H 0.486459 0.205959 0.490015 0.043 Uiso 1 1 calc R U . . .
H24B H 0.368062 0.092406 0.512062 0.043 Uiso 1 1 calc R U . . .
H24C H 0.523165 0.127358 0.527365 0.043 Uiso 1 1 calc R U . . .
C25 C 0.3754(2) 0.3274(2) 0.55635(8) 0.0279(5) Uani 1 1 d . . . . .
H25A H 0.394005 0.361115 0.524409 0.042 Uiso 1 1 calc R U . . .
H25B H 0.389050 0.400606 0.585360 0.042 Uiso 1 1 calc R U . . .
H25C H 0.281318 0.257478 0.552113 0.042 Uiso 1 1 calc R U . . .
C26 C 0.75366(19) 0.77967(17) 0.69439(7) 0.0170(4) Uani 1 1 d . . . . .
C27 C 0.6408(2) 0.69840(18) 0.65795(7) 0.0210(4) Uani 1 1 d . . . . .
H27 H 0.568036 0.621483 0.665144 0.025 Uiso 1 1 calc R U . . .
C28 C 0.6385(2) 0.73435(19) 0.61029(8) 0.0240(4) Uani 1 1 d . . . . .
H28 H 0.562115 0.681428 0.584638 0.029 Uiso 1 1 calc R U . . .
C29 C 0.7457(2) 0.84597(19) 0.59954(7) 0.0240(4) Uani 1 1 d . . . . .
H29 H 0.743002 0.866491 0.566329 0.029 Uiso 1 1 calc R U . . .
C30 C 0.8574(2) 0.92841(18) 0.63720(7) 0.0207(4) Uani 1 1 d . . . . .
H30 H 0.930370 1.005297 0.630097 0.025 Uiso 1 1 calc R U . . .
C31 C 0.85909(19) 0.89533(17) 0.68493(7) 0.0172(4) Uani 1 1 d . . . . .
C32 C 0.96118(18) 0.96483(17) 0.73315(7) 0.0167(4) Uani 1 1 d . . . . .
C33 C 0.9753(2) 1.10510(17) 0.75549(7) 0.0218(4) Uani 1 1 d . . . . .
H33A H 1.013228 1.162394 0.730758 0.033 Uiso 1 1 calc R U . . .
H33B H 1.035897 1.143684 0.788377 0.033 Uiso 1 1 calc R U . . .
H33C H 0.885818 1.098368 0.761516 0.033 Uiso 1 1 calc R U . . .
C34 C 1.10178(19) 0.97579(19) 0.72396(8) 0.0233(4) Uani 1 1 d . . . . .
H34A H 1.141684 1.036487 0.700539 0.035 Uiso 1 1 calc R U . . .
H34B H 1.092581 0.887349 0.708296 0.035 Uiso 1 1 calc R U . . .
H34C H 1.160763 1.010544 0.757170 0.035 Uiso 1 1 calc R U . . .
C35 C 0.89570(18) 0.86854(17) 0.76907(7) 0.0169(4) Uani 1 1 d . . . . .
C36 C 0.95118(19) 0.88851(18) 0.81963(7) 0.0183(4) Uani 1 1 d D . . . .
C37 C 0.90072(19) 0.80075(17) 0.85323(7) 0.0178(4) Uani 1 1 d . . . . .
C38 C 0.9741(2) 0.84792(18) 0.90773(7) 0.0235(4) Uani 1 1 d . . . . .
H38A H 0.948777 0.771505 0.924213 0.035 Uiso 1 1 calc R U . . .
H38B H 0.948848 0.912704 0.927849 0.035 Uiso 1 1 calc R U . . .
H38C H 1.072318 0.890204 0.906517 0.035 Uiso 1 1 calc R U . . .
C39 C 0.75453(18) 0.58800(17) 0.87326(7) 0.0158(4) Uani 1 1 d . . . . .
C40 C 0.66670(19) 0.58935(18) 0.91046(7) 0.0193(4) Uani 1 1 d . . . . .
C41 C 0.6273(2) 0.49054(19) 0.93944(7) 0.0231(4) Uani 1 1 d . . . . .
H41 H 0.567446 0.489143 0.964571 0.028 Uiso 1 1 calc R U . . .
C42 C 0.6726(2) 0.39513(19) 0.93266(8) 0.0243(4) Uani 1 1 d . . . . .
H42 H 0.642679 0.328069 0.952468 0.029 Uiso 1 1 calc R U . . .
C43 C 0.7621(2) 0.39718(18) 0.89680(7) 0.0227(4) Uani 1 1 d . . . . .
H43 H 0.794478 0.332180 0.892797 0.027 Uiso 1 1 calc R U . . .
C44 C 0.80530(19) 0.49304(17) 0.86653(7) 0.0185(4) Uani 1 1 d . . . . .
C45 C 0.91146(19) 0.49986(18) 0.83032(7) 0.0202(4) Uani 1 1 d . . . . .
H45 H 0.903891 0.548408 0.803388 0.024 Uiso 1 1 calc R U . . .
C46 C 0.8932(2) 0.36266(19) 0.80230(8) 0.0242(4) Uani 1 1 d . . . . .
H46A H 0.801279 0.310696 0.783500 0.036 Uiso 1 1 calc R U . . .
H46B H 0.906705 0.315563 0.827783 0.036 Uiso 1 1 calc R U . . .
H46C H 0.959755 0.373867 0.777675 0.036 Uiso 1 1 calc R U . . .
C47 C 1.0547(2) 0.5787(2) 0.86013(9) 0.0319(5) Uani 1 1 d . . . . .
H47A H 1.121490 0.581623 0.836271 0.048 Uiso 1 1 calc R U . . .
H47B H 1.063418 0.535055 0.887786 0.048 Uiso 1 1 calc R U . . .
H47C H 1.070875 0.669825 0.875399 0.048 Uiso 1 1 calc R U . . .
C48 C 0.6173(2) 0.69495(19) 0.92225(8) 0.0240(4) Uani 1 1 d . . . . .
H48 H 0.653368 0.756625 0.897934 0.029 Uiso 1 1 calc R U . . .
C49 C 0.6735(2) 0.7769(2) 0.97810(8) 0.0333(5) Uani 1 1 d . . . . .
H49A H 0.772835 0.816892 0.982384 0.050 Uiso 1 1 calc R U . . .
H49B H 0.638180 0.718317 1.002591 0.050 Uiso 1 1 calc R U . . .
H49C H 0.645221 0.847633 0.984908 0.050 Uiso 1 1 calc R U . . .
C50 C 0.4622(2) 0.6340(2) 0.91465(9) 0.0310(5) Uani 1 1 d . . . . .
H50A H 0.427093 0.578744 0.879481 0.046 Uiso 1 1 calc R U . . .
H50B H 0.434993 0.705621 0.919537 0.046 Uiso 1 1 calc R U . . .
H50C H 0.425158 0.578706 0.940081 0.046 Uiso 1 1 calc R U . . .
C51 C 0.9777(3) 0.1663(3) 0.51602(10) 0.0387(6) Uani 0.963(3) 1 d D U P A 1
H51A H 1.044346 0.145192 0.498378 0.058 Uiso 0.963(3) 1 calc R U P A 1
H51B H 0.925276 0.095632 0.534095 0.058 Uiso 0.963(3) 1 calc R U P A 1
H51C H 1.024834 0.251620 0.541238 0.058 Uiso 0.963(3) 1 calc R U P A 1
C52 C 0.8832(2) 0.1764(2) 0.47663(8) 0.0290(5) Uani 0.963(3) 1 d D U P A 1
C53 C 0.8513(3) 0.2820(3) 0.48440(9) 0.0320(6) Uani 0.963(3) 1 d D U P A 1
H53 H 0.890172 0.349957 0.515163 0.038 Uiso 0.963(3) 1 calc R U P A 1
C54 C 0.7640(3) 0.2905(3) 0.44833(10) 0.0394(6) Uani 0.963(3) 1 d D U P A 1
H54 H 0.744785 0.364566 0.453951 0.047 Uiso 0.963(3) 1 calc R U P A 1
C55 C 0.7042(3) 0.1897(3) 0.40355(10) 0.0423(6) Uani 0.963(3) 1 d D U P A 1
H55 H 0.642103 0.193425 0.378957 0.051 Uiso 0.963(3) 1 calc R U P A 1
C56 C 0.7360(2) 0.0853(3) 0.39539(9) 0.0389(6) Uani 0.963(3) 1 d D U P A 1
H56 H 0.696261 0.016880 0.364806 0.047 Uiso 0.963(3) 1 calc R U P A 1
C57 C 0.8250(3) 0.0788(2) 0.43117(9) 0.0343(6) Uani 0.963(3) 1 d D U P A 1
H57 H 0.846911 0.006456 0.424681 0.041 Uiso 0.963(3) 1 calc R U P A 1
C51A C 0.731(5) 0.267(6) 0.415(2) 0.037(6) Uani 0.037(3) 1 d D U P A 2
H51D H 0.694350 0.208757 0.380830 0.056 Uiso 0.037(3) 1 calc R U P A 2
H51E H 0.655334 0.266192 0.434216 0.056 Uiso 0.037(3) 1 calc R U P A 2
H51F H 0.789764 0.358375 0.412052 0.056 Uiso 0.037(3) 1 calc R U P A 2
C52A C 0.811(4) 0.218(4) 0.4449(15) 0.035(3) Uani 0.037(3) 1 d D U P A 2
C53A C 0.873(5) 0.282(5) 0.4950(16) 0.034(3) Uani 0.037(3) 1 d D U P A 2
H53A H 0.866325 0.359771 0.511718 0.041 Uiso 0.037(3) 1 calc R U P A 2
C54A C 0.945(5) 0.233(4) 0.5207(14) 0.033(3) Uani 0.037(3) 1 d D U P A 2
H54A H 0.985356 0.274990 0.555637 0.040 Uiso 0.037(3) 1 calc R U P A 2
C55A C 0.959(5) 0.123(5) 0.4957(16) 0.032(4) Uani 0.037(3) 1 d D U P A 2
H55A H 1.015057 0.094450 0.512449 0.039 Uiso 0.037(3) 1 calc R U P A 2
C56A C 0.893(5) 0.056(4) 0.4463(16) 0.033(3) Uani 0.037(3) 1 d D U P A 2
H56A H 0.896906 -0.022766 0.430116 0.039 Uiso 0.037(3) 1 calc R U P A 2
C57A C 0.819(6) 0.104(5) 0.4205(16) 0.034(3) Uani 0.037(3) 1 d D U P A 2
H57A H 0.775054 0.059610 0.386218 0.041 Uiso 0.037(3) 1 calc R U P A 2
C58 C 0.6310(3) 0.0587(3) 0.94768(13) 0.0398(8) Uani 0.788(4) 1 d D U P B 1
H58A H 0.585087 0.093885 0.927024 0.060 Uiso 0.788(4) 1 calc R U P B 1
H58B H 0.602589 0.061203 0.982469 0.060 Uiso 0.788(4) 1 calc R U P B 1
H58C H 0.606929 -0.033721 0.930756 0.060 Uiso 0.788(4) 1 calc R U P B 1
C59 C 0.7819(3) 0.1423(4) 0.95196(16) 0.0276(7) Uani 0.788(4) 1 d D U P B 1
C60 C 0.8549(4) 0.1133(4) 0.91429(16) 0.0299(9) Uani 0.788(4) 1 d D U P B 1
H60 H 0.810067 0.036343 0.887005 0.036 Uiso 0.788(4) 1 calc R U P B 1
C61 C 0.9924(4) 0.1953(4) 0.91598(17) 0.0302(9) Uani 0.788(4) 1 d D U P B 1
H61 H 1.040833 0.174726 0.889654 0.036 Uiso 0.788(4) 1 calc R U P B 1
C62 C 1.0598(5) 0.3071(4) 0.95588(19) 0.0286(9) Uani 0.788(4) 1 d D U P B 1
H62 H 1.153870 0.363878 0.956772 0.034 Uiso 0.788(4) 1 calc R U P B 1
C63 C 0.9883(4) 0.3352(4) 0.99459(16) 0.0288(9) Uani 0.788(4) 1 d D U P B 1
H63 H 1.033848 0.410695 1.022446 0.035 Uiso 0.788(4) 1 calc R U P B 1
C64 C 0.8505(3) 0.2532(4) 0.99249(12) 0.0276(7) Uani 0.788(4) 1 d D U P B 1
H64 H 0.802320 0.272841 1.019085 0.033 Uiso 0.788(4) 1 calc R U P B 1
C58A C 0.7239(11) 0.1794(11) 1.0212(4) 0.036(3) Uani 0.212(4) 1 d D U P B 2
H58D H 0.639072 0.097841 1.008144 0.053 Uiso 0.212(4) 1 calc R U P B 2
H58E H 0.763222 0.173612 1.053921 0.053 Uiso 0.212(4) 1 calc R U P B 2
H58F H 0.705422 0.256696 1.027162 0.053 Uiso 0.212(4) 1 calc R U P B 2
C59A C 0.8222(12) 0.1949(13) 0.9820(5) 0.026(2) Uani 0.212(4) 1 d D U P B 2
C60A C 0.7933(14) 0.1056(12) 0.9349(5) 0.024(2) Uani 0.212(4) 1 d D U P B 2
H60A H 0.707954 0.028233 0.926085 0.029 Uiso 0.212(4) 1 calc R U P B 2
C61A C 0.8887(15) 0.1298(15) 0.9013(6) 0.027(2) Uani 0.212(4) 1 d D U P B 2
H61A H 0.867007 0.071385 0.868177 0.032 Uiso 0.212(4) 1 calc R U P B 2
C62A C 1.0163(16) 0.2378(14) 0.9146(7) 0.028(2) Uani 0.212(4) 1 d D U P B 2
H62A H 1.083575 0.249057 0.891967 0.033 Uiso 0.212(4) 1 calc R U P B 2
C63A C 1.0457(18) 0.3293(18) 0.9610(8) 0.031(3) Uani 0.212(4) 1 d D U P B 2
H63A H 1.131098 0.406678 0.969717 0.038 Uiso 0.212(4) 1 calc R U P B 2
C64A C 0.9477(16) 0.3055(16) 0.9944(6) 0.029(3) Uani 0.212(4) 1 d D U P B 2
H64A H 0.967307 0.366850 1.026673 0.035 Uiso 0.212(4) 1 calc R U P B 2
 
loop_
 _atom_site_aniso_label
 _atom_site_aniso_U_11
 _atom_site_aniso_U_22
 _atom_site_aniso_U_33
 _atom_site_aniso_U_23
 _atom_site_aniso_U_13
 _atom_site_aniso_U_12
Al1 0.0146(3) 0.0150(3) 0.0138(3) 0.0000(2) 0.0004(2) 0.0061(2)
Al2 0.0142(3) 0.0144(3) 0.0139(3) 0.0000(2) 0.0004(2) 0.0055(2)
N1 0.0161(8) 0.0168(7) 0.0151(8) 0.0004(6) 0.0017(6) 0.0062(6)
N2 0.0137(8) 0.0152(7) 0.0137(8) 0.0004(6) -0.0017(6) 0.0048(6)
N3 0.0154(8) 0.0168(7) 0.0127(8) -0.0004(6) -0.0011(6) 0.0070(6)
N4 0.0175(8) 0.0147(7) 0.0134(8) 0.0005(6) 0.0018(6) 0.0071(6)
N5 0.0181(9) 0.0214(8) 0.0211(9) -0.0020(7) -0.0034(7) 0.0077(7)
N6 0.0205(10) 0.0214(8) 0.0192(8) 0.0046(7) 0.0040(7) 0.0107(8)
N7 0.0193(10) 0.0299(9) 0.0322(10) 0.0060(8) -0.0009(8) 0.0056(8)
N8 0.0183(9) 0.0244(8) 0.0284(10) -0.0001(7) 0.0025(7) 0.0100(7)
N9 0.0212(11) 0.0295(9) 0.0233(9) 0.0035(7) 0.0028(7) 0.0152(8)
N10 0.0216(11) 0.0522(12) 0.0434(12) 0.0015(10) 0.0033(9) 0.0177(9)
C1 0.0137(9) 0.0197(9) 0.0143(9) -0.0004(7) -0.0010(7) 0.0022(7)
C2 0.0193(10) 0.0203(9) 0.0211(10) -0.0009(8) 0.0021(8) 0.0042(8)
C3 0.0222(11) 0.0254(10) 0.0236(11) -0.0028(9) 0.0051(9) 0.0027(9)
C4 0.0204(11) 0.0311(11) 0.0176(10) 0.0021(9) 0.0036(8) -0.0004(9)
C5 0.0212(10) 0.0233(10) 0.0191(10) 0.0035(8) -0.0012(8) 0.0018(8)
C6 0.0144(9) 0.0211(9) 0.0171(10) 0.0009(8) -0.0023(8) 0.0025(8)
C7 0.0165(9) 0.0178(9) 0.0201(10) 0.0040(8) 0.0004(8) 0.0052(8)
C8 0.0220(10) 0.0180(9) 0.0258(11) 0.0029(8) 0.0000(8) 0.0050(8)
C9 0.0226(11) 0.0250(10) 0.0283(11) 0.0103(9) -0.0006(9) 0.0074(8)
C10 0.0129(9) 0.0153(8) 0.0179(10) 0.0001(7) -0.0038(7) 0.0046(7)
C11 0.0189(10) 0.0155(9) 0.0190(10) -0.0006(7) -0.0003(8) 0.0086(8)
C12 0.0160(9) 0.0176(9) 0.0169(10) -0.0015(7) -0.0021(8) 0.0070(7)
C13 0.0402(13) 0.0252(10) 0.0220(11) 0.0033(8) 0.0081(9) 0.0209(9)
C14 0.0193(10) 0.0143(8) 0.0136(9) -0.0005(7) 0.0039(7) 0.0087(7)
C15 0.0203(10) 0.0180(9) 0.0154(10) -0.0004(7) 0.0027(8) 0.0104(8)
C16 0.0251(10) 0.0234(10) 0.0182(10) 0.0038(8) 0.0043(8) 0.0138(8)
C17 0.0266(11) 0.0230(10) 0.0292(11) 0.0112(9) 0.0105(9) 0.0126(8)
C18 0.0194(10) 0.0199(9) 0.0312(11) 0.0047(8) 0.0076(9) 0.0078(8)
C19 0.0191(10) 0.0166(9) 0.0210(10) -0.0012(8) 0.0027(8) 0.0096(8)
C20 0.0183(10) 0.0209(9) 0.0257(11) 0.0010(8) -0.0021(8) 0.0075(8)
C21 0.0446(15) 0.0471(14) 0.0490(16) -0.0194(12) -0.0216(12) 0.0340(12)
C22 0.0205(10) 0.0231(10) 0.0275(11) -0.0021(9) 0.0020(9) 0.0068(8)
C23 0.0182(10) 0.0229(9) 0.0150(10) 0.0031(8) -0.0009(8) 0.0057(8)
C24 0.0290(11) 0.0276(10) 0.0201(11) -0.0023(8) -0.0025(9) 0.0078(9)
C25 0.0219(11) 0.0364(11) 0.0244(11) 0.0095(9) 0.0009(9) 0.0115(9)
C26 0.0207(10) 0.0168(9) 0.0152(9) 0.0013(7) 0.0018(8) 0.0110(8)
C27 0.0220(10) 0.0175(9) 0.0218(10) 0.0020(8) -0.0004(8) 0.0086(8)
C28 0.0280(11) 0.0205(9) 0.0206(10) -0.0017(8) -0.0061(8) 0.0113(8)
C29 0.0347(12) 0.0242(10) 0.0149(10) 0.0040(8) -0.0013(8) 0.0154(9)
C30 0.0254(10) 0.0196(9) 0.0197(10) 0.0048(8) 0.0039(8) 0.0123(8)
C31 0.0191(10) 0.0179(9) 0.0170(9) 0.0000(7) 0.0017(8) 0.0119(8)
C32 0.0176(9) 0.0158(9) 0.0153(10) 0.0021(7) 0.0002(7) 0.0070(7)
C33 0.0257(10) 0.0175(9) 0.0200(10) 0.0015(8) 0.0050(8) 0.0087(8)
C34 0.0182(10) 0.0252(10) 0.0262(11) 0.0073(8) 0.0039(8) 0.0088(8)
C35 0.0163(9) 0.0165(9) 0.0174(10) 0.0006(7) 0.0021(7) 0.0081(7)
C36 0.0164(10) 0.0156(9) 0.0173(10) -0.0009(8) -0.0020(8) 0.0042(8)
C37 0.0190(10) 0.0166(9) 0.0155(10) -0.0017(7) 0.0014(8) 0.0082(8)
C38 0.0267(11) 0.0198(9) 0.0172(10) 0.0006(8) -0.0029(8) 0.0062(8)
C39 0.0156(9) 0.0151(8) 0.0120(9) -0.0010(7) -0.0024(7) 0.0046(7)
C40 0.0174(10) 0.0209(9) 0.0152(9) -0.0005(7) -0.0003(8) 0.0067(8)
C41 0.0204(10) 0.0275(10) 0.0165(10) 0.0039(8) 0.0037(8) 0.0069(8)
C42 0.0243(11) 0.0244(10) 0.0220(11) 0.0111(9) 0.0027(8) 0.0070(8)
C43 0.0234(10) 0.0191(9) 0.0237(11) 0.0025(8) -0.0024(8) 0.0092(8)
C44 0.0173(9) 0.0181(9) 0.0146(9) -0.0010(7) -0.0036(8) 0.0052(7)
C45 0.0214(10) 0.0199(9) 0.0204(10) 0.0017(8) 0.0024(8) 0.0113(8)
C46 0.0269(11) 0.0234(10) 0.0211(11) -0.0005(8) -0.0003(8) 0.0127(9)
C47 0.0209(11) 0.0328(11) 0.0333(12) -0.0082(10) 0.0037(9) 0.0102(9)
C48 0.0292(11) 0.0257(10) 0.0199(10) 0.0029(8) 0.0083(9) 0.0156(9)
C49 0.0428(14) 0.0321(11) 0.0240(12) -0.0005(9) 0.0078(10) 0.0182(10)
C50 0.0320(12) 0.0361(11) 0.0318(12) 0.0076(10) 0.0112(10) 0.0211(10)
C51 0.0341(14) 0.0429(15) 0.0366(15) 0.0089(12) 0.0039(12) 0.0153(12)
C52 0.0214(11) 0.0331(11) 0.0272(11) 0.0061(9) 0.0097(9) 0.0074(9)
C53 0.0312(13) 0.0371(12) 0.0243(13) 0.0008(10) 0.0086(10) 0.0143(10)
C54 0.0405(14) 0.0566(15) 0.0290(13) 0.0072(11) 0.0111(11) 0.0294(12)
C55 0.0330(13) 0.0674(17) 0.0253(12) 0.0055(12) 0.0057(10) 0.0235(13)
C56 0.0293(13) 0.0459(13) 0.0270(13) -0.0020(10) 0.0047(10) 0.0080(11)
C57 0.0288(12) 0.0317(12) 0.0315(13) 0.0028(10) 0.0090(11) 0.0052(10)
C51A 0.034(9) 0.052(9) 0.027(9) 0.005(8) 0.009(8) 0.021(8)
C52A 0.030(4) 0.045(3) 0.027(3) 0.004(3) 0.009(3) 0.015(3)
C53A 0.030(5) 0.042(4) 0.028(4) 0.005(4) 0.009(4) 0.015(4)
C54A 0.028(5) 0.038(5) 0.028(5) 0.005(4) 0.008(4) 0.011(4)
C55A 0.024(6) 0.037(5) 0.029(5) 0.005(5) 0.010(5) 0.008(5)
C56A 0.024(5) 0.038(5) 0.029(5) 0.004(4) 0.010(4) 0.008(4)
C57A 0.027(4) 0.043(4) 0.028(4) 0.003(4) 0.009(4) 0.012(4)
C58 0.0318(16) 0.0349(15) 0.050(2) 0.0107(14) -0.0002(14) 0.0129(13)
C59 0.0317(15) 0.0288(17) 0.028(2) 0.0091(14) 0.0009(14) 0.0176(13)
C60 0.032(2) 0.0268(15) 0.029(2) 0.0036(14) -0.0038(15) 0.0138(14)
C61 0.033(2) 0.0310(19) 0.0297(15) 0.0013(16) 0.0012(14) 0.0198(17)
C62 0.0275(16) 0.0338(18) 0.0251(18) 0.0029(14) 0.0001(12) 0.0159(13)
C63 0.031(2) 0.0324(19) 0.0200(15) 0.0017(14) -0.0034(15) 0.0135(14)
C64 0.0314(18) 0.0340(17) 0.0200(15) 0.0054(13) 0.0013(12) 0.0176(15)
C58A 0.040(5) 0.043(5) 0.028(5) 0.005(4) 0.011(4) 0.024(4)
C59A 0.028(3) 0.031(4) 0.022(3) 0.004(3) 0.003(3) 0.017(3)
C60A 0.028(4) 0.027(4) 0.023(4) 0.005(3) 0.004(3) 0.017(3)
C61A 0.028(4) 0.035(4) 0.024(4) 0.006(3) 0.003(3) 0.022(3)
C62A 0.026(4) 0.035(4) 0.027(4) 0.004(4) 0.002(3) 0.018(3)
C63A 0.028(4) 0.035(4) 0.027(4) 0.001(3) 0.002(3) 0.014(3)
C64A 0.031(4) 0.035(4) 0.020(4) 0.001(3) 0.002(3) 0.016(3)
 
_geom_special_details
;
 All esds (except the esd in the dihedral angle between two l.s. planes)
 are estimated using the full covariance matrix.  The cell esds are taken
 into account individually in the estimation of esds in distances, angles
 and torsion angles; correlations between esds in cell parameters are only
 used when they are defined by crystal symmetry.  An approximate (isotropic)
 treatment of cell esds is used for estimating esds involving l.s. planes.
;
 
loop_
 _geom_bond_atom_site_label_1
 _geom_bond_atom_site_label_2
 _geom_bond_distance
 _geom_bond_site_symmetry_2
 _geom_bond_publ_flag
Al1 N5 1.8669(18) . ?
Al1 N1 1.9043(16) . ?
Al1 N2 1.9310(16) . ?
Al1 Al2 2.6008(12) . ?
Al2 N8 1.8686(18) . ?
Al2 N3 1.9009(16) . ?
Al2 N4 1.9225(17) . ?
N1 C10 1.357(2) . ?
N1 C1 1.423(2) . ?
N2 C12 1.339(2) . ?
N2 C14 1.455(2) . ?
N3 C35 1.345(2) . ?
N3 C26 1.424(2) . ?
N4 C37 1.343(2) . ?
N4 C39 1.457(2) . ?
N5 N6 1.203(2) . ?
N6 N7 1.150(2) . ?
N8 N9 1.210(2) . ?
N9 N10 1.142(2) . ?
C1 C2 1.383(3) . ?
C1 C6 1.397(3) . ?
C2 C3 1.399(3) . ?
C3 C4 1.384(3) . ?
C4 C5 1.398(3) . ?
C5 C6 1.385(3) . ?
C6 C7 1.509(3) . ?
C7 C9 1.536(3) . ?
C7 C10 1.536(2) . ?
C7 C8 1.543(3) . ?
C10 C11 1.379(3) . ?
C11 H11 0.955(18) . ?
C11 C12 1.409(3) . ?
C12 C13 1.504(3) . ?
C14 C15 1.411(3) . ?
C14 C19 1.412(3) . ?
C15 C16 1.391(3) . ?
C15 C23 1.523(3) . ?
C16 C17 1.386(3) . ?
C17 C18 1.379(3) . ?
C18 C19 1.396(3) . ?
C19 C20 1.520(3) . ?
C20 C22 1.527(3) . ?
C20 C21 1.529(3) . ?
C23 C25 1.528(3) . ?
C23 C24 1.538(3) . ?
C26 C27 1.387(3) . ?
C26 C31 1.396(3) . ?
C27 C28 1.395(3) . ?
C28 C29 1.390(3) . ?
C29 C30 1.400(3) . ?
C30 C31 1.381(3) . ?
C31 C32 1.509(3) . ?
C32 C35 1.534(2) . ?
C32 C34 1.536(3) . ?
C32 C33 1.542(2) . ?
C35 C36 1.387(3) . ?
C36 H36 0.957(18) . ?
C36 C37 1.401(3) . ?
C37 C38 1.509(3) . ?
C39 C40 1.407(3) . ?
C39 C44 1.416(3) . ?
C40 C41 1.396(3) . ?
C40 C48 1.522(3) . ?
C41 C42 1.376(3) . ?
C42 C43 1.389(3) . ?
C43 C44 1.395(3) . ?
C44 C45 1.523(3) . ?
C45 C46 1.530(3) . ?
C45 C47 1.532(3) . ?
C48 C50 1.531(3) . ?
C48 C49 1.538(3) . ?
C51 C52 1.506(3) . ?
C52 C53 1.385(3) . ?
C52 C57 1.390(3) . ?
C53 C54 1.379(4) . ?
C54 C55 1.395(4) . ?
C55 C56 1.371(4) . ?
C56 C57 1.377(4) . ?
C51A C52A 1.504(15) . ?
C52A C53A 1.381(14) . ?
C52A C57A 1.388(14) . ?
C53A C54A 1.383(14) . ?
C54A C55A 1.386(14) . ?
C55A C56A 1.382(14) . ?
C56A C57A 1.384(14) . ?
C58 C59 1.501(4) . ?
C59 C60 1.387(5) . ?
C59 C64 1.391(4) . ?
C60 C61 1.384(5) . ?
C61 C62 1.386(5) . ?
C62 C63 1.391(5) . ?
C63 C64 1.386(4) . ?
C58A C59A 1.502(11) . ?
C59A C64A 1.381(12) . ?
C59A C60A 1.384(11) . ?
C60A C61A 1.369(11) . ?
C61A C62A 1.383(12) . ?
C62A C63A 1.382(12) . ?
C63A C64A 1.385(12) . ?
 
loop_
 _geom_angle_atom_site_label_1
 _geom_angle_atom_site_label_2
 _geom_angle_atom_site_label_3
 _geom_angle
 _geom_angle_site_symmetry_1
 _geom_angle_site_symmetry_3
 _geom_angle_publ_flag
N5 Al1 N1 107.24(7) . . ?
N5 Al1 N2 106.86(7) . . ?
N1 Al1 N2 94.25(7) . . ?
N5 Al1 Al2 97.21(6) . . ?
N1 Al1 Al2 121.37(5) . . ?
N2 Al1 Al2 128.42(5) . . ?
N8 Al2 N3 101.88(7) . . ?
N8 Al2 N4 103.48(8) . . ?
N3 Al2 N4 94.74(7) . . ?
N8 Al2 Al1 106.60(6) . . ?
N3 Al2 Al1 120.85(5) . . ?
N4 Al2 Al1 125.96(6) . . ?
C10 N1 C1 108.19(14) . . ?
C10 N1 Al1 125.50(12) . . ?
C1 N1 Al1 126.30(12) . . ?
C12 N2 C14 119.18(15) . . ?
C12 N2 Al1 126.31(12) . . ?
C14 N2 Al1 114.51(11) . . ?
C35 N3 C26 108.53(14) . . ?
C35 N3 Al2 124.99(12) . . ?
C26 N3 Al2 126.43(12) . . ?
C37 N4 C39 119.61(15) . . ?
C37 N4 Al2 126.13(12) . . ?
C39 N4 Al2 114.26(11) . . ?
N6 N5 Al1 140.59(14) . . ?
N7 N6 N5 175.91(19) . . ?
N9 N8 Al2 135.60(14) . . ?
N10 N9 N8 176.2(2) . . ?
C2 C1 C6 122.25(17) . . ?
C2 C1 N1 126.93(16) . . ?
C6 C1 N1 110.80(16) . . ?
C1 C2 C3 117.23(18) . . ?
C4 C3 C2 121.3(2) . . ?
C3 C4 C5 120.67(18) . . ?
C6 C5 C4 118.72(18) . . ?
C5 C6 C1 119.81(18) . . ?
C5 C6 C7 131.30(17) . . ?
C1 C6 C7 108.88(15) . . ?
C6 C7 C9 112.05(16) . . ?
C6 C7 C10 100.63(14) . . ?
C9 C7 C10 111.34(15) . . ?
C6 C7 C8 112.56(16) . . ?
C9 C7 C8 108.83(16) . . ?
C10 C7 C8 111.30(15) . . ?
N1 C10 C11 124.59(16) . . ?
N1 C10 C7 111.44(15) . . ?
C11 C10 C7 123.98(16) . . ?
H11 C11 C10 117.7(13) . . ?
H11 C11 C12 116.2(13) . . ?
C10 C11 C12 126.14(17) . . ?
N2 C12 C11 123.02(17) . . ?
N2 C12 C13 121.15(16) . . ?
C11 C12 C13 115.83(16) . . ?
C15 C14 C19 121.22(16) . . ?
C15 C14 N2 120.14(16) . . ?
C19 C14 N2 118.61(16) . . ?
C16 C15 C14 117.97(17) . . ?
C16 C15 C23 118.72(17) . . ?
C14 C15 C23 123.21(16) . . ?
C17 C16 C15 121.51(18) . . ?
C18 C17 C16 119.85(17) . . ?
C17 C18 C19 121.36(18) . . ?
C18 C19 C14 118.02(17) . . ?
C18 C19 C20 119.90(17) . . ?
C14 C19 C20 121.97(16) . . ?
C19 C20 C22 113.11(16) . . ?
C19 C20 C21 110.91(17) . . ?
C22 C20 C21 108.73(17) . . ?
C15 C23 C25 112.08(15) . . ?
C15 C23 C24 110.58(16) . . ?
C25 C23 C24 109.86(17) . . ?
C27 C26 C31 121.94(16) . . ?
C27 C26 N3 127.49(16) . . ?
C31 C26 N3 110.55(16) . . ?
C26 C27 C28 117.19(17) . . ?
C29 C28 C27 121.40(18) . . ?
C28 C29 C30 120.57(17) . . ?
C31 C30 C29 118.42(17) . . ?
C30 C31 C26 120.37(17) . . ?
C30 C31 C32 130.94(17) . . ?
C26 C31 C32 108.70(15) . . ?
C31 C32 C35 100.67(14) . . ?
C31 C32 C34 112.60(16) . . ?
C35 C32 C34 110.43(14) . . ?
C31 C32 C33 111.85(15) . . ?
C35 C32 C33 111.82(15) . . ?
C34 C32 C33 109.29(15) . . ?
N3 C35 C36 124.86(16) . . ?
N3 C35 C32 111.48(15) . . ?
C36 C35 C32 123.66(17) . . ?
H36 C36 C35 115.9(12) . . ?
H36 C36 C37 117.7(12) . . ?
C35 C36 C37 126.33(17) . . ?
N4 C37 C36 122.55(17) . . ?
N4 C37 C38 120.73(16) . . ?
C36 C37 C38 116.71(16) . . ?
C40 C39 C44 121.46(16) . . ?
C40 C39 N4 120.85(16) . . ?
C44 C39 N4 117.63(15) . . ?
C41 C40 C39 117.63(17) . . ?
C41 C40 C48 118.50(17) . . ?
C39 C40 C48 123.83(16) . . ?
C42 C41 C40 121.95(18) . . ?
C41 C42 C43 119.80(17) . . ?
C42 C43 C44 121.15(18) . . ?
C43 C44 C39 117.98(17) . . ?
C43 C44 C45 120.26(17) . . ?
C39 C44 C45 121.62(15) . . ?
C44 C45 C46 113.53(15) . . ?
C44 C45 C47 110.65(16) . . ?
C46 C45 C47 108.70(16) . . ?
C40 C48 C50 112.19(16) . . ?
C40 C48 C49 109.79(17) . . ?
C50 C48 C49 110.07(17) . . ?
C53 C52 C57 118.0(2) . . ?
C53 C52 C51 121.5(2) . . ?
C57 C52 C51 120.5(2) . . ?
C54 C53 C52 121.3(2) . . ?
C53 C54 C55 119.7(2) . . ?
C56 C55 C54 119.4(2) . . ?
C55 C56 C57 120.5(2) . . ?
C56 C57 C52 121.0(2) . . ?
C53A C52A C57A 120.5(16) . . ?
C53A C52A C51A 121.4(19) . . ?
C57A C52A C51A 118.0(19) . . ?
C52A C53A C54A 119.4(18) . . ?
C53A C54A C55A 120.3(18) . . ?
C56A C55A C54A 120.0(18) . . ?
C55A C56A C57A 119.9(18) . . ?
C56A C57A C52A 119.7(18) . . ?
C60 C59 C64 118.6(3) . . ?
C60 C59 C58 120.4(4) . . ?
C64 C59 C58 121.0(3) . . ?
C61 C60 C59 120.8(3) . . ?
C60 C61 C62 120.4(4) . . ?
C61 C62 C63 119.3(4) . . ?
C64 C63 C62 120.0(4) . . ?
C63 C64 C59 120.9(3) . . ?
C64A C59A C60A 119.3(10) . . ?
C64A C59A C58A 117.0(11) . . ?
C60A C59A C58A 123.8(12) . . ?
C61A C60A C59A 119.4(11) . . ?
C60A C61A C62A 121.2(12) . . ?
C63A C62A C61A 120.0(13) . . ?
C62A C63A C64A 118.4(14) . . ?
C59A C64A C63A 121.6(12) . . ?
 
_refine_diff_density_max    0.292
_refine_diff_density_min   -0.233
_refine_diff_density_rms    0.041

_shelx_res_file
;
TITL twin4_a.res in P-1
    twin5.res
    created by SHELXL-2019/1 at 13:26:30 on 19-Jun-2024
REM Old TITL twin4 in P-1
REM SHELXT solution in P-1: R1 0.154, Rweak 0.015, Alpha 0.079
REM <I/s>   0.000 for    0 systematic absences,  Orientation as input
REM Formula found by SHELXT:  C67 N7 Al2
CELL  0.71073  11.071  11.439  26.393  100.37   91.88  116.23
ZERR   2.000   0.002   0.002   0.003    0.03    0.02    0.02
LATT  1
SFAC C H N AL
UNIT 128 156 20 4
OMIT 0 -1 1
OMIT 1 -1 1
TEMP -173.150
L.S. 10
BOND
LIST 4
ACTA
FMAP 2
sadi
PLAN 20
merg 0
sadi c11 h11 c36 h36
bind c36 h36
bind c11 h11
WGHT    0.033500    1.169900
BASF   0.44963
FVAR       0.53584   0.78785   0.96304
H11   2    0.610978    0.016887    0.682356    11.00000    0.02987
H36   2    1.030232    0.971703    0.832708    11.00000    0.02508
AL1   4    0.570582    0.372287    0.718480    11.00000    0.01455    0.01499 =
         0.01379   -0.00001    0.00035    0.00610
AL2   4    0.673492    0.614485    0.774090    11.00000    0.01419    0.01441 =
         0.01391   -0.00004    0.00039    0.00545
N1    3    0.516924    0.222476    0.749984    11.00000    0.01608    0.01677 =
         0.01514    0.00045    0.00170    0.00620
N2    3    0.644313    0.300422    0.662939    11.00000    0.01373    0.01522 =
         0.01370    0.00037   -0.00169    0.00478
N3    3    0.779540    0.763056    0.745136    11.00000    0.01541    0.01677 =
         0.01274   -0.00040   -0.00107    0.00705
N4    3    0.791409    0.680939    0.838653    11.00000    0.01748    0.01470 =
         0.01336    0.00052    0.00176    0.00709
N5    3    0.412467    0.367319    0.688851    11.00000    0.01808    0.02143 =
         0.02108   -0.00195   -0.00340    0.00773
N6    3    0.298610    0.288793    0.669625    11.00000    0.02046    0.02137 =
         0.01923    0.00457    0.00396    0.01073
N7    3    0.188850    0.219938    0.650471    11.00000    0.01931    0.02986 =
         0.03218    0.00596   -0.00087    0.00556
N8    3    0.527223    0.647319    0.791200    11.00000    0.01830    0.02439 =
         0.02841   -0.00012    0.00252    0.01000
N9    3    0.405184    0.587656    0.780132    11.00000    0.02124    0.02950 =
         0.02328    0.00345    0.00280    0.01522
N10   3    0.289450    0.536434    0.771825    11.00000    0.02156    0.05225 =
         0.04339    0.00149    0.00326    0.01772
C1    1    0.448068    0.203925    0.794706    11.00000    0.01367    0.01969 =
         0.01428   -0.00037   -0.00103    0.00216
C2    1    0.400664    0.286870    0.821969    11.00000    0.01932    0.02029 =
         0.02112   -0.00090    0.00213    0.00424
AFIX  43
H2    2    0.412964    0.366942    0.812136    11.00000   -1.20000
AFIX   0
C3    1    0.333832    0.247949    0.864637    11.00000    0.02215    0.02544 =
         0.02364   -0.00285    0.00509    0.00271
AFIX  43
H3    2    0.300616    0.303039    0.884354    11.00000   -1.20000
AFIX   0
C4    1    0.315163    0.130811    0.878684    11.00000    0.02041    0.03110 =
         0.01765    0.00207    0.00358   -0.00036
AFIX  43
H4    2    0.269653    0.106753    0.907877    11.00000   -1.20000
AFIX   0
C5    1    0.362581    0.047522    0.850359    11.00000    0.02120    0.02329 =
         0.01912    0.00348   -0.00118    0.00179
AFIX  43
H5    2    0.349137   -0.033220    0.859864    11.00000   -1.20000
AFIX   0
C6    1    0.429545    0.084968    0.808166    11.00000    0.01439    0.02108 =
         0.01710    0.00087   -0.00235    0.00249
C7    1    0.490120    0.017315    0.770195    11.00000    0.01645    0.01781 =
         0.02013    0.00395    0.00040    0.00520
C8    1    0.384274   -0.122659    0.740496    11.00000    0.02202    0.01805 =
         0.02580    0.00288    0.00001    0.00496
AFIX 137
H8A   2    0.313318   -0.114869    0.720310    11.00000   -1.50000
H8B   2    0.343496   -0.178847    0.765313    11.00000   -1.50000
H8C   2    0.428780   -0.163167    0.717002    11.00000   -1.50000
AFIX   0
C9    1    0.608360    0.005251    0.796797    11.00000    0.02258    0.02498 =
         0.02827    0.01029   -0.00060    0.00742
AFIX 137
H9A   2    0.652856   -0.027445    0.770374    11.00000   -1.50000
H9B   2    0.573580   -0.057488    0.819814    11.00000   -1.50000
H9C   2    0.674076    0.092991    0.817173    11.00000   -1.50000
AFIX   0
C10   1    0.539993    0.115434    0.733838    11.00000    0.01289    0.01534 =
         0.01790    0.00009   -0.00377    0.00463
C11   1    0.600551    0.096490    0.690396    11.00000    0.01889    0.01553 =
         0.01905   -0.00063   -0.00032    0.00855
C12   1    0.646617    0.182542    0.655596    11.00000    0.01601    0.01765 =
         0.01693   -0.00150   -0.00212    0.00696
C13   1    0.698833    0.133836    0.608680    11.00000    0.04015    0.02524 =
         0.02205    0.00331    0.00809    0.02092
AFIX 137
H13A  2    0.625544    0.051072    0.587894    11.00000   -1.50000
H13B  2    0.773822    0.116899    0.619852    11.00000   -1.50000
H13C  2    0.731163    0.201794    0.587717    11.00000   -1.50000
AFIX   0
C14   1    0.701367    0.386244    0.626518    11.00000    0.01929    0.01427 =
         0.01360   -0.00053    0.00385    0.00868
C15   1    0.617889    0.377423    0.582978    11.00000    0.02030    0.01802 =
         0.01538   -0.00037    0.00275    0.01045
C16   1    0.675055    0.467432    0.551179    11.00000    0.02511    0.02343 =
         0.01825    0.00378    0.00430    0.01376
AFIX  43
H16   2    0.620595    0.462905    0.521603    11.00000   -1.20000
AFIX   0
C17   1    0.809625    0.563556    0.561652    11.00000    0.02664    0.02297 =
         0.02915    0.01124    0.01054    0.01257
AFIX  43
H17   2    0.845882    0.625528    0.539923    11.00000   -1.20000
AFIX   0
C18   1    0.890780    0.569047    0.603684    11.00000    0.01944    0.01994 =
         0.03124    0.00472    0.00762    0.00775
AFIX  43
H18   2    0.983259    0.634436    0.610304    11.00000   -1.20000
AFIX   0
C19   1    0.839839    0.480485    0.636714    11.00000    0.01906    0.01656 =
         0.02100   -0.00122    0.00270    0.00958
C20   1    0.934863    0.481771    0.679934    11.00000    0.01826    0.02091 =
         0.02568    0.00097   -0.00206    0.00747
AFIX  13
H20   2    0.878109    0.425620    0.703327    11.00000   -1.20000
AFIX   0
C21   1    1.025608    0.420982    0.657995    11.00000    0.04459    0.04714 =
         0.04901   -0.01939   -0.02162    0.03399
AFIX 137
H21A  2    0.968928    0.328652    0.639202    11.00000   -1.50000
H21B  2    1.085382    0.422215    0.686526    11.00000   -1.50000
H21C  2    1.080662    0.473125    0.634197    11.00000   -1.50000
AFIX   0
C22   1    1.024764    0.621402    0.712700    11.00000    0.02045    0.02310 =
         0.02749   -0.00206    0.00199    0.00675
AFIX 137
H22A  2    1.085901    0.676642    0.691072    11.00000   -1.50000
H22B  2    1.078385    0.615300    0.741481    11.00000   -1.50000
H22C  2    0.967715    0.661897    0.726582    11.00000   -1.50000
AFIX   0
C23   1    0.471694    0.269548    0.567523    11.00000    0.01821    0.02291 =
         0.01502    0.00310   -0.00093    0.00574
AFIX  13
H23   2    0.442329    0.224132    0.597136    11.00000   -1.20000
AFIX   0
C24   1    0.461412    0.164265    0.519922    11.00000    0.02899    0.02764 =
         0.02005   -0.00231   -0.00245    0.00779
AFIX 137
H24A  2    0.486459    0.205959    0.490015    11.00000   -1.50000
H24B  2    0.368062    0.092406    0.512062    11.00000   -1.50000
H24C  2    0.523165    0.127358    0.527365    11.00000   -1.50000
AFIX   0
C25   1    0.375383    0.327370    0.556350    11.00000    0.02188    0.03637 =
         0.02444    0.00953    0.00091    0.01152
AFIX 137
H25A  2    0.394005    0.361115    0.524409    11.00000   -1.50000
H25B  2    0.389050    0.400606    0.585360    11.00000   -1.50000
H25C  2    0.281318    0.257478    0.552113    11.00000   -1.50000
AFIX   0
C26   1    0.753663    0.779672    0.694393    11.00000    0.02071    0.01682 =
         0.01525    0.00128    0.00175    0.01095
C27   1    0.640764    0.698401    0.657947    11.00000    0.02198    0.01748 =
         0.02178    0.00196   -0.00038    0.00858
AFIX  43
H27   2    0.568036    0.621483    0.665144    11.00000   -1.20000
AFIX   0
C28   1    0.638507    0.734355    0.610292    11.00000    0.02795    0.02051 =
         0.02059   -0.00171   -0.00607    0.01132
AFIX  43
H28   2    0.562115    0.681428    0.584638    11.00000   -1.20000
AFIX   0
C29   1    0.745650    0.845975    0.599535    11.00000    0.03470    0.02417 =
         0.01490    0.00403   -0.00126    0.01538
AFIX  43
H29   2    0.743002    0.866491    0.566329    11.00000   -1.20000
AFIX   0
C30   1    0.857404    0.928409    0.637199    11.00000    0.02540    0.01961 =
         0.01971    0.00483    0.00386    0.01233
AFIX  43
H30   2    0.930370    1.005297    0.630097    11.00000   -1.20000
AFIX   0
C31   1    0.859091    0.895334    0.684925    11.00000    0.01911    0.01787 =
         0.01695    0.00003    0.00172    0.01194
C32   1    0.961183    0.964825    0.733149    11.00000    0.01760    0.01575 =
         0.01534    0.00210    0.00022    0.00698
C33   1    0.975320    1.105102    0.755486    11.00000    0.02574    0.01749 =
         0.01997    0.00145    0.00498    0.00873
AFIX 137
H33A  2    1.013228    1.162394    0.730758    11.00000   -1.50000
H33B  2    1.035897    1.143684    0.788377    11.00000   -1.50000
H33C  2    0.885818    1.098368    0.761516    11.00000   -1.50000
AFIX   0
C34   1    1.101783    0.975794    0.723956    11.00000    0.01822    0.02521 =
         0.02616    0.00733    0.00393    0.00883
AFIX 137
H34A  2    1.141684    1.036487    0.700539    11.00000   -1.50000
H34B  2    1.092581    0.887349    0.708296    11.00000   -1.50000
H34C  2    1.160763    1.010544    0.757170    11.00000   -1.50000
AFIX   0
C35   1    0.895702    0.868545    0.769069    11.00000    0.01635    0.01650 =
         0.01744    0.00061    0.00213    0.00814
C36   1    0.951180    0.888509    0.819628    11.00000    0.01644    0.01560 =
         0.01727   -0.00089   -0.00198    0.00418
C37   1    0.900716    0.800752    0.853229    11.00000    0.01903    0.01664 =
         0.01546   -0.00166    0.00135    0.00822
C38   1    0.974094    0.847924    0.907727    11.00000    0.02672    0.01981 =
         0.01715    0.00064   -0.00287    0.00615
AFIX 137
H38A  2    0.948777    0.771505    0.924213    11.00000   -1.50000
H38B  2    0.948848    0.912704    0.927849    11.00000   -1.50000
H38C  2    1.072318    0.890204    0.906517    11.00000   -1.50000
AFIX   0
C39   1    0.754527    0.588003    0.873261    11.00000    0.01557    0.01508 =
         0.01199   -0.00103   -0.00245    0.00457
C40   1    0.666701    0.589346    0.910460    11.00000    0.01737    0.02090 =
         0.01522   -0.00054   -0.00027    0.00672
C41   1    0.627289    0.490539    0.939438    11.00000    0.02037    0.02754 =
         0.01649    0.00393    0.00368    0.00688
AFIX  43
H41   2    0.567446    0.489143    0.964571    11.00000   -1.20000
AFIX   0
C42   1    0.672573    0.395132    0.932664    11.00000    0.02433    0.02437 =
         0.02198    0.01107    0.00271    0.00696
AFIX  43
H42   2    0.642679    0.328069    0.952468    11.00000   -1.20000
AFIX   0
C43   1    0.762093    0.397185    0.896795    11.00000    0.02338    0.01909 =
         0.02368    0.00253   -0.00236    0.00923
AFIX  43
H43   2    0.794478    0.332180    0.892797    11.00000   -1.20000
AFIX   0
C44   1    0.805302    0.493035    0.866529    11.00000    0.01725    0.01811 =
         0.01456   -0.00096   -0.00362    0.00517
C45   1    0.911465    0.499859    0.830318    11.00000    0.02140    0.01991 =
         0.02045    0.00169    0.00244    0.01132
AFIX  13
H45   2    0.903891    0.548408    0.803388    11.00000   -1.20000
AFIX   0
C46   1    0.893155    0.362661    0.802300    11.00000    0.02692    0.02345 =
         0.02105   -0.00050   -0.00027    0.01266
AFIX 137
H46A  2    0.801279    0.310696    0.783500    11.00000   -1.50000
H46B  2    0.906705    0.315563    0.827783    11.00000   -1.50000
H46C  2    0.959755    0.373867    0.777675    11.00000   -1.50000
AFIX   0
C47   1    1.054709    0.578688    0.860127    11.00000    0.02086    0.03281 =
         0.03328   -0.00821    0.00373    0.01020
AFIX 137
H47A  2    1.121490    0.581623    0.836271    11.00000   -1.50000
H47B  2    1.063418    0.535055    0.887786    11.00000   -1.50000
H47C  2    1.070875    0.669825    0.875399    11.00000   -1.50000
AFIX   0
C48   1    0.617298    0.694948    0.922253    11.00000    0.02924    0.02575 =
         0.01991    0.00293    0.00831    0.01556
AFIX  13
H48   2    0.653368    0.756625    0.897934    11.00000   -1.20000
AFIX   0
C49   1    0.673478    0.776877    0.978098    11.00000    0.04275    0.03206 =
         0.02404   -0.00052    0.00780    0.01823
AFIX 137
H49A  2    0.772835    0.816892    0.982384    11.00000   -1.50000
H49B  2    0.638180    0.718317    1.002591    11.00000   -1.50000
H49C  2    0.645221    0.847633    0.984908    11.00000   -1.50000
AFIX   0
C50   1    0.462177    0.634023    0.914654    11.00000    0.03197    0.03614 =
         0.03177    0.00759    0.01124    0.02111
AFIX 137
H50A  2    0.427093    0.578744    0.879481    11.00000   -1.50000
H50B  2    0.434993    0.705621    0.919537    11.00000   -1.50000
H50C  2    0.425158    0.578706    0.940081    11.00000   -1.50000
AFIX   0
simu 0.01 0.02 C51 > last
rigu C51 > last
flat C51 > C57
flat C51A > C57A
same C51 C52 C57 < C53
same C51A > C57A
part 1 31
C51   1    0.977656    0.166339    0.516023    31.00000    0.03410    0.04290 =
         0.03661    0.00893    0.00394    0.01529
AFIX 137
H51A  2    1.044346    0.145192    0.498378    31.00000   -1.50000
H51B  2    0.925276    0.095632    0.534095    31.00000   -1.50000
H51C  2    1.024834    0.251620    0.541238    31.00000   -1.50000
AFIX   0
same c53 > c57 c52
C52   1    0.883188    0.176439    0.476629    31.00000    0.02137    0.03308 =
         0.02722    0.00609    0.00971    0.00742
C53   1    0.851257    0.282039    0.484401    31.00000    0.03115    0.03710 =
         0.02429    0.00081    0.00863    0.01427
AFIX  43
H53   2    0.890172    0.349957    0.515163    31.00000   -1.20000
AFIX   0
C54   1    0.764044    0.290467    0.448330    31.00000    0.04048    0.05660 =
         0.02904    0.00716    0.01113    0.02936
AFIX  43
H54   2    0.744785    0.364566    0.453951    31.00000   -1.20000
AFIX   0
C55   1    0.704222    0.189709    0.403549    31.00000    0.03302    0.06744 =
         0.02526    0.00550    0.00575    0.02353
AFIX  43
H55   2    0.642103    0.193425    0.378957    31.00000   -1.20000
AFIX   0
C56   1    0.735971    0.085300    0.395389    31.00000    0.02929    0.04595 =
         0.02696   -0.00205    0.00469    0.00802
AFIX  43
H56   2    0.696261    0.016880    0.364806    31.00000   -1.20000
AFIX   0
C57   1    0.824966    0.078795    0.431168    31.00000    0.02879    0.03169 =
         0.03145    0.00282    0.00895    0.00524
AFIX  43
H57   2    0.846911    0.006456    0.424681    31.00000   -1.20000
AFIX   0
part 2 -31
C51A  1    0.730547    0.267094    0.415439   -31.00000    0.03400    0.05171 =
         0.02652    0.00503    0.00934    0.02062
AFIX  33
H51D  2    0.694350    0.208757    0.380830   -31.00000   -1.50000
H51E  2    0.655334    0.266192    0.434216   -31.00000   -1.50000
H51F  2    0.789764    0.358375    0.412052   -31.00000   -1.50000
AFIX   0
C52A  1    0.810642    0.217926    0.444931   -31.00000    0.02995    0.04500 =
         0.02733    0.00387    0.00896    0.01502
C53A  1    0.873005    0.282391    0.495036   -31.00000    0.03020    0.04244 =
         0.02780    0.00494    0.00927    0.01484
AFIX  43
H53A  2    0.866325    0.359771    0.511718   -31.00000   -1.20000
AFIX   0
C54A  1    0.945254    0.233281    0.520700   -31.00000    0.02783    0.03843 =
         0.02840    0.00484    0.00821    0.01085
AFIX  43
H54A  2    0.985356    0.274990    0.555637   -31.00000   -1.20000
AFIX   0
C55A  1    0.959390    0.123497    0.495667   -31.00000    0.02402    0.03667 =
         0.02892    0.00494    0.00987    0.00783
AFIX  43
H55A  2    1.015057    0.094450    0.512449   -31.00000   -1.20000
AFIX   0
C56A  1    0.892561    0.056244    0.446306   -31.00000    0.02395    0.03771 =
         0.02931    0.00449    0.00952    0.00811
AFIX  43
H56A  2    0.896906   -0.022766    0.430116   -31.00000   -1.20000
AFIX   0
C57A  1    0.819262    0.104249    0.420497   -31.00000    0.02683    0.04267 =
         0.02823    0.00345    0.00858    0.01216
AFIX  43
H57A  2    0.775054    0.059610    0.386218   -31.00000   -1.20000
AFIX   0
part 0
simu 0.01 0.02 C58 > C64A
rigu C58 > C64A
flat C58 > C64
flat C58A > C64A
same c51 > c57
part 1 21
C58   1    0.631027    0.058657    0.947682    21.00000    0.03180    0.03488 =
         0.05041    0.01068   -0.00020    0.01291
AFIX 137
H58A  2    0.585087    0.093885    0.927024    21.00000   -1.50000
H58B  2    0.602589    0.061203    0.982469    21.00000   -1.50000
H58C  2    0.606929   -0.033721    0.930756    21.00000   -1.50000
AFIX   0
C59   1    0.781906    0.142314    0.951965    21.00000    0.03174    0.02883 =
         0.02763    0.00906    0.00092    0.01755
C60   1    0.854919    0.113328    0.914294    21.00000    0.03247    0.02678 =
         0.02902    0.00359   -0.00380    0.01379
AFIX  43
H60   2    0.810067    0.036343    0.887005    21.00000   -1.20000
AFIX   0
C61   1    0.992403    0.195252    0.915983    21.00000    0.03345    0.03099 =
         0.02967    0.00133    0.00122    0.01979
AFIX  43
H61   2    1.040833    0.174726    0.889654    21.00000   -1.20000
AFIX   0
C62   1    1.059780    0.307055    0.955878    21.00000    0.02746    0.03377 =
         0.02506    0.00289    0.00006    0.01589
AFIX  43
H62   2    1.153870    0.363878    0.956772    21.00000   -1.20000
AFIX   0
C63   1    0.988287    0.335233    0.994587    21.00000    0.03090    0.03244 =
         0.01996    0.00174   -0.00345    0.01351
AFIX  43
H63   2    1.033848    0.410695    1.022446    21.00000   -1.20000
AFIX   0
C64   1    0.850548    0.253156    0.992488    21.00000    0.03144    0.03399 =
         0.01995    0.00536    0.00132    0.01760
AFIX  43
H64   2    0.802320    0.272841    1.019085    21.00000   -1.20000
AFIX   0
part 2 -21
same c51 > c57
C58A  1    0.723940    0.179421    1.021211   -21.00000    0.04043    0.04308 =
         0.02821    0.00542    0.01134    0.02373
AFIX  33
H58D  2    0.639072    0.097841    1.008144   -21.00000   -1.50000
H58E  2    0.763222    0.173612    1.053921   -21.00000   -1.50000
H58F  2    0.705422    0.256696    1.027162   -21.00000   -1.50000
AFIX   0
C59A  1    0.822188    0.194918    0.981985   -21.00000    0.02820    0.03078 =
         0.02190    0.00382    0.00348    0.01651
C60A  1    0.793281    0.105623    0.934943   -21.00000    0.02820    0.02667 =
         0.02262    0.00467    0.00406    0.01726
AFIX  43
H60A  2    0.707954    0.028233    0.926085   -21.00000   -1.20000
AFIX   0
C61A  1    0.888749    0.129826    0.901296   -21.00000    0.02807    0.03528 =
         0.02449    0.00607    0.00312    0.02166
AFIX  43
H61A  2    0.867007    0.071385    0.868177   -21.00000   -1.20000
AFIX   0
C62A  1    1.016251    0.237797    0.914644   -21.00000    0.02590    0.03472 =
         0.02692    0.00432    0.00165    0.01834
AFIX  43
H62A  2    1.083575    0.249057    0.891967   -21.00000   -1.20000
AFIX   0
C63A  1    1.045708    0.329336    0.960996   -21.00000    0.02838    0.03502 =
         0.02722    0.00060    0.00219    0.01380
AFIX  43
H63A  2    1.131098    0.406678    0.969717   -21.00000   -1.20000
AFIX   0
C64A  1    0.947702    0.305543    0.994406   -21.00000    0.03061    0.03539 =
         0.01998    0.00099    0.00211    0.01589
AFIX  43
H64A  2    0.967307    0.366850    1.026673   -21.00000   -1.20000
part 0
REM #####
AFIX   0
HKLF 5


REM  twin4_a.res in P-1
REM wR2 = 0.0878, GooF = S = 1.030, Restrained GooF = 0.982 for all data
REM R1 = 0.0359 for 8817 Fo > 4sig(Fo) and 0.0462 for all 10244 data
REM 838 parameters refined using 1221 restraints

END

WGHT      0.0334      1.1712

REM SADI restraints, including those derived from SAME
SADI 0.0200  H11 C11  H36 C36
SADI 0.0200  C56^a C57^a  C63A^b C64A^b  C53^a C54^a  C60A^b C61A^b =
     C63^a C64^a  C53A^b C54A^b  C60^a C61^a  C52^a C57^a  C52A^b C57A^b =
     C52^a C53^a  C55^a C56^a  C56A^b C57A^b  C54^a C55^a  C62^a C63^a =
     C52A^b C53A^b  C61^a C62^a  C61A^b C62A^b  C54A^b C55A^b =
     C59^a C60^a  C55A^b C56A^b  C59A^b C60A^b  C62A^b C63A^b =
     C59^a C64^a  C59A^b C64A^b
SADI 0.0200  C51^a C52^a  C58^a C59^a  C58A^b C59A^b  C51A^b C52A^b
SADI 0.0400  C54^a C56^a  C53^a C55^a  C52^a C54^a  C55^a C57^a =
     C55A^b C57A^b  C53^a C57^a  C52^a C56^a  C54A^b C56A^b =
     C52A^b C56A^b  C59^a C61^a  C53A^b C55A^b  C60^a C62^a =
     C52A^b C54A^b  C59^a C63^a  C61^a C63^a  C60^a C64^a  C62^a C64^a =
     C60A^b C64A^b  C62A^b C64A^b  C59A^b C61A^b  C60A^b C62A^b =
     C59A^b C63A^b  C61A^b C63A^b  C53A^b C57A^b
SADI 0.0400  C51^a C53^a  C58^a C60^a  C51A^b C53A^b  C51^a C57^a =
     C58A^b C60A^b  C58A^b C64A^b  C51A^b C57A^b  C58^a C64^a

REM Highest difference peak  0.292,  deepest hole -0.233,  1-sigma level  0.041
Q1    1   0.5431  0.2861  0.7323  11.00000  0.05    0.29
Q2    1   0.7128  0.6865  0.7500  11.00000  0.05    0.25
Q3    1   0.9180  0.9411  0.7083  11.00000  0.05    0.24
Q4    1   0.6845  0.5118  0.7351  11.00000  0.05    0.23
Q5    1   0.7432  0.6421  0.8100  11.00000  0.05    0.23
Q6    1   0.8828  0.4855  0.6605  11.00000  0.05    0.21
Q7    1   0.7906  0.8616  0.6925  11.00000  0.05    0.21
Q8    1   0.5173  0.0592  0.7498  11.00000  0.05    0.20
Q9    1   0.9334  0.9230  0.7527  11.00000  0.05    0.20
Q10   1   0.7666  0.5153  0.8606  11.00000  0.05    0.20
Q11   1   0.6776  0.5649  0.9353  11.00000  0.05    0.20
Q12   1   0.4790  0.3813  0.7148  11.00000  0.05    0.19
Q13   1   0.5617  0.3132  0.6732  11.00000  0.05    0.19
Q14   1   0.4224 -0.0575  0.7598  11.00000  0.05    0.18
Q15   1   1.0297  0.9643  0.7318  11.00000  0.05    0.17
Q16   1   0.4199  0.1331  0.8008  11.00000  0.05    0.17
Q17   1   0.6453  0.6385  0.9120  11.00000  0.05    0.17
Q18   1   0.7633  0.6231  0.9039  11.00000  0.05    0.17
Q19   1   0.4269  0.0983  0.8380  11.00000  0.05    0.17
Q20   1   0.6418  0.3275  0.7077  11.00000  0.05    0.17
;
_shelx_res_checksum   50705

_shelx_hkl_file
;
  -1   1   0 672.909 9.37070  -2
   1   0   0 672.909 9.37070   1
  -2   2   0 602.346 5.31359  -2
   2   0   0 602.346 5.31359   1
  -3   3   0 1294.58 11.0023  -2
   3   0   0 1294.58 11.0023   1
  -4   4   0 446.415 4.24768  -2
   4   0   0 446.415 4.24768   1
  -5   5   0 64.5304 1.38263  -2
   5   0   0 64.5304 1.38263   1
  -6   6   0 39.9519 1.38834  -2
   6   0   0 39.9519 1.38834   1
  -7   7   0 104.419 2.99143  -2
   7   0   0 104.419 2.99143   1
  -8   8   0 23.9943 2.93423  -2
   8   0   0 23.9943 2.93423   1
   9   0   0 49.1597 2.54493   1
  10   0   0 4.63208 1.51711   1
  11   0   0 12.4412 2.19994   1
 -12   1   0 49.3744 2.93586   1
 -11   1   0 3.42830 1.82559   1
 -10   1   0 1.47353 1.21166   1
  -9   8   0 106.847 8.04451  -2
  -9   1   0 106.847 8.04451   1
  -8   7   0 177.874 4.17904  -2
  -8   1   0 177.874 4.17904   1
  -7   6   0 82.2980 1.78869  -2
  -7   1   0 82.2980 1.78869   1
  -6   5   0 96.4496 1.75666  -2
  -6   1   0 96.4496 1.75666   1
  -5   4   0 62.7196 0.99909  -2
  -5   1   0 62.7196 0.99909   1
  -4   3   0 137.609 1.94298  -2
  -4   1   0 137.609 1.94298   1
  -3   2   0 311.427 2.90556  -2
  -3   1   0 311.427 2.90556   1
  -2   1   0 45.5099 0.69601  -2
  -2   1   0 45.5099 0.69601   1
   1   0   0 740.559 13.1283  -2
  -1   1   0 740.559 13.1283   1
   0   1   0 502.101 11.8090  -2
   0   1   0 502.101 11.8090   1
  -1   2   0 198.248 2.50127  -2
   1   1   0 198.248 2.50127   1
  -2   3   0 2011.58 19.1951  -2
   2   1   0 2011.58 19.1951   1
  -3   4   0 111.504 1.62516  -2
   3   1   0 111.504 1.62516   1
  -4   5   0 165.227 2.51242  -2
   4   1   0 165.227 2.51242   1
  -5   6   0 42.3659 2.01816  -2
   5   1   0 42.3659 2.01816   1
  -6   7   0 20.4939 2.05213  -2
   6   1   0 20.4939 2.05213   1
  -7   8   0 137.455 5.42140  -2
   7   1   0 137.455 5.42140   1
  -8   9   0 406.040 12.8047  -2
   8   1   0 406.040 12.8047   1
   9   1   0 14.0862 1.15177   1
  10   1   0 3.76040 1.52686   1
  11   1   0 0.54795 1.51616   1
 -12   2   0 32.6730 3.13353   1
 -11   2   0 86.7116 6.60986   1
 -10   8   0 67.2832 4.89547  -2
 -10   2   0 67.2832 4.89547   1
  -9   7   0 81.5938 3.50854  -2
  -9   2   0 81.5938 3.50854   1
  -8   6   0 2.72721 1.11393  -2
  -8   2   0 2.72721 1.11393   1
  -7   5   0 22.3087 1.28236  -2
  -7   2   0 22.3087 1.28236   1
  -6   4   0 324.520 3.47585  -2
  -6   2   0 324.520 3.47585   1
  -5   3   0 190.737 2.19127  -2
  -5   2   0 190.737 2.19127   1
  -4   2   0 565.462 5.25048  -2
  -4   2   0 565.462 5.25048   1
  -3   1   0 283.782 2.93722  -2
  -3   2   0 283.782 2.93722   1
   2   0   0 716.422 7.28010  -2
  -2   2   0 716.422 7.28010   1
   1   1   0 212.794 3.48986  -2
  -1   2   0 212.794 3.48986   1
   0   2   0 601.407 7.71481  -2
   0   2   0 601.407 7.71481   1
  -1   3   0 3901.53 46.6437  -2
   1   2   0 3901.53 46.6437   1
  -2   4   0 1257.96 27.6221  -2
   2   2   0 1257.96 27.6221   1
  -3   5   0 173.877 3.26797  -2
   3   2   0 173.877 3.26797   1
  -4   6   0 127.661 3.02924  -2
   4   2   0 127.661 3.02924   1
  -5   7   0 323.628 10.1122  -2
   5   2   0 323.628 10.1122   1
  -6   8   0 0.92156 2.28167  -2
   6   2   0 0.92156 2.28167   1
   7   2   0 10.1346 0.86937   1
   8   2   0 61.4842 2.15139   1
   9   2   0 31.1481 1.89719   1
  10   2   0 5.42838 1.52524   1
 -12   9   0 27.8734 7.68765  -2
 -12   3   0 27.8734 7.68765   1
 -10   7   0 30.0422 2.99651  -2
 -10   3   0 30.0422 2.99651   1
  -9   6   0 41.0148 2.02133  -2
  -9   3   0 41.0148 2.02133   1
  -8   5   0 41.9933 2.47956  -2
  -8   3   0 41.9933 2.47956   1
  -7   4   0 228.697 3.05411  -2
  -7   3   0 228.697 3.05411   1
  -6   3   0 165.403 2.16251  -2
  -6   3   0 165.403 2.16251   1
  -5   2   0 152.980 1.83386  -2
  -5   3   0 152.980 1.83386   1
  -4   1   0 148.574 1.81034  -2
  -4   3   0 148.574 1.81034   1
   3   0   0 989.910 9.35147  -2
  -3   3   0 989.910 9.35147   1
   2   1   0 2313.72 30.1549  -2
  -2   3   0 2313.72 30.1549   1
   1   2   0 4574.62 80.1317  -2
  -1   3   0 4574.62 80.1317   1
   0   3   0 5.32862 0.99824  -2
   0   3   0 5.32862 0.99824   1
  -1   4   0 41.0216 2.19724  -2
   1   3   0 41.0216 2.19724   1
  -2   5   0 128.212 3.18474  -2
   2   3   0 128.212 3.18474   1
  -3   6   0 179.856 4.93820  -2
   3   3   0 179.856 4.93820   1
  -4   7   0 427.302 13.0061  -2
   4   3   0 427.302 13.0061   1
   5   3   0 323.567 4.14829   1
   6   3   0 14.7900 1.06013   1
   7   3   0 22.0017 1.22743   1
   8   3   0 11.1546 1.49422   1
   9   3   0 23.7059 1.75302   1
  10   3   0 14.5991 1.66657   1
 -12   8   0 122.663 8.86087  -2
 -12   4   0 122.663 8.86087   1
 -11   7   0 150.039 6.46010  -2
 -11   4   0 150.039 6.46010   1
 -10   6   0 78.1142 3.46689  -2
 -10   4   0 78.1142 3.46689   1
  -9   5   0 378.747 6.45341  -2
  -9   4   0 378.747 6.45341   1
  -8   4   0 405.798 8.06340  -2
  -8   4   0 405.798 8.06340   1
  -7   3   0 286.411 3.57812  -2
  -7   4   0 286.411 3.57812   1
  -6   2   0 313.941 4.39007  -2
  -6   4   0 313.941 4.39007   1
  -5   1   0 76.2810 1.24683  -2
  -5   4   0 76.2810 1.24683   1
   4   0   0 374.395 4.53980  -2
  -4   4   0 374.395 4.53980   1
   3   1   0 104.275 2.15004  -2
  -3   4   0 104.275 2.15004   1
   2   2   0 1441.12 22.7014  -2
  -2   4   0 1441.12 22.7014   1
   1   3   0 57.6248 2.11435  -2
  -1   4   0 57.6248 2.11435   1
   0   4   0 1735.06 26.0771  -2
   0   4   0 1735.06 26.0771   1
  -1   5   0 0.82654 1.66963  -2
   1   4   0 0.82654 1.66963   1
  -2   6   0 184.138 5.21565  -2
   2   4   0 184.138 5.21565   1
  -3   7   0 637.191 18.7935  -2
   3   4   0 637.191 18.7935   1
   4   4   0 27.4515 0.97289   1
   5   4   0 0.34957 0.58322   1
   6   4   0 3.97989 0.78554   1
   7   4   0 177.415 3.74322   1
   8   4   0 1.28370 1.05871   1
   9   4   0 52.5234 2.47059   1
 -13   5   0 101.127 4.08785   1
 -12   7   0 304.612 17.4298  -2
 -12   5   0 304.612 17.4298   1
 -11   6   0 20.4563 3.60573  -2
 -11   5   0 20.4563 3.60573   1
 -10   5   0 249.686 6.91268  -2
 -10   5   0 249.686 6.91268   1
  -9   4   0 390.795 7.07612  -2
  -9   5   0 390.795 7.07612   1
  -8   3   0 52.1242 2.05272  -2
  -8   5   0 52.1242 2.05272   1
  -7   2   0 26.0064 1.49041  -2
  -7   5   0 26.0064 1.49041   1
  -6   1   0 82.4791 1.77650  -2
  -6   5   0 82.4791 1.77650   1
   5   0   0 59.7498 1.15029  -2
  -5   5   0 59.7498 1.15029   1
   4   1   0 207.744 4.43489  -2
  -4   5   0 207.744 4.43489   1
   3   2   0 171.152 3.79823  -2
  -3   5   0 171.152 3.79823   1
   2   3   0 110.832 3.00959  -2
  -2   5   0 110.832 3.00959   1
   1   4   0 7.67767 1.93249  -2
  -1   5   0 7.67767 1.93249   1
   0   5   0 14.2780 4.92527  -2
   0   5   0 14.2780 4.92527   1
   1   5   0 215.150 2.57106   1
   2   5   0 51.0129 1.04452   1
   3   5   0 1.36566 0.46882   1
   4   5   0 148.673 2.57280   1
   5   5   0 45.9126 2.08631   1
   6   5   0 2.43758 1.01611   1
   7   5   0 -0.1360 1.05750   1
   8   5   0 0.08249 1.19293   1
 -13   7   0 19.6920 8.63478  -2
 -13   6   0 19.6920 8.63478   1
 -12   6   0 243.113 15.3172  -2
 -12   6   0 243.113 15.3172   1
 -11   5   0 26.1035 3.65648  -2
 -11   6   0 26.1035 3.65648   1
 -10   4   0 90.1577 4.11734  -2
 -10   6   0 90.1577 4.11734   1
  -9   3   0 32.2623 2.56857  -2
  -9   6   0 32.2623 2.56857   1
  -8   2   0 1.99562 2.04536  -2
  -8   6   0 1.99562 2.04536   1
  -7   1   0 66.8005 2.26668  -2
  -7   6   0 66.8005 2.26668   1
   6   0   0 34.1474 1.41108  -2
  -6   6   0 34.1474 1.41108   1
   5   1   0 53.7158 6.74392  -2
  -5   6   0 53.7158 6.74392   1
   4   2   0 105.256 3.82858  -2
  -4   6   0 105.256 3.82858   1
   3   3   0 180.564 5.36861  -2
  -3   6   0 180.564 5.36861   1
   2   4   0 227.983 12.1009  -2
  -2   6   0 227.983 12.1009   1
  -1   6   0 73.0605 1.17939   1
   0   6   0 12.4862 0.56432   1
   1   6   0 0.14276 0.37279   1
   2   6   0 76.8899 1.48642   1
   3   6   0 44.7115 1.88836   1
   4   6   0 0.07589 0.82308   1
   5   6   0 16.9324 1.67593   1
   6   6   0 11.0774 1.35183   1
   7   6   0 59.1695 2.48191   1
 -13   6   0 15.5212 8.29967  -2
 -13   7   0 15.5212 8.29967   1
 -12   5   0 262.238 16.4971  -2
 -12   7   0 262.238 16.4971   1
 -11   4   0 117.697 5.66038  -2
 -11   7   0 117.697 5.66038   1
 -10   3   0 38.4322 3.20839  -2
 -10   7   0 38.4322 3.20839   1
  -9   2   0 71.2729 3.29509  -2
  -9   7   0 71.2729 3.29509   1
  -8   1   0 232.916 6.58146  -2
  -8   7   0 232.916 6.58146   1
   7   0   0 111.872 9.71446  -2
  -7   7   0 111.872 9.71446   1
   6   1   0 19.2102 2.75780  -2
  -6   7   0 19.2102 2.75780   1
  -5   7   0 115.273 2.67794   1
  -4   7   0 276.398 3.36913   1
   3   4   0 688.273 27.5163  -2
  -3   7   0 688.273 27.5163   1
  -2   7   0 42.0909 0.91112   1
  -1   7   0 0.74405 0.36531   1
   0   7   0 17.7861 0.80442   1
   1   7   0 77.2560 1.65274   1
   2   7   0 12.1356 1.09624   1
   3   7   0 1.94283 0.91038   1
   4   7   0 115.724 3.60295   1
   5   7   0 129.196 3.74590   1
   6   7   0 -1.2381 1.29749   1
 -12   4   0 90.4132 11.3685  -2
 -12   8   0 90.4132 11.3685   1
 -11   3   0 115.424 5.15082  -2
 -11   8   0 115.424 5.15082   1
 -10   2   0 42.2774 3.41626  -2
 -10   8   0 42.2774 3.41626   1
  -9   1   0 108.721 10.8139  -2
  -9   8   0 108.721 10.8139   1
   8   0   0 38.4138 8.47119  -2
  -8   8   0 38.4138 8.47119   1
   7   1   0 183.537 12.9927  -2
  -7   8   0 183.537 12.9927   1
   6   2   0 18.2156 3.72027  -2
  -6   8   0 18.2156 3.72027   1
  -5   8   0 24.5815 0.82683   1
  -4   8   0 63.1481 1.21075   1
  -3   8   0 2.84911 0.38587   1
  -2   8   0 19.2180 0.82424   1
  -1   8   0 39.4122 1.11024   1
   0   8   0 237.125 4.02983   1
   1   8   0 101.931 2.64409   1
   2   8   0 60.3139 2.21722   1
   3   8   0 3.23717 1.16192   1
   4   8   0 20.4398 1.78027   1
   5   8   0 2.22462 1.61507   1
 -12   3   0 41.8626 4.61033  -2
 -12   9   0 41.8626 4.61033   1
 -11   2   0 66.2747 4.96960  -2
 -11   9   0 66.2747 4.96960   1
 -10   1   0 21.5458 9.94363  -2
 -10   9   0 21.5458 9.94363   1
  -9   9   0 3.09055 1.33445   1
  -8   9   0 4.08202 1.05752   1
  -7   9   0 1.85502 0.73055   1
  -6   9   0 21.7099 1.00235   1
  -5   9   0 1.24386 0.51047   1
  -4   9   0 119.041 2.04962   1
  -3   9   0 332.553 5.17918   1
  -2   9   0 2.67603 0.59185   1
  -1   9   0 1.60264 0.79790   1
   0   9   0 53.4514 2.01514   1
   1   9   0 104.695 2.89092   1
   2   9   0 26.4507 1.82475   1
   3   9   0 12.3283 1.57925   1
   4   9   0 0.43157 1.34472   1
 -12  10   0 110.928 10.3521   1
 -11  10   0 19.5549 3.38824   1
 -10  10   0 8.31749 1.81477   1
  -9  10   0 2.36847 1.18024   1
  -8  10   0 1.06670 0.77098   1
   7   3   0 28.3666 10.3705  -2
  -7  10   0 28.3666 10.3705   1
  -6  10   0 35.2904 1.29207   1
  -5  10   0 19.2631 1.70338   1
  -4  10   0 46.8701 1.58895   1
  -3  10   0 22.8454 1.69279   1
  -2  10   0 8.77240 1.20644   1
  -1  10   0 78.2275 2.76277   1
   0  10   0 171.880 4.60576   1
   1  10   0 124.951 3.42939   1
   2  10   0 38.9076 2.46170   1
   3  10   0 17.1294 1.91232   1
 -11  11   0 -0.7488 1.36199   1
 -10  11   0 0.74008 0.97911   1
  -9  11   0 19.1119 1.57100   1
  -8  11   0 1.20352 0.81479   1
  -7  11   0 185.263 3.62947   1
  -6  11   0 2.82709 0.69505   1
  -5  11   0 12.5164 0.89730   1
  -4  11   0 2.49994 1.07313   1
  -3  11   0 36.1746 2.05605   1
  -2  11   0 74.1385 3.53458   1
  -1  11   0 122.931 3.80987   1
   0  11   0 4.61481 1.89681   1
   1  11   0 1.83842 1.50555   1
 -10  12   0 48.4550 2.38397   1
  -9  12   0 13.7290 1.30605   1
  -8  12   0 39.4955 1.78207   1
  -7  12   0 1.86598 0.89448   1
  -6  12   0 5.10901 1.37429   1
  -5  12   0 28.1353 2.04500   1
  -4  12   0 3.81542 1.25437   1
  -3  12   0 17.3455 1.69212   1
  -2  12   0 0.40689 1.19919   1
  -1  12   0 14.6618 1.79103   1
  -8  13   0 46.7072 2.23013   1
  -7  13   0 8.17289 3.62825   1
  -6  13   0 2.38225 3.18583   1
  -5  13   0 16.3866 1.82582   1
  -4  13   0 0.67839 1.32656   1
   3 -13   1 -0.8488 1.76975   1
   4 -13   1 -0.0745 1.47972   1
   5 -13   1 13.7058 2.20584   1
   6 -13   1 15.3397 3.99451   1
   7 -13   1 15.2592 2.17111   1
   8 -13   1 28.0057 1.93107   1
   1 -12   1 4.06799 1.39922   1
   2 -12   1 20.9218 1.89561   1
   3 -12   1 7.79704 1.40313   1
   4 -12   1 2.20449 1.58013   1
   5 -12   1 0.41472 1.09406   1
   6 -12   1 3.12015 0.76347   1
   7 -12   1 12.6605 1.14697   1
   8 -12   1 33.7184 1.94839   1
   9 -12   1 12.1135 1.45402   1
  10 -12   1 16.7844 1.67718   1
  -1 -11   1 1.01997 1.49614   1
   0 -11   1 243.752 5.75364   1
   1 -11   1 166.392 4.36887   1
   2 -11   1 11.9755 1.48960   1
   3 -11   1 0.28617 1.01187   1
   4 -11   1 0.63037 1.03427   1
   5 -11   1 0.90200 0.62571   1
   6 -11   1 0.60107 0.66068   1
   7 -11   1 -0.4820 0.80480   1
   8 -11   1 12.1869 1.09562   1
   9 -11   1 2.76227 0.94503   1
  10 -11   1 6.47081 1.11670   1
  11 -11   1 11.0608 1.50662   1
  -3 -10   1 -0.4277 1.43879   1
  -2 -10   1 0.26242 1.29554   1
  -1 -10   1 75.4502 2.70737   1
   0 -10   1 136.605 3.41600   1
   1 -10   1 71.3946 2.66693   1
   2 -10   1 0.06415 0.92587   1
   3 -10   1 22.7228 1.22149   1
   4 -10   1 105.480 2.29875   1
   5 -10   1 320.396 4.55798   1
   6 -10   1 734.090 9.06066   1
   7 -10   1 -0.7380 0.65783   1
   8 -10   1 36.2412 1.56700   1
   9 -10   1 1.13957 0.86329   1
  10 -10   1 0.46394 2.75808   1
  11 -10   1 0.72404 2.09130   1
  12 -10   1 0.91850 2.06968   1
  -4  -9   1 4.83099 1.46011   1
  -3  -9   1 10.8420 1.52403   1
  -2  -9   1 110.181 3.07501   1
  -1  -9   1 3.41419 1.00271   1
   0  -9   1 -1.0626 0.79342   1
   1  -9   1 28.9024 1.51067   1
   2  -9   1 0.00644 0.51811   1
   3  -9   1 36.0938 1.32443   1
   4  -9   1 410.841 5.30762   1
   5  -9   1 184.987 2.81956   1
  -6  -3   1 130.658 11.7828  -2
   6  -9   1 130.658 11.7828   1
  -7  -2   1 170.111 13.7397  -2
   7  -9   1 170.111 13.7397   1
   8  -9   1 22.6268 1.53996   1
   9  -9   1 41.6591 2.56681   1
 -10   1   1 80.8815 11.7428  -2
  10  -9   1 80.8815 11.7428   1
 -11   2   1 52.7758 4.91197  -2
  11  -9   1 52.7758 4.91197   1
 -12   3   1 13.4027 4.22369  -2
  12  -9   1 13.4027 4.22369   1
  -5  -8   1 66.8111 2.96417   1
  -4  -8   1 39.6494 2.27804   1
  -3  -8   1 11.3171 1.68269   1
  -2  -8   1 4.85225 1.05357   1
  -1  -8   1 128.870 2.97277   1
   0  -8   1 127.215 2.29796   1
   1  -8   1 58.2516 1.38460   1
   2  -8   1 55.9806 1.21349   1
   3  -8   1 52.8391 1.01889   1
   4  -8   1 110.175 1.72434   1
   5  -8   1 140.859 2.05531   1
   6  -8   1 213.722 3.09861   1
   7  -8   1 77.8904 2.84428   1
  -8   0   1 238.690 14.2651  -2
   8  -8   1 238.690 14.2651   1
  -9   1   1 310.211 17.5247  -2
   9  -8   1 310.211 17.5247   1
 -10   2   1 36.8228 9.73498  -2
  10  -8   1 36.8228 9.73498   1
 -11   3   1 28.0180 3.75455  -2
  11  -8   1 28.0180 3.75455   1
 -12   4   1 67.5851 10.6487  -2
  12  -8   1 67.5851 10.6487   1
  -6  -7   1 17.8580 1.87492   1
  -5  -7   1 8.80350 1.52426   1
  -4  -7   1 15.6425 1.63581   1
  -3  -7   1 114.316 2.87163   1
  -2  -7   1 18.6459 1.25417   1
  -1  -7   1 42.1008 1.22126   1
   0  -7   1 16.3877 0.76424   1
   1  -7   1 55.2769 1.16911   1
   2  -7   1 138.314 1.82614   1
   3  -7   1 30.6978 0.74667   1
   4  -7   1 25.5719 0.82675   1
  -5  -2   1 95.0989 4.53888  -2
   5  -7   1 95.0989 4.53888   1
  -6  -1   1 402.125 12.6233  -2
   6  -7   1 402.125 12.6233   1
  -7   0   1 201.571 12.4554  -2
   7  -7   1 201.571 12.4554   1
  -8   1   1 119.363 9.97028  -2
   8  -7   1 119.363 9.97028   1
  -9   2   1 58.1563 3.15441  -2
   9  -7   1 58.1563 3.15441   1
 -10   3   1 95.2175 4.11530  -2
  10  -7   1 95.2175 4.11530   1
 -11   4   1 26.9509 4.01452  -2
  11  -7   1 26.9509 4.01452   1
 -12   5   1 113.785 11.6618  -2
  12  -7   1 113.785 11.6618   1
 -13   6   1 38.4683 9.77103  -2
  13  -7   1 38.4683 9.77103   1
  -7  -6   1 2.26372 1.18643   1
  -6  -6   1 147.382 3.49727   1
  -5  -6   1 3.79791 1.37074   1
  -4  -6   1 15.3873 1.24609   1
  -3  -6   1 36.0164 1.22254   1
  -2  -6   1 4.07777 0.58318   1
  -1  -6   1 192.404 2.46792   1
   0  -6   1 0.75229 0.32507   1
   1  -6   1 207.400 2.41579   1
  -2  -4   1 12.1799 5.49571  -2
   2  -6   1 12.1799 5.49571   1
  -3  -3   1 64.4416 2.66281  -2
   3  -6   1 64.4416 2.66281   1
  -4  -2   1 499.634 15.1283  -2
   4  -6   1 499.634 15.1283   1
  -5  -1   1 206.364 11.4104  -2
   5  -6   1 206.364 11.4104   1
  -6   0   1 35.8197 1.79082  -2
   6  -6   1 35.8197 1.79082   1
  -7   1   1 78.2518 2.43836  -2
   7  -6   1 78.2518 2.43836   1
  -8   2   1 181.252 5.26627  -2
   8  -6   1 181.252 5.26627   1
  -9   3   1 21.0265 2.44261  -2
   9  -6   1 21.0265 2.44261   1
 -10   4   1 78.5695 3.66891  -2
  10  -6   1 78.5695 3.66891   1
 -11   5   1 121.227 5.65557  -2
  11  -6   1 121.227 5.65557   1
 -12   6   1 24.5511 7.39160  -2
  12  -6   1 24.5511 7.39160   1
 -13   7   1 13.0602 8.67401  -2
  13  -6   1 13.0602 8.67401   1
  -8  -5   1 0.65558 1.61533   1
  -7  -5   1 18.5989 1.48443   1
  -6  -5   1 74.4854 2.78157   1
  -5  -5   1 0.96900 0.76050   1
  -4  -5   1 26.2165 1.10900   1
  -3  -5   1 21.8069 0.88923   1
  -2  -5   1 498.628 5.65307   1
  -1  -5   1 13.8432 0.57515   1
   0  -5   1 31.6885 0.68805   1
  -1  -4   1 154.562 5.03682  -2
   1  -5   1 154.562 5.03682   1
  -2  -3   1 85.7331 6.75180  -2
   2  -5   1 85.7331 6.75180   1
  -3  -2   1 375.610 9.30771  -2
   3  -5   1 375.610 9.30771   1
  -4  -1   1 516.836 10.5663  -2
   4  -5   1 516.836 10.5663   1
  -5   0   1 26.6778 0.99620  -2
   5  -5   1 26.6778 0.99620   1
  -6   1   1 159.863 2.67920  -2
   6  -5   1 159.863 2.67920   1
  -7   2   1 102.267 2.21276  -2
   7  -5   1 102.267 2.21276   1
  -8   3   1 13.4175 1.46999  -2
   8  -5   1 13.4175 1.46999   1
  -9   4   1 194.484 4.30316  -2
   9  -5   1 194.484 4.30316   1
 -10   5   1 176.053 5.54110  -2
  10  -5   1 176.053 5.54110   1
 -11   6   1 140.031 5.79404  -2
  11  -5   1 140.031 5.79404   1
 -12   7   1 138.559 12.5477  -2
  12  -5   1 138.559 12.5477   1
  13  -5   1 4.59381 1.76274   1
  -9  -4   1 0.78051 1.25258   1
  -8  -4   1 18.5113 1.51110   1
  -7  -4   1 19.4063 1.41687   1
  -6  -4   1 141.960 2.57407   1
  -5  -4   1 -0.4392 0.54518   1
  -4  -4   1 19.4324 0.86433   1
   3  -7   1 43.4179 3.05291  -2
  -3  -4   1 43.4179 3.05291   1
   2  -6   1 18.6269 2.31586  -2
  -2  -4   1 18.6269 2.31586   1
   1  -5   1 176.407 4.94111  -2
  -1  -4   1 176.407 4.94111   1
   0  -4   1 146.337 7.81895  -2
   0  -4   1 146.337 7.81895   1
  -1  -3   1 553.225 9.36432  -2
   1  -4   1 553.225 9.36432   1
  -2  -2   1 374.880 6.04450  -2
   2  -4   1 374.880 6.04450   1
  -3  -1   1 231.177 4.21702  -2
   3  -4   1 231.177 4.21702   1
  -4   0   1 188.316 2.54694  -2
   4  -4   1 188.316 2.54694   1
  -5   1   1 699.312 6.81516  -2
   5  -4   1 699.312 6.81516   1
  -6   2   1 211.645 2.92005  -2
   6  -4   1 211.645 2.92005   1
  -7   3   1 175.687 2.66063  -2
   7  -4   1 175.687 2.66063   1
  -8   4   1 48.9127 2.38245  -2
   8  -4   1 48.9127 2.38245   1
  -9   5   1 119.678 3.04197  -2
   9  -4   1 119.678 3.04197   1
 -10   6   1 43.3541 2.56132  -2
  10  -4   1 43.3541 2.56132   1
 -11   7   1 113.113 5.48413  -2
  11  -4   1 113.113 5.48413   1
 -12   8   1 37.8745 6.85845  -2
  12  -4   1 37.8745 6.85845   1
 -10  -3   1 11.8583 1.60386   1
  -9  -3   1 11.4540 1.39546   1
  -8  -3   1 8.62852 1.07203   1
  -7  -3   1 1.53271 0.76438   1
  -6  -3   1 127.519 2.30939   1
  -5  -3   1 344.470 4.63019   1
  -4  -3   1 0.41487 0.39471   1
   3  -6   1 51.7148 2.80632  -2
  -3  -3   1 51.7148 2.80632   1
   2  -5   1 97.9370 3.78754  -2
  -2  -3   1 97.9370 3.78754   1
   1  -4   1 479.213 15.4456  -2
  -1  -3   1 479.213 15.4456   1
   0  -3   1 663.278 20.1950  -2
   0  -3   1 663.278 20.1950   1
  -1  -2   1 50.7321 1.63346  -2
   1  -3   1 50.7321 1.63346   1
  -2  -1   1 554.526 10.7102  -2
   2  -3   1 554.526 10.7102   1
  -3   0   1 532.313 5.78742  -2
   3  -3   1 532.313 5.78742   1
  -4   1   1 258.401 2.67094  -2
   4  -3   1 258.401 2.67094   1
  -5   2   1 170.940 1.88945  -2
   5  -3   1 170.940 1.88945   1
  -6   3   1 258.174 3.38187  -2
   6  -3   1 258.174 3.38187   1
  -7   4   1 21.9387 0.75268  -2
   7  -3   1 21.9387 0.75268   1
  -8   5   1 7.35332 1.47701  -2
   8  -3   1 7.35332 1.47701   1
  -9   6   1 116.100 3.36347  -2
   9  -3   1 116.100 3.36347   1
 -10   7   1 127.290 4.47239  -2
  10  -3   1 127.290 4.47239   1
 -12   9   1 -2.4411 6.64123  -2
  12  -3   1 -2.4411 6.64123   1
 -10  -2   1 3.39674 1.82910   1
  -9  -2   1 60.5479 2.36039   1
  -8  -2   1 148.154 3.13145   1
  -7  -2   1 23.5858 1.17646   1
   6  -8   1 483.940 14.6692  -2
  -6  -2   1 483.940 14.6692   1
   5  -7   1 71.2867 3.39467  -2
  -5  -2   1 71.2867 3.39467   1
   4  -6   1 466.237 10.6737  -2
  -4  -2   1 466.237 10.6737   1
   3  -5   1 298.628 5.93759  -2
  -3  -2   1 298.628 5.93759   1
   2  -4   1 303.803 7.07666  -2
  -2  -2   1 303.803 7.07666   1
   1  -3   1 50.0950 1.26653  -2
  -1  -2   1 50.0950 1.26653   1
   0  -2   1 16.8452 0.88053  -2
   0  -2   1 16.8452 0.88053   1
  -1  -1   1 16.8854 0.59212  -2
   1  -2   1 16.8854 0.59212   1
  -2   0   1 1004.88 11.2461  -2
   2  -2   1 1004.88 11.2461   1
  -3   1   1 270.931 2.68247  -2
   3  -2   1 270.931 2.68247   1
  -4   2   1 585.134 5.24493  -2
   4  -2   1 585.134 5.24493   1
  -5   3   1 156.019 2.03220  -2
   5  -2   1 156.019 2.03220   1
  -6   4   1 589.281 6.64878  -2
   6  -2   1 589.281 6.64878   1
  -7   5   1 161.987 2.59397  -2
   7  -2   1 161.987 2.59397   1
  -8   6   1 32.7471 1.46869  -2
   8  -2   1 32.7471 1.46869   1
  -9   7   1 9.63372 2.37500  -2
   9  -2   1 9.63372 2.37500   1
 -10   8   1 28.3800 4.20695  -2
  10  -2   1 28.3800 4.20695   1
 -11   9   1 86.9010 11.7235  -2
  11  -2   1 86.9010 11.7235   1
  12  -2   1 18.7289 4.31118   1
 -11  -1   1 17.9903 1.94587   1
 -10  -1   1 20.5997 2.05013   1
  -9  -1   1 83.2677 2.26022   1
  -8  -1   1 290.110 4.33082   1
   7  -8   1 181.644 6.47689  -2
  -7  -1   1 181.644 6.47689   1
   6  -7   1 331.633 10.2667  -2
  -6  -1   1 331.633 10.2667   1
   5  -6   1 202.662 4.22481  -2
  -5  -1   1 202.662 4.22481   1
   4  -5   1 569.085 8.62692  -2
  -4  -1   1 569.085 8.62692   1
   3  -4   1 214.392 2.95998  -2
  -3  -1   1 214.392 2.95998   1
   2  -3   1 450.859 5.18824  -2
  -2  -1   1 450.859 5.18824   1
   1  -2   1 21.1350 0.73044  -2
  -1  -1   1 21.1350 0.73044   1
  -2   1   1 1304.05 11.0825  -2
   2  -1   1 1304.05 11.0825   1
  -3   2   1 685.584 5.75196  -2
   3  -1   1 685.584 5.75196   1
  -4   3   1 159.780 1.98738  -2
   4  -1   1 159.780 1.98738   1
  -5   4   1 365.589 3.38172  -2
   5  -1   1 365.589 3.38172   1
  -6   5   1 93.1897 1.57572  -2
   6  -1   1 93.1897 1.57572   1
  -7   6   1 27.9720 1.22682  -2
   7  -1   1 27.9720 1.22682   1
  -8   7   1 66.7298 2.45675  -2
   8  -1   1 66.7298 2.45675   1
  -9   8   1 100.808 3.78605  -2
   9  -1   1 100.808 3.78605   1
  10  -1   1 29.4155 2.38997   1
  11  -1   1 103.907 4.15262   1
  12  -1   1 3.27299 1.56003   1
 -11   0   1 57.9818 3.33542   1
 -10   0   1 49.8866 2.85372   1
  -9   0   1 131.251 4.01034   1
   8  -8   1 304.914 9.72158  -2
  -8   0   1 304.914 9.72158   1
   7  -7   1 185.977 4.24950  -2
  -7   0   1 185.977 4.24950   1
   6  -6   1 30.6210 1.40952  -2
  -6   0   1 30.6210 1.40952   1
   5  -5   1 21.2400 1.34188  -2
  -5   0   1 21.2400 1.34188   1
   4  -4   1 161.602 1.79644  -2
  -4   0   1 161.602 1.79644   1
   3  -3   1 634.041 5.70353  -2
  -3   0   1 634.041 5.70353   1
   2  -2   1 1091.98 11.0406  -2
  -2   0   1 1091.98 11.0406   1
  -1   1   1 3027.53 39.0062  -2
   1   0   1 3027.53 39.0062   1
  -2   2   1 21.8941 0.69953  -2
   2   0   1 21.8941 0.69953   1
  -3   3   1 347.900 3.14815  -2
   3   0   1 347.900 3.14815   1
  -4   4   1 1308.52 11.5423  -2
   4   0   1 1308.52 11.5423   1
  -5   5   1 171.466 2.32627  -2
   5   0   1 171.466 2.32627   1
  -6   6   1 64.9027 1.42795  -2
   6   0   1 64.9027 1.42795   1
  -7   7   1 213.306 4.09203  -2
   7   0   1 213.306 4.09203   1
  -8   8   1 176.303 5.21926  -2
   8   0   1 176.303 5.21926   1
  -9   9   1 -0.2576 2.75216  -2
   9   0   1 -0.2576 2.75216   1
  10   0   1 41.8893 2.73329   1
  11   0   1 2.83569 1.69234   1
 -12   1   1 14.6857 2.81173   1
 -11   1   1 71.0447 3.53703   1
 -10   1   1 61.6521 2.77746   1
   9  -8   1 252.718 12.4040  -2
  -9   1   1 252.718 12.4040   1
   8  -7   1 139.594 3.34484  -2
  -8   1   1 139.594 3.34484   1
   7  -6   1 81.4292 1.97457  -2
  -7   1   1 81.4292 1.97457   1
   6  -5   1 195.459 2.68403  -2
  -6   1   1 195.459 2.68403   1
   5  -4   1 655.128 5.86955  -2
  -5   1   1 655.128 5.86955   1
   4  -3   1 245.842 2.79438  -2
  -4   1   1 245.842 2.79438   1
   3  -2   1 334.405 3.40554  -2
  -3   1   1 334.405 3.40554   1
   2  -1   1 1212.64 11.9030  -2
  -2   1   1 1212.64 11.9030   1
   1   0   1 2858.49 40.9015  -2
  -1   1   1 2858.49 40.9015   1
   0   1   1 2.41002 0.35509  -2
   0   1   1 2.41002 0.35509   1
  -1   2   1 1639.34 19.9826  -2
   1   1   1 1639.34 19.9826   1
  -2   3   1 2010.40 18.2449  -2
   2   1   1 2010.40 18.2449   1
  -3   4   1 172.982 1.97940  -2
   3   1   1 172.982 1.97940   1
  -4   5   1 987.807 12.9709  -2
   4   1   1 987.807 12.9709   1
  -5   6   1 286.873 4.83101  -2
   5   1   1 286.873 4.83101   1
  -6   7   1 75.2891 2.51383  -2
   6   1   1 75.2891 2.51383   1
  -7   8   1 124.273 5.03979  -2
   7   1   1 124.273 5.03979   1
   8   1   1 438.437 7.82083   1
   9   1   1 24.2902 1.66713   1
  10   1   1 -1.3641 1.33761   1
  11   1   1 7.95555 1.94360   1
 -12   2   1 3.41902 2.08041   1
 -11   2   1 29.9550 2.72874   1
  10  -8   1 26.0210 5.08769  -2
 -10   2   1 26.0210 5.08769   1
   9  -7   1 50.8981 3.02461  -2
  -9   2   1 50.8981 3.02461   1
   8  -6   1 192.818 5.03601  -2
  -8   2   1 192.818 5.03601   1
   7  -5   1 84.5592 1.67945  -2
  -7   2   1 84.5592 1.67945   1
   6  -4   1 231.409 2.62967  -2
  -6   2   1 231.409 2.62967   1
   5  -3   1 133.836 1.67178  -2
  -5   2   1 133.836 1.67178   1
   4  -2   1 734.358 7.41728  -2
  -4   2   1 734.358 7.41728   1
   3  -1   1 823.263 7.46490  -2
  -3   2   1 823.263 7.46490   1
   2   0   1 8.43651 0.37591  -2
  -2   2   1 8.43651 0.37591   1
   1   1   1 1742.58 19.4423  -2
  -1   2   1 1742.58 19.4423   1
   0   2   1 398.880 5.82197  -2
   0   2   1 398.880 5.82197   1
  -1   3   1 2437.39 32.2663  -2
   1   2   1 2437.39 32.2663   1
  -2   4   1 60.0728 2.05110  -2
   2   2   1 60.0728 2.05110   1
  -3   5   1 550.986 8.62231  -2
   3   2   1 550.986 8.62231   1
  -4   6   1 22.1447 1.26533  -2
   4   2   1 22.1447 1.26533   1
  -5   7   1 12.0717 1.78972  -2
   5   2   1 12.0717 1.78972   1
  -6   8   1 192.698 6.87598  -2
   6   2   1 192.698 6.87598   1
   7   2   1 308.297 4.95454   1
   8   2   1 30.7415 1.80521   1
   9   2   1 95.1893 3.10209   1
  10   2   1 9.57087 1.63641   1
  12  -9   1 12.4072 9.74224  -2
 -12   3   1 12.4072 9.74224   1
  10  -7   1 77.7059 3.64653  -2
 -10   3   1 77.7059 3.64653   1
   9  -6   1 11.7130 1.99010  -2
  -9   3   1 11.7130 1.99010   1
   8  -5   1 9.10522 1.93461  -2
  -8   3   1 9.10522 1.93461   1
   7  -4   1 187.127 3.12443  -2
  -7   3   1 187.127 3.12443   1
   6  -3   1 262.162 3.42075  -2
  -6   3   1 262.162 3.42075   1
   5  -2   1 151.679 1.91731  -2
  -5   3   1 151.679 1.91731   1
   4  -1   1 142.193 1.75453  -2
  -4   3   1 142.193 1.75453   1
   3   0   1 404.704 4.01525  -2
  -3   3   1 404.704 4.01525   1
   2   1   1 2182.00 22.4840  -2
  -2   3   1 2182.00 22.4840   1
   1   2   1 2043.52 31.4136  -2
  -1   3   1 2043.52 31.4136   1
   0   3   1 44.7057 1.24843  -2
   0   3   1 44.7057 1.24843   1
  -1   4   1 690.882 15.4365  -2
   1   3   1 690.882 15.4365   1
  -2   5   1 1528.40 23.2303  -2
   2   3   1 1528.40 23.2303   1
  -3   6   1 106.598 3.50156  -2
   3   3   1 106.598 3.50156   1
  -4   7   1 149.243 5.53664  -2
   4   3   1 149.243 5.53664   1
  -5   8   1 78.4393 3.90110  -2
   5   3   1 78.4393 3.90110   1
   6   3   1 33.5481 1.18236   1
   7   3   1 23.1500 1.21787   1
   8   3   1 -0.1699 1.08150   1
   9   3   1 31.8876 2.05630   1
  10   3   1 1.83466 2.34720   1
  12  -8   1 54.5742 7.69361  -2
 -12   4   1 54.5742 7.69361   1
  11  -7   1 13.1251 3.63868  -2
 -11   4   1 13.1251 3.63868   1
  10  -6   1 68.1704 3.43715  -2
 -10   4   1 68.1704 3.43715   1
   9  -5   1 173.225 3.80144  -2
  -9   4   1 173.225 3.80144   1
   8  -4   1 64.7168 1.99702  -2
  -8   4   1 64.7168 1.99702   1
   7  -3   1 25.5318 0.88987  -2
  -7   4   1 25.5318 0.88987   1
   6  -2   1 545.488 7.73487  -2
  -6   4   1 545.488 7.73487   1
   5  -1   1 373.888 3.99233  -2
  -5   4   1 373.888 3.99233   1
   4   0   1 1620.63 16.8278  -2
  -4   4   1 1620.63 16.8278   1
   3   1   1 208.272 2.95719  -2
  -3   4   1 208.272 2.95719   1
   2   2   1 75.7475 1.82513  -2
  -2   4   1 75.7475 1.82513   1
   1   3   1 835.821 15.3999  -2
  -1   4   1 835.821 15.3999   1
   0   4   1 73.3838 2.48941  -2
   0   4   1 73.3838 2.48941   1
  -1   5   1 73.8033 2.40721  -2
   1   4   1 73.8033 2.40721   1
  -2   6   1 164.625 4.85620  -2
   2   4   1 164.625 4.85620   1
   3   4   1 226.568 2.76454   1
   4   4   1 4.84171 0.56643   1
   5   4   1 10.6413 0.79784   1
   6   4   1 654.982 9.69788   1
   7   4   1 137.549 3.26955   1
   8   4   1 1.94585 1.07836   1
   9   4   1 0.88513 1.31783   1
 -13   5   1 153.320 4.78638   1
  12  -7   1 95.7059 11.5231  -2
 -12   5   1 95.7059 11.5231   1
  11  -6   1 149.334 6.38346  -2
 -11   5   1 149.334 6.38346   1
  10  -5   1 144.850 4.96643  -2
 -10   5   1 144.850 4.96643   1
   9  -4   1 99.1366 2.92477  -2
  -9   5   1 99.1366 2.92477   1
   8  -3   1 7.57010 1.28730  -2
  -8   5   1 7.57010 1.28730   1
   7  -2   1 209.343 3.85260  -2
  -7   5   1 209.343 3.85260   1
   6  -1   1 105.662 2.07033  -2
  -6   5   1 105.662 2.07033   1
   5   0   1 173.546 2.34922  -2
  -5   5   1 173.546 2.34922   1
   4   1   1 861.436 10.9612  -2
  -4   5   1 861.436 10.9612   1
   3   2   1 621.746 11.5760  -2
  -3   5   1 621.746 11.5760   1
   2   3   1 1409.96 25.0889  -2
  -2   5   1 1409.96 25.0889   1
   1   4   1 85.3561 3.00996  -2
  -1   5   1 85.3561 3.00996   1
   0   5   1 -1.0336 2.04290  -2
   0   5   1 -1.0336 2.04290   1
   1   5   1 75.4024 1.37101   1
   2   5   1 313.410 4.06801   1
   3   5   1 237.912 3.23681   1
   4   5   1 0.54277 0.73773   1
   5   5   1 47.5653 2.12054   1
   6   5   1 334.999 5.78335   1
   7   5   1 1.43029 1.06653   1
   8   5   1 30.1607 2.06630   1
  13  -7   1 68.3317 10.4229  -2
 -13   6   1 68.3317 10.4229   1
  12  -6   1 25.2007 8.04596  -2
 -12   6   1 25.2007 8.04596   1
  11  -5   1 164.960 6.59665  -2
 -11   6   1 164.960 6.59665   1
  10  -4   1 31.5267 3.09882  -2
 -10   6   1 31.5267 3.09882   1
   9  -3   1 146.573 4.91352  -2
  -9   6   1 146.573 4.91352   1
   8  -2   1 34.8088 2.55876  -2
  -8   6   1 34.8088 2.55876   1
   7  -1   1 19.1597 1.92480  -2
  -7   6   1 19.1597 1.92480   1
   6   0   1 44.8007 2.00103  -2
  -6   6   1 44.8007 2.00103   1
   5   1   1 361.100 16.5323  -2
  -5   6   1 361.100 16.5323   1
   4   2   1 26.0493 2.28594  -2
  -4   6   1 26.0493 2.28594   1
   3   3   1 130.904 3.48318  -2
  -3   6   1 130.904 3.48318   1
   2   4   1 146.946 4.46562  -2
  -2   6   1 146.946 4.46562   1
   1   5   1 64.9097 7.01279  -2
  -1   6   1 64.9097 7.01279   1
   0   6   1 -1.3741 3.95985  -2
   0   6   1 -1.3741 3.95985   1
   1   6   1 13.2229 0.84487   1
   2   6   1 71.9734 1.87583   1
   3   6   1 371.743 5.78895   1
   4   6   1 0.73656 0.89030   1
   5   6   1 84.1682 2.82750   1
   6   6   1 63.0377 2.41912   1
   7   6   1 1.42038 1.40847   1
  13  -6   1 6.38936 7.97216  -2
 -13   7   1 6.38936 7.97216   1
  12  -5   1 194.232 13.9742  -2
 -12   7   1 194.232 13.9742   1
  11  -4   1 121.187 5.93595  -2
 -11   7   1 121.187 5.93595   1
  10  -3   1 120.476 4.40247  -2
 -10   7   1 120.476 4.40247   1
   9  -2   1 3.37395 2.29051  -2
  -9   7   1 3.37395 2.29051   1
   8  -1   1 55.6007 2.88086  -2
  -8   7   1 55.6007 2.88086   1
   7   0   1 220.409 12.9453  -2
  -7   7   1 220.409 12.9453   1
  -6   7   1 76.3136 2.21693   1
   5   2   1 21.1226 2.60858  -2
  -5   7   1 21.1226 2.60858   1
  -4   7   1 92.4397 1.49303   1
  -3   7   1 2.32546 0.32481   1
  -2   7   1 3.34376 0.42117   1
  -1   7   1 0.44798 0.35945   1
   0   7   1 12.6256 0.93818   1
   1   7   1 31.0127 1.38130   1
   2   7   1 135.518 3.44786   1
   3   7   1 46.4601 1.99035   1
   4   7   1 7.81696 1.29047   1
   5   7   1 31.7555 2.14955   1
   6   7   1 0.82153 1.38672   1
  12  -4   1 30.1021 8.94431  -2
 -12   8   1 30.1021 8.94431   1
  11  -3   1 3.68005 3.30132  -2
 -11   8   1 3.68005 3.30132   1
  10  -2   1 38.7019 3.32566  -2
 -10   8   1 38.7019 3.32566   1
   9  -1   1 72.4882 9.60177  -2
  -9   8   1 72.4882 9.60177   1
   8   0   1 201.758 13.5941  -2
  -8   8   1 201.758 13.5941   1
   7   1   1 108.531 10.4807  -2
  -7   8   1 108.531 10.4807   1
  -6   8   1 23.2634 1.21911   1
  -5   8   1 38.9702 1.07158   1
  -4   8   1 5.43095 0.45404   1
  -3   8   1 2.41000 0.40813   1
  -2   8   1 191.974 2.77576   1
  -1   8   1 109.825 1.97982   1
   0   8   1 5.92220 0.85523   1
   1   8   1 38.6602 1.76268   1
   2   8   1 74.1920 2.41277   1
   3   8   1 72.8924 2.55932   1
   4   8   1 0.93800 1.23656   1
   5   8   1 45.0753 2.70875   1
  12  -3   1 5.01358 4.07560  -2
 -12   9   1 5.01358 4.07560   1
  11  -2   1 66.4681 5.12415  -2
 -11   9   1 66.4681 5.12415   1
  10  -1   1 20.5047 9.73816  -2
 -10   9   1 20.5047 9.73816   1
   9   0   1 10.9387 9.11130  -2
  -9   9   1 10.9387 9.11130   1
   8   1   1 401.365 20.9779  -2
  -8   9   1 401.365 20.9779   1
  -7   9   1 79.6884 2.46099   1
  -6   9   1 11.9298 1.12380   1
  -5   9   1 1.65801 0.53499   1
  -4   9   1 23.6547 0.96485   1
  -3   9   1 19.0715 1.01318   1
  -2   9   1 47.8480 1.62977   1
  -1   9   1 55.0802 1.81499   1
   0   9   1 49.7901 1.89801   1
   1   9   1 15.1474 1.38911   1
   2   9   1 12.7109 1.40230   1
   3   9   1 27.7328 2.37669   1
   4   9   1 2.52623 1.51215   1
 -12  10   1 8.64216 4.62903   1
 -11  10   1 3.79970 3.78186   1
 -10  10   1 1.76293 1.65163   1
  -9  10   1 4.52599 1.22449   1
  -8  10   1 53.3802 1.81110   1
  -7  10   1 1.02953 0.71217   1
  -6  10   1 165.151 2.72177   1
  -5  10   1 171.412 2.85120   1
  -4  10   1 211.919 3.70346   1
  -3  10   1 1.53877 0.94326   1
  -2  10   1 71.0843 2.55534   1
  -1  10   1 11.5825 1.36067   1
   0  10   1 16.6351 1.51480   1
   1  10   1 19.7616 1.71359   1
   2  10   1 31.3490 2.26524   1
   3  10   1 1.16962 1.54582   1
 -11  11   1 4.77640 1.65150   1
 -10  11   1 -0.1394 0.98516   1
  -9  11   1 29.8728 1.63857   1
  -8  11   1 8.63628 1.03142   1
  -7  11   1 24.1473 1.45354   1
  -6  11   1 10.6138 1.01205   1
  -5  11   1 6.90077 0.91076   1
  -4  11   1 31.4742 1.96726   1
  -3  11   1 3.87331 1.13963   1
  -2  11   1 2.02301 1.13545   1
  -1  11   1 4.00324 1.38183   1
   0  11   1 12.0271 2.13577   1
   1  11   1 9.37599 1.84092   1
 -10  12   1 12.5714 1.52649   1
  -9  12   1 26.2042 1.68261   1
  -8  12   1 0.09350 0.95024   1
  -7  12   1 53.2738 1.87361   1
  -6  12   1 10.9884 2.04061   1
  -5  12   1 34.0962 2.15841   1
  -4  12   1 3.42642 1.25939   1
  -3  12   1 0.35021 1.21282   1
  -2  12   1 3.33318 1.42812   1
  -1  12   1 43.3375 2.73679   1
  -8  13   1 -0.0507 1.65692   1
  -7  13   1 24.5506 3.00609   1
  -6  13   1 21.4237 2.43846   1
  -5  13   1 11.3985 1.65244   1
  -4  13   1 0.86356 1.35741   1
   3 -13   2 3.99405 1.98639   1
   4 -13   2 1.41807 1.74158   1
   5 -13   2 13.1805 2.14518   1
   6 -13   2 20.6088 4.07362   1
   7 -13   2 75.0986 2.48340   1
   8 -13   2 10.9407 1.39977   1
   0 -12   2 51.5372 2.96406   1
   1 -12   2 11.7894 1.70422   1
   2 -12   2 58.5643 2.71739   1
   3 -12   2 3.55137 1.30577   1
   4 -12   2 22.8042 1.73198   1
   5 -12   2 17.7318 1.56784   1
   6 -12   2 7.31987 0.87685   1
   7 -12   2 0.64240 0.94969   1
   8 -12   2 14.3544 1.43888   1
   9 -12   2 -0.4512 1.06085   1
  10 -12   2 2.24231 1.23705   1
  -1 -11   2 7.66709 1.69627   1
   0 -11   2 11.9080 1.66373   1
   1 -11   2 18.9332 2.06811   1
   2 -11   2 35.2204 2.13430   1
   3 -11   2 1.54606 1.06892   1
   4 -11   2 146.081 2.95862   1
   5 -11   2 8.83337 0.95625   1
   6 -11   2 94.7193 2.00140   1
   7 -11   2 67.9510 2.12539   1
   8 -11   2 1.59315 0.81477   1
   9 -11   2 0.46026 0.85278   1
  10 -11   2 -0.5487 1.03727   1
  11 -11   2 26.4119 1.93116   1
  -3 -10   2 49.8098 2.76244   1
  -2 -10   2 6.37937 1.50919   1
  -1 -10   2 71.9092 2.66188   1
   0 -10   2 83.6745 2.68189   1
   1 -10   2 9.14787 1.31994   1
   2 -10   2 144.086 3.61713   1
   3 -10   2 21.3510 1.22435   1
   4 -10   2 9.40659 0.85438   1
   5 -10   2 42.5637 1.33442   1
   6 -10   2 34.2000 1.27900   1
   7 -10   2 8.81956 0.92056   1
   8 -10   2 24.6907 1.40162   1
   9 -10   2 -1.2322 0.82316   1
  10 -10   2 18.3102 2.33864   1
  11 -10   2 0.85413 1.93134   1
  12 -10   2 64.8521 4.08807   1
  -4  -9   2 0.84382 1.38987   1
  -3  -9   2 14.4635 1.58031   1
  -2  -9   2 5.47423 1.31083   1
  -1  -9   2 -0.0977 0.90937   1
   0  -9   2 15.6600 1.28409   1
   1  -9   2 0.42359 0.63123   1
   2  -9   2 23.5550 1.03726   1
   3  -9   2 1.50922 0.63107   1
   4  -9   2 17.1299 0.87794   1
   5  -9   2 41.2045 1.18960   1
   6  -9   2 70.4436 1.56891   1
   7  -9   2 170.579 3.11095   1
   8  -9   2 249.435 4.16771   1
   9  -9   2 1.52913 1.20857   1
 -10   1   2 175.180 14.5824  -2
  10  -9   2 175.180 14.5824   1
  11  -9   2 19.8986 2.51771   1
 -12   3   2 208.029 7.43737  -2
  12  -9   2 208.029 7.43737   1
  -5  -8   2 19.7141 1.93112   1
  -4  -8   2 98.7971 3.22525   1
  -3  -8   2 29.3329 1.96609   1
  -2  -8   2 11.7995 1.17075   1
  -1  -8   2 10.2945 1.05340   1
   0  -8   2 307.301 4.39633   1
   1  -8   2 0.24086 0.47180   1
   2  -8   2 115.662 1.85499   1
   3  -8   2 12.9068 0.67654   1
   4  -8   2 14.1090 0.79657   1
   5  -8   2 15.2246 0.74716   1
   6  -8   2 12.0055 0.66643   1
   7  -8   2 18.9370 1.35712   1
   8  -8   2 27.3038 2.00319   1
  -9   1   2 41.0193 9.34756  -2
   9  -8   2 41.0193 9.34756   1
 -10   2   2 85.9827 11.1236  -2
  10  -8   2 85.9827 11.1236   1
 -11   3   2 73.1051 4.95773  -2
  11  -8   2 73.1051 4.95773   1
 -12   4   2 96.9007 11.5452  -2
  12  -8   2 96.9007 11.5452   1
  -7  -7   2 0.97429 1.76011   1
  -6  -7   2 0.64332 1.17389   1
  -5  -7   2 83.3038 2.99059   1
  -4  -7   2 19.0375 1.61761   1
  -3  -7   2 12.0421 1.16440   1
  -2  -7   2 36.6411 1.25018   1
  -1  -7   2 45.6803 1.25738   1
   0  -7   2 145.480 2.18230   1
   1  -7   2 204.318 2.90785   1
   2  -7   2 4.39983 0.42403   1
   3  -7   2 434.868 4.66377   1
   4  -7   2 183.596 2.39679   1
  -5  -2   2 284.969 9.37120  -2
   5  -7   2 284.969 9.37120   1
   6  -7   2 7.79045 0.65784   1
  -7   0   2 20.2296 2.59187  -2
   7  -7   2 20.2296 2.59187   1
  -8   1   2 169.164 11.7953  -2
   8  -7   2 169.164 11.7953   1
  -9   2   2 140.372 4.44741  -2
   9  -7   2 140.372 4.44741   1
 -10   3   2 235.774 6.37080  -2
  10  -7   2 235.774 6.37080   1
 -11   4   2 29.6267 4.08983  -2
  11  -7   2 29.6267 4.08983   1
 -12   5   2 138.495 12.5856  -2
  12  -7   2 138.495 12.5856   1
 -13   6   2 -3.0418 8.27957  -2
  13  -7   2 -3.0418 8.27957   1
  -7  -6   2 14.0839 1.52104   1
  -6  -6   2 4.26265 1.16963   1
  -5  -6   2 8.84882 1.31366   1
  -4  -6   2 2.75811 0.95919   1
  -3  -6   2 70.8055 1.64485   1
  -2  -6   2 26.8766 1.00934   1
  -1  -6   2 0.32835 0.40401   1
   0  -6   2 53.0630 1.10486   1
   1  -6   2 239.775 3.03349   1
   2  -6   2 100.773 1.24648   1
   3  -6   2 97.9172 1.34773   1
  -4  -2   2 15.4539 2.39610  -2
   4  -6   2 15.4539 2.39610   1
  -5  -1   2 268.449 7.32927  -2
   5  -6   2 268.449 7.32927   1
  -6   0   2 465.139 19.8692  -2
   6  -6   2 465.139 19.8692   1
  -7   1   2 150.061 4.96755  -2
   7  -6   2 150.061 4.96755   1
  -8   2   2 220.407 6.00320  -2
   8  -6   2 220.407 6.00320   1
  -9   3   2 122.710 4.04452  -2
   9  -6   2 122.710 4.04452   1
 -10   4   2 169.382 5.06090  -2
  10  -6   2 169.382 5.06090   1
 -11   5   2 324.783 10.2394  -2
  11  -6   2 324.783 10.2394   1
 -12   6   2 6.21141 7.03931  -2
  12  -6   2 6.21141 7.03931   1
 -13   7   2 25.0705 8.84167  -2
  13  -6   2 25.0705 8.84167   1
  -8  -5   2 2.66097 1.21874   1
  -7  -5   2 2.80015 1.10839   1
  -6  -5   2 -2.2443 1.17638   1
  -5  -5   2 67.6640 1.67078   1
  -4  -5   2 14.8861 0.95999   1
  -3  -5   2 18.6272 0.85037   1
  -2  -5   2 143.147 2.04223   1
  -1  -5   2 667.188 6.89481   1
   0  -5   2 1012.75 36.1152  -2
   0  -5   2 1012.75 36.1152   1
  -1  -4   2 342.261 14.6761  -2
   1  -5   2 342.261 14.6761   1
  -2  -3   2 14.1214 1.72518  -2
   2  -5   2 14.1214 1.72518   1
  -3  -2   2 23.1736 1.88459  -2
   3  -5   2 23.1736 1.88459   1
  -4  -1   2 70.0175 1.99185  -2
   4  -5   2 70.0175 1.99185   1
  -5   0   2 117.121 2.57211  -2
   5  -5   2 117.121 2.57211   1
  -6   1   2 55.4927 1.66060  -2
   6  -5   2 55.4927 1.66060   1
  -7   2   2 46.5698 1.65463  -2
   7  -5   2 46.5698 1.65463   1
  -8   3   2 303.549 5.63415  -2
   8  -5   2 303.549 5.63415   1
  -9   4   2 89.6078 3.02052  -2
   9  -5   2 89.6078 3.02052   1
 -10   5   2 75.6259 3.79954  -2
  10  -5   2 75.6259 3.79954   1
 -11   6   2 155.626 6.14318  -2
  11  -5   2 155.626 6.14318   1
 -12   7   2 66.2409 9.79488  -2
  12  -5   2 66.2409 9.79488   1
  13  -5   2 5.06044 1.85822   1
  -9  -4   2 -0.2545 1.22976   1
  -8  -4   2 1.15686 1.07889   1
  -7  -4   2 92.4659 2.26182   1
  -6  -4   2 70.5849 1.76701   1
  -5  -4   2 33.7014 1.33885   1
  -4  -4   2 251.762 3.44594   1
  -3  -4   2 8.20684 0.55129   1
  -2  -4   2 30.3792 0.87239   1
   1  -5   2 337.237 13.6633  -2
  -1  -4   2 337.237 13.6633   1
   0  -4   2 69.2350 3.14133  -2
   0  -4   2 69.2350 3.14133   1
  -1  -3   2 643.131 15.0866  -2
   1  -4   2 643.131 15.0866   1
  -2  -2   2 285.836 8.67719  -2
   2  -4   2 285.836 8.67719   1
  -3  -1   2 13.4586 1.03252  -2
   3  -4   2 13.4586 1.03252   1
  -4   0   2 180.168 2.59025  -2
   4  -4   2 180.168 2.59025   1
  -5   1   2 2.22066 0.63017  -2
   5  -4   2 2.22066 0.63017   1
  -6   2   2 163.586 2.51292  -2
   6  -4   2 163.586 2.51292   1
  -7   3   2 250.248 3.43076  -2
   7  -4   2 250.248 3.43076   1
  -8   4   2 278.867 6.93502  -2
   8  -4   2 278.867 6.93502   1
  -9   5   2 331.941 5.81834  -2
   9  -4   2 331.941 5.81834   1
 -10   6   2 146.789 3.97917  -2
  10  -4   2 146.789 3.97917   1
 -12   8   2 9.14191 6.34890  -2
  12  -4   2 9.14191 6.34890   1
 -10  -3   2 17.7769 2.22057   1
  -9  -3   2 5.74193 1.29481   1
  -8  -3   2 38.3718 1.72448   1
  -7  -3   2 15.3610 0.99423   1
  -6  -3   2 128.761 2.32857   1
  -5  -3   2 41.7222 1.17879   1
  -4  -3   2 212.422 2.78315   1
   3  -6   2 105.197 4.14796  -2
  -3  -3   2 105.197 4.14796   1
   2  -5   2 11.2616 1.65282  -2
  -2  -3   2 11.2616 1.65282   1
   1  -4   2 523.487 12.5250  -2
  -1  -3   2 523.487 12.5250   1
   0  -3   2 422.513 8.05995  -2
   0  -3   2 422.513 8.05995   1
  -1  -2   2 51.2529 1.33327  -2
   1  -3   2 51.2529 1.33327   1
  -2  -1   2 2231.12 37.4797  -2
   2  -3   2 2231.12 37.4797   1
  -3   0   2 1749.38 19.3522  -2
   3  -3   2 1749.38 19.3522   1
  -4   1   2 174.366 2.05182  -2
   4  -3   2 174.366 2.05182   1
  -5   2   2 143.545 1.75552  -2
   5  -3   2 143.545 1.75552   1
  -6   3   2 15.8509 0.79291  -2
   6  -3   2 15.8509 0.79291   1
  -7   4   2 194.734 2.88382  -2
   7  -3   2 194.734 2.88382   1
  -8   5   2 53.1566 1.48843  -2
   8  -3   2 53.1566 1.48843   1
  -9   6   2 247.711 4.77611  -2
   9  -3   2 247.711 4.77611   1
 -10   7   2 39.9117 5.35549  -2
  10  -3   2 39.9117 5.35549   1
 -12   9   2 228.083 11.7569  -2
  12  -3   2 228.083 11.7569   1
 -10  -2   2 17.8410 2.49640   1
  -9  -2   2 19.9409 1.39611   1
  -8  -2   2 11.8988 1.01573   1
  -7  -2   2 455.042 6.08295   1
  -6  -2   2 43.8356 1.25695   1
   5  -7   2 215.139 7.11273  -2
  -5  -2   2 215.139 7.11273   1
   4  -6   2 8.82360 1.77901  -2
  -4  -2   2 8.82360 1.77901   1
   3  -5   2 19.6713 1.32058  -2
  -3  -2   2 19.6713 1.32058   1
   2  -4   2 224.496 5.37489  -2
  -2  -2   2 224.496 5.37489   1
   1  -3   2 55.6628 1.43236  -2
  -1  -2   2 55.6628 1.43236   1
   0  -2   2 5499.43 118.829   1
  -1  -1   2 65.9422 1.80871  -2
   1  -2   2 65.9422 1.80871   1
  -2   0   2 342.240 3.77779  -2
   2  -2   2 342.240 3.77779   1
  -3   1   2 1018.55 9.52257  -2
   3  -2   2 1018.55 9.52257   1
  -4   2   2 139.369 1.54759  -2
   4  -2   2 139.369 1.54759   1
  -5   3   2 77.5832 1.25430  -2
   5  -2   2 77.5832 1.25430   1
  -6   4   2 137.762 2.30410  -2
   6  -2   2 137.762 2.30410   1
  -7   5   2 31.2734 1.04635  -2
   7  -2   2 31.2734 1.04635   1
  -8   6   2 43.4358 1.61026  -2
   8  -2   2 43.4358 1.61026   1
  -9   7   2 90.8545 3.54042  -2
   9  -2   2 90.8545 3.54042   1
 -10   8   2 9.83674 2.58070  -2
  10  -2   2 9.83674 2.58070   1
 -11   9   2 162.017 9.67085  -2
  11  -2   2 162.017 9.67085   1
  12  -2   2 125.133 8.20787   1
 -11  -1   2 1.94384 1.33761   1
 -10  -1   2 28.7931 2.47347   1
  -9  -1   2 7.16853 1.14813   1
  -8  -1   2 95.0569 2.06076   1
   7  -8   2 31.8525 2.86441  -2
  -7  -1   2 31.8525 2.86441   1
   6  -7   2 38.5159 2.57465  -2
  -6  -1   2 38.5159 2.57465   1
   5  -6   2 211.230 4.99390  -2
  -5  -1   2 211.230 4.99390   1
   4  -5   2 62.9723 2.77639  -2
  -4  -1   2 62.9723 2.77639   1
   3  -4   2 11.1324 0.80012  -2
  -3  -1   2 11.1324 0.80012   1
   2  -3   2 2390.56 27.9320  -2
  -2  -1   2 2390.56 27.9320   1
   1  -2   2 73.5852 1.65403  -2
  -1  -1   2 73.5852 1.65403   1
   0  -1   2 2.05399 0.55870  -2
   0  -1   2 2.05399 0.55870   1
  -1   0   2 1478.90 18.2470  -2
   1  -1   2 1478.90 18.2470   1
  -2   1   2 2094.51 17.0791  -2
   2  -1   2 2094.51 17.0791   1
  -3   2   2 502.595 4.31046  -2
   3  -1   2 502.595 4.31046   1
  -4   3   2 491.280 4.89908  -2
   4  -1   2 491.280 4.89908   1
  -5   4   2 17.8271 0.67546  -2
   5  -1   2 17.8271 0.67546   1
  -6   5   2 32.9063 0.97325  -2
   6  -1   2 32.9063 0.97325   1
  -7   6   2 83.3306 1.77504  -2
   7  -1   2 83.3306 1.77504   1
  -8   7   2 491.660 8.90146  -2
   8  -1   2 491.660 8.90146   1
  -9   8   2 33.8035 2.88211  -2
   9  -1   2 33.8035 2.88211   1
 -10   9   2 14.5304 6.44422  -2
  10  -1   2 14.5304 6.44422   1
  11  -1   2 1.42980 1.52503   1
  12  -1   2 7.22673 1.64768   1
 -11   0   2 172.440 5.39117   1
 -10   0   2 12.6123 1.81811   1
  -9   0   2 52.0329 1.97992   1
   8  -8   2 32.8157 2.78368  -2
  -8   0   2 32.8157 2.78368   1
   7  -7   2 21.7468 2.19178  -2
  -7   0   2 21.7468 2.19178   1
   6  -6   2 516.605 9.35147  -2
  -6   0   2 516.605 9.35147   1
   5  -5   2 149.276 3.21236  -2
  -5   0   2 149.276 3.21236   1
   4  -4   2 146.367 1.89710  -2
  -4   0   2 146.367 1.89710   1
   3  -3   2 1485.96 14.1166  -2
  -3   0   2 1485.96 14.1166   1
   2  -2   2 284.415 3.32040  -2
  -2   0   2 284.415 3.32040   1
   1  -1   2 1455.53 15.7506  -2
  -1   0   2 1455.53 15.7506   1
  -1   1   2 315.811 3.16068  -2
   1   0   2 315.811 3.16068   1
  -2   2   2 9623.96 111.111  -2
   2   0   2 9623.96 111.111   1
  -3   3   2 2431.99 20.6317  -2
   3   0   2 2431.99 20.6317   1
  -4   4   2 695.705 7.33470  -2
   4   0   2 695.705 7.33470   1
  -5   5   2 67.0266 1.30768  -2
   5   0   2 67.0266 1.30768   1
  -6   6   2 77.7670 1.59932  -2
   6   0   2 77.7670 1.59932   1
  -7   7   2 21.2010 1.37613  -2
   7   0   2 21.2010 1.37613   1
  -8   8   2 140.888 4.69325  -2
   8   0   2 140.888 4.69325   1
  -9   9   2 14.2460 6.45195  -2
   9   0   2 14.2460 6.45195   1
  10   0   2 28.0524 2.42114   1
  11   0   2 4.56273 1.92205   1
 -12   1   2 107.983 5.15885   1
 -11   1   2 1.23207 1.56518   1
 -10   1   2 178.951 4.54427   1
   9  -8   2 36.4959 6.49995  -2
  -9   1   2 36.4959 6.49995   1
   8  -7   2 152.537 5.39185  -2
  -8   1   2 152.537 5.39185   1
   7  -6   2 184.028 4.00720  -2
  -7   1   2 184.028 4.00720   1
   6  -5   2 51.5968 1.16663  -2
  -6   1   2 51.5968 1.16663   1
   5  -4   2 5.90928 0.55575  -2
  -5   1   2 5.90928 0.55575   1
   4  -3   2 172.034 1.93769  -2
  -4   1   2 172.034 1.93769   1
   3  -2   2 1108.03 10.2970  -2
  -3   1   2 1108.03 10.2970   1
   2  -1   2 2184.98 21.1871  -2
  -2   1   2 2184.98 21.1871   1
   1   0   2 290.312 2.96561  -2
  -1   1   2 290.312 2.96561   1
   0   1   2 480.252 5.22299  -2
   0   1   2 480.252 5.22299   1
  -1   2   2 4408.46 54.7041  -2
   1   1   2 4408.46 54.7041   1
  -2   3   2 462.580 4.52319  -2
   2   1   2 462.580 4.52319   1
  -3   4   2 965.022 9.23520  -2
   3   1   2 965.022 9.23520   1
  -4   5   2 83.4844 1.43019  -2
   4   1   2 83.4844 1.43019   1
  -5   6   2 85.4409 2.02582  -2
   5   1   2 85.4409 2.02582   1
  -6   7   2 195.260 3.99430  -2
   6   1   2 195.260 3.99430   1
  -7   8   2 186.111 6.70829  -2
   7   1   2 186.111 6.70829   1
   8   1   2 63.3265 2.25716   1
   9   1   2 45.5046 2.00363   1
  10   1   2 42.9574 2.11575   1
  11   1   2 8.77201 1.99108   1
 -12   2   2 11.6371 2.75312   1
 -11   2   2 7.15918 2.36467   1
  10  -8   2 60.8063 7.28598  -2
 -10   2   2 60.8063 7.28598   1
   9  -7   2 168.690 4.09130  -2
  -9   2   2 168.690 4.09130   1
   8  -6   2 279.937 5.92346  -2
  -8   2   2 279.937 5.92346   1
   7  -5   2 44.9463 1.24169  -2
  -7   2   2 44.9463 1.24169   1
   6  -4   2 152.593 1.90479  -2
  -6   2   2 152.593 1.90479   1
   5  -3   2 112.688 1.54963  -2
  -5   2   2 112.688 1.54963   1
   4  -2   2 146.143 1.85533  -2
  -4   2   2 146.143 1.85533   1
   3  -1   2 524.341 5.14126  -2
  -3   2   2 524.341 5.14126   1
   2   0   2 9999.99 291.925  -2
  -2   2   2 9999.99 291.925   1
   1   1   2 4365.28 54.2539  -2
  -1   2   2 4365.28 54.2539   1
   0   2   2 369.580 4.46892  -2
   0   2   2 369.580 4.46892   1
  -1   3   2 2107.89 23.3702  -2
   1   2   2 2107.89 23.3702   1
  -2   4   2 447.688 6.22407  -2
   2   2   2 447.688 6.22407   1
  -3   5   2 68.9463 1.71475  -2
   3   2   2 68.9463 1.71475   1
  -4   6   2 68.6111 1.84822  -2
   4   2   2 68.6111 1.84822   1
  -5   7   2 147.266 4.45051  -2
   5   2   2 147.266 4.45051   1
  -6   8   2 34.5533 2.51392  -2
   6   2   2 34.5533 2.51392   1
  -7   9   2 72.0464 4.42493  -2
   7   2   2 72.0464 4.42493   1
   8   2   2 54.8451 1.89318   1
   9   2   2 9.16271 1.76401   1
  10   2   2 1.09397 1.34790   1
 -12   3   2 55.1814 3.66038   1
  11  -8   2 99.0785 4.59801  -2
 -11   3   2 99.0785 4.59801   1
  10  -7   2 184.136 5.44597  -2
 -10   3   2 184.136 5.44597   1
   9  -6   2 129.365 3.62399  -2
  -9   3   2 129.365 3.62399   1
   8  -5   2 365.522 7.55071  -2
  -8   3   2 365.522 7.55071   1
   7  -4   2 273.093 5.01166  -2
  -7   3   2 273.093 5.01166   1
   6  -3   2 12.9974 0.71712  -2
  -6   3   2 12.9974 0.71712   1
   5  -2   2 76.3580 1.22064  -2
  -5   3   2 76.3580 1.22064   1
   4  -1   2 560.504 5.57592  -2
  -4   3   2 560.504 5.57592   1
   3   0   2 2821.48 25.8691  -2
  -3   3   2 2821.48 25.8691   1
   2   1   2 448.263 4.92590  -2
  -2   3   2 448.263 4.92590   1
   1   2   2 2081.95 21.2408  -2
  -1   3   2 2081.95 21.2408   1
   0   3   2 992.214 13.9040  -2
   0   3   2 992.214 13.9040   1
  -1   4   2 39.4377 1.37803  -2
   1   3   2 39.4377 1.37803   1
  -2   5   2 413.432 7.09447  -2
   2   3   2 413.432 7.09447   1
  -3   6   2 926.953 14.7369  -2
   3   3   2 926.953 14.7369   1
  -4   7   2 177.166 5.07389  -2
   4   3   2 177.166 5.07389   1
  -5   8   2 103.267 3.86457  -2
   5   3   2 103.267 3.86457   1
   6   3   2 11.8253 0.79054   1
   7   3   2 15.9981 1.26606   1
   8   3   2 1.37868 1.22427   1
   9   3   2 -1.1534 1.21863   1
 -13   4   2 40.1895 2.96590   1
  12  -8   2 125.100 9.08957  -2
 -12   4   2 125.100 9.08957   1
  11  -7   2 21.6409 3.88333  -2
 -11   4   2 21.6409 3.88333   1
  10  -6   2 195.974 5.55895  -2
 -10   4   2 195.974 5.55895   1
   9  -5   2 88.8995 2.68928  -2
  -9   4   2 88.8995 2.68928   1
   8  -4   2 244.605 4.45040  -2
  -8   4   2 244.605 4.45040   1
   7  -3   2 167.612 3.10555  -2
  -7   4   2 167.612 3.10555   1
   6  -2   2 118.222 2.08072  -2
  -6   4   2 118.222 2.08072   1
   5  -1   2 17.6669 0.74084  -2
  -5   4   2 17.6669 0.74084   1
   4   0   2 847.467 9.03123  -2
  -4   4   2 847.467 9.03123   1
   3   1   2 873.727 9.32543  -2
  -3   4   2 873.727 9.32543   1
   2   2   2 426.641 4.98638  -2
  -2   4   2 426.641 4.98638   1
   1   3   2 40.9321 1.32206  -2
  -1   4   2 40.9321 1.32206   1
   0   4   2 1348.89 29.4429  -2
   0   4   2 1348.89 29.4429   1
  -1   5   2 30.1424 1.97464  -2
   1   4   2 30.1424 1.97464   1
  -2   6   2 511.954 12.1034  -2
   2   4   2 511.954 12.1034   1
  -3   7   2 327.137 10.4466  -2
   3   4   2 327.137 10.4466   1
   4   4   2 185.176 2.65130   1
   5   4   2 0.53984 0.72402   1
   6   4   2 58.6655 2.05770   1
   7   4   2 131.395 3.19135   1
   8   4   2 15.8126 1.51321   1
   9   4   2 78.5238 2.96058   1
 -13   5   2 90.1304 3.84590   1
  12  -7   2 162.173 13.1728  -2
 -12   5   2 162.173 13.1728   1
  11  -6   2 291.013 9.54253  -2
 -11   5   2 291.013 9.54253   1
  10  -5   2 79.6511 3.93015  -2
 -10   5   2 79.6511 3.93015   1
   9  -4   2 249.757 5.12006  -2
  -9   5   2 249.757 5.12006   1
   8  -3   2 42.2015 1.83906  -2
  -8   5   2 42.2015 1.83906   1
   7  -2   2 36.0735 2.24841  -2
  -7   5   2 36.0735 2.24841   1
   6  -1   2 38.0267 1.14881  -2
  -6   5   2 38.0267 1.14881   1
   5   0   2 68.0160 1.51634  -2
  -5   5   2 68.0160 1.51634   1
   4   1   2 90.8721 1.72548  -2
  -4   5   2 90.8721 1.72548   1
   3   2   2 59.0795 1.95331  -2
  -3   5   2 59.0795 1.95331   1
   2   3   2 340.325 6.23058  -2
  -2   5   2 340.325 6.23058   1
   1   4   2 24.4515 1.99600  -2
  -1   5   2 24.4515 1.99600   1
   0   5   2 0.39150 1.36963  -2
   0   5   2 0.39150 1.36963   1
  -1   6   2 17.2127 2.24585  -2
   1   5   2 17.2127 2.24585   1
   2   5   2 1.23788 0.53466   1
   3   5   2 15.7443 1.06155   1
   4   5   2 274.216 4.57967   1
   5   5   2 109.749 2.80861   1
   6   5   2 19.9414 1.68733   1
   7   5   2 0.17958 1.07146   1
   8   5   2 33.0598 2.52906   1
  13  -7   2 -5.7568 7.90789  -2
 -13   6   2 -5.7568 7.90789   1
  12  -6   2 19.7445 7.39798  -2
 -12   6   2 19.7445 7.39798   1
  11  -5   2 149.008 6.29613  -2
 -11   6   2 149.008 6.29613   1
  10  -4   2 122.458 4.72814  -2
 -10   6   2 122.458 4.72814   1
   9  -3   2 249.941 6.79744  -2
  -9   6   2 249.941 6.79744   1
   8  -2   2 54.1441 2.95565  -2
  -8   6   2 54.1441 2.95565   1
   7  -1   2 106.936 2.71006  -2
  -7   6   2 106.936 2.71006   1
   6   0   2 51.7083 1.46849  -2
  -6   6   2 51.7083 1.46849   1
   5   1   2 66.9506 2.81308  -2
  -5   6   2 66.9506 2.81308   1
   4   2   2 54.9081 2.86330  -2
  -4   6   2 54.9081 2.86330   1
   3   3   2 1102.71 25.6838  -2
  -3   6   2 1102.71 25.6838   1
  -2   6   2 436.783 4.71710   1
   1   5   2 23.3916 4.27964  -2
  -1   6   2 23.3916 4.27964   1
   0   6   2 16.8599 0.81549   1
   1   6   2 84.5144 1.94672   1
   2   6   2 18.3994 1.14655   1
   3   6   2 2.82125 0.84456   1
   4   6   2 215.157 4.02806   1
   5   6   2 20.6735 1.66394   1
   6   6   2 2.93362 1.30104   1
   7   6   2 75.0749 2.77686   1
  13  -6   2 38.9423 3.66240  -2
 -13   7   2 38.9423 3.66240   1
  12  -5   2 79.8668 10.1793  -2
 -12   7   2 79.8668 10.1793   1
  11  -4   2 210.958 7.86871  -2
 -11   7   2 210.958 7.86871   1
  10  -3   2 35.4037 3.32657  -2
 -10   7   2 35.4037 3.32657   1
   9  -2   2 94.9650 3.69639  -2
  -9   7   2 94.9650 3.69639   1
   8  -1   2 439.799 9.12818  -2
  -8   7   2 439.799 9.12818   1
   7   0   2 21.3389 6.59080  -2
  -7   7   2 21.3389 6.59080   1
  -6   7   2 224.741 4.42622   1
  -5   7   2 11.9102 0.92176   1
   4   3   2 205.274 7.79007  -2
  -4   7   2 205.274 7.79007   1
  -3   7   2 311.687 3.64066   1
  -2   7   2 105.845 1.55255   1
  -1   7   2 19.5992 1.12355   1
   0   7   2 94.2026 2.33558   1
   1   7   2 42.5871 1.56134   1
   2   7   2 30.5616 1.52339   1
   3   7   2 -0.7161 0.84165   1
   4   7   2 29.3265 1.95564   1
   5   7   2 1.71481 1.28712   1
   6   7   2 1.24815 1.35753   1
  12  -4   2 4.69968 7.68913  -2
 -12   8   2 4.69968 7.68913   1
  11  -3   2 9.50302 3.42656  -2
 -11   8   2 9.50302 3.42656   1
  10  -2   2 21.1322 3.06457  -2
 -10   8   2 21.1322 3.06457   1
   9  -1   2 25.2269 3.10321  -2
  -9   8   2 25.2269 3.10321   1
   8   0   2 121.950 4.45729  -2
  -8   8   2 121.950 4.45729   1
   7   1   2 245.630 14.8149  -2
  -7   8   2 245.630 14.8149   1
  -6   8   2 23.1776 1.22347   1
  -5   8   2 1.50705 0.49121   1
  -4   8   2 102.624 1.66157   1
  -3   8   2 4.52301 0.45284   1
  -2   8   2 3.60416 0.54025   1
  -1   8   2 3.03060 0.71728   1
   0   8   2 320.736 5.09286   1
   1   8   2 2.54094 0.82855   1
   2   8   2 95.9732 2.57527   1
   3   8   2 56.3290 2.31049   1
   4   8   2 12.3117 1.55634   1
   5   8   2 0.02807 1.35244   1
  12  -3   2 246.699 8.15304  -2
 -12   9   2 246.699 8.15304   1
  11  -2   2 105.878 5.27578  -2
 -11   9   2 105.878 5.27578   1
  10  -1   2 -0.9693 3.31970  -2
 -10   9   2 -0.9693 3.31970   1
   9   0   2 37.4430 10.1352  -2
  -9   9   2 37.4430 10.1352   1
   8   1   2 58.1210 10.1956  -2
  -8   9   2 58.1210 10.1956   1
  -7   9   2 88.0628 2.59572   1
  -6   9   2 -0.2613 0.54292   1
  -5   9   2 4.15048 0.57071   1
  -4   9   2 157.032 2.46443   1
  -3   9   2 438.979 5.96225   1
  -2   9   2 58.7145 1.82537   1
  -1   9   2 1.10149 0.75649   1
   0   9   2 35.1615 1.93203   1
   1   9   2 2.54001 1.20055   1
   2   9   2 39.3688 2.18544   1
   3   9   2 54.1059 2.75379   1
   4   9   2 1.58320 1.51482   1
  12  -2   2 113.497 6.58422  -2
 -12  10   2 113.497 6.58422   1
 -11  10   2 9.48997 4.43032   1
 -10  10   2 -0.9977 1.45471   1
  -9  10   2 9.36431 1.39596   1
  -8  10   2 31.2130 1.97512   1
  -7  10   2 6.94463 0.87639   1
  -6  10   2 7.82781 0.86159   1
  -5  10   2 272.058 3.99104   1
  -4  10   2 73.8121 1.96588   1
  -3  10   2 48.5599 2.12949   1
  -2  10   2 27.7307 1.88351   1
  -1  10   2 76.6891 2.57765   1
   0  10   2 42.7806 2.00652   1
   1  10   2 121.850 3.40282   1
   2  10   2 9.57674 1.67338   1
   3  10   2 4.89359 1.99002   1
 -11  11   2 9.75538 1.79974   1
 -10  11   2 25.2601 2.09570   1
  -9  11   2 0.39679 0.89269   1
  -8  11   2 175.524 3.53944   1
  -7  11   2 57.1005 1.88060   1
  -6  11   2 0.00574 0.76455   1
  -5  11   2 68.6804 2.63782   1
  -4  11   2 86.4222 2.90392   1
  -3  11   2 16.2223 1.58394   1
  -2  11   2 22.5717 2.03182   1
  -1  11   2 1.62294 1.28013   1
   0  11   2 36.4376 2.49525   1
   1  11   2 96.7879 3.65777   1
 -10  12   2 20.9416 2.81207   1
  -9  12   2 2.00085 1.03944   1
  -8  12   2 105.976 3.30622   1
  -7  12   2 32.1170 2.02879   1
  -6  12   2 67.3331 3.64039   1
  -5  12   2 6.87648 1.40644   1
  -4  12   2 18.3983 1.77760   1
  -3  12   2 -0.6063 1.16662   1
  -2  12   2 17.2234 2.44988   1
  -1  12   2 53.2654 2.95128   1
  -7  13   2 -1.3467 1.70371   1
  -6  13   2 3.33561 1.81769   1
  -5  13   2 13.7327 1.76704   1
  -4  13   2 -0.3042 1.32646   1
   3 -13   3 11.2452 2.12790   1
   4 -13   3 2.56667 1.76900   1
   5 -13   3 37.8399 3.00804   1
   6 -13   3 2.28565 1.69831   1
   7 -13   3 28.7690 1.92604   1
   8 -13   3 -0.2228 1.11032   1
   9 -13   3 87.0173 2.96747   1
   0 -12   3 5.85554 1.70438   1
   1 -12   3 0.18443 1.30789   1
   2 -12   3 8.77497 1.52490   1
   3 -12   3 1.05375 1.19204   1
   4 -12   3 0.84415 1.13917   1
   5 -12   3 86.4977 2.65840   1
   6 -12   3 32.6847 1.82567   1
   7 -12   3 22.5071 1.58796   1
   8 -12   3 22.3929 1.63744   1
   9 -12   3 13.4506 1.45912   1
  10 -12   3 3.28077 1.27569   1
  -2 -11   3 81.2031 3.53774   1
  -1 -11   3 95.6841 3.66252   1
   0 -11   3 37.0332 2.34575   1
   1 -11   3 34.0681 2.21702   1
   2 -11   3 5.81066 1.24944   1
   3 -11   3 132.946 3.57421   1
   4 -11   3 27.2821 1.41507   1
   5 -11   3 49.2899 1.70250   1
   6 -11   3 135.354 2.47074   1
   7 -11   3 0.79366 0.83763   1
   8 -11   3 0.61190 0.82455   1
   9 -11   3 2.10389 0.97756   1
  10 -11   3 1.73415 1.11260   1
  11 -11   3 0.64643 1.26363   1
  -3 -10   3 16.4262 1.85060   1
  -2 -10   3 3.34407 1.67862   1
  -1 -10   3 33.5839 2.32017   1
   0 -10   3 0.61891 0.96901   1
   1 -10   3 49.8802 2.24808   1
   2 -10   3 18.0091 1.13624   1
   3 -10   3 92.8111 2.15768   1
   4 -10   3 34.2512 1.56887   1
   5 -10   3 49.9631 1.36478   1
   6 -10   3 459.387 6.00901   1
   7 -10   3 2.25055 0.76105   1
   8 -10   3 60.9279 1.89081   1
   9 -10   3 12.2700 1.14563   1
  10 -10   3 -0.3087 1.01443   1
  11 -10   3 9.46787 2.14022   1
  12 -10   3 6.39963 2.28521   1
  -4  -9   3 15.2449 1.82504   1
  -3  -9   3 2.38579 1.24341   1
  -2  -9   3 80.8330 2.63916   1
  -1  -9   3 0.00811 0.88504   1
   0  -9   3 95.7286 2.55973   1
   1  -9   3 1.03326 0.57538   1
   2  -9   3 3.19611 0.59630   1
   3  -9   3 67.8158 1.71252   1
   4  -9   3 0.62729 0.43873   1
   5  -9   3 76.1653 1.46487   1
   6  -9   3 91.8728 1.82376   1
   7  -9   3 44.4663 1.34727   1
   8  -9   3 10.0172 1.07483   1
   9  -9   3 73.5885 3.26480   1
 -10   1   3 95.8395 12.5260  -2
  10  -9   3 95.8395 12.5260   1
  11  -9   3 33.1046 3.14110   1
 -12   3   3 152.223 7.44291  -2
  12  -9   3 152.223 7.44291   1
  -6  -8   3 -0.7237 1.28286   1
  -5  -8   3 0.38125 1.31316   1
  -4  -8   3 16.5270 1.64436   1
  -3  -8   3 251.377 5.29548   1
  -2  -8   3 3.56645 0.94544   1
  -1  -8   3 -0.2883 0.61081   1
   0  -8   3 2.21212 0.58097   1
   1  -8   3 1.81094 0.45544   1
   2  -8   3 64.0793 1.39857   1
   3  -8   3 28.8145 0.86123   1
   4  -8   3 8.42759 0.54376   1
   5  -8   3 517.736 5.95359   1
   6  -8   3 137.876 2.77558   1
   7  -8   3 113.958 1.87479   1
   8  -8   3 -0.0112 1.02402   1
  -9   1   3 29.5000 9.01845  -2
   9  -8   3 29.5000 9.01845   1
 -10   2   3 48.7898 10.2521  -2
  10  -8   3 48.7898 10.2521   1
 -11   3   3 15.2945 4.10943  -2
  11  -8   3 15.2945 4.10943   1
 -12   4   3 2.96033 8.79333  -2
  12  -8   3 2.96033 8.79333   1
  -7  -7   3 70.0366 2.75795   1
  -6  -7   3 41.2255 2.17769   1
  -5  -7   3 86.0845 3.07970   1
  -4  -7   3 76.3760 2.66519   1
  -3  -7   3 5.56903 0.98821   1
  -2  -7   3 63.9683 1.57930   1
  -1  -7   3 65.1230 1.50203   1
   0  -7   3 5.53086 0.53611   1
   1  -7   3 107.388 1.69396   1
   2  -7   3 187.724 2.39228   1
   3  -7   3 27.7835 0.74851   1
   4  -7   3 41.7523 0.91294   1
  -5  -2   3 362.295 11.4170  -2
   5  -7   3 362.295 11.4170   1
   6  -7   3 6.84637 0.56564   1
  -7   0   3 63.6920 8.00534  -2
   7  -7   3 63.6920 8.00534   1
  -8   1   3 115.068 10.1741  -2
   8  -7   3 115.068 10.1741   1
  -9   2   3 77.4593 9.10219  -2
   9  -7   3 77.4593 9.10219   1
 -10   3   3 142.559 4.88481  -2
  10  -7   3 142.559 4.88481   1
 -11   4   3 19.5432 3.75166  -2
  11  -7   3 19.5432 3.75166   1
 -12   5   3 48.2323 9.36003  -2
  12  -7   3 48.2323 9.36003   1
 -13   6   3 12.3356 9.33386  -2
  13  -7   3 12.3356 9.33386   1
  -7  -6   3 85.7310 2.96434   1
  -6  -6   3 64.5553 2.35160   1
  -5  -6   3 6.20521 1.07171   1
  -4  -6   3 2.78513 0.73871   1
  -3  -6   3 32.6946 1.16733   1
  -2  -6   3 2.11509 0.50043   1
  -1  -6   3 66.0939 1.24387   1
   0  -6   3 28.3409 0.73111   1
   1  -6   3 282.406 3.21080   1
  -2  -4   3 540.475 21.7201  -2
   2  -6   3 540.475 21.7201   1
   3  -6   3 8.39498 0.44043   1
  -4  -2   3 131.733 4.12911  -2
   4  -6   3 131.733 4.12911   1
   5  -6   3 128.091 1.96898   1
  -6   0   3 220.320 6.36676  -2
   6  -6   3 220.320 6.36676   1
  -7   1   3 241.247 8.19180  -2
   7  -6   3 241.247 8.19180   1
  -8   2   3 105.505 4.00301  -2
   8  -6   3 105.505 4.00301   1
  -9   3   3 101.448 3.79494  -2
   9  -6   3 101.448 3.79494   1
 -10   4   3 106.257 4.01236  -2
  10  -6   3 106.257 4.01236   1
 -11   5   3 21.6918 3.71980  -2
  11  -6   3 21.6918 3.71980   1
 -12   6   3 1.30861 7.05965  -2
  12  -6   3 1.30861 7.05965   1
 -13   7   3 14.8585 8.22208  -2
  13  -6   3 14.8585 8.22208   1
  -8  -5   3 14.9649 1.56858   1
  -7  -5   3 84.4233 2.61626   1
  -6  -5   3 18.0679 1.12023   1
  -5  -5   3 8.95123 0.82609   1
  -4  -5   3 10.5677 0.80212   1
  -3  -5   3 2.04052 0.49802   1
  -2  -5   3 27.2084 0.81123   1
  -1  -5   3 27.3969 0.74437   1
   0  -5   3 3.00399 0.43847   1
  -1  -4   3 177.081 9.68202  -2
   1  -5   3 177.081 9.68202   1
  -2  -3   3 980.804 35.4186  -2
   2  -5   3 980.804 35.4186   1
  -3  -2   3 128.319 8.27435  -2
   3  -5   3 128.319 8.27435   1
  -4  -1   3 45.4360 2.14301  -2
   4  -5   3 45.4360 2.14301   1
  -5   0   3 130.584 2.93306  -2
   5  -5   3 130.584 2.93306   1
  -6   1   3 55.8442 1.37091  -2
   6  -5   3 55.8442 1.37091   1
  -7   2   3 247.857 4.33083  -2
   7  -5   3 247.857 4.33083   1
  -8   3   3 29.7385 1.77585  -2
   8  -5   3 29.7385 1.77585   1
  -9   4   3 44.0437 2.33386  -2
   9  -5   3 44.0437 2.33386   1
 -10   5   3 157.274 5.26773  -2
  10  -5   3 157.274 5.26773   1
 -11   6   3 2.46308 3.08372  -2
  11  -5   3 2.46308 3.08372   1
 -12   7   3 25.9097 8.46022  -2
  12  -5   3 25.9097 8.46022   1
  -9  -4   3 16.2968 1.63498   1
  -8  -4   3 13.7935 1.61735   1
  -7  -4   3 -0.0964 0.76964   1
  -6  -4   3 7.58851 0.82007   1
  -5  -4   3 0.93283 0.56003   1
  -4  -4   3 2.53903 0.53175   1
  -3  -4   3 307.253 3.67113   1
  -2  -4   3 537.701 5.62349   1
  -1  -4   3 1.83797 0.28491   1
   0  -4   3 69.1372 5.45203  -2
   0  -4   3 69.1372 5.45203   1
  -1  -3   3 392.556 9.70332  -2
   1  -4   3 392.556 9.70332   1
  -2  -2   3 121.739 4.85483  -2
   2  -4   3 121.739 4.85483   1
  -3  -1   3 419.967 8.58175  -2
   3  -4   3 419.967 8.58175   1
  -4   0   3 30.0550 1.06249  -2
   4  -4   3 30.0550 1.06249   1
  -5   1   3 18.0748 0.74711  -2
   5  -4   3 18.0748 0.74711   1
  -6   2   3 655.713 7.84020  -2
   6  -4   3 655.713 7.84020   1
  -7   3   3 110.115 1.93519  -2
   7  -4   3 110.115 1.93519   1
  -8   4   3 53.8987 2.78834  -2
   8  -4   3 53.8987 2.78834   1
  -9   5   3 104.841 2.65782  -2
   9  -4   3 104.841 2.65782   1
 -10   6   3 130.474 3.68337  -2
  10  -4   3 130.474 3.68337   1
 -12   8   3 64.1776 7.31329  -2
  12  -4   3 64.1776 7.31329   1
 -10  -3   3 10.8038 1.98674   1
  -9  -3   3 11.7595 1.17792   1
  -8  -3   3 79.1908 2.30764   1
  -7  -3   3 49.8843 1.85397   1
  -6  -3   3 78.8889 1.74725   1
  -5  -3   3 18.9883 0.89812   1
  -4  -3   3 249.452 3.52566   1
  -3  -3   3 255.116 3.22591   1
   2  -5   3 877.167 19.2886  -2
  -2  -3   3 877.167 19.2886   1
   1  -4   3 478.347 17.5495  -2
  -1  -3   3 478.347 17.5495   1
   0  -3   3 6.20602 1.23429  -2
   0  -3   3 6.20602 1.23429   1
  -1  -2   3 1961.27 43.2251  -2
   1  -3   3 1961.27 43.2251   1
  -2  -1   3 3213.74 43.9494  -2
   2  -3   3 3213.74 43.9494   1
  -3   0   3 181.753 2.81531  -2
   3  -3   3 181.753 2.81531   1
  -4   1   3 210.703 2.27741  -2
   4  -3   3 210.703 2.27741   1
  -5   2   3 35.8743 0.83662  -2
   5  -3   3 35.8743 0.83662   1
  -6   3   3 106.363 1.68014  -2
   6  -3   3 106.363 1.68014   1
  -7   4   3 303.367 4.73427  -2
   7  -3   3 303.367 4.73427   1
  -8   5   3 123.841 2.35110  -2
   8  -3   3 123.841 2.35110   1
  -9   6   3 140.922 3.19345  -2
   9  -3   3 140.922 3.19345   1
 -10   7   3 19.4007 3.45945  -2
  10  -3   3 19.4007 3.45945   1
 -12   9   3 25.9569 7.11443  -2
  12  -3   3 25.9569 7.11443   1
 -10  -2   3 25.8163 2.70564   1
  -9  -2   3 13.7634 1.22986   1
  -8  -2   3 13.8534 1.01985   1
  -7  -2   3 4.78783 0.74219   1
  -6  -2   3 1.73411 0.53672   1
  -5  -2   3 1.04674 0.39789   1
   4  -6   3 138.221 4.90015  -2
  -4  -2   3 138.221 4.90015   1
   3  -5   3 108.036 3.24894  -2
  -3  -2   3 108.036 3.24894   1
   2  -4   3 134.964 4.47325  -2
  -2  -2   3 134.964 4.47325   1
   1  -3   3 2055.29 36.2189  -2
  -1  -2   3 2055.29 36.2189   1
   0  -2   3 111.504 2.31494  -2
   0  -2   3 111.504 2.31494   1
  -1  -1   3 1050.20 25.3616  -2
   1  -2   3 1050.20 25.3616   1
  -2   0   3 1281.66 13.3439  -2
   2  -2   3 1281.66 13.3439   1
  -3   1   3 127.824 1.62390  -2
   3  -2   3 127.824 1.62390   1
  -4   2   3 1005.74 8.73322  -2
   4  -2   3 1005.74 8.73322   1
  -5   3   3 953.696 9.21007  -2
   5  -2   3 953.696 9.21007   1
  -6   4   3 613.881 7.53069  -2
   6  -2   3 613.881 7.53069   1
  -7   5   3 327.341 4.53891  -2
   7  -2   3 327.341 4.53891   1
  -8   6   3 123.119 2.73053  -2
   8  -2   3 123.119 2.73053   1
  -9   7   3 5.62463 2.24705  -2
   9  -2   3 5.62463 2.24705   1
 -10   8   3 39.2990 4.26270  -2
  10  -2   3 39.2990 4.26270   1
 -11   9   3 120.102 8.70057  -2
  11  -2   3 120.102 8.70057   1
 -12  10   3 19.3268 11.3130  -2
  12  -2   3 19.3268 11.3130   1
 -11  -1   3 5.51447 1.57985   1
 -10  -1   3 2.45068 1.55462   1
  -9  -1   3 4.67871 0.87507   1
  -8  -1   3 60.7377 1.65687   1
  -7  -1   3 65.0842 1.55226   1
   6  -7   3 249.666 7.98725  -2
  -6  -1   3 249.666 7.98725   1
   5  -6   3 137.920 4.79794  -2
  -5  -1   3 137.920 4.79794   1
   4  -5   3 50.5524 3.07126  -2
  -4  -1   3 50.5524 3.07126   1
   3  -4   3 361.490 5.00566  -2
  -3  -1   3 361.490 5.00566   1
   2  -3   3 3198.11 34.4815  -2
  -2  -1   3 3198.11 34.4815   1
   1  -2   3 1044.40 13.5818  -2
  -1  -1   3 1044.40 13.5818   1
   0  -1   3 67.5472 1.67736  -2
   0  -1   3 67.5472 1.67736   1
  -1   0   3 563.261 6.20974  -2
   1  -1   3 563.261 6.20974   1
  -2   1   3 92.1418 1.02427  -2
   2  -1   3 92.1418 1.02427   1
  -3   2   3 5702.45 63.6701  -2
   3  -1   3 5702.45 63.6701   1
  -4   3   3 234.474 2.60225  -2
   4  -1   3 234.474 2.60225   1
  -5   4   3 1025.51 8.67941  -2
   5  -1   3 1025.51 8.67941   1
  -6   5   3 141.707 2.11696  -2
   6  -1   3 141.707 2.11696   1
  -7   6   3 104.324 1.93068  -2
   7  -1   3 104.324 1.93068   1
  -8   7   3 161.720 4.06165  -2
   8  -1   3 161.720 4.06165   1
  -9   8   3 42.7368 2.04398  -2
   9  -1   3 42.7368 2.04398   1
 -10   9   3 59.2030 7.70079  -2
  10  -1   3 59.2030 7.70079   1
  11  -1   3 51.9578 3.17689   1
 -11   0   3 25.5030 2.69878   1
 -10   0   3 48.2340 2.87497   1
  -9   0   3 33.2838 1.95188   1
  -8   0   3 61.8756 1.67792   1
   7  -7   3 50.4955 2.75071  -2
  -7   0   3 50.4955 2.75071   1
   6  -6   3 267.510 8.21006  -2
  -6   0   3 267.510 8.21006   1
   5  -5   3 155.575 3.30515  -2
  -5   0   3 155.575 3.30515   1
   4  -4   3 27.0695 0.87581  -2
  -4   0   3 27.0695 0.87581   1
   3  -3   3 212.589 2.33462  -2
  -3   0   3 212.589 2.33462   1
   2  -2   3 1318.23 14.1722  -2
  -2   0   3 1318.23 14.1722   1
   1  -1   3 645.061 6.73733  -2
  -1   0   3 645.061 6.73733   1
   0   0   3 2.45508 0.32573  -2
   0   0   3 2.45508 0.32573   1
  -1   1   3 709.019 6.38056  -2
   1   0   3 709.019 6.38056   1
  -2   2   3 1128.68 10.8686  -2
   2   0   3 1128.68 10.8686   1
  -3   3   3 2511.58 23.9488  -2
   3   0   3 2511.58 23.9488   1
  -4   4   3 111.300 1.45966  -2
   4   0   3 111.300 1.45966   1
  -5   5   3 1452.34 13.7045  -2
   5   0   3 1452.34 13.7045   1
  -6   6   3 225.236 3.23291  -2
   6   0   3 225.236 3.23291   1
  -7   7   3 406.286 5.64513  -2
   7   0   3 406.286 5.64513   1
  -8   8   3 22.8662 2.33442  -2
   8   0   3 22.8662 2.33442   1
  -9   9   3 50.8940 3.20473  -2
   9   0   3 50.8940 3.20473   1
  10   0   3 9.74971 1.76581   1
  11   0   3 1.53580 1.80314   1
 -12   1   3 9.59385 1.81224   1
 -11   1   3 90.3177 3.88730   1
 -10   1   3 56.9025 2.73965   1
  -9   1   3 9.91596 1.18286   1
  -8   1   3 11.5145 1.08615   1
   7  -6   3 316.726 8.07752  -2
  -7   1   3 316.726 8.07752   1
   6  -5   3 44.8582 1.21251  -2
  -6   1   3 44.8582 1.21251   1
   5  -4   3 19.3095 0.74185  -2
  -5   1   3 19.3095 0.74185   1
   4  -3   3 174.882 2.42647  -2
  -4   1   3 174.882 2.42647   1
   3  -2   3 100.673 1.25615  -2
  -3   1   3 100.673 1.25615   1
   2  -1   3 109.790 1.38033  -2
  -2   1   3 109.790 1.38033   1
   1   0   3 738.704 7.86812  -2
  -1   1   3 738.704 7.86812   1
   0   1   3 63.4002 0.93312  -2
   0   1   3 63.4002 0.93312   1
  -1   2   3 2705.27 26.8179  -2
   1   1   3 2705.27 26.8179   1
  -2   3   3 5987.55 65.3710  -2
   2   1   3 5987.55 65.3710   1
  -3   4   3 85.8602 1.16029  -2
   3   1   3 85.8602 1.16029   1
  -4   5   3 518.151 6.21194  -2
   4   1   3 518.151 6.21194   1
  -5   6   3 469.955 5.49528  -2
   5   1   3 469.955 5.49528   1
  -6   7   3 188.713 3.22884  -2
   6   1   3 188.713 3.22884   1
  -7   8   3 64.0825 3.25148  -2
   7   1   3 64.0825 3.25148   1
  -8   9   3 6.04901 2.89400  -2
   8   1   3 6.04901 2.89400   1
  -9  10   3 4.99542 3.26093  -2
   9   1   3 4.99542 3.26093   1
  10   1   3 2.62294 1.54046   1
  11   1   3 -1.3230 1.63437   1
 -12   2   3 25.7718 4.68986   1
 -11   2   3 0.90462 1.52957   1
 -10   2   3 15.0165 1.61103   1
   9  -7   3 83.3058 3.43786  -2
  -9   2   3 83.3058 3.43786   1
   8  -6   3 91.6668 2.59045  -2
  -8   2   3 91.6668 2.59045   1
   7  -5   3 289.053 4.05766  -2
  -7   2   3 289.053 4.05766   1
   6  -4   3 806.752 8.67095  -2
  -6   2   3 806.752 8.67095   1
   5  -3   3 37.5607 0.78968  -2
  -5   2   3 37.5607 0.78968   1
   4  -2   3 1153.86 11.3929  -2
  -4   2   3 1153.86 11.3929   1
   3  -1   3 5930.91 67.3541  -2
  -3   2   3 5930.91 67.3541   1
   2   0   3 1333.01 12.3741  -2
  -2   2   3 1333.01 12.3741   1
   1   1   3 2681.99 24.6035  -2
  -1   2   3 2681.99 24.6035   1
   0   2   3 556.124 6.04528  -2
   0   2   3 556.124 6.04528   1
  -1   3   3 913.322 9.90482  -2
   1   2   3 913.322 9.90482   1
  -2   4   3 169.163 2.11451  -2
   2   2   3 169.163 2.11451   1
  -3   5   3 97.9646 1.80941  -2
   3   2   3 97.9646 1.80941   1
  -4   6   3 18.1726 1.08788  -2
   4   2   3 18.1726 1.08788   1
  -5   7   3 45.6955 2.28038  -2
   5   2   3 45.6955 2.28038   1
  -6   8   3 33.2627 2.58168  -2
   6   2   3 33.2627 2.58168   1
  -7   9   3 16.8483 3.21721  -2
   7   2   3 16.8483 3.21721   1
  -8  10   3 47.9478 4.21509  -2
   8   2   3 47.9478 4.21509   1
   9   2   3 6.27352 1.67760   1
  10   2   3 1.24964 1.41502   1
 -12   3   3 26.9594 3.45686   1
  11  -8   3 22.6117 3.96087  -2
 -11   3   3 22.6117 3.96087   1
  10  -7   3 119.808 4.49839  -2
 -10   3   3 119.808 4.49839   1
   9  -6   3 82.0293 3.01660  -2
  -9   3   3 82.0293 3.01660   1
   8  -5   3 21.4559 1.68171  -2
  -8   3   3 21.4559 1.68171   1
   7  -4   3 108.792 2.32164  -2
  -7   3   3 108.792 2.32164   1
   6  -3   3 89.7722 1.50870  -2
  -6   3   3 89.7722 1.50870   1
   5  -2   3 999.085 9.64505  -2
  -5   3   3 999.085 9.64505   1
   4  -1   3 258.018 2.83929  -2
  -4   3   3 258.018 2.83929   1
   3   0   3 2881.22 27.8566  -2
  -3   3   3 2881.22 27.8566   1
   2   1   3 5239.15 59.2627  -2
  -2   3   3 5239.15 59.2627   1
   1   2   3 1082.91 10.6300  -2
  -1   3   3 1082.91 10.6300   1
   0   3   3 300.695 4.27401  -2
   0   3   3 300.695 4.27401   1
  -1   4   3 641.371 7.58260  -2
   1   3   3 641.371 7.58260   1
  -2   5   3 155.084 2.89157  -2
   2   3   3 155.084 2.89157   1
  -3   6   3 711.201 11.6628  -2
   3   3   3 711.201 11.6628   1
  -4   7   3 121.294 4.14533  -2
   4   3   3 121.294 4.14533   1
  -5   8   3 71.0272 6.88418  -2
   5   3   3 71.0272 6.88418   1
  -6   9   3 45.8674 3.74364  -2
   6   3   3 45.8674 3.74364   1
   7   3   3 67.0061 2.68659   1
   8   3   3 1.11612 1.45680   1
   9   3   3 1.13987 1.18087   1
  12  -8   3 10.0197 6.61996  -2
 -12   4   3 10.0197 6.61996   1
  11  -7   3 27.4403 4.20022  -2
 -11   4   3 27.4403 4.20022   1
  10  -6   3 118.992 4.36666  -2
 -10   4   3 118.992 4.36666   1
   9  -5   3 48.8661 2.38048  -2
  -9   4   3 48.8661 2.38048   1
   8  -4   3 62.2020 2.02489  -2
  -8   4   3 62.2020 2.02489   1
   7  -3   3 246.081 4.12241  -2
  -7   4   3 246.081 4.12241   1
   6  -2   3 698.646 8.74904  -2
  -6   4   3 698.646 8.74904   1
   5  -1   3 1196.51 11.9155  -2
  -5   4   3 1196.51 11.9155   1
   4   0   3 95.8351 1.45803  -2
  -4   4   3 95.8351 1.45803   1
   3   1   3 99.9905 1.42157  -2
  -3   4   3 99.9905 1.42157   1
   2   2   3 188.552 2.40407  -2
  -2   4   3 188.552 2.40407   1
   1   3   3 547.288 6.62022  -2
  -1   4   3 547.288 6.62022   1
   0   4   3 7.53686 1.10216  -2
   0   4   3 7.53686 1.10216   1
  -1   5   3 535.901 8.96148  -2
   1   4   3 535.901 8.96148   1
  -2   6   3 31.1054 2.21386  -2
   2   4   3 31.1054 2.21386   1
  -3   7   3 84.1263 3.39668  -2
   3   4   3 84.1263 3.39668   1
   4   4   3 2.36048 0.78139   1
   5   4   3 18.6975 1.22009   1
   6   4   3 297.857 5.50743   1
   7   4   3 262.306 5.63345   1
   8   4   3 12.2001 1.43820   1
   9   4   3 3.87259 1.61080   1
 -13   5   3 9.32362 2.01343   1
  12  -7   3 31.8360 8.80266  -2
 -12   5   3 31.8360 8.80266   1
  11  -6   3 21.9133 3.71409  -2
 -11   5   3 21.9133 3.71409   1
  10  -5   3 127.683 4.82197  -2
 -10   5   3 127.683 4.82197   1
   9  -4   3 113.862 3.10181  -2
  -9   5   3 113.862 3.10181   1
   8  -3   3 150.880 3.46254  -2
  -8   5   3 150.880 3.46254   1
   7  -2   3 380.637 7.73427  -2
  -7   5   3 380.637 7.73427   1
   6  -1   3 174.778 2.67665  -2
  -6   5   3 174.778 2.67665   1
   5   0   3 1491.35 17.0356  -2
  -5   5   3 1491.35 17.0356   1
   4   1   3 634.734 7.05285  -2
  -4   5   3 634.734 7.05285   1
   3   2   3 101.596 2.00994  -2
  -3   5   3 101.596 2.00994   1
   2   3   3 133.785 2.32201  -2
  -2   5   3 133.785 2.32201   1
   1   4   3 496.298 8.41447  -2
  -1   5   3 496.298 8.41447   1
   0   5   3 74.7580 2.48906  -2
   0   5   3 74.7580 2.48906   1
  -1   6   3 46.4150 2.61338  -2
   1   5   3 46.4150 2.61338   1
   2   5   3 21.9312 1.03242   1
   3   5   3 0.69794 0.60127   1
   4   5   3 24.3102 1.37490   1
   5   5   3 1.26195 0.94314   1
   6   5   3 31.5721 2.02389   1
   7   5   3 -0.8831 1.06294   1
   8   5   3 23.3990 1.90421   1
  13  -7   3 22.0495 9.00957  -2
 -13   6   3 22.0495 9.00957   1
  12  -6   3 14.4344 7.30248  -2
 -12   6   3 14.4344 7.30248   1
  11  -5   3 4.50920 2.79141  -2
 -11   6   3 4.50920 2.79141   1
  10  -4   3 148.935 5.23094  -2
 -10   6   3 148.935 5.23094   1
   9  -3   3 130.583 4.50647  -2
  -9   6   3 130.583 4.50647   1
   8  -2   3 96.1268 2.86276  -2
  -8   6   3 96.1268 2.86276   1
   7  -1   3 112.058 2.83130  -2
  -7   6   3 112.058 2.83130   1
   6   0   3 256.949 4.47985  -2
  -6   6   3 256.949 4.47985   1
   5   1   3 571.637 8.05454  -2
  -5   6   3 571.637 8.05454   1
   4   2   3 17.4337 2.37857  -2
  -4   6   3 17.4337 2.37857   1
   3   3   3 692.185 16.9348  -2
  -3   6   3 692.185 16.9348   1
   2   4   3 38.4026 2.67419  -2
  -2   6   3 38.4026 2.67419   1
   1   5   3 50.6741 2.90185  -2
  -1   6   3 50.6741 2.90185   1
   0   6   3 14.2933 2.43809  -2
   0   6   3 14.2933 2.43809   1
   1   6   3 13.9780 0.96120   1
   2   6   3 166.790 3.20682   1
   3   6   3 502.213 7.38701   1
   4   6   3 40.5464 1.94868   1
   5   6   3 2.69800 1.09829   1
   6   6   3 17.2875 1.72763   1
   7   6   3 41.5244 2.30213   1
  13  -6   3 13.5474 3.28965  -2
 -13   7   3 13.5474 3.28965   1
  12  -5   3 44.4236 8.55849  -2
 -12   7   3 44.4236 8.55849   1
  11  -4   3 231.224 7.23323  -2
 -11   7   3 231.224 7.23323   1
  10  -3   3 30.3347 3.29183  -2
 -10   7   3 30.3347 3.29183   1
   9  -2   3 2.04402 2.24472  -2
  -9   7   3 2.04402 2.24472   1
   8  -1   3 144.693 4.26833  -2
  -8   7   3 144.693 4.26833   1
   7   0   3 330.011 11.0619  -2
  -7   7   3 330.011 11.0619   1
   6   1   3 155.031 4.85593  -2
  -6   7   3 155.031 4.85593   1
   5   2   3 30.7908 2.91671  -2
  -5   7   3 30.7908 2.91671   1
   4   3   3 105.551 5.12720  -2
  -4   7   3 105.551 5.12720   1
  -3   7   3 0.68139 0.32189   1
   2   5   3 25.8014 2.86386  -2
  -2   7   3 25.8014 2.86386   1
  -1   7   3 133.787 2.66911   1
   0   7   3 76.0322 1.98528   1
   1   7   3 72.9642 2.01648   1
   2   7   3 198.665 3.71091   1
   3   7   3 4.73912 1.04932   1
   4   7   3 5.99158 1.28258   1
   5   7   3 50.3808 2.51260   1
   6   7   3 1.66384 1.38421   1
  12  -4   3 38.6992 4.10122  -2
 -12   8   3 38.6992 4.10122   1
  11  -3   3 24.6545 3.58975  -2
 -11   8   3 24.6545 3.58975   1
  10  -2   3 35.5040 3.17741  -2
 -10   8   3 35.5040 3.17741   1
   9  -1   3 47.6277 3.28884  -2
  -9   8   3 47.6277 3.28884   1
   8   0   3 33.6738 3.00845  -2
  -8   8   3 33.6738 3.00845   1
   7   1   3 59.8115 8.65830  -2
  -7   8   3 59.8115 8.65830   1
  -6   8   3 4.71735 0.79355   1
  -5   8   3 42.4758 1.12531   1
  -4   8   3 20.8872 0.91557   1
  -3   8   3 61.7492 1.16853   1
   2   6   3 347.148 17.8598  -2
  -2   8   3 347.148 17.8598   1
  -1   8   3 138.223 2.79691   1
   0   8   3 22.9095 1.33635   1
   1   8   3 0.33110 0.79443   1
   2   8   3 3.82435 1.12112   1
   3   8   3 30.4603 1.76662   1
   4   8   3 -0.9193 1.26134   1
   5   8   3 -0.0930 1.35118   1
  12  -3   3 36.9983 4.52717  -2
 -12   9   3 36.9983 4.52717   1
  11  -2   3 86.9260 4.89221  -2
 -11   9   3 86.9260 4.89221   1
  10  -1   3 43.5447 4.17459  -2
 -10   9   3 43.5447 4.17459   1
   9   0   3 78.3474 10.9716  -2
  -9   9   3 78.3474 10.9716   1
  -8   9   3 14.2998 1.63537   1
  -7   9   3 22.1754 1.60939   1
  -6   9   3 2.76154 0.69183   1
  -5   9   3 72.0632 1.52992   1
  -4   9   3 26.7679 1.01136   1
  -3   9   3 11.5547 1.02257   1
  -2   9   3 168.754 3.23807   1
  -1   9   3 4.63762 0.90305   1
   0   9   3 136.522 3.06016   1
   1   9   3 65.1946 2.30573   1
   2   9   3 17.4540 1.48394   1
   3   9   3 -0.7207 1.26347   1
   4   9   3 2.06121 1.44857   1
  12  -2   3 24.3992 5.20456  -2
 -12  10   3 24.3992 5.20456   1
 -11  10   3 6.85636 4.18916   1
 -10  10   3 14.6733 2.25839   1
  -9  10   3 0.46744 1.11043   1
  -8  10   3 1.70909 1.02162   1
  -7  10   3 40.3749 1.54808   1
  -6  10   3 21.6239 1.21898   1
  -5  10   3 44.3113 1.50254   1
  -4  10   3 115.108 3.18208   1
  -3  10   3 67.0320 2.53415   1
  -2  10   3 49.3391 2.27404   1
  -1  10   3 4.78946 1.07684   1
   0  10   3 1.44781 1.03626   1
   1  10   3 1.54030 1.16686   1
   2  10   3 16.9191 1.84796   1
  11   0   3 1.19756 12.6598  -2
 -11  11   3 1.19756 12.6598   1
 -10  11   3 2.30171 1.41347   1
  -9  11   3 12.2676 1.20935   1
  -8  11   3 18.8978 1.28103   1
  -7  11   3 1.08709 0.82494   1
  -6  11   3 22.1319 1.96407   1
  -5  11   3 9.46297 1.64285   1
  -4  11   3 36.5321 2.05931   1
  -3  11   3 2.55600 1.16781   1
  -2  11   3 35.5312 2.24764   1
  -1  11   3 -0.0408 1.17965   1
   0  11   3 55.5337 2.87014   1
   1  11   3 80.8742 3.37334   1
 -10  12   3 13.2495 2.75141   1
  -9  12   3 19.0349 1.36935   1
  -8  12   3 34.2226 1.74490   1
  -7  12   3 20.8907 2.46828   1
  -6  12   3 0.63090 1.61134   1
  -5  12   3 4.36154 1.27474   1
  -4  12   3 -0.1266 1.21362   1
  -3  12   3 0.75973 1.32327   1
  -2  12   3 28.2615 2.55588   1
  -1  12   3 57.4253 3.08980   1
  -7  13   3 4.43236 2.04822   1
  -6  13   3 22.3888 2.62392   1
  -5  13   3 31.1348 2.56822   1
   3 -13   4 2.31960 1.74097   1
   4 -13   4 13.9400 2.24736   1
   5 -13   4 41.0262 3.10948   1
   6 -13   4 6.32204 1.30304   1
   7 -13   4 6.27973 1.53161   1
   8 -13   4 14.2298 1.53223   1
   9 -13   4 53.1917 2.48260   1
   0 -12   4 21.7559 2.87810   1
   1 -12   4 27.2031 2.71046   1
   2 -12   4 4.33738 1.65209   1
   3 -12   4 13.6171 1.97264   1
   4 -12   4 74.7272 3.60659   1
   5 -12   4 11.7310 1.32754   1
   6 -12   4 16.3783 1.46829   1
   7 -12   4 12.7662 1.29415   1
   8 -12   4 9.46005 1.30684   1
   9 -12   4 13.3695 1.45969   1
  10 -12   4 -0.4094 1.17445   1
  -2 -11   4 -0.0330 1.54377   1
  -1 -11   4 26.4936 2.30490   1
   0 -11   4 2.69671 1.32256   1
   1 -11   4 48.0413 2.36107   1
   2 -11   4 47.0400 2.32730   1
   3 -11   4 75.2332 2.07058   1
   4 -11   4 136.201 2.83993   1
   5 -11   4 32.1764 1.47678   1
   6 -11   4 12.0629 0.90449   1
   7 -11   4 15.5293 1.37451   1
   8 -11   4 -0.7829 0.90785   1
   9 -11   4 45.2649 2.10687   1
  10 -11   4 20.0804 1.74985   1
  11 -11   4 2.21854 1.27350   1
  -3 -10   4 36.9320 2.59514   1
  -2 -10   4 54.1532 3.24417   1
  -1 -10   4 -0.7015 1.02402   1
   0 -10   4 -0.8051 0.96049   1
   1 -10   4 301.151 6.07029   1
   2 -10   4 70.5238 1.93214   1
   3 -10   4 77.3604 1.95002   1
   4 -10   4 2.21831 0.69227   1
   5 -10   4 4.74425 0.67134   1
   6 -10   4 5.93816 0.72751   1
   7 -10   4 8.31861 0.78852   1
   8 -10   4 24.2743 1.40227   1
   9 -10   4 21.1438 1.42314   1
  10 -10   4 -1.2427 0.99592   1
  11 -10   4 14.1663 1.71253   1
  12 -10   4 91.1136 4.71310   1
  -4  -9   4 51.6002 2.72246   1
  -3  -9   4 0.65150 1.20234   1
  -2  -9   4 61.5705 2.49577   1
  -1  -9   4 -1.1078 0.85290   1
   0  -9   4 82.7927 1.90219   1
   1  -9   4 50.7354 1.45185   1
   2  -9   4 25.8410 1.08830   1
   3  -9   4 65.8039 1.47278   1
   4  -9   4 2.56534 0.47466   1
   5  -9   4 4.47559 0.65514   1
   6  -9   4 137.261 2.32357   1
   7  -9   4 67.4524 1.58720   1
   8  -9   4 47.3349 1.62561   1
   9  -9   4 26.0813 1.60953   1
  10  -9   4 21.2125 4.16610   1
  11  -9   4 138.215 5.18918   1
  12  -9   4 43.6332 3.59513   1
  -6  -8   4 5.84874 1.43888   1
  -5  -8   4 46.7578 2.43628   1
  -4  -8   4 85.6090 3.03965   1
  -3  -8   4 68.1274 2.61205   1
  -2  -8   4 328.755 5.98018   1
  -1  -8   4 18.4749 1.08410   1
   0  -8   4 139.965 2.45202   1
   1  -8   4 1.84441 0.45059   1
   2  -8   4 16.7993 0.77280   1
   3  -8   4 32.7002 1.00509   1
   4  -8   4 62.3801 1.18930   1
   5  -8   4 6.11835 0.55098   1
   6  -8   4 2.19887 0.47204   1
   7  -8   4 1.98836 0.49327   1
   8  -8   4 1.55015 1.09775   1
   9  -8   4 0.01105 1.15989   1
 -10   2   4 50.1707 9.90823  -2
  10  -8   4 50.1707 9.90823   1
 -11   3   4 165.444 6.93554  -2
  11  -8   4 165.444 6.93554   1
 -12   4   4 9.63535 8.60533  -2
  12  -8   4 9.63535 8.60533   1
  -7  -7   4 1.28240 1.35587   1
  -6  -7   4 1.56322 1.16021   1
  -5  -7   4 3.03019 1.12794   1
  -4  -7   4 1.45490 1.06571   1
  -3  -7   4 126.693 2.45329   1
  -2  -7   4 22.2262 1.06702   1
  -1  -7   4 1.72571 0.52900   1
   0  -7   4 4.80858 0.51050   1
   1  -7   4 1.60450 0.36852   1
   2  -7   4 6.79808 0.46528   1
   3  -7   4 1.27709 0.33512   1
   4  -7   4 372.018 4.35547   1
  -5  -2   4 199.862 6.92626  -2
   5  -7   4 199.862 6.92626   1
   6  -7   4 0.42343 0.40551   1
   7  -7   4 74.4259 1.74181   1
  -8   1   4 201.661 12.9761  -2
   8  -7   4 201.661 12.9761   1
  -9   2   4 152.562 5.12502  -2
   9  -7   4 152.562 5.12502   1
 -10   3   4 20.2749 2.98877  -2
  10  -7   4 20.2749 2.98877   1
 -11   4   4 62.3275 4.83804  -2
  11  -7   4 62.3275 4.83804   1
 -12   5   4 53.0337 9.77207  -2
  12  -7   4 53.0337 9.77207   1
  -8  -6   4 22.9230 2.29308   1
  -7  -6   4 37.5041 2.19675   1
  -6  -6   4 0.37814 1.03193   1
  -5  -6   4 58.3853 1.69766   1
  -4  -6   4 4.91243 0.79655   1
  -3  -6   4 13.1095 0.91940   1
  -2  -6   4 167.362 2.37284   1
  -1  -6   4 23.5305 0.80141   1
   0  -6   4 78.0404 1.20957   1
   1  -6   4 1198.26 11.8655   1
   2  -6   4 159.327 1.80308   1
   3  -6   4 92.7981 1.29831   1
  -4  -2   4 175.968 5.88252  -2
   4  -6   4 175.968 5.88252   1
   5  -6   4 28.8813 0.83268   1
  -6   0   4 231.456 12.8274  -2
   6  -6   4 231.456 12.8274   1
   7  -6   4 -0.6619 0.81437   1
  -8   2   4 402.874 8.37093  -2
   8  -6   4 402.874 8.37093   1
  -9   3   4 18.5896 2.57643  -2
   9  -6   4 18.5896 2.57643   1
 -10   4   4 106.653 4.12250  -2
  10  -6   4 106.653 4.12250   1
 -11   5   4 38.9466 4.04582  -2
  11  -6   4 38.9466 4.04582   1
 -12   6   4 463.661 22.2248  -2
  12  -6   4 463.661 22.2248   1
  -8  -5   4 159.126 3.81933   1
  -7  -5   4 16.6943 1.49187   1
  -6  -5   4 60.4656 2.10194   1
  -5  -5   4 23.4953 1.13818   1
  -4  -5   4 80.1220 1.70119   1
  -3  -5   4 118.566 2.00053   1
  -2  -5   4 11.5438 0.58681   1
  -1  -5   4 487.193 5.19246   1
   0  -5   4 268.911 2.78799   1
   1  -5   4 673.111 6.19526   1
  -2  -3   4 54.5505 5.77640  -2
   2  -5   4 54.5505 5.77640   1
   3  -5   4 0.96453 0.28055   1
  -4  -1   4 558.968 13.2478  -2
   4  -5   4 558.968 13.2478   1
  -5   0   4 29.0510 1.44678  -2
   5  -5   4 29.0510 1.44678   1
  -6   1   4 524.255 8.49092  -2
   6  -5   4 524.255 8.49092   1
  -7   2   4 245.936 5.11054  -2
   7  -5   4 245.936 5.11054   1
  -8   3   4 124.813 3.35259  -2
   8  -5   4 124.813 3.35259   1
  -9   4   4 213.645 4.95310  -2
   9  -5   4 213.645 4.95310   1
 -10   5   4 170.667 5.53572  -2
  10  -5   4 170.667 5.53572   1
 -12   7   4 160.150 12.7844  -2
  12  -5   4 160.150 12.7844   1
  -9  -4   4 -0.2518 1.19796   1
  -8  -4   4 25.1387 1.44534   1
  -7  -4   4 19.7442 1.38445   1
  -6  -4   4 -0.7447 0.62831   1
  -5  -4   4 88.1289 1.79483   1
  -4  -4   4 67.6196 1.44762   1
  -3  -4   4 13.3125 0.71456   1
  -2  -4   4 279.551 3.17271   1
  -1  -4   4 210.587 2.25210   1
   0  -4   4 12.0223 0.42974   1
  -1  -3   4 306.824 8.94221  -2
   1  -4   4 306.824 8.94221   1
  -2  -2   4 126.190 3.73729  -2
   2  -4   4 126.190 3.73729   1
  -3  -1   4 144.307 3.94242  -2
   3  -4   4 144.307 3.94242   1
  -4   0   4 112.657 2.17780  -2
   4  -4   4 112.657 2.17780   1
  -5   1   4 112.601 1.63803  -2
   5  -4   4 112.601 1.63803   1
  -6   2   4 69.3471 1.36786  -2
   6  -4   4 69.3471 1.36786   1
  -7   3   4 90.0308 1.76685  -2
   7  -4   4 90.0308 1.76685   1
  -8   4   4 318.517 6.25425  -2
   8  -4   4 318.517 6.25425   1
  -9   5   4 458.864 8.07976  -2
   9  -4   4 458.864 8.07976   1
 -10   6   4 76.9561 2.83360  -2
  10  -4   4 76.9561 2.83360   1
 -12   8   4 10.6190 7.87035  -2
  12  -4   4 10.6190 7.87035   1
 -10  -3   4 18.2503 2.24892   1
  -9  -3   4 0.21356 0.90710   1
  -8  -3   4 2.37389 0.83107   1
  -7  -3   4 39.5476 1.44803   1
  -6  -3   4 163.163 2.71029   1
  -5  -3   4 4.27231 0.68919   1
  -4  -3   4 18.3920 0.88545   1
  -3  -3   4 17.8265 0.63561   1
  -2  -3   4 60.7616 0.92624   1
  -1  -3   4 351.394 3.51740   1
   0  -3   4 384.619 14.5418  -2
   0  -3   4 384.619 14.5418   1
  -1  -2   4 2712.92 59.3826  -2
   1  -3   4 2712.92 59.3826   1
  -2  -1   4 2892.71 67.8992  -2
   2  -3   4 2892.71 67.8992   1
  -3   0   4 41.2802 1.24401  -2
   3  -3   4 41.2802 1.24401   1
  -4   1   4 22.4511 0.60193  -2
   4  -3   4 22.4511 0.60193   1
  -5   2   4 182.440 2.14695  -2
   5  -3   4 182.440 2.14695   1
  -6   3   4 6.01184 0.65089  -2
   6  -3   4 6.01184 0.65089   1
  -7   4   4 269.789 3.88964  -2
   7  -3   4 269.789 3.88964   1
  -8   5   4 25.6890 1.37332  -2
   8  -3   4 25.6890 1.37332   1
  -9   6   4 109.229 2.79516  -2
   9  -3   4 109.229 2.79516   1
 -10   7   4 17.7122 2.31156  -2
  10  -3   4 17.7122 2.31156   1
 -12   9   4 31.1811 7.00098  -2
  12  -3   4 31.1811 7.00098   1
 -10  -2   4 2.34861 1.78225   1
  -9  -2   4 27.4382 1.55514   1
  -8  -2   4 53.6788 1.80176   1
  -7  -2   4 188.417 3.13239   1
  -6  -2   4 11.1819 0.76669   1
  -5  -2   4 22.5476 0.81113   1
  -4  -2   4 84.0146 1.43498   1
   3  -5   4 350.353 10.4803  -2
  -3  -2   4 350.353 10.4803   1
   2  -4   4 148.239 3.80687  -2
  -2  -2   4 148.239 3.80687   1
   1  -3   4 2499.13 43.8871  -2
  -1  -2   4 2499.13 43.8871   1
   0  -2   4 48.5892 1.83120  -2
   0  -2   4 48.5892 1.83120   1
  -1  -1   4 894.155 21.8063  -2
   1  -2   4 894.155 21.8063   1
  -2   0   4 145.031 1.67257  -2
   2  -2   4 145.031 1.67257   1
  -3   1   4 1373.87 13.6148  -2
   3  -2   4 1373.87 13.6148   1
  -4   2   4 457.752 4.21400  -2
   4  -2   4 457.752 4.21400   1
  -5   3   4 104.599 1.58480  -2
   5  -2   4 104.599 1.58480   1
  -6   4   4 8.16652 0.70566  -2
   6  -2   4 8.16652 0.70566   1
  -7   5   4 58.7767 1.53605  -2
   7  -2   4 58.7767 1.53605   1
  -8   6   4 196.469 3.73545  -2
   8  -2   4 196.469 3.73545   1
  -9   7   4 43.1825 1.92115  -2
   9  -2   4 43.1825 1.92115   1
 -10   8   4 52.9760 4.51126  -2
  10  -2   4 52.9760 4.51126   1
 -11   9   4 88.8514 8.01057  -2
  11  -2   4 88.8514 8.01057   1
  12  -2   4 94.2534 5.54532   1
 -11  -1   4 81.5417 4.01014   1
 -10  -1   4 2.65603 1.54616   1
  -9  -1   4 -0.5034 1.07986   1
  -8  -1   4 189.991 3.15428   1
  -7  -1   4 15.1765 0.87713   1
   6  -7   4 31.5524 2.49168  -2
  -6  -1   4 31.5524 2.49168   1
   5  -6   4 24.1030 1.94824  -2
  -5  -1   4 24.1030 1.94824   1
   4  -5   4 537.602 16.2994  -2
  -4  -1   4 537.602 16.2994   1
   3  -4   4 162.687 2.84158  -2
  -3  -1   4 162.687 2.84158   1
   2  -3   4 3495.93 44.5447  -2
  -2  -1   4 3495.93 44.5447   1
   1  -2   4 955.633 12.8054  -2
  -1  -1   4 955.633 12.8054   1
   0  -1   4 2.68594 0.83529  -2
   0  -1   4 2.68594 0.83529   1
  -1   0   4 1248.67 14.0912  -2
   1  -1   4 1248.67 14.0912   1
  -2   1   4 196.570 2.14399  -2
   2  -1   4 196.570 2.14399   1
  -3   2   4 1388.27 11.9647  -2
   3  -1   4 1388.27 11.9647   1
  -4   3   4 383.428 4.15475  -2
   4  -1   4 383.428 4.15475   1
  -5   4   4 41.9224 0.81018  -2
   5  -1   4 41.9224 0.81018   1
  -6   5   4 145.051 2.02821  -2
   6  -1   4 145.051 2.02821   1
  -7   6   4 608.509 7.63014  -2
   7  -1   4 608.509 7.63014   1
  -8   7   4 85.4326 2.88540  -2
   8  -1   4 85.4326 2.88540   1
  -9   8   4 105.687 2.83435  -2
   9  -1   4 105.687 2.83435   1
 -10   9   4 26.1779 6.80850  -2
  10  -1   4 26.1779 6.80850   1
  11  -1   4 2.64494 1.75867   1
 -11   0   4 179.781 5.62552   1
 -10   0   4 3.56280 1.60397   1
  -9   0   4 208.154 4.46761   1
  -8   0   4 14.5382 1.01186   1
  -7   0   4 7.35731 0.70343   1
   6  -6   4 180.493 5.81833  -2
  -6   0   4 180.493 5.81833   1
   5  -5   4 34.3451 1.65934  -2
  -5   0   4 34.3451 1.65934   1
   4  -4   4 127.082 1.98112  -2
  -4   0   4 127.082 1.98112   1
   3  -3   4 55.0530 1.08462  -2
  -3   0   4 55.0530 1.08462   1
   2  -2   4 159.144 1.88688  -2
  -2   0   4 159.144 1.88688   1
   1  -1   4 1182.59 12.9437  -2
  -1   0   4 1182.59 12.9437   1
   0   0   4 3.24421 0.37381  -2
   0   0   4 3.24421 0.37381   1
  -1   1   4 2175.32 21.7319  -2
   1   0   4 2175.32 21.7319   1
  -2   2   4 6839.79 84.2044  -2
   2   0   4 6839.79 84.2044   1
  -3   3   4 775.895 8.05227  -2
   3   0   4 775.895 8.05227   1
  -4   4   4 2210.38 19.2009  -2
   4   0   4 2210.38 19.2009   1
  -5   5   4 773.003 7.22370  -2
   5   0   4 773.003 7.22370   1
  -6   6   4 157.665 2.42776  -2
   6   0   4 157.665 2.42776   1
  -7   7   4 126.304 2.49888  -2
   7   0   4 126.304 2.49888   1
  -8   8   4 27.7639 2.46695  -2
   8   0   4 27.7639 2.46695   1
  -9   9   4 32.5216 3.02792  -2
   9   0   4 32.5216 3.02792   1
  10   0   4 9.34657 1.96313   1
  11   0   4 3.29429 3.40008   1
 -12   1   4 11.8132 1.83174   1
 -11   1   4 2.19648 1.64496   1
 -10   1   4 16.7983 1.77946   1
  -9   1   4 0.68402 0.85146   1
  -8   1   4 116.376 2.70027   1
   7  -6   4 1.42651 2.29302  -2
  -7   1   4 1.42651 2.29302   1
   6  -5   4 459.028 7.18427  -2
  -6   1   4 459.028 7.18427   1
   5  -4   4 94.7216 1.80000  -2
  -5   1   4 94.7216 1.80000   1
   4  -3   4 27.7358 0.70291  -2
  -4   1   4 27.7358 0.70291   1
   3  -2   4 1416.42 12.6147  -2
  -3   1   4 1416.42 12.6147   1
   2  -1   4 163.789 1.83039  -2
  -2   1   4 163.789 1.83039   1
   1   0   4 2023.67 21.0776  -2
  -1   1   4 2023.67 21.0776   1
   0   1   4 2828.55 35.6498  -2
   0   1   4 2828.55 35.6498   1
  -1   2   4 991.266 10.0483  -2
   1   1   4 991.266 10.0483   1
  -2   3   4 56.2389 0.94465  -2
   2   1   4 56.2389 0.94465   1
  -3   4   4 32.6320 0.74101  -2
   3   1   4 32.6320 0.74101   1
  -4   5   4 44.5106 1.07897  -2
   4   1   4 44.5106 1.07897   1
  -5   6   4 48.5506 1.16941  -2
   5   1   4 48.5506 1.16941   1
  -6   7   4 34.9408 1.41637  -2
   6   1   4 34.9408 1.41637   1
  -7   8   4 352.626 9.41793  -2
   7   1   4 352.626 9.41793   1
  -8   9   4 42.5959 3.73690  -2
   8   1   4 42.5959 3.73690   1
  -9  10   4 9.60835 3.44062  -2
   9   1   4 9.60835 3.44062   1
  10   1   4 9.98017 3.13137   1
 -12   2   4 -0.6777 1.75690   1
 -11   2   4 38.8168 2.92069   1
 -10   2   4 56.5939 2.26709   1
  -9   2   4 186.517 4.92199   1
   8  -6   4 479.417 7.36563  -2
  -8   2   4 479.417 7.36563   1
   7  -5   4 267.003 4.34626  -2
  -7   2   4 267.003 4.34626   1
   6  -4   4 52.2655 1.16840  -2
  -6   2   4 52.2655 1.16840   1
   5  -3   4 161.303 2.16096  -2
  -5   2   4 161.303 2.16096   1
   4  -2   4 543.000 5.65184  -2
  -4   2   4 543.000 5.65184   1
   3  -1   4 1287.94 12.5745  -2
  -3   2   4 1287.94 12.5745   1
   2   0   4 5517.52 73.6141  -2
  -2   2   4 5517.52 73.6141   1
   1   1   4 935.374 9.09258  -2
  -1   2   4 935.374 9.09258   1
   0   2   4 845.740 8.63110  -2
   0   2   4 845.740 8.63110   1
  -1   3   4 65.2354 1.41750  -2
   1   2   4 65.2354 1.41750   1
  -2   4   4 470.760 5.17260  -2
   2   2   4 470.760 5.17260   1
  -3   5   4 932.525 11.1840  -2
   3   2   4 932.525 11.1840   1
  -4   6   4 121.232 2.26356  -2
   4   2   4 121.232 2.26356   1
  -5   7   4 38.1116 2.05517  -2
   5   2   4 38.1116 2.05517   1
  -6   8   4 60.9703 6.79935  -2
   6   2   4 60.9703 6.79935   1
  -7   9   4 12.9347 3.01054  -2
   7   2   4 12.9347 3.01054   1
   8   2   4 0.09660 1.16250   1
  -9  11   4 4.25722 4.00050  -2
   9   2   4 4.25722 4.00050   1
  10   2   4 30.2008 2.03888   1
 -12   3   4 86.5468 6.98028   1
 -11   3   4 115.571 4.34041   1
  10  -7   4 28.5085 2.86352  -2
 -10   3   4 28.5085 2.86352   1
   9  -6   4 19.3298 2.28790  -2
  -9   3   4 19.3298 2.28790   1
   8  -5   4 152.718 2.99905  -2
  -8   3   4 152.718 2.99905   1
   7  -4   4 89.4621 2.11636  -2
  -7   3   4 89.4621 2.11636   1
   6  -3   4 9.23943 0.79979  -2
  -6   3   4 9.23943 0.79979   1
   5  -2   4 128.081 1.84170  -2
  -5   3   4 128.081 1.84170   1
   4  -1   4 322.624 3.64588  -2
  -4   3   4 322.624 3.64588   1
   3   0   4 716.485 7.25971  -2
  -3   3   4 716.485 7.25971   1
   2   1   4 46.7866 0.83179  -2
  -2   3   4 46.7866 0.83179   1
   1   2   4 73.0348 1.01925  -2
  -1   3   4 73.0348 1.01925   1
   0   3   4 1623.24 18.7201  -2
   0   3   4 1623.24 18.7201   1
  -1   4   4 40.0637 1.06510  -2
   1   3   4 40.0637 1.06510   1
  -2   5   4 85.5127 1.88506  -2
   2   3   4 85.5127 1.88506   1
  -3   6   4 37.6806 1.82698  -2
   3   3   4 37.6806 1.82698   1
  -4   7   4 124.250 3.30538  -2
   4   3   4 124.250 3.30538   1
  -5   8   4 202.572 10.9240  -2
   5   3   4 202.572 10.9240   1
  -6   9   4 96.8742 5.03654  -2
   6   3   4 96.8742 5.03654   1
   7   3   4 1.57608 1.17062   1
   8   3   4 39.6490 2.65877   1
   9   3   4 -1.1336 1.21944   1
  12  -8   4 7.85822 6.56454  -2
 -12   4   4 7.85822 6.56454   1
  11  -7   4 51.5692 4.60282  -2
 -11   4   4 51.5692 4.60282   1
  10  -6   4 141.957 4.09951  -2
 -10   4   4 141.957 4.09951   1
   9  -5   4 174.639 4.18503  -2
  -9   4   4 174.639 4.18503   1
   8  -4   4 245.410 4.87745  -2
  -8   4   4 245.410 4.87745   1
   7  -3   4 212.804 3.66633  -2
  -7   4   4 212.804 3.66633   1
   6  -2   4 7.93536 0.83217  -2
  -6   4   4 7.93536 0.83217   1
   5  -1   4 37.4302 1.02133  -2
  -5   4   4 37.4302 1.02133   1
   4   0   4 2491.67 25.5820  -2
  -4   4   4 2491.67 25.5820   1
   3   1   4 30.7891 0.78089  -2
  -3   4   4 30.7891 0.78089   1
   2   2   4 529.410 5.85844  -2
  -2   4   4 529.410 5.85844   1
   1   3   4 41.2538 1.14897  -2
  -1   4   4 41.2538 1.14897   1
   0   4   4 346.258 4.78326  -2
   0   4   4 346.258 4.78326   1
  -1   5   4 137.721 3.21663  -2
   1   4   4 137.721 3.21663   1
  -2   6   4 339.457 6.15202  -2
   2   4   4 339.457 6.15202   1
  -3   7   4 40.2604 6.43852  -2
   3   4   4 40.2604 6.43852   1
   4   4   4 68.9412 1.78920   1
   5   4   4 169.945 3.36320   1
   6   4   4 0.77229 0.99052   1
   7   4   4 -0.3783 1.29782   1
   8   4   4 3.51888 1.36295   1
   9   4   4 76.2516 4.08520   1
 -13   5   4 15.1663 2.14697   1
  12  -7   4 30.7438 8.93532  -2
 -12   5   4 30.7438 8.93532   1
  11  -6   4 37.4670 4.09148  -2
 -11   5   4 37.4670 4.09148   1
  10  -5   4 239.955 6.97947  -2
 -10   5   4 239.955 6.97947   1
   9  -4   4 443.603 7.88348  -2
  -9   5   4 443.603 7.88348   1
   8  -3   4 21.6605 1.56799  -2
  -8   5   4 21.6605 1.56799   1
   7  -2   4 62.7975 2.08143  -2
  -7   5   4 62.7975 2.08143   1
   6  -1   4 179.958 3.03504  -2
  -6   5   4 179.958 3.03504   1
   5   0   4 932.658 11.0139  -2
  -5   5   4 932.658 11.0139   1
   4   1   4 37.0348 0.98980  -2
  -4   5   4 37.0348 0.98980   1
   3   2   4 894.628 13.0512  -2
  -3   5   4 894.628 13.0512   1
   2   3   4 102.422 1.67383  -2
  -2   5   4 102.422 1.67383   1
   1   4   4 152.844 2.76496  -2
  -1   5   4 152.844 2.76496   1
   0   5   4 40.6511 1.45392  -2
   0   5   4 40.6511 1.45392   1
  -1   6   4 244.878 5.50147  -2
   1   5   4 244.878 5.50147   1
  -2   7   4 83.2775 4.14067  -2
   2   5   4 83.2775 4.14067   1
  -3   8   4 51.6384 7.76249  -2
   3   5   4 51.6384 7.76249   1
   4   5   4 46.6480 1.77296   1
   5   5   4 259.415 4.63802   1
   6   5   4 19.5040 1.59629   1
   7   5   4 18.9520 1.94652   1
   8   5   4 -0.5236 1.30753   1
 -13   6   4 82.6246 4.89681   1
  12  -6   4 330.224 18.3406  -2
 -12   6   4 330.224 18.3406   1
  11  -5   4 63.3568 4.41869  -2
 -11   6   4 63.3568 4.41869   1
  10  -4   4 62.3945 3.57792  -2
 -10   6   4 62.3945 3.57792   1
   9  -3   4 146.221 4.83928  -2
  -9   6   4 146.221 4.83928   1
   8  -2   4 166.404 4.05598  -2
  -8   6   4 166.404 4.05598   1
   7  -1   4 676.167 12.6501  -2
  -7   6   4 676.167 12.6501   1
   6   0   4 180.920 4.09965  -2
  -6   6   4 180.920 4.09965   1
   5   1   4 51.4921 1.17505  -2
  -5   6   4 51.4921 1.17505   1
   4   2   4 153.392 5.34753  -2
  -4   6   4 153.392 5.34753   1
   3   3   4 31.8258 2.16547  -2
  -3   6   4 31.8258 2.16547   1
   2   4   4 304.051 5.40971  -2
  -2   6   4 304.051 5.40971   1
   1   5   4 209.150 4.18650  -2
  -1   6   4 209.150 4.18650   1
   0   6   4 2.96813 1.79108  -2
   0   6   4 2.96813 1.79108   1
  -1   7   4 180.649 10.0825  -2
   1   6   4 180.649 10.0825   1
   2   6   4 281.401 4.61237   1
   3   6   4 120.860 2.78240   1
   4   6   4 206.126 3.99093   1
   5   6   4 2.09728 1.07131   1
   6   6   4 18.1956 1.76809   1
   7   6   4 4.20751 1.39152   1
 -13   7   4 77.0239 4.80154   1
  12  -5   4 158.028 12.5899  -2
 -12   7   4 158.028 12.5899   1
  11  -4   4 112.585 4.87077  -2
 -11   7   4 112.585 4.87077   1
  10  -3   4 8.60788 2.85048  -2
 -10   7   4 8.60788 2.85048   1
   9  -2   4 35.3137 2.73853  -2
  -9   7   4 35.3137 2.73853   1
   8  -1   4 71.1446 3.14628  -2
  -8   7   4 71.1446 3.14628   1
   7   0   4 110.618 6.15293  -2
  -7   7   4 110.618 6.15293   1
   6   1   4 41.0881 2.47665  -2
  -6   7   4 41.0881 2.47665   1
   5   2   4 37.0585 2.93082  -2
  -5   7   4 37.0585 2.93082   1
  -4   7   4 123.070 2.66729   1
   3   4   4 19.0988 3.85643  -2
  -3   7   4 19.0988 3.85643   1
   2   5   4 62.8290 5.65921  -2
  -2   7   4 62.8290 5.65921   1
   1   6   4 161.769 8.92768  -2
  -1   7   4 161.769 8.92768   1
   0   7   4 86.1621 2.07959   1
   1   7   4 349.020 5.45132   1
   2   7   4 0.04601 0.84975   1
   3   7   4 357.195 6.65073   1
   4   7   4 3.47445 1.15427   1
   5   7   4 0.86734 1.19646   1
   6   7   4 2.43866 1.48393   1
  12  -4   4 7.18349 3.52923  -2
 -12   8   4 7.18349 3.52923   1
  11  -3   4 38.3513 3.86308  -2
 -11   8   4 38.3513 3.86308   1
  10  -2   4 34.9721 3.81978  -2
 -10   8   4 34.9721 3.81978   1
   9  -1   4 109.895 4.21290  -2
  -9   8   4 109.895 4.21290   1
   8   0   4 29.6871 2.99646  -2
  -8   8   4 29.6871 2.99646   1
   7   1   4 331.182 17.6741  -2
  -7   8   4 331.182 17.6741   1
  -6   8   4 71.7155 2.56993   1
  -5   8   4 18.7003 1.10661   1
   4   4   4 140.210 4.67512  -2
  -4   8   4 140.210 4.67512   1
  -3   8   4 2.88149 0.41947   1
   2   6   4 250.906 14.7975  -2
  -2   8   4 250.906 14.7975   1
  -1   8   4 118.698 2.58522   1
   0   8   4 131.686 2.82608   1
   1   8   4 18.2641 1.34718   1
   2   8   4 107.240 2.82503   1
   3   8   4 31.1272 1.82049   1
   4   8   4 0.65004 1.39741   1
   5   8   4 54.3759 2.88172   1
  12  -3   4 44.7022 4.57985  -2
 -12   9   4 44.7022 4.57985   1
  11  -2   4 68.0064 4.70877  -2
 -11   9   4 68.0064 4.70877   1
  10  -1   4 15.6258 3.59381  -2
 -10   9   4 15.6258 3.59381   1
   9   0   4 47.8632 10.1026  -2
  -9   9   4 47.8632 10.1026   1
   8   1   4 89.6864 11.3963  -2
  -8   9   4 89.6864 11.3963   1
  -7   9   4 3.38298 1.16165   1
  -6   9   4 109.344 2.84270   1
  -5   9   4 1.76834 0.54094   1
  -4   9   4 14.1702 0.82056   1
  -3   9   4 69.5638 1.99497   1
  -2   9   4 61.0426 1.96869   1
  -1   9   4 92.3075 2.44312   1
   0   9   4 2.88537 1.01801   1
   1   9   4 81.3655 2.51939   1
   2   9   4 20.4206 1.61821   1
   3   9   4 7.45972 1.39584   1
   4   9   4 -2.6692 1.82491   1
 -11  10   4 21.3000 5.63440   1
 -10  10   4 19.5139 2.46782   1
  -9  10   4 10.0890 1.91886   1
  -8  10   4 18.0156 1.65535   1
  -7  10   4 46.2889 1.65676   1
  -6  10   4 2.55867 0.66932   1
  -5  10   4 0.52978 0.76320   1
  -4  10   4 11.3300 1.30123   1
  -3  10   4 17.0456 1.43119   1
  -2  10   4 38.1974 2.53644   1
  -1  10   4 17.9381 1.41500   1
   0  10   4 51.1937 2.22614   1
   1  10   4 1.02157 1.38732   1
   2  10   4 38.0545 2.31150   1
 -11  11   4 49.5508 3.40261   1
 -10  11   4 4.11639 1.60221   1
  -9  11   4 6.18564 1.47992   1
  -8  11   4 38.5625 1.70998   1
  -7  11   4 80.4283 2.14458   1
  -6  11   4 21.6607 2.30521   1
  -5  11   4 25.1406 1.85656   1
  -4  11   4 1.04842 1.11929   1
  -3  11   4 0.89532 1.10526   1
  -2  11   4 4.14884 1.31968   1
  -1  11   4 15.3521 1.73376   1
   0  11   4 50.6377 2.77291   1
  -9  12   4 9.45905 1.28815   1
  -8  12   4 32.4615 2.28025   1
  -7  12   4 29.5273 2.78935   1
  -6  12   4 5.31348 1.82568   1
  -5  12   4 3.66627 1.32916   1
  -4  12   4 -0.3888 1.15580   1
  -3  12   4 2.34995 1.31025   1
  -2  12   4 1.18278 1.40711   1
   3 -13   5 12.9734 2.19933   1
   4 -13   5 0.09307 1.59540   1
   5 -13   5 2.72700 1.77537   1
   6 -13   5 24.3301 1.86815   1
   7 -13   5 0.58891 1.28909   1
   8 -13   5 2.65984 1.20645   1
   9 -13   5 6.30410 1.37462   1
   0 -12   5 1.72007 1.91255   1
   1 -12   5 2.91694 1.77497   1
   2 -12   5 0.26663 1.48791   1
   3 -12   5 4.41861 1.63434   1
   4 -12   5 70.4785 2.46774   1
   5 -12   5 67.1966 2.41081   1
   6 -12   5 94.1990 2.82504   1
   7 -12   5 25.1373 1.72553   1
   8 -12   5 15.7016 1.48833   1
   9 -12   5 12.1796 1.43080   1
  10 -12   5 13.8991 1.57675   1
  -2 -11   5 37.4484 2.78364   1
  -1 -11   5 3.53947 1.51643   1
   0 -11   5 12.9628 2.06704   1
   1 -11   5 14.1336 1.52531   1
   2 -11   5 86.0647 2.92918   1
   3 -11   5 111.412 2.55265   1
   4 -11   5 2.38117 0.81853   1
   5 -11   5 14.6440 1.15086   1
   6 -11   5 7.97014 0.94115   1
   7 -11   5 7.73434 1.03993   1
   8 -11   5 6.94269 1.12648   1
   9 -11   5 3.78628 1.09390   1
  10 -11   5 -1.1880 2.68516   1
  11 -11   5 0.51960 1.28692   1
  -3 -10   5 4.55573 1.49323   1
  -2 -10   5 11.7964 1.67599   1
  -1 -10   5 24.9176 1.78617   1
   0 -10   5 28.3861 1.92494   1
   1 -10   5 2.49214 0.83744   1
   2 -10   5 329.787 5.41040   1
   3 -10   5 15.2757 1.08401   1
   4 -10   5 14.0510 1.00745   1
   5 -10   5 10.7439 0.77926   1
   6 -10   5 1.20305 0.67593   1
   7 -10   5 14.8570 0.91153   1
   8 -10   5 216.010 3.82675   1
   9 -10   5 1.80853 1.01859   1
  10 -10   5 10.3533 1.37407   1
  11 -10   5 14.0751 1.69452   1
  12 -10   5 5.23724 1.55068   1
  -4  -9   5 0.04441 1.33655   1
  -3  -9   5 1.50958 1.20141   1
  -2  -9   5 245.075 5.20050   1
  -1  -9   5 110.520 2.91426   1
   0  -9   5 63.7721 1.70299   1
   1  -9   5 162.543 2.76814   1
   2  -9   5 44.8662 1.34460   1
   3  -9   5 2.84686 0.70635   1
   4  -9   5 144.938 2.71403   1
   5  -9   5 2.78396 0.55469   1
   6  -9   5 0.20508 0.59257   1
   7  -9   5 24.7810 1.09097   1
   8  -9   5 15.6447 1.10408   1
   9  -9   5 5.89867 1.05296   1
  10  -9   5 1.59932 1.04910   1
  11  -9   5 7.23046 2.08575   1
  12  -9   5 22.9820 2.85680   1
  -6  -8   5 16.9943 1.67896   1
  -5  -8   5 35.7745 2.09025   1
  -4  -8   5 53.0086 2.48865   1
  -3  -8   5 359.347 6.85456   1
  -2  -8   5 117.201 2.38848   1
  -1  -8   5 59.8931 1.63254   1
   0  -8   5 28.9116 1.17825   1
   1  -8   5 16.9834 0.87282   1
   2  -8   5 199.352 3.01889   1
   3  -8   5 67.9057 1.27474   1
   4  -8   5 21.1993 0.77044   1
   5  -8   5 137.971 2.01421   1
   6  -8   5 111.088 1.94801   1
   7  -8   5 137.732 2.57131   1
   8  -8   5 303.027 5.37086   1
   9  -8   5 15.4894 1.72444   1
 -10   2   5 -1.3515 9.02500  -2
  10  -8   5 -1.3515 9.02500   1
 -11   3   5 119.284 5.77826  -2
  11  -8   5 119.284 5.77826   1
 -12   4   5 57.2919 10.2471  -2
  12  -8   5 57.2919 10.2471   1
  -7  -7   5 50.9594 2.52033   1
  -6  -7   5 94.0848 2.84786   1
  -5  -7   5 70.4767 2.37086   1
  -4  -7   5 8.26940 1.00709   1
  -3  -7   5 21.4381 1.15515   1
  -2  -7   5 195.189 3.14583   1
  -1  -7   5 0.58654 0.42765   1
   0  -7   5 3.26806 0.48196   1
   1  -7   5 3.79438 0.40396   1
   2  -7   5 1.65408 0.34265   1
   3  -7   5 126.962 1.79048   1
   4  -7   5 31.0015 0.80387   1
  -5  -2   5 38.9817 2.86274  -2
   5  -7   5 38.9817 2.86274   1
  -6  -1   4 149.128 5.78975  -2
   6  -7   5 149.128 5.78975   1
   7  -7   5 20.5299 0.87920   1
  -8   1   5 52.4999 8.04154  -2
   8  -7   5 52.4999 8.04154   1
  -9   2   5 60.3801 8.88283  -2
   9  -7   5 60.3801 8.88283   1
 -10   3   5 42.0519 8.34543  -2
  10  -7   5 42.0519 8.34543   1
 -11   4   5 8.35669 3.74511  -2
  11  -7   5 8.35669 3.74511   1
 -12   5   5 41.4350 9.85392  -2
  12  -7   5 41.4350 9.85392   1
  -8  -6   5 49.4091 2.57028   1
  -7  -6   5 344.081 6.74606   1
  -6  -6   5 66.1866 2.35278   1
  -5  -6   5 1.17647 0.71874   1
  -4  -6   5 4.68941 0.72945   1
  -3  -6   5 17.5138 0.93798   1
  -2  -6   5 2.37682 0.45643   1
  -1  -6   5 43.6117 1.04211   1
   0  -6   5 0.67074 0.31810   1
   1  -6   5 280.304 3.04777   1
   2  -6   5 237.337 2.49010   1
   3  -6   5 7.91456 0.43731   1
   4  -6   5 318.962 3.61085   1
   5  -6   5 4.25803 0.44644   1
   6  -6   5 5.59165 0.67990   1
  -7   1   5 126.743 4.78480  -2
   7  -6   5 126.743 4.78480   1
  -8   2   5 182.123 5.54771  -2
   8  -6   5 182.123 5.54771   1
  -9   3   5 24.1471 2.59887  -2
   9  -6   5 24.1471 2.59887   1
 -10   4   5 62.2199 3.72498  -2
  10  -6   5 62.2199 3.72498   1
 -11   5   5 63.0097 4.48983  -2
  11  -6   5 63.0097 4.48983   1
 -12   6   5 37.9648 9.29959  -2
  12  -6   5 37.9648 9.29959   1
  -8  -5   5 29.5675 1.94486   1
  -7  -5   5 55.1245 1.89608   1
  -6  -5   5 109.606 2.31912   1
  -5  -5   5 32.5371 1.26827   1
  -4  -5   5 162.066 2.66516   1
  -3  -5   5 21.0412 0.82542   1
  -2  -5   5 65.2247 1.22078   1
  -1  -5   5 193.200 2.37918   1
   0  -5   5 74.3192 1.07799   1
   1  -5   5 519.053 4.87961   1
   2  -5   5 335.326 3.31166   1
  -3  -2   5 56.7881 6.00512  -2
   3  -5   5 56.7881 6.00512   1
  -4  -1   5 190.844 5.26212  -2
   4  -5   5 190.844 5.26212   1
  -5   0   5 188.508 3.37920  -2
   5  -5   5 188.508 3.37920   1
  -6   1   5 113.111 2.43840  -2
   6  -5   5 113.111 2.43840   1
  -7   2   5 361.227 7.69167  -2
   7  -5   5 361.227 7.69167   1
  -8   3   5 145.279 3.66751  -2
   8  -5   5 145.279 3.66751   1
  -9   4   5 89.5034 2.89249  -2
   9  -5   5 89.5034 2.89249   1
 -10   5   5 15.0841 2.82085  -2
  10  -5   5 15.0841 2.82085   1
 -12   7   5 69.3872 9.53385  -2
  12  -5   5 69.3872 9.53385   1
  -9  -4   5 12.3093 1.55240   1
  -8  -4   5 16.5202 1.22326   1
  -7  -4   5 5.05551 1.06852   1
  -6  -4   5 0.67934 0.64853   1
  -5  -4   5 0.41072 0.55032   1
  -4  -4   5 13.5238 0.81061   1
  -3  -4   5 152.409 2.13724   1
  -2  -4   5 347.002 3.81883   1
  -1  -4   5 423.582 4.09350   1
   0  -4   5 12.8009 0.45996   1
  -1  -3   5 232.651 7.51909  -2
   1  -4   5 232.651 7.51909   1
  -2  -2   5 963.775 34.1541  -2
   2  -4   5 963.775 34.1541   1
  -3  -1   5 184.635 9.01641  -2
   3  -4   5 184.635 9.01641   1
  -4   0   5 79.9455 2.03670  -2
   4  -4   5 79.9455 2.03670   1
  -5   1   5 620.600 6.15947  -2
   5  -4   5 620.600 6.15947   1
  -6   2   5 905.554 9.81108  -2
   6  -4   5 905.554 9.81108   1
  -7   3   5 297.249 4.35345  -2
   7  -4   5 297.249 4.35345   1
  -8   4   5 9.08083 2.02723  -2
   8  -4   5 9.08083 2.02723   1
  -9   5   5 107.170 2.85825  -2
   9  -4   5 107.170 2.85825   1
 -10   6   5 114.661 3.62878  -2
  10  -4   5 114.661 3.62878   1
 -12   8   5 26.8806 8.04268  -2
  12  -4   5 26.8806 8.04268   1
 -10  -3   5 10.5861 1.59196   1
  -9  -3   5 26.6575 1.47615   1
  -8  -3   5 129.963 2.67041   1
  -7  -3   5 84.9274 1.97297   1
  -6  -3   5 67.2603 1.61985   1
  -5  -3   5 81.9756 1.65119   1
  -4  -3   5 50.6205 1.11875   1
  -3  -3   5 19.8440 0.65322   1
  -2  -3   5 78.6674 1.09640   1
   1  -4   5 188.202 7.94403  -2
  -1  -3   5 188.202 7.94403   1
   0  -3   5 42.6437 3.99367  -2
   0  -3   5 42.6437 3.99367   1
  -1  -2   5 181.862 5.02621  -2
   1  -3   5 181.862 5.02621   1
  -2  -1   5 3019.48 71.0005  -2
   2  -3   5 3019.48 71.0005   1
  -3   0   5 7.37397 0.65957  -2
   3  -3   5 7.37397 0.65957   1
  -4   1   5 60.3723 0.96792  -2
   4  -3   5 60.3723 0.96792   1
  -5   2   5 264.657 2.98253  -2
   5  -3   5 264.657 2.98253   1
  -6   3   5 425.096 4.39260  -2
   6  -3   5 425.096 4.39260   1
  -7   4   5 31.5216 1.12522  -2
   7  -3   5 31.5216 1.12522   1
  -8   5   5 36.1126 1.46164  -2
   8  -3   5 36.1126 1.46164   1
  -9   6   5 32.8074 1.42210  -2
   9  -3   5 32.8074 1.42210   1
 -10   7   5 214.927 6.90619  -2
  10  -3   5 214.927 6.90619   1
 -12   9   5 -6.9975 6.10409  -2
  12  -3   5 -6.9975 6.10409   1
 -10  -2   5 15.9381 2.36086   1
  -9  -2   5 46.0574 1.75003   1
  -8  -2   5 15.9629 1.06884   1
  -7  -2   5 89.1099 1.92530   1
  -6  -2   5 16.4380 0.89553   1
  -5  -2   5 14.4039 0.70204   1
  -4  -2   5 1.10965 0.36780   1
   3  -5   5 57.2732 2.69358  -2
  -3  -2   5 57.2732 2.69358   1
   2  -4   5 983.266 27.7664  -2
  -2  -2   5 983.266 27.7664   1
   1  -3   5 152.423 6.14898  -2
  -1  -2   5 152.423 6.14898   1
   0  -2   5 35.8372 1.79366  -2
   0  -2   5 35.8372 1.79366   1
  -1  -1   5 350.907 13.2906  -2
   1  -2   5 350.907 13.2906   1
  -2   0   5 1870.43 19.9707  -2
   2  -2   5 1870.43 19.9707   1
  -3   1   5 34.4543 0.77833  -2
   3  -2   5 34.4543 0.77833   1
  -4   2   5 1393.38 11.9573  -2
   4  -2   5 1393.38 11.9573   1
  -5   3   5 280.401 2.95155  -2
   5  -2   5 280.401 2.95155   1
  -6   4   5 257.821 3.29163  -2
   6  -2   5 257.821 3.29163   1
  -7   5   5 283.702 4.50037  -2
   7  -2   5 283.702 4.50037   1
  -8   6   5 371.072 5.95050  -2
   8  -2   5 371.072 5.95050   1
  -9   7   5 141.648 4.28299  -2
   9  -2   5 141.648 4.28299   1
 -10   8   5 92.2998 5.23854  -2
  10  -2   5 92.2998 5.23854   1
 -11   9   5 53.2417 7.12309  -2
  11  -2   5 53.2417 7.12309   1
  12  -2   5 4.26562 1.95982   1
 -11  -1   5 5.69952 1.92445   1
 -10  -1   5 60.4485 3.17661   1
  -9  -1   5 1.65822 1.11082   1
  -8  -1   5 1.76586 0.73224   1
  -7  -1   5 28.5971 1.17105   1
  -6  -1   5 12.3928 0.73915   1
   5  -6   5 137.513 4.77590  -2
  -5  -1   5 137.513 4.77590   1
  -4  -1   5 132.532 1.79446   1
   3  -4   5 238.507 4.02378  -2
  -3  -1   5 238.507 4.02378   1
   2  -3   5 2753.05 39.2091  -2
  -2  -1   5 2753.05 39.2091   1
   1  -2   5 395.094 6.03194  -2
  -1  -1   5 395.094 6.03194   1
   0  -1   5 318.623 5.25710  -2
   0  -1   5 318.623 5.25710   1
  -1   0   5 904.243 11.2188  -2
   1  -1   5 904.243 11.2188   1
  -2   1   5 3080.28 28.8479  -2
   2  -1   5 3080.28 28.8479   1
  -3   2   5 2654.17 26.0213  -2
   3  -1   5 2654.17 26.0213   1
  -4   3   5 141.681 1.71033  -2
   4  -1   5 141.681 1.71033   1
  -5   4   5 126.751 1.59636  -2
   5  -1   5 126.751 1.59636   1
  -6   5   5 716.867 8.18400  -2
   6  -1   5 716.867 8.18400   1
  -7   6   5 144.215 2.68458  -2
   7  -1   5 144.215 2.68458   1
  -8   7   5 217.137 4.96757  -2
   8  -1   5 217.137 4.96757   1
  -9   8   5 -2.5543 4.88272  -2
   9  -1   5 -2.5543 4.88272   1
  11  -1   5 63.6219 6.13652   1
 -11   0   5 10.8473 2.11382   1
 -10   0   5 276.825 6.77513   1
  -9   0   5 100.056 2.96215   1
  -8   0   5 3.38695 0.74648   1
  -7   0   5 161.536 2.85524   1
   6  -6   5 78.1538 4.28687  -2
  -6   0   5 78.1538 4.28687   1
   5  -5   5 208.917 6.44755  -2
  -5   0   5 208.917 6.44755   1
   4  -4   5 77.2509 1.44986  -2
  -4   0   5 77.2509 1.44986   1
   3  -3   5 9.60269 0.76507  -2
  -3   0   5 9.60269 0.76507   1
   2  -2   5 2280.17 24.9911  -2
  -2   0   5 2280.17 24.9911   1
   1  -1   5 865.120 9.07460  -2
  -1   0   5 865.120 9.07460   1
   0   0   5 10.0547 0.47106  -2
   0   0   5 10.0547 0.47106   1
  -1   1   5 364.781 3.89551  -2
   1   0   5 364.781 3.89551   1
  -2   2   5 187.290 2.00469  -2
   2   0   5 187.290 2.00469   1
  -3   3   5 203.976 2.34488  -2
   3   0   5 203.976 2.34488   1
  -4   4   5 299.415 3.41637  -2
   4   0   5 299.415 3.41637   1
  -5   5   5 1239.76 11.2287  -2
   5   0   5 1239.76 11.2287   1
  -6   6   5 523.677 6.80329  -2
   6   0   5 523.677 6.80329   1
  -7   7   5 334.927 5.85115  -2
   7   0   5 334.927 5.85115   1
  -8   8   5 46.1437 2.77721  -2
   8   0   5 46.1437 2.77721   1
  -9   9   5 34.7883 2.27074  -2
   9   0   5 34.7883 2.27074   1
  10   0   5 22.1323 2.21838   1
  11   0   5 9.09037 3.70222   1
 -12   1   5 27.8759 2.35206   1
 -11   1   5 1.89711 1.61256   1
 -10   1   5 107.741 3.04684   1
  -9   1   5 2.22529 0.88567   1
  -8   1   5 73.1059 2.12022   1
   7  -6   5 134.549 3.22285  -2
  -7   1   5 134.549 3.22285   1
   6  -5   5 119.936 3.33423  -2
  -6   1   5 119.936 3.33423   1
   5  -4   5 740.662 9.07411  -2
  -5   1   5 740.662 9.07411   1
   4  -3   5 61.7803 1.07493  -2
  -4   1   5 61.7803 1.07493   1
   3  -2   5 30.0868 0.69539  -2
  -3   1   5 30.0868 0.69539   1
   2  -1   5 2863.44 26.3657  -2
  -2   1   5 2863.44 26.3657   1
   1   0   5 326.592 3.91090  -2
  -1   1   5 326.592 3.91090   1
   0   1   5 100.216 1.42426  -2
   0   1   5 100.216 1.42426   1
  -1   2   5 161.431 2.10821  -2
   1   1   5 161.431 2.10821   1
  -2   3   5 365.867 4.07388  -2
   2   1   5 365.867 4.07388   1
  -3   4   5 897.903 8.28620  -2
   3   1   5 897.903 8.28620   1
  -4   5   5 1081.45 11.0663  -2
   4   1   5 1081.45 11.0663   1
  -5   6   5 24.8931 1.10473  -2
   5   1   5 24.8931 1.10473   1
  -6   7   5 296.424 4.35021  -2
   6   1   5 296.424 4.35021   1
  -7   8   5 262.672 5.79416  -2
   7   1   5 262.672 5.79416   1
  -8   9   5 106.275 4.45240  -2
   8   1   5 106.275 4.45240   1
  -9  10   5 76.1738 4.94995  -2
   9   1   5 76.1738 4.94995   1
 -10  11   5 62.4178 5.00419  -2
  10   1   5 62.4178 5.00419   1
 -12   2   5 38.4961 3.25298   1
 -11   2   5 1.51103 1.78439   1
 -10   2   5 -0.4153 0.94023   1
  -9   2   5 76.9507 3.05010   1
   8  -6   5 157.743 5.39085  -2
  -8   2   5 157.743 5.39085   1
   7  -5   5 286.380 4.62653  -2
  -7   2   5 286.380 4.62653   1
   6  -4   5 967.483 12.0689  -2
  -6   2   5 967.483 12.0689   1
   5  -3   5 271.303 3.69887  -2
  -5   2   5 271.303 3.69887   1
   4  -2   5 1365.68 14.2266  -2
  -4   2   5 1365.68 14.2266   1
   3  -1   5 2266.00 23.1486  -2
  -3   2   5 2266.00 23.1486   1
   2   0   5 182.495 2.09141  -2
  -2   2   5 182.495 2.09141   1
   1   1   5 127.435 1.44656  -2
  -1   2   5 127.435 1.44656   1
   0   2   5 210.955 2.46127  -2
   0   2   5 210.955 2.46127   1
  -1   3   5 197.897 2.72201  -2
   1   2   5 197.897 2.72201   1
  -2   4   5 638.202 7.22358  -2
   2   2   5 638.202 7.22358   1
  -3   5   5 503.421 6.46719  -2
   3   2   5 503.421 6.46719   1
  -4   6   5 2.42583 0.83212  -2
   4   2   5 2.42583 0.83212   1
  -5   7   5 24.6554 1.39878  -2
   5   2   5 24.6554 1.39878   1
  -6   8   5 17.1451 2.51613  -2
   6   2   5 17.1451 2.51613   1
  -7   9   5 383.372 12.5287  -2
   7   2   5 383.372 12.5287   1
  -8  10   5 31.8715 3.96192  -2
   8   2   5 31.8715 3.96192   1
  -9  11   5 65.9349 5.33565  -2
   9   2   5 65.9349 5.33565   1
  10   2   5 19.4087 1.73484   1
 -12   3   5 3.47782 1.92726   1
 -11   3   5 134.904 4.72897   1
  10  -7   5 44.2863 3.57322  -2
 -10   3   5 44.2863 3.57322   1
   9  -6   5 35.4816 2.53549  -2
  -9   3   5 35.4816 2.53549   1
   8  -5   5 163.144 3.17855  -2
  -8   3   5 163.144 3.17855   1
   7  -4   5 273.847 4.47075  -2
  -7   3   5 273.847 4.47075   1
   6  -3   5 344.144 4.56118  -2
  -6   3   5 344.144 4.56118   1
   5  -2   5 336.587 4.16355  -2
  -5   3   5 336.587 4.16355   1
   4  -1   5 116.999 1.57553  -2
  -4   3   5 116.999 1.57553   1
   3   0   5 249.519 2.82120  -2
  -3   3   5 249.519 2.82120   1
   2   1   5 323.579 3.50495  -2
  -2   3   5 323.579 3.50495   1
   1   2   5 179.265 2.22401  -2
  -1   3   5 179.265 2.22401   1
   0   3   5 134.668 1.92819  -2
   0   3   5 134.668 1.92819   1
  -1   4   5 98.3676 1.58475  -2
   1   3   5 98.3676 1.58475   1
  -2   5   5 19.3785 1.14328  -2
   2   3   5 19.3785 1.14328   1
  -3   6   5 310.399 4.76697  -2
   3   3   5 310.399 4.76697   1
  -4   7   5 7.63493 1.48225  -2
   4   3   5 7.63493 1.48225   1
  -5   8   5 174.360 5.67067  -2
   5   3   5 174.360 5.67067   1
   6   3   5 90.0926 2.56001   1
   7   3   5 23.0628 1.65626   1
   8   3   5 14.6397 2.00119   1
   9   3   5 36.2936 2.30504   1
  12  -8   5 73.2679 8.12759  -2
 -12   4   5 73.2679 8.12759   1
  11  -7   5 5.33434 3.93667  -2
 -11   4   5 5.33434 3.93667   1
  10  -6   5 84.4466 3.82922  -2
 -10   4   5 84.4466 3.82922   1
   9  -5   5 74.6747 2.82324  -2
  -9   4   5 74.6747 2.82324   1
   8  -4   5 8.75497 1.53522  -2
  -8   4   5 8.75497 1.53522   1
   7  -3   5 29.2141 1.50134  -2
  -7   4   5 29.2141 1.50134   1
   6  -2   5 229.320 3.27065  -2
  -6   4   5 229.320 3.27065   1
   5  -1   5 152.839 2.69466  -2
  -5   4   5 152.839 2.69466   1
   4   0   5 335.922 4.09152  -2
  -4   4   5 335.922 4.09152   1
   3   1   5 860.227 9.67517  -2
  -3   4   5 860.227 9.67517   1
   2   2   5 574.624 6.61950  -2
  -2   4   5 574.624 6.61950   1
   1   3   5 103.599 1.74944  -2
  -1   4   5 103.599 1.74944   1
   0   4   5 399.197 4.81993  -2
   0   4   5 399.197 4.81993   1
  -1   5   5 100.139 2.04915  -2
   1   4   5 100.139 2.04915   1
  -2   6   5 627.681 8.32066  -2
   2   4   5 627.681 8.32066   1
  -3   7   5 9.08749 1.75921  -2
   3   4   5 9.08749 1.75921   1
  -4   8   5 9.89697 3.28559  -2
   4   4   5 9.89697 3.28559   1
  -5   9   5 351.359 9.54935  -2
   5   4   5 351.359 9.54935   1
   6   4   5 9.09094 1.35135   1
   7   4   5 55.0793 2.44543   1
   8   4   5 25.1118 1.86405   1
 -13   5   5 10.5398 2.06996   1
  12  -7   5 43.4449 9.16241  -2
 -12   5   5 43.4449 9.16241   1
  11  -6   5 52.5646 4.47881  -2
 -11   5   5 52.5646 4.47881   1
  10  -5   5 18.2684 2.80667  -2
 -10   5   5 18.2684 2.80667   1
   9  -4   5 135.247 3.52901  -2
  -9   5   5 135.247 3.52901   1
   8  -3   5 33.4735 1.74859  -2
  -8   5   5 33.4735 1.74859   1
   7  -2   5 256.870 4.89986  -2
  -7   5   5 256.870 4.89986   1
   6  -1   5 825.308 12.6867  -2
  -6   5   5 825.308 12.6867   1
   5   0   5 1473.88 14.6846  -2
  -5   5   5 1473.88 14.6846   1
   4   1   5 942.208 10.2189  -2
  -4   5   5 942.208 10.2189   1
   3   2   5 446.264 8.30187  -2
  -3   5   5 446.264 8.30187   1
   2   3   5 18.7669 0.87475  -2
  -2   5   5 18.7669 0.87475   1
   1   4   5 99.4611 2.01898  -2
  -1   5   5 99.4611 2.01898   1
   0   5   5 138.487 3.88435  -2
   0   5   5 138.487 3.88435   1
  -1   6   5 752.456 12.4578  -2
   1   5   5 752.456 12.4578   1
  -2   7   5 301.007 9.99165  -2
   2   5   5 301.007 9.99165   1
   3   5   5 0.37400 0.69996   1
   4   5   5 155.081 3.20824   1
   5   5   5 27.7190 1.88586   1
   6   5   5 -0.1237 1.06899   1
   7   5   5 40.7405 2.30304   1
   8   5   5 21.5265 1.81080   1
 -13   6   5 34.5531 3.85134   1
  12  -6   5 32.9327 8.06053  -2
 -12   6   5 32.9327 8.06053   1
  11  -5   5 91.7674 5.16598  -2
 -11   6   5 91.7674 5.16598   1
  10  -4   5 151.527 5.10317  -2
 -10   6   5 151.527 5.10317   1
   9  -3   5 50.7250 3.08701  -2
  -9   6   5 50.7250 3.08701   1
   8  -2   5 412.306 7.98833  -2
  -8   6   5 412.306 7.98833   1
   7  -1   5 162.411 4.78810  -2
  -7   6   5 162.411 4.78810   1
   6   0   5 668.061 11.9116  -2
  -6   6   5 668.061 11.9116   1
   5   1   5 21.1817 0.99213  -2
  -5   6   5 21.1817 0.99213   1
   4   2   5 2.25655 1.03952  -2
  -4   6   5 2.25655 1.03952   1
   3   3   5 320.346 5.61687  -2
  -3   6   5 320.346 5.61687   1
   2   4   5 637.289 12.2415  -2
  -2   6   5 637.289 12.2415   1
   1   5   5 697.290 12.3851  -2
  -1   6   5 697.290 12.3851   1
   0   6   5 20.7661 1.70142  -2
   0   6   5 20.7661 1.70142   1
  -1   7   5 82.3355 6.40696  -2
   1   6   5 82.3355 6.40696   1
   2   6   5 23.5050 1.31369   1
   3   6   5 0.74760 0.82532   1
   4   6   5 16.5284 1.59475   1
   5   6   5 13.1998 1.42760   1
   6   6   5 7.45048 1.46035   1
   7   6   5 -0.1160 1.25516   1
  12  -5   5 62.5887 4.07923  -2
 -12   7   5 62.5887 4.07923   1
  11  -4   5 35.6498 3.43039  -2
 -11   7   5 35.6498 3.43039   1
  10  -3   5 194.895 6.23431  -2
 -10   7   5 194.895 6.23431   1
   9  -2   5 114.768 4.01369  -2
  -9   7   5 114.768 4.01369   1
   8  -1   5 188.057 5.02170  -2
  -8   7   5 188.057 5.02170   1
   7   0   5 321.942 10.8640  -2
  -7   7   5 321.942 10.8640   1
   6   1   5 266.787 5.03773  -2
  -6   7   5 266.787 5.03773   1
   5   2   5 35.7304 6.70622  -2
  -5   7   5 35.7304 6.70622   1
   4   3   5 8.41106 3.00056  -2
  -4   7   5 8.41106 3.00056   1
   3   4   5 11.7548 2.25855  -2
  -3   7   5 11.7548 2.25855   1
   2   5   5 362.894 7.93526  -2
  -2   7   5 362.894 7.93526   1
   1   6   5 98.2151 3.31837  -2
  -1   7   5 98.2151 3.31837   1
   0   7   5 0.62989 0.78319   1
   1   7   5 11.6375 1.07679   1
   2   7   5 407.989 6.36319   1
   3   7   5 43.2550 1.98981   1
   4   7   5 17.1424 1.48403   1
   5   7   5 35.9177 2.70279   1
   6   7   5 6.80526 1.65585   1
  12  -4   5 23.0090 3.72693  -2
 -12   8   5 23.0090 3.72693   1
  11  -3   5 13.6667 3.48967  -2
 -11   8   5 13.6667 3.48967   1
  10  -2   5 102.716 5.41658  -2
 -10   8   5 102.716 5.41658   1
   9  -1   5 5.09345 2.65005  -2
  -9   8   5 5.09345 2.65005   1
   8   0   5 58.8139 3.24463  -2
  -8   8   5 58.8139 3.24463   1
   7   1   5 323.079 17.6583  -2
  -7   8   5 323.079 17.6583   1
   6   2   5 19.6181 7.41348  -2
  -6   8   5 19.6181 7.41348   1
   5   3   5 206.885 13.7326  -2
  -5   8   5 206.885 13.7326   1
   4   4   5 7.69073 3.56801  -2
  -4   8   5 7.69073 3.56801   1
   3   5   5 22.6860 4.24123  -2
  -3   8   5 22.6860 4.24123   1
   2   6   5 49.2990 5.37708  -2
  -2   8   5 49.2990 5.37708   1
  -1   8   5 186.960 3.46652   1
   0   8   5 77.5965 2.19245   1
   1   8   5 73.2176 2.25109   1
   2   8   5 15.0462 1.39786   1
   3   8   5 2.57677 1.09110   1
   4   8   5 -1.1784 1.14245   1
   5   8   5 6.54206 1.62680   1
  12  -3   5 2.29619 4.25798  -2
 -12   9   5 2.29619 4.25798   1
  11  -2   5 47.8869 7.07106  -2
 -11   9   5 47.8869 7.07106   1
  10  -1   5 56.7045 4.22692  -2
 -10   9   5 56.7045 4.22692   1
   9   0   5 53.4908 10.9495  -2
  -9   9   5 53.4908 10.9495   1
   8   1   5 128.077 12.5196  -2
  -8   9   5 128.077 12.5196   1
  -7   9   5 85.0786 3.12420   1
  -6   9   5 15.3475 1.33365   1
  -5   9   5 261.932 3.71014   1
  -4   9   5 2.23651 0.73039   1
  -3   9   5 10.1469 1.08453   1
  -2   9   5 270.585 4.58940   1
  -1   9   5 27.8340 1.52472   1
   0   9   5 1.33132 0.93777   1
   1   9   5 46.1840 2.11932   1
   2   9   5 1.36891 1.08312   1
   3   9   5 0.53411 1.24688   1
 -11  10   5 19.3904 5.34775   1
 -10  10   5 45.5748 3.31055   1
  -9  10   5 36.2183 2.84686   1
  -8  10   5 30.5359 2.31072   1
  -7  10   5 2.52662 0.79773   1
  -6  10   5 39.4698 1.47488   1
  -5  10   5 31.7029 1.85948   1
  -4  10   5 48.5091 2.19189   1
  -3  10   5 5.38051 1.25058   1
  -2  10   5 41.4158 2.20759   1
  -1  10   5 102.434 2.83545   1
   0  10   5 -0.2366 1.05539   1
   1  10   5 43.2456 2.37774   1
   2  10   5 0.59911 1.24570   1
 -11  11   5 21.4675 2.60831   1
 -10  11   5 13.1297 1.85120   1
  -9  11   5 34.3537 2.73638   1
  -8  11   5 34.5513 1.68174   1
  -7  11   5 21.8313 1.74036   1
  -6  11   5 11.8588 2.16291   1
  -5  11   5 28.4950 1.92284   1
  -4  11   5 6.79554 1.31607   1
  -3  11   5 3.74295 1.35064   1
  -2  11   5 4.72111 1.31909   1
  -1  11   5 1.29046 1.27235   1
   0  11   5 -0.3361 1.33218   1
  -9  12   5 30.5860 1.77116   1
  -8  12   5 -2.0766 1.71691   1
  -7  12   5 45.4721 3.35291   1
  -6  12   5 0.12715 1.55537   1
  -5  12   5 29.6131 2.69812   1
  -4  12   5 -0.1028 1.27237   1
  -3  12   5 2.32907 1.37766   1
  -2  12   5 10.5261 1.69917   1
   3 -13   6 -3.0704 1.76633   1
   4 -13   6 3.31979 1.73606   1
   5 -13   6 38.5430 2.14159   1
   6 -13   6 1.53645 1.14806   1
   7 -13   6 33.6615 2.52924   1
   8 -13   6 3.52943 2.92002   1
   9 -13   6 -4.8483 4.22913   1
   0 -12   6 11.6941 2.38432   1
   1 -12   6 2.81817 1.66182   1
   2 -12   6 52.8169 3.45334   1
   3 -12   6 12.0830 1.92179   1
   4 -12   6 157.801 3.78544   1
   5 -12   6 14.0720 1.36885   1
   6 -12   6 0.95908 1.04773   1
   7 -12   6 18.4875 1.40108   1
   8 -12   6 2.92082 1.10616   1
   9 -12   6 8.48451 1.74580   1
  10 -12   6 27.0974 2.09840   1
  -2 -11   6 4.17134 1.62965   1
  -1 -11   6 61.3089 3.09092   1
   0 -11   6 1.05264 1.19111   1
   1 -11   6 3.97652 1.26337   1
   2 -11   6 33.5390 1.62215   1
   3 -11   6 84.7640 2.50541   1
   4 -11   6 14.5501 1.27544   1
   5 -11   6 5.63705 1.04016   1
   6 -11   6 34.0799 1.50660   1
   7 -11   6 1.15716 0.83588   1
   8 -11   6 1.63014 0.97821   1
   9 -11   6 1.89612 0.96668   1
  10 -11   6 21.0499 2.09717   1
  11 -11   6 23.4115 1.93011   1
  -3 -10   6 1.13116 1.34059   1
  -2 -10   6 11.7242 1.64960   1
  -1 -10   6 7.37733 1.23480   1
   0 -10   6 16.2663 1.46022   1
   1 -10   6 134.199 2.77956   1
   2 -10   6 20.9512 1.31229   1
   3 -10   6 4.77926 0.77003   1
   4 -10   6 107.386 2.32447   1
   5 -10   6 -0.1320 0.55698   1
   6 -10   6 28.8592 1.16966   1
   7 -10   6 14.7935 1.06177   1
   8 -10   6 10.2640 1.16164   1
   9 -10   6 3.93128 1.14479   1
  10 -10   6 -0.4650 1.04178   1
  11 -10   6 37.7959 2.33190   1
  12 -10   6 64.6853 2.91929   1
  -5  -9   6 74.1162 3.29031   1
  -4  -9   6 1.51461 1.14558   1
  -3  -9   6 17.4911 1.64893   1
  -2  -9   6 50.1517 2.33378   1
  -1  -9   6 113.960 2.38300   1
   0  -9   6 44.2026 1.46174   1
   1  -9   6 4.33160 0.71228   1
   2  -9   6 197.979 3.23146   1
   3  -9   6 89.0833 1.98611   1
   4  -9   6 28.0167 1.38650   1
   5  -9   6 72.0759 1.54515   1
   6  -9   6 37.6117 1.18696   1
   7  -9   6 1.11283 0.60683   1
   8  -9   6 308.124 4.89010   1
   9  -9   6 136.780 3.34468   1
  10  -9   6 139.835 3.53381   1
  11  -9   6 32.3689 3.01758   1
  12  -9   6 24.1021 2.86600   1
  -6  -8   6 9.07305 1.48023   1
  -5  -8   6 -0.5933 1.10340   1
  -4  -8   6 69.9926 2.39712   1
  -3  -8   6 33.4025 1.99470   1
  -2  -8   6 4.24364 0.77732   1
  -1  -8   6 391.562 5.48336   1
   0  -8   6 276.493 3.74741   1
   1  -8   6 33.5407 0.99884   1
   2  -8   6 1.28235 0.42239   1
   3  -8   6 81.7213 1.43079   1
   4  -8   6 278.314 3.46016   1
   5  -8   6 26.1930 0.84235   1
   6  -8   6 2.09908 0.52031   1
   7  -8   6 50.2148 1.36301   1
   8  -8   6 3.86129 0.81268   1
   9  -8   6 60.3797 2.13669   1
 -10   2   6 -4.4058 8.74318  -2
  10  -8   6 -4.4058 8.74318   1
  11  -8   6 4.84219 1.70976   1
 -12   4   6 179.818 14.0458  -2
  12  -8   6 179.818 14.0458   1
  -7  -7   6 1.37321 1.32794   1
  -6  -7   6 24.5393 1.78554   1
  -5  -7   6 130.064 3.18290   1
  -4  -7   6 7.81047 1.08480   1
  -3  -7   6 164.291 3.07540   1
  -2  -7   6 10.7729 0.81357   1
  -1  -7   6 25.6019 0.91510   1
   0  -7   6 148.045 2.43940   1
   1  -7   6 95.4816 1.44396   1
   2  -7   6 33.4060 0.77529   1
   3  -7   6 24.5737 0.79976   1
   4  -7   6 281.755 3.43143   1
  -5  -2   6 174.434 6.00819  -2
   5  -7   6 174.434 6.00819   1
   6  -7   6 42.8604 0.99725   1
   7  -7   6 56.7082 1.35790   1
  -8   1   6 17.5515 7.52202  -2
   8  -7   6 17.5515 7.52202   1
  -9   2   6 120.734 11.1753  -2
   9  -7   6 120.734 11.1753   1
 -10   3   6 13.9094 3.29939  -2
  10  -7   6 13.9094 3.29939   1
 -11   4   6 129.290 5.95731  -2
  11  -7   6 129.290 5.95731   1
 -12   5   6 154.536 13.2189  -2
  12  -7   6 154.536 13.2189   1
  -8  -6   6 0.24201 1.45488   1
  -7  -6   6 55.4140 2.56108   1
  -6  -6   6 3.21729 0.89831   1
  -5  -6   6 67.0344 1.78176   1
  -4  -6   6 15.7120 0.95131   1
  -3  -6   6 46.9176 1.38834   1
  -2  -6   6 69.4501 1.40379   1
  -1  -6   6 11.7173 0.65518   1
   0  -6   6 111.529 1.53976   1
   1  -6   6 86.0545 1.24336   1
   2  -6   6 1.76508 0.27605   1
   3  -6   6 6.34671 0.39813   1
   4  -6   6 14.0794 0.54496   1
  -5  -1   6 194.516 6.53495  -2
   5  -6   6 194.516 6.53495   1
   6  -6   6 1.28103 0.49479   1
  -7   1   6 30.6194 2.26774  -2
   7  -6   6 30.6194 2.26774   1
  -8   2   6 145.376 3.10825  -2
   8  -6   6 145.376 3.10825   1
  -9   3   6 79.7358 3.47203  -2
   9  -6   6 79.7358 3.47203   1
 -10   4   6 37.8095 3.40284  -2
  10  -6   6 37.8095 3.40284   1
 -11   5   6 130.721 5.84695  -2
  11  -6   6 130.721 5.84695   1
 -12   6   6 148.617 12.3562  -2
  12  -6   6 148.617 12.3562   1
  -8  -5   6 22.3911 1.72631   1
  -7  -5   6 24.5365 1.37559   1
  -6  -5   6 0.93621 0.73516   1
  -5  -5   6 2.67097 0.83718   1
  -4  -5   6 0.90019 0.57120   1
  -3  -5   6 67.7885 1.23804   1
  -2  -5   6 9.78041 0.61925   1
  -1  -5   6 74.1343 1.22079   1
   0  -5   6 614.887 5.76962   1
   1  -5   6 332.908 3.43560   1
   2  -5   6 88.6224 1.27745   1
   3  -5   6 26.3094 0.76750   1
  -4  -1   6 135.590 8.28060  -2
   4  -5   6 135.590 8.28060   1
  -5   0   6 400.412 6.48482  -2
   5  -5   6 400.412 6.48482   1
  -6   1   6 12.1824 1.12938  -2
   6  -5   6 12.1824 1.12938   1
  -7   2   6 75.9044 3.42692  -2
   7  -5   6 75.9044 3.42692   1
  -8   3   6 206.263 4.65612  -2
   8  -5   6 206.263 4.65612   1
  -9   4   6 78.5320 2.70670  -2
   9  -5   6 78.5320 2.70670   1
 -10   5   6 3.59402 2.67978  -2
  10  -5   6 3.59402 2.67978   1
 -12   7   6 7.98760 7.32113  -2
  12  -5   6 7.98760 7.32113   1
  -9  -4   6 35.7968 2.03589   1
  -8  -4   6 3.35688 0.94954   1
  -7  -4   6 67.3871 2.32404   1
  -6  -4   6 1.94703 0.69556   1
  -5  -4   6 15.0281 0.87026   1
  -4  -4   6 439.554 5.68261   1
  -3  -4   6 143.064 2.06072   1
  -2  -4   6 595.674 6.18149   1
  -1  -4   6 458.499 4.59171   1
   0  -4   6 644.056 6.19627   1
   1  -4   6 193.496 2.43622   1
  -2  -2   6 136.097 7.39549  -2
   2  -4   6 136.097 7.39549   1
  -3  -1   6 420.557 16.8898  -2
   3  -4   6 420.557 16.8898   1
  -4   0   6 32.5792 1.11669  -2
   4  -4   6 32.5792 1.11669   1
  -5   1   6 204.618 2.39835  -2
   5  -4   6 204.618 2.39835   1
  -6   2   6 229.229 3.09666  -2
   6  -4   6 229.229 3.09666   1
  -7   3   6 135.095 2.12850  -2
   7  -4   6 135.095 2.12850   1
  -8   4   6 115.466 3.20292  -2
   8  -4   6 115.466 3.20292   1
  -9   5   6 65.1427 2.55283  -2
   9  -4   6 65.1427 2.55283   1
 -10   6   6 -0.0258 1.91170  -2
  10  -4   6 -0.0258 1.91170   1
 -12   8   6 11.8244 7.96971  -2
  12  -4   6 11.8244 7.96971   1
 -10  -3   6 4.17540 1.59527   1
  -9  -3   6 7.02587 1.10177   1
  -8  -3   6 23.8884 1.51952   1
  -7  -3   6 138.379 2.60969   1
  -6  -3   6 54.2968 1.48557   1
  -5  -3   6 1.03478 0.51156   1
  -4  -3   6 251.243 3.22228   1
  -3  -3   6 58.1276 1.04586   1
  -2  -3   6 190.548 2.09980   1
   1  -4   6 222.080 9.17872  -2
  -1  -3   6 222.080 9.17872   1
   0  -3   6 108.421 1.41328   1
  -1  -2   6 193.332 6.31291  -2
   1  -3   6 193.332 6.31291   1
  -2  -1   6 92.4075 2.72778  -2
   2  -3   6 92.4075 2.72778   1
  -3   0   6 212.276 2.41561  -2
   3  -3   6 212.276 2.41561   1
  -4   1   6 888.391 8.48644  -2
   4  -3   6 888.391 8.48644   1
  -5   2   6 203.111 2.77456  -2
   5  -3   6 203.111 2.77456   1
  -6   3   6 290.136 3.55412  -2
   6  -3   6 290.136 3.55412   1
  -7   4   6 121.632 2.54827  -2
   7  -3   6 121.632 2.54827   1
  -8   5   6 150.859 3.06649  -2
   8  -3   6 150.859 3.06649   1
  -9   6   6 191.436 3.62641  -2
   9  -3   6 191.436 3.62641   1
 -10   7   6 48.4019 3.90396  -2
  10  -3   6 48.4019 3.90396   1
 -12   9   6 12.6716 9.45409  -2
  12  -3   6 12.6716 9.45409   1
 -10  -2   6 1.83495 1.91034   1
  -9  -2   6 107.478 3.29605   1
  -8  -2   6 83.0763 2.02457   1
  -7  -2   6 236.519 3.63012   1
  -6  -2   6 3.21076 0.58968   1
  -5  -2   6 39.6470 0.99960   1
  -4  -2   6 144.542 1.96878   1
  -3  -2   6 30.9418 0.73881   1
  -2  -2   6 157.316 1.94699   1
   1  -3   6 179.377 7.38036  -2
  -1  -2   6 179.377 7.38036   1
   0  -2   6 1359.76 45.9877  -2
   0  -2   6 1359.76 45.9877   1
  -1  -1   6 6259.74 204.986  -2
   1  -2   6 6259.74 204.986   1
  -2   0   6 225.618 3.48480  -2
   2  -2   6 225.618 3.48480   1
  -3   1   6 165.181 1.82872  -2
   3  -2   6 165.181 1.82872   1
  -4   2   6 1096.50 10.4453  -2
   4  -2   6 1096.50 10.4453   1
  -5   3   6 292.166 3.08143  -2
   5  -2   6 292.166 3.08143   1
  -6   4   6 146.400 2.14121  -2
   6  -2   6 146.400 2.14121   1
  -7   5   6 114.985 2.13239  -2
   7  -2   6 114.985 2.13239   1
  -8   6   6 5.15000 1.34295  -2
   8  -2   6 5.15000 1.34295   1
  -9   7   6 121.709 3.22570  -2
   9  -2   6 121.709 3.22570   1
 -10   8   6 37.9708 5.79570  -2
  10  -2   6 37.9708 5.79570   1
 -11   9   6 14.5809 6.36202  -2
  11  -2   6 14.5809 6.36202   1
  12  -2   6 28.4171 2.89384   1
 -11  -1   6 32.9291 3.00553   1
 -10  -1   6 2.15158 1.48249   1
  -9  -1   6 46.2472 2.27662   1
  -8  -1   6 46.7758 1.62718   1
  -7  -1   6 19.0682 1.15804   1
  -6  -1   6 237.470 3.75138   1
  -5  -1   6 171.078 2.33390   1
  -4  -1   6 145.810 2.08221   1
   3  -4   6 454.236 9.48805  -2
  -3  -1   6 454.236 9.48805   1
   2  -3   6 114.240 1.73893  -2
  -2  -1   6 114.240 1.73893   1
   1  -2   6 6368.94 110.211  -2
  -1  -1   6 6368.94 110.211   1
   0  -1   6 85.7811 2.61362  -2
   0  -1   6 85.7811 2.61362   1
  -1   0   6 7039.78 121.611  -2
   1  -1   6 7039.78 121.611   1
  -2   1   6 1245.84 11.5227  -2
   2  -1   6 1245.84 11.5227   1
  -3   2   6 766.347 8.35073  -2
   3  -1   6 766.347 8.35073   1
  -4   3   6 566.127 5.63699  -2
   4  -1   6 566.127 5.63699   1
  -5   4   6 209.433 2.54204  -2
   5  -1   6 209.433 2.54204   1
  -6   5   6 174.870 2.33949  -2
   6  -1   6 174.870 2.33949   1
  -7   6   6 957.869 11.4665  -2
   7  -1   6 957.869 11.4665   1
  -8   7   6 181.351 3.59323  -2
   8  -1   6 181.351 3.59323   1
  -9   8   6 349.406 7.28922  -2
   9  -1   6 349.406 7.28922   1
 -11  10   6 7.55046 6.68116  -2
  11  -1   6 7.55046 6.68116   1
 -11   0   6 42.5647 3.18949   1
 -10   0   6 26.2102 1.88648   1
  -9   0   6 16.3629 1.53087   1
  -8   0   6 142.495 2.81642   1
   7  -7   6 53.3648 2.87004  -2
  -7   0   6 53.3648 2.87004   1
  -6   0   6 26.7000 1.13087   1
   5  -5   6 524.084 15.0878  -2
  -5   0   6 524.084 15.0878   1
   4  -4   6 43.9362 1.29946  -2
  -4   0   6 43.9362 1.29946   1
   3  -3   6 223.260 3.63842  -2
  -3   0   6 223.260 3.63842   1
   2  -2   6 205.431 2.84374  -2
  -2   0   6 205.431 2.84374   1
   1  -1   6 7105.39 96.9110  -2
  -1   0   6 7105.39 96.9110   1
   0   0   6 755.619 9.21915  -2
   0   0   6 755.619 9.21915   1
  -1   1   6 867.069 9.37669  -2
   1   0   6 867.069 9.37669   1
  -2   2   6 1750.86 15.3035  -2
   2   0   6 1750.86 15.3035   1
  -3   3   6 1507.22 13.7520  -2
   3   0   6 1507.22 13.7520   1
  -4   4   6 2778.82 26.5057  -2
   4   0   6 2778.82 26.5057   1
  -5   5   6 945.850 9.56223  -2
   5   0   6 945.850 9.56223   1
  -7   7   6 38.9724 1.85531  -2
   7   0   6 38.9724 1.85531   1
  -8   8   6 39.0665 2.70795  -2
   8   0   6 39.0665 2.70795   1
  -9   9   6 161.356 5.14293  -2
   9   0   6 161.356 5.14293   1
 -10  10   6 1.16506 3.64239  -2
  10   0   6 1.16506 3.64239   1
  11   0   6 19.4991 2.09176   1
 -12   1   6 8.87819 1.69142   1
 -11   1   6 1.86420 1.55850   1
 -10   1   6 12.7996 1.42491   1
  -9   1   6 72.5857 2.29193   1
  -8   1   6 13.8544 1.10776   1
   7  -6   6 40.5629 3.67137  -2
  -7   1   6 40.5629 3.67137   1
   6  -5   6 12.6802 1.17090  -2
  -6   1   6 12.6802 1.17090   1
   5  -4   6 252.511 4.80644  -2
  -5   1   6 252.511 4.80644   1
   4  -3   6 956.536 9.39335  -2
  -4   1   6 956.536 9.39335   1
   3  -2   6 203.320 2.45208  -2
  -3   1   6 203.320 2.45208   1
   2  -1   6 1397.12 13.0485  -2
  -2   1   6 1397.12 13.0485   1
   1   0   6 1053.80 12.5413  -2
  -1   1   6 1053.80 12.5413   1
   0   1   6 96.0532 1.20563  -2
   0   1   6 96.0532 1.20563   1
  -1   2   6 1028.15 11.2027  -2
   1   1   6 1028.15 11.2027   1
  -2   3   6 353.702 4.54975  -2
   2   1   6 353.702 4.54975   1
  -3   4   6 473.826 4.83292  -2
   3   1   6 473.826 4.83292   1
  -4   5   6 1041.86 11.7450  -2
   4   1   6 1041.86 11.7450   1
  -5   6   6 26.7349 1.09077  -2
   5   1   6 26.7349 1.09077   1
  -6   7   6 15.4994 1.31281  -2
   6   1   6 15.4994 1.31281   1
  -7   8   6 7.28280 1.62883  -2
   7   1   6 7.28280 1.62883   1
  -8   9   6 28.7600 3.12471  -2
   8   1   6 28.7600 3.12471   1
  -9  10   6 121.697 6.09041  -2
   9   1   6 121.697 6.09041   1
 -10  11   6 0.99263 3.99843  -2
  10   1   6 0.99263 3.99843   1
 -12   2   6 9.79521 2.14196   1
 -11   2   6 11.4497 1.90721   1
 -10   2   6 10.1068 1.30680   1
   9  -7   6 120.177 6.56566  -2
  -9   2   6 120.177 6.56566   1
   8  -6   6 130.047 4.92073  -2
  -8   2   6 130.047 4.92073   1
   7  -5   6 71.6804 2.03368  -2
  -7   2   6 71.6804 2.03368   1
   6  -4   6 293.482 4.32593  -2
  -6   2   6 293.482 4.32593   1
   5  -3   6 159.819 2.38202  -2
  -5   2   6 159.819 2.38202   1
   4  -2   6 878.861 8.99474  -2
  -4   2   6 878.861 8.99474   1
   3  -1   6 618.294 7.10566  -2
  -3   2   6 618.294 7.10566   1
   2   0   6 2099.49 20.5180  -2
  -2   2   6 2099.49 20.5180   1
   1   1   6 1044.70 9.77130  -2
  -1   2   6 1044.70 9.77130   1
   0   2   6 179.930 2.29514  -2
   0   2   6 179.930 2.29514   1
  -1   3   6 1484.32 15.8728  -2
   1   2   6 1484.32 15.8728   1
  -2   4   6 73.2642 1.38398  -2
   2   2   6 73.2642 1.38398   1
  -3   5   6 596.862 7.99867  -2
   3   2   6 596.862 7.99867   1
  -4   6   6 329.701 3.76019  -2
   4   2   6 329.701 3.76019   1
  -5   7   6 285.707 3.68124  -2
   5   2   6 285.707 3.68124   1
  -6   8   6 37.1347 2.10986  -2
   6   2   6 37.1347 2.10986   1
  -7   9   6 35.8884 3.16889  -2
   7   2   6 35.8884 3.16889   1
  -8  10   6 41.3241 4.36715  -2
   8   2   6 41.3241 4.36715   1
  -9  11   6 10.2476 4.11307  -2
   9   2   6 10.2476 4.11307   1
  10   2   6 12.8324 1.63432   1
 -12   3   6 48.6739 3.41099   1
 -11   3   6 55.1208 3.31354   1
  10  -7   6 16.4579 6.14950  -2
 -10   3   6 16.4579 6.14950   1
   9  -6   6 81.7025 3.23177  -2
  -9   3   6 81.7025 3.23177   1
   8  -5   6 201.875 3.91009  -2
  -8   3   6 201.875 3.91009   1
   7  -4   6 112.097 2.48614  -2
  -7   3   6 112.097 2.48614   1
   6  -3   6 349.624 4.70531  -2
  -6   3   6 349.624 4.70531   1
   5  -2   6 235.542 3.13045  -2
  -5   3   6 235.542 3.13045   1
   4  -1   6 451.698 4.89290  -2
  -4   3   6 451.698 4.89290   1
   3   0   6 1675.87 15.6106  -2
  -3   3   6 1675.87 15.6106   1
   2   1   6 422.893 4.47207  -2
  -2   3   6 422.893 4.47207   1
   1   2   6 1547.03 17.8874  -2
  -1   3   6 1547.03 17.8874   1
   0   3   6 68.6061 1.21747  -2
   0   3   6 68.6061 1.21747   1
  -1   4   6 111.283 1.86909  -2
   1   3   6 111.283 1.86909   1
  -2   5   6 35.7187 1.20106  -2
   2   3   6 35.7187 1.20106   1
  -3   6   6 93.9724 2.09001  -2
   3   3   6 93.9724 2.09001   1
  -4   7   6 153.829 3.13068  -2
   4   3   6 153.829 3.13068   1
  -5   8   6 33.7330 2.13930  -2
   5   3   6 33.7330 2.13930   1
  -6   9   6 42.5710 5.66798  -2
   6   3   6 42.5710 5.66798   1
  -7  10   6 25.9095 3.86747  -2
   7   3   6 25.9095 3.86747   1
  -8  11   7 35.8301 6.55264  -2
   8   3   6 35.8301 6.55264   1
   9   3   6 108.308 3.20935   1
 -12   4   6 130.092 8.08062   1
  11  -7   6 169.142 7.29342  -2
 -11   4   6 169.142 7.29342   1
  10  -6   6 33.5252 3.23740  -2
 -10   4   6 33.5252 3.23740   1
   9  -5   6 97.8896 3.18982  -2
  -9   4   6 97.8896 3.18982   1
   8  -4   6 95.1112 2.81207  -2
  -8   4   6 95.1112 2.81207   1
   7  -3   6 115.183 2.85469  -2
  -7   4   6 115.183 2.85469   1
   6  -2   6 124.220 1.97076  -2
  -6   4   6 124.220 1.97076   1
   5  -1   6 221.354 3.02755  -2
  -5   4   6 221.354 3.02755   1
   4   0   6 2691.40 31.9685  -2
  -4   4   6 2691.40 31.9685   1
   3   1   6 588.413 6.51184  -2
  -3   4   6 588.413 6.51184   1
   2   2   6 87.5587 1.57731  -2
  -2   4   6 87.5587 1.57731   1
   1   3   6 96.7517 1.57268  -2
  -1   4   6 96.7517 1.57268   1
   0   4   6 785.273 9.55471  -2
   0   4   6 785.273 9.55471   1
  -1   5   6 77.4715 1.90131  -2
   1   4   6 77.4715 1.90131   1
  -2   6   6 98.0844 2.11973  -2
   2   4   6 98.0844 2.11973   1
  -3   7   6 45.7639 3.24911  -2
   3   4   6 45.7639 3.24911   1
  -4   8   6 202.361 5.57792  -2
   4   4   6 202.361 5.57792   1
   5   4   6 1.63334 0.86343   1
   6   4   6 1.12601 0.97208   1
  -7  11   7 114.747 8.20280  -2
   7   4   6 114.747 8.20280   1
   8   4   6 73.2553 2.76462   1
  12  -7   6 138.556 13.3783  -2
 -12   5   6 138.556 13.3783   1
  11  -6   6 153.065 6.75492  -2
 -11   5   6 153.065 6.75492   1
  10  -5   6 4.66168 2.56326  -2
 -10   5   6 4.66168 2.56326   1
   9  -4   6 71.5065 2.71367  -2
  -9   5   6 71.5065 2.71367   1
   8  -3   6 121.263 3.14448  -2
  -8   5   6 121.263 3.14448   1
   7  -2   6 116.833 2.89730  -2
  -7   5   6 116.833 2.89730   1
   6  -1   6 211.634 3.91683  -2
  -6   5   6 211.634 3.91683   1
   5   0   6 760.870 9.38036  -2
  -5   5   6 760.870 9.38036   1
   4   1   6 1229.56 13.9849  -2
  -4   5   6 1229.56 13.9849   1
   3   2   6 558.508 7.61136  -2
  -3   5   6 558.508 7.61136   1
   2   3   6 37.9235 1.02479  -2
  -2   5   6 37.9235 1.02479   1
   1   4   6 89.9879 1.92813  -2
  -1   5   6 89.9879 1.92813   1
   0   5   6 145.839 2.82825  -2
   0   5   6 145.839 2.82825   1
  -1   6   6 139.380 3.01935  -2
   1   5   6 139.380 3.01935   1
  -2   7   6 135.668 6.79265  -2
   2   5   6 135.668 6.79265   1
   3   5   6 52.1589 1.77359   1
  -4   9   6 172.078 12.3546  -2
   4   5   6 172.078 12.3546   1
   5   5   6 159.796 3.49938   1
   6   5   6 10.4662 1.42076   1
   7   5   6 3.52129 1.35021   1
  12  -6   6 121.027 5.49698  -2
 -12   6   6 121.027 5.49698   1
  11  -5   6 130.890 5.38327  -2
 -11   6   6 130.890 5.38327   1
  10  -4   6 9.20321 2.69624  -2
 -10   6   6 9.20321 2.69624   1
   9  -3   6 205.760 5.37549  -2
  -9   6   6 205.760 5.37549   1
   8  -2   6 10.4337 1.71295  -2
  -8   6   6 10.4337 1.71295   1
   7  -1   6 1198.56 19.9823  -2
  -7   6   6 1198.56 19.9823   1
   5   1   6 26.5714 1.14312  -2
  -5   6   6 26.5714 1.14312   1
   4   2   6 405.265 5.42722  -2
  -4   6   6 405.265 5.42722   1
   3   3   6 103.057 2.11979  -2
  -3   6   6 103.057 2.11979   1
   2   4   6 97.8088 2.47201  -2
  -2   6   6 97.8088 2.47201   1
   1   5   6 164.295 3.87010  -2
  -1   6   6 164.295 3.87010   1
   0   6   6 202.397 4.61856  -2
   0   6   6 202.397 4.61856   1
  -1   7   6 38.3847 6.47445  -2
   1   6   6 38.3847 6.47445   1
   2   6   6 3.24698 0.84683   1
   3   6   6 43.7956 1.83994   1
   4   6   6 237.743 4.47390   1
   5   6   6 102.715 3.05085   1
   6   6   6 5.17869 1.89316   1
   7   6   6 10.6206 2.48837   1
  12  -5   6 6.64124 3.35424  -2
 -12   7   6 6.64124 3.35424   1
  11  -4   6 119.828 5.06241  -2
 -11   7   6 119.828 5.06241   1
  10  -3   6 49.9595 3.40149  -2
 -10   7   6 49.9595 3.40149   1
   9  -2   6 153.796 4.74700  -2
  -9   7   6 153.796 4.74700   1
   8  -1   6 237.806 5.97302  -2
  -8   7   6 237.806 5.97302   1
   7   0   6 42.9394 2.60316  -2
  -7   7   6 42.9394 2.60316   1
   6   1   6 21.6453 1.67599  -2
  -6   7   6 21.6453 1.67599   1
   5   2   6 235.348 5.26036  -2
  -5   7   6 235.348 5.26036   1
   4   3   6 133.151 3.62137  -2
  -4   7   6 133.151 3.62137   1
   3   4   6 43.1834 2.02723  -2
  -3   7   6 43.1834 2.02723   1
   2   5   6 128.132 4.17138  -2
  -2   7   6 128.132 4.17138   1
   1   6   6 43.1606 3.02438  -2
  -1   7   6 43.1606 3.02438   1
   0   7   6 33.1173 1.43333   1
   1   7   6 129.291 2.90047   1
   2   7   6 52.9955 2.00402   1
   3   7   6 78.5218 2.46786   1
   4   7   6 0.17043 1.04022   1
   5   7   6 0.41646 1.34116   1
   6   7   6 35.3109 2.87107   1
  12  -4   6 5.59642 3.39672  -2
 -12   8   6 5.59642 3.39672   1
  11  -3   6 73.2390 4.25877  -2
 -11   8   6 73.2390 4.25877   1
  10  -2   6 40.1609 4.11235  -2
 -10   8   6 40.1609 4.11235   1
   9  -1   6 444.708 9.70022  -2
  -9   8   6 444.708 9.70022   1
   8   0   6 42.1562 2.91317  -2
  -8   8   6 42.1562 2.91317   1
   7   1   6 -7.6379 6.71254  -2
  -7   8   6 -7.6379 6.71254   1
   6   2   6 26.6897 7.59057  -2
  -6   8   6 26.6897 7.59057   1
   5   3   6 30.4160 3.75357  -2
  -5   8   6 30.4160 3.75357   1
   4   4   6 238.149 8.39902  -2
  -4   8   6 238.149 8.39902   1
   3   5   6 75.6365 5.36178  -2
  -3   8   6 75.6365 5.36178   1
   2   6   6 35.1014 5.44485  -2
  -2   8   6 35.1014 5.44485   1
   1   7   6 192.463 14.0072  -2
  -1   8   6 192.463 14.0072   1
   0   8   6 125.641 2.95367   1
   1   8   6 53.8770 2.37807   1
   2   8   6 27.2180 1.68137   1
   3   8   6 6.11479 1.24358   1
   4   8   6 12.2317 1.68207   1
  12  -3   6 4.34961 3.81849  -2
 -12   9   6 4.34961 3.81849   1
  11  -2   6 14.9441 8.15299  -2
 -11   9   6 14.9441 8.15299   1
  10  -1   6 22.3629 3.59066  -2
 -10   9   6 22.3629 3.59066   1
   9   0   6 169.839 6.00188  -2
  -9   9   6 169.839 6.00188   1
   8   1   6 39.1710 9.93745  -2
  -8   9   6 39.1710 9.93745   1
  -7   9   6 41.8932 2.41056   1
  -6   9   6 21.5085 1.52614   1
  -5   9   6 23.0122 1.00341   1
   4   5   6 123.096 6.66641  -2
  -4   9   6 123.096 6.66641   1
   3   6   6 207.368 15.2963  -2
  -3   9   6 207.368 15.2963   1
  -2   9   6 149.925 3.17752   1
  -1   9   6 15.1532 1.54374   1
   0   9   6 67.1305 2.32228   1
   1   9   6 152.085 3.51673   1
   2   9   6 1.76453 1.27732   1
   3   9   6 0.56765 1.44774   1
  11  -1   6 2.88720 8.49298  -2
 -11  10   6 2.88720 8.49298   1
  10   0   6 6.12631 4.01197  -2
 -10  10   6 6.12631 4.01197   1
  -9  10   6 1.22013 1.61418   1
  -8  10   6 49.2233 2.72652   1
  -7  10   6 39.7772 2.33366   1
  -6  10   6 5.80828 1.38457   1
  -5  10   6 40.1420 2.05473   1
  -4  10   6 140.610 4.37482   1
  -3  10   6 30.0166 1.97154   1
  -2  10   6 1.20210 1.00053   1
  -1  10   6 10.6237 1.34051   1
   0  10   6 130.458 3.45977   1
   1  10   6 -0.5487 1.13168   1
   2  10   6 2.99364 1.42665   1
 -10  11   6 4.37623 1.77712   1
  -9  11   6 9.20485 1.90122   1
  -8  11   6 118.701 2.78996   1
  -7  11   6 1.61844 1.93097   1
  -6  11   6 1.67751 1.90176   1
  -5  11   6 10.3110 1.57088   1
  -4  11   6 43.5611 2.27904   1
  -3  11   6 8.90321 1.53893   1
  -2  11   6 65.4035 2.84776   1
  -1  11   6 17.3305 2.36691   1
   0  11   6 17.4941 1.90471   1
  -9  12   6 46.6916 2.70758   1
  -8  12   6 4.63982 2.05755   1
  -7  12   6 5.83384 2.03582   1
  -6  12   6 1.92891 1.69105   1
  -5  12   6 1.20683 1.77705   1
  -4  12   6 17.6903 1.75989   1
  -3  12   6 54.6673 2.85910   1
   3 -13   7 6.17891 2.06042   1
   4 -13   7 4.64716 2.16474   1
   5 -13   7 49.6631 2.31725   1
   6 -13   7 13.1517 1.48495   1
   7 -13   7 6.65336 1.76807   1
   8 -13   7 47.2144 2.37562   1
   0 -12   7 -1.9577 1.88568   1
   1 -12   7 67.8026 4.01147   1
   2 -12   7 -0.7659 1.47563   1
   3 -12   7 1.09097 0.97504   1
   4 -12   7 16.7276 1.50292   1
   5 -12   7 90.9275 2.80983   1
   6 -12   7 111.623 3.14210   1
   7 -12   7 7.67369 1.06211   1
   8 -12   7 35.5309 2.04349   1
   9 -12   7 24.5875 2.10765   1
  10 -12   7 2.28970 1.24343   1
  -2 -11   7 -1.3219 1.91973   1
  -1 -11   7 9.56196 2.33415   1
   0 -11   7 20.6467 2.25606   1
   1 -11   7 10.0840 1.93498   1
   2 -11   7 73.8834 2.45846   1
   3 -11   7 11.2916 1.21946   1
   4 -11   7 2.27999 0.94595   1
   5 -11   7 8.02155 1.12253   1
   6 -11   7 8.88411 0.97952   1
   7 -11   7 15.5493 1.18985   1
   8 -11   7 102.016 2.90408   1
   9 -11   7 8.64997 1.33277   1
  10 -11   7 10.0283 1.37863   1
  11 -11   7 18.2012 1.74825   1
  -3 -10   7 0.35206 1.33641   1
  -2 -10   7 63.8075 2.99729   1
  -1 -10   7 19.4879 1.52527   1
   0 -10   7 -0.0862 0.82559   1
   1 -10   7 26.0086 1.39597   1
   2 -10   7 15.2522 1.10554   1
   3 -10   7 158.765 3.00304   1
   4 -10   7 18.3668 1.12457   1
   5 -10   7 36.8866 1.67161   1
   6 -10   7 16.5336 1.15775   1
   7 -10   7 33.4319 1.53917   1
   8 -10   7 0.36716 0.85640   1
   9 -10   7 52.4111 2.40053   1
  10 -10   7 162.444 3.94281   1
  11 -10   7 25.6149 1.96729   1
  12 -10   7 14.1735 1.74812   1
  -5  -9   7 21.3587 2.04254   1
  -4  -9   7 17.3912 1.52222   1
  -3  -9   7 64.9214 3.32120   1
  -2  -9   7 113.592 2.77006   1
  -1  -9   7 6.27275 0.85714   1
   0  -9   7 16.3852 1.01693   1
   1  -9   7 269.940 4.04708   1
   2  -9   7 1.56246 0.64779   1
   3  -9   7 130.392 2.74038   1
   4  -9   7 17.3379 1.04009   1
   5  -9   7 85.4499 1.69236   1
   6  -9   7 127.953 2.22226   1
   7  -9   7 48.0213 1.40042   1
   8  -9   7 25.5352 1.60891   1
   9  -9   7 27.7232 1.74512   1
  10  -9   7 77.0832 2.67390   1
  11  -9   7 0.80300 1.64452   1
  12  -9   7 8.85633 1.69267   1
  -6  -8   7 65.8967 2.65216   1
  -5  -8   7 18.2868 1.54725   1
  -4  -8   7 18.1336 2.09195   1
  -3  -8   7 8.45216 1.00431   1
  -2  -8   7 117.555 2.38017   1
  -1  -8   7 146.640 2.65177   1
   0  -8   7 32.8720 1.09446   1
   1  -8   7 14.0491 0.79577   1
   2  -8   7 39.4606 1.00836   1
   3  -8   7 79.2699 1.41856   1
   4  -8   7 288.568 3.59014   1
   5  -8   7 105.474 2.30045   1
   6  -8   7 47.0048 1.22860   1
   7  -8   7 207.613 3.14797   1
   8  -8   7 4.42467 0.68805   1
   9  -8   7 2.97824 0.97252   1
  10  -8   7 1.23392 0.95294   1
  11  -8   7 5.82735 1.85593   1
  12  -8   7 13.1119 4.93460   1
  -7  -7   7 3.18825 1.33937   1
  -6  -7   7 2.10483 1.21083   1
  -5  -7   7 4.59163 0.93641   1
  -4  -7   7 28.2581 1.34967   1
  -3  -7   7 229.804 3.90096   1
  -2  -7   7 51.6400 1.48983   1
  -1  -7   7 172.058 2.68402   1
   0  -7   7 183.867 2.61750   1
   1  -7   7 111.482 1.60700   1
   2  -7   7 36.9836 0.81439   1
   3  -7   7 105.563 1.61734   1
   4  -7   7 230.204 2.96927   1
  -5  -2   7 15.2572 2.16972  -2
   5  -7   7 15.2572 2.16972   1
   6  -7   7 7.20651 0.65585   1
   7  -7   7 69.2210 1.52111   1
   8  -7   7 2.29534 0.79424   1
  -9   2   7 66.7009 10.1516  -2
   9  -7   7 66.7009 10.1516   1
 -10   3   7 90.5701 10.8312  -2
  10  -7   7 90.5701 10.8312   1
 -11   4   7 36.3607 4.14883  -2
  11  -7   7 36.3607 4.14883   1
 -12   5   7 68.5280 10.6154  -2
  12  -7   7 68.5280 10.6154   1
  -8  -6   7 12.2123 1.80507   1
  -7  -6   7 69.4207 2.75621   1
  -6  -6   7 69.0876 1.95848   1
  -5  -6   7 0.50588 0.72587   1
  -4  -6   7 61.3447 1.59014   1
  -3  -6   7 47.8622 1.28050   1
  -2  -6   7 21.4123 0.93871   1
  -1  -6   7 91.4884 1.58276   1
   0  -6   7 8.14256 0.56716   1
   1  -6   7 276.185 3.05379   1
   2  -6   7 1.20103 0.28362   1
   3  -6   7 97.3940 1.50516   1
   4  -6   7 147.000 2.09140   1
  -5  -1   7 252.772 8.06228  -2
   5  -6   7 252.772 8.06228   1
   6  -6   7 26.5796 0.79045   1
  -7   1   7 318.547 15.7995  -2
   7  -6   7 318.547 15.7995   1
  -8   2   7 44.2215 7.77763  -2
   8  -6   7 44.2215 7.77763   1
  -9   3   7 111.220 4.23045  -2
   9  -6   7 111.220 4.23045   1
 -10   4   7 45.5785 3.23133  -2
  10  -6   7 45.5785 3.23133   1
 -11   5   7 6.12135 3.49667  -2
  11  -6   7 6.12135 3.49667   1
 -12   6   7 6.56351 7.88438  -2
  12  -6   7 6.56351 7.88438   1
  -8  -5   7 104.790 2.60916   1
  -7  -5   7 -1.5380 0.83578   1
  -6  -5   7 92.2282 2.12524   1
  -5  -5   7 0.88235 0.70622   1
  -4  -5   7 23.1686 1.12655   1
  -3  -5   7 126.987 1.95081   1
  -2  -5   7 426.527 4.90915   1
  -1  -5   7 17.5225 0.66384   1
   0  -5   7 116.805 1.51913   1
   1  -5   7 402.889 4.10520   1
   2  -5   7 95.3153 1.48743   1
   3  -5   7 5.70136 0.45879   1
  -4  -1   7 29.7095 5.23348  -2
   4  -5   7 29.7095 5.23348   1
  -5   0   7 126.534 2.47236  -2
   5  -5   7 126.534 2.47236   1
  -6   1   7 104.649 2.02710  -2
   6  -5   7 104.649 2.02710   1
   7  -5   7 26.9490 2.02834   1
  -8   3   7 34.5808 1.61964  -2
   8  -5   7 34.5808 1.61964   1
  -9   4   7 25.9439 2.04462  -2
   9  -5   7 25.9439 2.04462   1
 -10   5   7 49.5577 3.06564  -2
  10  -5   7 49.5577 3.06564   1
 -12   7   7 7.99676 7.06342  -2
  12  -5   7 7.99676 7.06342   1
  -9  -4   7 94.7103 2.61171   1
  -8  -4   7 15.9888 1.23386   1
  -7  -4   7 160.101 3.36290   1
  -6  -4   7 16.1638 1.00115   1
  -5  -4   7 220.057 3.34671   1
  -4  -4   7 163.735 2.38993   1
  -3  -4   7 3.93009 0.46000   1
  -2  -4   7 217.627 2.43203   1
  -1  -4   7 1054.92 9.94772   1
   0  -4   7 53.4788 0.88963   1
  -1  -3   7 80.1781 5.84252  -2
   1  -4   7 80.1781 5.84252   1
  -2  -2   7 463.369 18.0974  -2
   2  -4   7 463.369 18.0974   1
  -3  -1   7 68.7955 2.71646  -2
   3  -4   7 68.7955 2.71646   1
  -4   0   7 329.367 4.81724  -2
   4  -4   7 329.367 4.81724   1
  -5   1   7 846.219 9.15517  -2
   5  -4   7 846.219 9.15517   1
  -6   2   7 610.112 8.45643  -2
   6  -4   7 610.112 8.45643   1
  -7   3   7 6.07425 1.15375  -2
   7  -4   7 6.07425 1.15375   1
  -8   4   7 66.2700 3.72377  -2
   8  -4   7 66.2700 3.72377   1
  -9   5   7 418.779 7.60165  -2
   9  -4   7 418.779 7.60165   1
 -10   6   7 27.3051 2.82926  -2
  10  -4   7 27.3051 2.82926   1
 -10  -3   7 0.67924 1.39935   1
  -9  -3   7 9.24040 1.33629   1
  -8  -3   7 124.801 2.61648   1
  -7  -3   7 133.764 2.62207   1
  -6  -3   7 125.943 2.46105   1
  -5  -3   7 318.166 4.37575   1
  -4  -3   7 6.88763 0.52879   1
  -3  -3   7 29.9624 0.77592   1
  -2  -3   7 275.188 2.99163   1
  -1  -3   7 89.7796 1.11895   1
   0  -3   7 26.5649 3.80405  -2
   0  -3   7 26.5649 3.80405   1
  -1  -2   7 2116.20 71.1661  -2
   1  -3   7 2116.20 71.1661   1
  -2  -1   7 750.505 17.2899  -2
   2  -3   7 750.505 17.2899   1
  -3   0   7 304.965 5.42187  -2
   3  -3   7 304.965 5.42187   1
  -4   1   7 541.849 5.65066  -2
   4  -3   7 541.849 5.65066   1
  -5   2   7 1075.89 14.6193  -2
   5  -3   7 1075.89 14.6193   1
  -6   3   7 343.380 4.33985  -2
   6  -3   7 343.380 4.33985   1
  -7   4   7 6.58137 0.93905  -2
   7  -3   7 6.58137 0.93905   1
  -8   5   7 173.660 4.15212  -2
   8  -3   7 173.660 4.15212   1
  -9   6   7 190.532 3.43352  -2
   9  -3   7 190.532 3.43352   1
 -10   7   7 106.413 4.92379  -2
  10  -3   7 106.413 4.92379   1
 -12   9   7 275.346 17.4510  -2
  12  -3   7 275.346 17.4510   1
 -10  -2   7 152.434 5.31155   1
  -9  -2   7 4.33228 1.46595   1
  -8  -2   7 14.8679 1.18159   1
  -7  -2   7 99.5974 2.06503   1
  -6  -2   7 15.2351 0.84639   1
  -5  -2   7 3.47485 0.46915   1
  -4  -2   7 651.271 6.97367   1
  -3  -2   7 146.069 1.89401   1
  -2  -2   7 493.434 4.94455   1
  -1  -2   7 1098.61 10.6055   1
   0  -2   7 338.452 13.1368  -2
   0  -2   7 338.452 13.1368   1
  -1  -1   7 96.6793 3.07598  -2
   1  -2   7 96.6793 3.07598   1
  -2   0   7 371.324 5.99345  -2
   2  -2   7 371.324 5.99345   1
  -3   1   7 138.393 1.97361  -2
   3  -2   7 138.393 1.97361   1
  -4   2   7 373.779 4.06978  -2
   4  -2   7 373.779 4.06978   1
  -5   3   7 397.360 3.88614  -2
   5  -2   7 397.360 3.88614   1
  -6   4   7 286.355 3.48496  -2
   6  -2   7 286.355 3.48496   1
  -7   5   7 154.237 3.15011  -2
   7  -2   7 154.237 3.15011   1
  -8   6   7 557.116 8.32313  -2
   8  -2   7 557.116 8.32313   1
  -9   7   7 113.857 4.85859  -2
   9  -2   7 113.857 4.85859   1
 -10   8   7 259.056 10.5013  -2
  10  -2   7 259.056 10.5013   1
 -11   9   7 54.7601 6.75076  -2
  11  -2   7 54.7601 6.75076   1
 -11  -1   7 2.66968 3.15120   1
 -10  -1   7 0.65474 1.25856   1
  -9  -1   7 6.29314 1.31859   1
  -8  -1   7 67.6248 1.90820   1
  -7  -1   7 5.38253 0.72858   1
  -6  -1   7 225.738 3.61184   1
  -5  -1   7 342.248 4.16898   1
  -4  -1   7 33.9655 0.87928   1
   3  -4   7 66.8767 2.65772  -2
  -3  -1   7 66.8767 2.65772   1
   2  -3   7 1061.66 15.3934  -2
  -2  -1   7 1061.66 15.3934   1
   1  -2   7 89.2753 2.30731  -2
  -1  -1   7 89.2753 2.30731   1
   0  -1   7 1096.88 20.0953  -2
   0  -1   7 1096.88 20.0953   1
  -1   0   7 68.2922 1.28607  -2
   1  -1   7 68.2922 1.28607   1
  -2   1   7 363.526 3.61642  -2
   2  -1   7 363.526 3.61642   1
  -3   2   7 93.7935 1.28990  -2
   3  -1   7 93.7935 1.28990   1
  -4   3   7 480.419 4.76516  -2
   4  -1   7 480.419 4.76516   1
  -5   4   7 673.957 6.56908  -2
   5  -1   7 673.957 6.56908   1
  -6   5   7 397.922 4.60772  -2
   6  -1   7 397.922 4.60772   1
  -7   6   7 4.96443 1.16354  -2
   7  -1   7 4.96443 1.16354   1
  -8   7   7 60.9897 2.36456  -2
   8  -1   7 60.9897 2.36456   1
  -9   8   7 25.5716 2.45902  -2
   9  -1   7 25.5716 2.45902   1
 -10   9   7 22.7528 3.33881  -2
  10  -1   7 22.7528 3.33881   1
 -11  10   7 -0.5594 6.78760  -2
  11  -1   7 -0.5594 6.78760   1
 -11   0   7 -2.2967 1.62834   1
 -10   0   7 40.1289 2.33011   1
  -9   0   7 5.05730 1.26599   1
  -8   0   7 36.0393 1.80164   1
  -7   0   7 9.28374 0.91385   1
  -6   0   7 144.478 2.96716   1
   5  -5   7 108.185 3.71163  -2
  -5   0   7 108.185 3.71163   1
   4  -4   7 413.325 7.43240  -2
  -4   0   7 413.325 7.43240   1
   3  -3   7 298.206 4.32836  -2
  -3   0   7 298.206 4.32836   1
   2  -2   7 372.587 5.26250  -2
  -2   0   7 372.587 5.26250   1
   1  -1   7 67.8900 1.17797  -2
  -1   0   7 67.8900 1.17797   1
   0   0   7 333.660 4.32449  -2
   0   0   7 333.660 4.32449   1
  -1   1   7 464.738 5.17442  -2
   1   0   7 464.738 5.17442   1
  -2   2   7 220.385 2.44507  -2
   2   0   7 220.385 2.44507   1
  -3   3   7 278.502 3.05374  -2
   3   0   7 278.502 3.05374   1
  -4   4   7 56.3254 1.43472  -2
   4   0   7 56.3254 1.43472   1
  -5   5   7 357.039 4.31672  -2
   5   0   7 357.039 4.31672   1
  -6   6   7 548.412 6.97544  -2
   6   0   7 548.412 6.97544   1
  -7   7   7 70.6176 2.80107  -2
   7   0   7 70.6176 2.80107   1
  -8   8   7 32.8035 2.69853  -2
   8   0   7 32.8035 2.69853   1
  -9   9   7 84.2249 3.59565  -2
   9   0   7 84.2249 3.59565   1
 -10  10   7 102.399 4.87685  -2
  10   0   7 102.399 4.87685   1
  11   0   7 5.59144 1.73626   1
 -12   1   7 29.0590 2.18243   1
 -11   1   7 12.9143 2.19422   1
 -10   1   7 7.19853 1.26918   1
  -9   1   7 1.12667 0.95074   1
  -8   1   7 9.39003 1.00162   1
  -7   1   7 269.162 4.16121   1
   6  -5   7 73.9409 2.60916  -2
  -6   1   7 73.9409 2.60916   1
   5  -4   7 790.378 12.1845  -2
  -5   1   7 790.378 12.1845   1
   4  -3   7 553.289 5.99280  -2
  -4   1   7 553.289 5.99280   1
   3  -2   7 165.449 2.17609  -2
  -3   1   7 165.449 2.17609   1
   2  -1   7 445.228 4.60541  -2
  -2   1   7 445.228 4.60541   1
   1   0   7 405.886 4.85372  -2
  -1   1   7 405.886 4.85372   1
   0   1   7 1114.21 11.0974  -2
   0   1   7 1114.21 11.0974   1
  -1   2   7 1435.61 16.6045  -2
   1   1   7 1435.61 16.6045   1
  -2   3   7 923.510 11.2469  -2
   2   1   7 923.510 11.2469   1
  -3   4   7 2008.73 20.4530  -2
   3   1   7 2008.73 20.4530   1
  -4   5   7 705.341 7.06788  -2
   4   1   7 705.341 7.06788   1
  -5   6   7 47.1020 1.25312  -2
   5   1   7 47.1020 1.25312   1
  -6   7   7 303.864 5.93305  -2
   6   1   7 303.864 5.93305   1
  -7   8   7 69.9027 2.77076  -2
   7   1   7 69.9027 2.77076   1
  -8   9   7 103.538 4.00805  -2
   8   1   7 103.538 4.00805   1
  -9  10   7 16.4532 3.42514  -2
   9   1   7 16.4532 3.42514   1
 -10  11   7 1.91819 3.95713  -2
  10   1   7 1.91819 3.95713   1
 -12   2   7 77.2974 4.08265   1
 -11   2   7 81.4891 3.80432   1
 -10   2   7 4.76280 1.17304   1
  -9   2   7 0.23488 0.84135   1
   8  -6   7 38.3004 3.38283  -2
  -8   2   7 38.3004 3.38283   1
   7  -5   7 62.7468 2.64290  -2
  -7   2   7 62.7468 2.64290   1
   6  -4   7 498.552 6.37300  -2
  -6   2   7 498.552 6.37300   1
   5  -3   7 1188.95 12.8598  -2
  -5   2   7 1188.95 12.8598   1
   4  -2   7 445.630 4.61581  -2
  -4   2   7 445.630 4.61581   1
   3  -1   7 75.0636 1.70392  -2
  -3   2   7 75.0636 1.70392   1
   2   0   7 259.081 2.76782  -2
  -2   2   7 259.081 2.76782   1
   1   1   7 1240.73 12.9880  -2
  -1   2   7 1240.73 12.9880   1
   0   2   7 416.394 5.18506  -2
   0   2   7 416.394 5.18506   1
  -1   3   7 71.9795 1.28229  -2
   1   2   7 71.9795 1.28229   1
  -2   4   7 108.113 2.03216  -2
   2   2   7 108.113 2.03216   1
  -3   5   7 449.881 5.45098  -2
   3   2   7 449.881 5.45098   1
  -4   6   7 142.355 2.36477  -2
   4   2   7 142.355 2.36477   1
  -5   7   7 461.908 9.90410  -2
   5   2   7 461.908 9.90410   1
  -6   8   7 69.4576 2.53408  -2
   6   2   7 69.4576 2.53408   1
  -7   9   7 40.8970 3.13937  -2
   7   2   7 40.8970 3.13937   1
  -8  10   7 64.0085 4.95586  -2
   8   2   7 64.0085 4.95586   1
   9   2   7 1.10676 1.49518   1
 -12   3   7 80.8943 4.12764   1
 -11   3   7 115.441 4.33374   1
  10  -7   7 85.5152 7.71570  -2
 -10   3   7 85.5152 7.71570   1
   9  -6   7 126.297 6.24863  -2
  -9   3   7 126.297 6.24863   1
   8  -5   7 36.9025 1.92346  -2
  -8   3   7 36.9025 1.92346   1
   7  -4   7 7.21295 1.61786  -2
  -7   3   7 7.21295 1.61786   1
   6  -3   7 371.993 5.49592  -2
  -6   3   7 371.993 5.49592   1
   5  -2   7 367.622 4.19196  -2
  -5   3   7 367.622 4.19196   1
   4  -1   7 528.667 6.06745  -2
  -4   3   7 528.667 6.06745   1
   3   0   7 294.117 3.93183  -2
  -3   3   7 294.117 3.93183   1
   2   1   7 1169.34 12.2751  -2
  -2   3   7 1169.34 12.2751   1
   1   2   7 70.9569 1.59647  -2
  -1   3   7 70.9569 1.59647   1
   0   3   7 420.917 4.87574  -2
   0   3   7 420.917 4.87574   1
  -1   4   7 403.853 5.56966  -2
   1   3   7 403.853 5.56966   1
  -2   5   7 298.678 4.48210  -2
   2   3   7 298.678 4.48210   1
  -3   6   7 259.580 3.69449  -2
   3   3   7 259.580 3.69449   1
  -4   7   7 147.774 4.05619  -2
   4   3   7 147.774 4.05619   1
  -5   8   7 210.251 4.28006  -2
   5   3   7 210.251 4.28006   1
  -6   9   7 44.5527 3.16835  -2
   6   3   7 44.5527 3.16835   1
  -7  10   7 105.411 5.80134  -2
   7   3   7 105.411 5.80134   1
  -8  11   8 38.6024 6.79152  -2
   8   3   7 38.6024 6.79152   1
  -8  11   7 29.8382 4.47686  -2
   8   3   7 29.8382 4.47686   1
   9   3   7 -0.8545 1.36984   1
 -12   4   7 22.1844 2.74462   1
  11  -7   7 53.8844 4.37148  -2
 -11   4   7 53.8844 4.37148   1
  10  -6   7 57.0567 3.63592  -2
 -10   4   7 57.0567 3.63592   1
   9  -5   7 25.4507 2.32872  -2
  -9   4   7 25.4507 2.32872   1
   8  -4   7 59.2582 2.35219  -2
  -8   4   7 59.2582 2.35219   1
   7  -3   7 6.19966 1.16139  -2
  -7   4   7 6.19966 1.16139   1
   6  -2   7 222.963 3.55508  -2
  -6   4   7 222.963 3.55508   1
   5  -1   7 612.565 6.64786  -2
  -5   4   7 612.565 6.64786   1
   4   0   7 62.5042 1.24509  -2
  -4   4   7 62.5042 1.24509   1
   3   1   7 1649.10 20.8496  -2
  -3   4   7 1649.10 20.8496   1
   2   2   7 117.717 1.89460  -2
  -2   4   7 117.717 1.89460   1
   1   3   7 328.871 4.15859  -2
  -1   4   7 328.871 4.15859   1
   0   4   7 102.209 1.96481  -2
   0   4   7 102.209 1.96481   1
  -1   5   7 20.6290 1.26478  -2
   1   4   7 20.6290 1.26478   1
  -2   6   7 38.2578 1.55094  -2
   2   4   7 38.2578 1.55094   1
  -3   7   7 27.1856 2.33711  -2
   3   4   7 27.1856 2.33711   1
   4   4   7 120.606 2.83185   1
  -5   9   7 235.807 14.0536  -2
   5   4   7 235.807 14.0536   1
  -6  10   7 75.8318 5.15739  -2
   6   4   7 75.8318 5.15739   1
   7   4   7 96.4798 3.55464   1
   8   4   7 9.29349 1.97523   1
  12  -7   7 65.6097 5.04057  -2
 -12   5   7 65.6097 5.04057   1
  11  -6   7 9.92791 3.50506  -2
 -11   5   7 9.92791 3.50506   1
  10  -5   7 55.4370 3.63204  -2
 -10   5   7 55.4370 3.63204   1
   9  -4   7 345.365 6.62168  -2
  -9   5   7 345.365 6.62168   1
   8  -3   7 170.818 3.91823  -2
  -8   5   7 170.818 3.91823   1
   7  -2   7 160.232 3.55969  -2
  -7   5   7 160.232 3.55969   1
   6  -1   7 451.521 7.24196  -2
  -6   5   7 451.521 7.24196   1
   5   0   7 285.865 4.02613  -2
  -5   5   7 285.865 4.02613   1
   4   1   7 714.518 7.77477  -2
  -4   5   7 714.518 7.77477   1
   3   2   7 384.953 5.38818  -2
  -3   5   7 384.953 5.38818   1
   2   3   7 357.245 4.74050  -2
  -2   5   7 357.245 4.74050   1
   1   4   7 24.0225 1.17455  -2
  -1   5   7 24.0225 1.17455   1
   0   5   7 9.31565 1.09233  -2
   0   5   7 9.31565 1.09233   1
  -1   6   7 311.240 6.19491  -2
   1   5   7 311.240 6.19491   1
  -2   7   7 55.4469 2.07208  -2
   2   5   7 55.4469 2.07208   1
  -3   8   7 144.739 4.92463  -2
   3   5   7 144.739 4.92463   1
  -4   9   7 10.4198 3.73361  -2
   4   5   7 10.4198 3.73361   1
   5   5   7 2.83197 1.03204   1
   6   5   7 49.7124 2.68191   1
   7   5   7 -0.7096 1.47286   1
  12  -6   7 4.58672 3.57861  -2
 -12   6   7 4.58672 3.57861   1
  11  -5   7 6.97481 3.02900  -2
 -11   6   7 6.97481 3.02900   1
  10  -4   7 14.8333 2.86296  -2
 -10   6   7 14.8333 2.86296   1
   9  -3   7 217.330 5.55344  -2
  -9   6   7 217.330 5.55344   1
   8  -2   7 679.739 12.1784  -2
  -8   6   7 679.739 12.1784   1
   7  -1   7 10.3443 2.16848  -2
  -7   6   7 10.3443 2.16848   1
   6   0   7 477.619 9.92877  -2
  -6   6   7 477.619 9.92877   1
   5   1   7 41.2291 1.32133  -2
  -5   6   7 41.2291 1.32133   1
   4   2   7 163.916 2.79825  -2
  -4   6   7 163.916 2.79825   1
   3   3   7 216.789 5.55980  -2
  -3   6   7 216.789 5.55980   1
   2   4   7 39.1044 1.67665  -2
  -2   6   7 39.1044 1.67665   1
   1   5   7 298.626 5.38768  -2
  -1   6   7 298.626 5.38768   1
   0   6   7 90.4273 2.77210  -2
   0   6   7 90.4273 2.77210   1
  -1   7   7 68.5728 3.51400  -2
   1   6   7 68.5728 3.51400   1
  -2   8   7 218.959 10.9900  -2
   2   6   7 218.959 10.9900   1
   3   6   7 0.30002 0.87246   1
   4   6   7 107.201 2.87968   1
   5   6   7 -0.1902 1.08335   1
   6   6   7 1.96284 1.29703   1
  12  -5   7 13.1091 3.51739  -2
 -12   7   7 13.1091 3.51739   1
  11  -4   7 1.08241 2.58614  -2
 -11   7   7 1.08241 2.58614   1
  10  -3   7 102.746 4.48568  -2
 -10   7   7 102.746 4.48568   1
   9  -2   7 110.587 4.40019  -2
  -9   7   7 110.587 4.40019   1
   8  -1   7 54.1920 2.85048  -2
  -8   7   7 54.1920 2.85048   1
   7   0   7 84.6793 3.48970  -2
  -7   7   7 84.6793 3.48970   1
   6   1   7 371.319 6.67375  -2
  -6   7   7 371.319 6.67375   1
   5   2   7 500.976 7.92325  -2
  -5   7   7 500.976 7.92325   1
   4   3   7 117.079 3.39905  -2
  -4   7   7 117.079 3.39905   1
   3   4   7 26.0197 2.05316  -2
  -3   7   7 26.0197 2.05316   1
   2   5   7 53.8966 2.26656  -2
  -2   7   7 53.8966 2.26656   1
   1   6   7 65.8223 3.46547  -2
  -1   7   7 65.8223 3.46547   1
   0   7   7 -1.2463 2.60430  -2
   0   7   7 -1.2463 2.60430   1
   1   7   7 20.8728 1.28386   1
   2   7   7 81.6017 2.39805   1
   3   7   7 24.6678 1.59135   1
   4   7   7 128.940 3.33408   1
   5   7   7 1.68360 1.29582   1
  12  -4   7 7.15224 3.23633  -2
 -12   8   7 7.15224 3.23633   1
  11  -3   7 2.84608 3.14867  -2
 -11   8   7 2.84608 3.14867   1
  10  -2   7 258.567 8.81516  -2
 -10   8   7 258.567 8.81516   1
   9  -1   7 34.5274 3.38546  -2
  -9   8   7 34.5274 3.38546   1
   8   0   7 54.3756 3.19162  -2
  -8   8   7 54.3756 3.19162   1
   7   1   7 68.3241 5.77227  -2
  -7   8   7 68.3241 5.77227   1
   6   2   7 51.1315 2.94121  -2
  -6   8   7 51.1315 2.94121   1
   5   3   7 232.754 8.15414  -2
  -5   8   7 232.754 8.15414   1
   4   4   7 147.891 6.53936  -2
  -4   8   7 147.891 6.53936   1
   3   5   7 184.726 7.86509  -2
  -3   8   7 184.726 7.86509   1
   2   6   7 254.018 9.82136  -2
  -2   8   7 254.018 9.82136   1
   1   7   7 105.864 5.31742  -2
  -1   8   7 105.864 5.31742   1
   0   8   7 109.393 2.70361   1
   1   8   7 2.63834 0.97547   1
   2   8   7 28.9341 1.69636   1
   3   8   7 1.69383 1.17041   1
   4   8   7 16.6444 1.74811   1
  12  -3   7 253.197 8.11925  -2
 -12   9   7 253.197 8.11925   1
  11  -2   7 61.2357 9.89182  -2
 -11   9   7 61.2357 9.89182   1
  10  -1   7 26.6904 3.57911  -2
 -10   9   7 26.6904 3.57911   1
   9   0   7 101.415 4.35335  -2
  -9   9   7 101.415 4.35335   1
   8   1   7 123.991 5.13171  -2
  -8   9   7 123.991 5.13171   1
   7   2   7 41.1405 9.85442  -2
  -7   9   7 41.1405 9.85442   1
   6   3   7 63.1268 10.6141  -2
  -6   9   7 63.1268 10.6141   1
   5   4   7 193.536 14.6325  -2
  -5   9   7 193.536 14.6325   1
   4   5   7 6.62807 4.14857  -2
  -4   9   7 6.62807 4.14857   1
   3   6   7 -0.2059 5.17870  -2
  -3   9   7 -0.2059 5.17870   1
  -2   9   7 121.931 2.83217   1
  -1   9   7 222.520 4.73669   1
   0   9   7 23.8067 1.56379   1
   1   9   7 5.69347 1.23956   1
   2   9   7 0.60739 1.45427   1
   3   9   7 63.0525 2.83804   1
  11  -1   7 17.2355 8.91376  -2
 -11  10   7 17.2355 8.91376   1
  10   0   7 101.946 5.81574  -2
 -10  10   7 101.946 5.81574   1
  -9  10   7 12.6951 2.05884   1
  -8  10   7 71.7765 3.35262   1
  -7  10   7 20.6820 1.80664   1
  -6  10   7 50.2839 3.14556   1
  -5  10   7 1.56229 1.05118   1
  -4  10   7 -0.8165 0.97952   1
  -3  10   7 90.1575 2.98300   1
  -2  10   7 6.06594 1.28843   1
  -1  10   7 306.512 5.46407   1
   0  10   7 186.708 4.25636   1
   1  10   7 38.1985 2.18641   1
 -10  11   7 2.06388 1.89835   1
  -9  11   7 32.9383 2.73701   1
  -8  11   7 10.6688 1.62304   1
  -7  11   7 20.6843 2.50647   1
  -6  11   7 26.3519 3.05361   1
  -5  11   7 9.51882 1.92636   1
  -4  11   7 45.0518 2.44724   1
  -3  11   7 0.83830 1.26688   1
  -2  11   7 121.879 3.83285   1
  -1  11   7 55.7022 2.88027   1
   0  11   7 19.1542 2.09158   1
  -8  12   7 10.5149 2.27539   1
  -7  12   7 0.27114 1.81515   1
  -6  12   7 4.95817 1.98115   1
  -5  12   7 59.5352 3.76025   1
  -4  12   7 2.36922 1.39901   1
  -3  12   7 12.1690 1.86225   1
   3 -13   8 5.84452 1.95337   1
   4 -13   8 70.6301 3.17201   1
   5 -13   8 3.29649 1.29901   1
   6 -13   8 9.83543 1.45360   1
   7 -13   8 6.08658 1.49337   1
   8 -13   8 0.02415 1.10549   1
   0 -12   8 27.8462 2.97889   1
   1 -12   8 0.44731 2.28140   1
   2 -12   8 -0.6011 1.56148   1
   3 -12   8 15.4933 1.45048   1
   4 -12   8 46.0466 2.12635   1
   5 -12   8 44.7509 2.18091   1
   6 -12   8 6.76550 1.25843   1
   7 -12   8 3.82101 0.97191   1
   8 -12   8 103.396 3.06032   1
   9 -12   8 -0.4113 1.14984   1
  10 -12   8 9.33125 1.51738   1
  -2 -11   8 -0.4272 1.96472   1
  -1 -11   8 93.2515 4.69722   1
   0 -11   8 41.8043 3.01307   1
   1 -11   8 57.2625 2.25134   1
   2 -11   8 4.86754 1.03329   1
   3 -11   8 10.8910 1.24911   1
   4 -11   8 19.9272 1.42057   1
   5 -11   8 8.60486 1.18466   1
   6 -11   8 109.709 3.01017   1
   7 -11   8 0.30391 0.88136   1
   8 -11   8 10.1007 1.33944   1
   9 -11   8 26.0023 1.87356   1
  10 -11   8 2.94817 1.13325   1
  11 -11   8 52.2362 2.54927   1
  -3 -10   8 4.95761 1.48133   1
  -2 -10   8 12.0241 2.40033   1
  -1 -10   8 20.0597 1.41579   1
   0 -10   8 16.6259 1.18313   1
   1 -10   8 2.19864 0.80655   1
   2 -10   8 14.9773 1.11471   1
   3 -10   8 237.391 4.69212   1
   4 -10   8 16.1605 1.21551   1
   5 -10   8 8.21464 1.06771   1
   6 -10   8 1.09257 0.70493   1
   7 -10   8 1.64404 0.79010   1
   8 -10   8 1.45393 0.85545   1
   9 -10   8 10.9925 1.37104   1
  10 -10   8 69.9056 2.61582   1
  11 -10   8 34.6552 2.26764   1
  -5  -9   8 27.9978 2.97351   1
  -4  -9   8 -1.5077 1.05332   1
  -3  -9   8 20.0902 1.66626   1
  -2  -9   8 29.2646 1.54636   1
  -1  -9   8 3.36627 0.79240   1
   0  -9   8 58.3217 1.65766   1
   1  -9   8 3.89285 0.70079   1
   2  -9   8 47.2461 1.48049   1
   3  -9   8 116.978 2.35463   1
   4  -9   8 13.8451 0.90817   1
   5  -9   8 17.0956 0.93876   1
   6  -9   8 1.43870 0.57271   1
   7  -9   8 214.397 3.66695   1
   8  -9   8 46.0767 1.65700   1
   9  -9   8 51.4826 2.14006   1
  10  -9   8 6.29690 1.32859   1
  11  -9   8 3.40978 1.30835   1
  12  -9   8 12.3684 1.78895   1
  -6  -8   8 31.1586 2.09239   1
  -5  -8   8 5.52324 1.27694   1
  -4  -8   8 10.0216 1.07092   1
  -3  -8   8 4.51661 0.92376   1
  -2  -8   8 71.3150 1.83932   1
  -1  -8   8 56.1321 1.57444   1
   0  -8   8 1.33250 0.70781   1
   1  -8   8 14.7066 0.83021   1
   2  -8   8 29.2252 1.11566   1
   3  -8   8 16.2557 0.82771   1
   4  -8   8 179.826 3.06253   1
   5  -8   8 0.03217 0.45496   1
   6  -8   8 0.44726 0.48370   1
   7  -8   8 1.34356 0.56664   1
   8  -8   8 28.2186 1.55215   1
   9  -8   8 41.2656 1.88182   1
  10  -8   8 43.3827 2.08412   1
  11  -8   8 66.2064 2.67044   1
  12  -8   8 20.0754 1.92856   1
  -7  -7   8 1.61640 1.31554   1
  -6  -7   8 27.0921 1.79536   1
  -5  -7   8 114.393 2.92758   1
  -4  -7   8 6.96406 0.86815   1
  -3  -7   8 90.2411 2.32418   1
  -2  -7   8 72.5513 1.73036   1
  -1  -7   8 64.6895 1.37402   1
   0  -7   8 314.971 4.06531   1
   1  -7   8 224.338 2.69076   1
   2  -7   8 32.4350 0.81098   1
   3  -7   8 503.193 5.54644   1
   4  -7   8 158.386 2.66189   1
   5  -7   8 6.05611 0.47284   1
   6  -7   8 11.7841 0.71627   1
   7  -7   8 2.75948 0.54731   1
   8  -7   8 29.5448 1.52687   1
  -9   2   8 142.100 12.3548  -2
   9  -7   8 142.100 12.3548   1
 -10   3   8 28.3015 9.65889  -2
  10  -7   8 28.3015 9.65889   1
 -11   4   8 10.8302 3.86781  -2
  11  -7   8 10.8302 3.86781   1
 -12   5   8 91.1366 11.4640  -2
  12  -7   8 91.1366 11.4640   1
  -8  -6   8 31.0799 2.45657   1
  -7  -6   8 2.46186 1.09274   1
  -6  -6   8 29.7032 1.51458   1
  -5  -6   8 23.8418 1.29521   1
  -4  -6   8 57.7486 1.69167   1
  -3  -6   8 306.533 4.06288   1
  -2  -6   8 16.9689 0.92242   1
  -1  -6   8 213.239 2.84880   1
   0  -6   8 45.6339 0.98043   1
   1  -6   8 427.645 4.59993   1
   2  -6   8 50.4241 1.09043   1
   3  -6   8 62.2380 1.33836   1
   4  -6   8 296.229 4.05158   1
  -5  -1   8 48.5952 2.61434  -2
   5  -6   8 48.5952 2.61434   1
  -6   0   7 267.962 8.64602  -2
   6  -6   8 267.962 8.64602   1
  -7   1   8 123.188 4.94152  -2
   7  -6   8 123.188 4.94152   1
  -8   2   8 348.067 17.3323  -2
   8  -6   8 348.067 17.3323   1
  -9   3   8 118.706 3.95666  -2
   9  -6   8 118.706 3.95666   1
 -10   4   8 71.4879 3.60461  -2
  10  -6   8 71.4879 3.60461   1
  -8  -5   8 7.20655 1.16345   1
  -7  -5   8 61.4113 1.93909   1
  -6  -5   8 142.247 2.70320   1
  -5  -5   8 5.12787 0.75621   1
  -4  -5   8 187.021 3.02687   1
  -3  -5   8 61.9011 1.30101   1
  -2  -5   8 265.981 3.07716   1
  -1  -5   8 72.9012 1.25582   1
   0  -5   8 866.652 8.31066   1
   1  -5   8 9.72815 0.56730   1
   2  -5   8 3.21926 0.40368   1
   3  -5   8 160.310 1.98761   1
   4  -5   8 466.979 5.21845   1
   5  -5   8 165.218 1.83508   1
  -6   1   8 44.3186 1.49226  -2
   6  -5   8 44.3186 1.49226   1
  -7   2   8 11.0025 2.51024  -2
   7  -5   8 11.0025 2.51024   1
  -8   3   8 106.844 2.50254  -2
   8  -5   8 106.844 2.50254   1
  -9   4   8 8.87840 2.28627  -2
   9  -5   8 8.87840 2.28627   1
 -10   5   8 43.8048 2.60269  -2
  10  -5   8 43.8048 2.60269   1
 -12   7   8 88.1236 10.3416  -2
  12  -5   8 88.1236 10.3416   1
  -9  -4   8 -0.4628 1.03113   1
  -8  -4   8 38.4593 1.73661   1
  -7  -4   8 14.7999 1.16176   1
  -6  -4   8 13.1125 0.96643   1
  -5  -4   8 1.12992 0.61585   1
  -4  -4   8 106.422 1.78201   1
  -3  -4   8 384.153 4.96389   1
  -2  -4   8 7.08650 0.41916   1
  -1  -4   8 110.664 1.35867   1
   0  -4   8 68.3658 1.03141   1
   1  -4   8 116.833 1.70725   1
   2  -4   8 453.628 5.12300   1
  -3  -1   8 517.835 20.4802  -2
   3  -4   8 517.835 20.4802   1
  -4   0   8 882.533 23.1646  -2
   4  -4   8 882.533 23.1646   1
  -5   1   8 479.921 9.16032  -2
   5  -4   8 479.921 9.16032   1
  -6   2   8 91.0371 1.69577  -2
   6  -4   8 91.0371 1.69577   1
  -7   3   8 63.7175 2.25121  -2
   7  -4   8 63.7175 2.25121   1
  -8   4   8 5.89716 1.42708  -2
   8  -4   8 5.89716 1.42708   1
  -9   5   8 23.3514 2.05675  -2
   9  -4   8 23.3514 2.05675   1
 -10   6   8 0.11432 2.35352  -2
  10  -4   8 0.11432 2.35352   1
 -10  -3   8 0.57407 1.44437   1
  -9  -3   8 58.7749 2.70748   1
  -8  -3   8 202.988 3.53219   1
  -7  -3   8 2.94365 0.82822   1
  -6  -3   8 13.8893 0.89058   1
  -5  -3   8 34.2837 1.14751   1
  -4  -3   8 21.6957 0.80399   1
  -3  -3   8 67.6931 1.25699   1
  -2  -3   8 58.1689 0.93759   1
  -1  -3   8 689.864 6.27239   1
   0  -3   8 1309.71 13.6471   1
   1  -3   8 3877.12 39.3392   1
   2  -3   8 79.4266 1.26749   1
  -3   0   8 16.3041 1.78372  -2
   3  -3   8 16.3041 1.78372   1
  -4   1   8 506.232 5.20918  -2
   4  -3   8 506.232 5.20918   1
  -5   2   8 219.415 2.82335  -2
   5  -3   8 219.415 2.82335   1
  -6   3   8 126.743 2.12763  -2
   6  -3   8 126.743 2.12763   1
  -7   4   8 69.6224 1.61481  -2
   7  -3   8 69.6224 1.61481   1
  -8   5   8 117.533 3.71954  -2
   8  -3   8 117.533 3.71954   1
  -9   6   8 7.63552 1.36860  -2
   9  -3   8 7.63552 1.36860   1
 -10   7   8 197.151 6.60847  -2
  10  -3   8 197.151 6.60847   1
  12  -3   8 5.73292 5.24317   1
 -10  -2   8 8.56528 1.96733   1
  -9  -2   8 34.1681 2.60393   1
  -8  -2   8 36.7236 1.60741   1
  -7  -2   8 82.7394 2.07054   1
  -6  -2   8 38.2215 1.33615   1
  -5  -2   8 46.1822 1.09058   1
  -4  -2   8 415.985 4.99436   1
  -3  -2   8 82.0675 1.25092   1
  -2  -2   8 62.2828 0.85029   1
  -1  -2   8 2703.82 24.9025   1
   0  -2   8 1018.18 35.2617  -2
   0  -2   8 1018.18 35.2617   1
  -1  -1   8 200.556 6.65625  -2
   1  -2   8 200.556 6.65625   1
  -2   0   8 246.461 4.47795  -2
   2  -2   8 246.461 4.47795   1
  -3   1   8 475.557 6.03319  -2
   3  -2   8 475.557 6.03319   1
  -4   2   8 218.813 2.28106  -2
   4  -2   8 218.813 2.28106   1
  -5   3   8 99.0868 1.62653  -2
   5  -2   8 99.0868 1.62653   1
  -6   4   8 70.8684 1.49087  -2
   6  -2   8 70.8684 1.49087   1
  -7   5   8 373.181 6.04727  -2
   7  -2   8 373.181 6.04727   1
  -8   6   8 129.830 3.17887  -2
   8  -2   8 129.830 3.17887   1
  -9   7   8 79.1122 2.10502  -2
   9  -2   8 79.1122 2.10502   1
 -10   8   8 45.1046 2.87178  -2
  10  -2   8 45.1046 2.87178   1
 -11   9   8 42.9887 8.87131  -2
  11  -2   8 42.9887 8.87131   1
 -11  -1   8 38.6135 2.95957   1
 -10  -1   8 0.64571 1.30330   1
  -9  -1   8 56.6774 2.42859   1
  -8  -1   8 61.7457 1.89451   1
  -7  -1   8 23.3281 1.18529   1
  -6  -1   8 0.97152 0.51534   1
  -5  -1   8 16.0795 0.75382   1
  -4  -1   8 115.693 1.79085   1
   3  -4   8 495.151 14.3431  -2
  -3  -1   8 495.151 14.3431   1
   2  -3   8 108.223 1.94754  -2
  -2  -1   8 108.223 1.94754   1
   1  -2   8 197.965 4.86134  -2
  -1  -1   8 197.965 4.86134   1
   0  -1   8 1352.25 21.0079  -2
   0  -1   8 1352.25 21.0079   1
  -1   0   8 628.784 8.76151  -2
   1  -1   8 628.784 8.76151   1
  -2   1   8 358.125 4.51192  -2
   2  -1   8 358.125 4.51192   1
  -3   2   8 132.722 1.62632  -2
   3  -1   8 132.722 1.62632   1
  -4   3   8 145.858 1.78208  -2
   4  -1   8 145.858 1.78208   1
  -5   4   8 247.705 3.03346  -2
   5  -1   8 247.705 3.03346   1
  -6   5   8 72.7890 1.40333  -2
   6  -1   8 72.7890 1.40333   1
  -7   6   8 813.014 10.5655  -2
   7  -1   8 813.014 10.5655   1
  -8   7   8 243.402 4.08721  -2
   8  -1   8 243.402 4.08721   1
  -9   8   8 185.700 4.75971  -2
   9  -1   8 185.700 4.75971   1
 -10   9   8 133.783 5.07407  -2
  10  -1   8 133.783 5.07407   1
 -11  10   8 137.705 9.58811  -2
  11  -1   8 137.705 9.58811   1
 -11   0   8 5.11144 1.92264   1
 -10   0   8 0.51386 1.22321   1
  -9   0   8 25.5685 2.24164   1
  -8   0   8 16.7563 1.31696   1
  -7   0   8 5.78309 0.69980   1
  -6   0   8 28.2046 1.18899   1
   5  -5   8 94.2705 3.28097  -2
  -5   0   8 94.2705 3.28097   1
   4  -4   8 757.065 13.0699  -2
  -4   0   8 757.065 13.0699   1
   3  -3   8 21.5836 1.01894  -2
  -3   0   8 21.5836 1.01894   1
   2  -2   8 227.353 3.44652  -2
  -2   0   8 227.353 3.44652   1
   1  -1   8 668.321 8.06244  -2
  -1   0   8 668.321 8.06244   1
   0   0   8 5.23380 0.58354  -2
   0   0   8 5.23380 0.58354   1
  -1   1   8 1199.18 13.5920  -2
   1   0   8 1199.18 13.5920   1
  -2   2   8 422.594 4.59092  -2
   2   0   8 422.594 4.59092   1
  -3   3   8 141.022 1.76892  -2
   3   0   8 141.022 1.76892   1
  -4   4   8 1519.28 16.8756  -2
   4   0   8 1519.28 16.8756   1
  -5   5   8 1144.68 11.6654  -2
   5   0   8 1144.68 11.6654   1
  -6   6   8 473.348 6.52650  -2
   6   0   8 473.348 6.52650   1
  -7   7   8 60.3057 2.27785  -2
   7   0   8 60.3057 2.27785   1
  -8   8   8 30.2595 2.55319  -2
   8   0   8 30.2595 2.55319   1
  -9   9   8 191.385 5.19703  -2
   9   0   8 191.385 5.19703   1
 -10  10   8 8.70714 3.91947  -2
  10   0   8 8.70714 3.91947   1
 -12   1   8 3.86887 1.59723   1
 -11   1   8 101.377 4.29311   1
 -10   1   8 53.6411 2.35740   1
  -9   1   8 6.82321 1.12771   1
  -8   1   8 366.285 6.52641   1
  -7   1   8 59.4098 2.30568   1
   6  -5   8 50.6545 1.84077  -2
  -6   1   8 50.6545 1.84077   1
   5  -4   8 549.075 8.67367  -2
  -5   1   8 549.075 8.67367   1
   4  -3   8 412.317 5.52158  -2
  -4   1   8 412.317 5.52158   1
   3  -2   8 589.933 6.08364  -2
  -3   1   8 589.933 6.08364   1
   2  -1   8 434.404 4.83742  -2
  -2   1   8 434.404 4.83742   1
   1   0   8 1304.82 14.5514  -2
  -1   1   8 1304.82 14.5514   1
   0   1   8 42.7422 0.91291  -2
   0   1   8 42.7422 0.91291   1
  -1   2   8 815.740 9.05254  -2
   1   1   8 815.740 9.05254   1
  -2   3   8 612.556 8.44284  -2
   2   1   8 612.556 8.44284   1
  -3   4   8 1369.60 14.1843  -2
   3   1   8 1369.60 14.1843   1
  -4   5   8 875.525 9.70168  -2
   4   1   8 875.525 9.70168   1
  -5   6   8 14.5107 1.09976  -2
   5   1   8 14.5107 1.09976   1
  -6   7   8 352.755 8.10220  -2
   6   1   8 352.755 8.10220   1
  -7   8   8 88.8353 3.28838  -2
   7   1   8 88.8353 3.28838   1
  -8   9   8 310.323 6.86947  -2
   8   1   8 310.323 6.86947   1
  -9  10   8 72.2216 4.44452  -2
   9   1   8 72.2216 4.44452   1
 -10  11   8 35.4296 4.73379  -2
  10   1   8 35.4296 4.73379   1
 -12   2   8 74.2362 4.05661   1
 -11   2   8 56.0400 3.31365   1
 -10   2   8 24.2659 1.63056   1
  -9   2   8 69.0365 2.25993   1
   8  -6   8 366.345 12.4930  -2
  -8   2   8 366.345 12.4930   1
   7  -5   8 8.14545 1.89739  -2
  -7   2   8 8.14545 1.89739   1
   6  -4   8 85.0413 2.24888  -2
  -6   2   8 85.0413 2.24888   1
   5  -3   8 176.095 2.45290  -2
  -5   2   8 176.095 2.45290   1
   4  -2   8 253.305 2.90660  -2
  -4   2   8 253.305 2.90660   1
   3  -1   8 104.992 1.69830  -2
  -3   2   8 104.992 1.69830   1
   2   0   8 434.553 4.92576  -2
  -2   2   8 434.553 4.92576   1
   1   1   8 841.632 8.95724  -2
  -1   2   8 841.632 8.95724   1
   0   2   8 1786.27 19.1710  -2
   0   2   8 1786.27 19.1710   1
  -1   3   8 1601.19 19.4841  -2
   1   2   8 1601.19 19.4841   1
  -2   4   8 667.247 8.71127  -2
   2   2   8 667.247 8.71127   1
  -3   5   8 479.930 6.64923  -2
   3   2   8 479.930 6.64923   1
  -4   6   8 173.139 2.49763  -2
   4   2   8 173.139 2.49763   1
  -5   7   8 50.7065 2.91816  -2
   5   2   8 50.7065 2.91816   1
  -6   8   8 257.442 4.95713  -2
   6   2   8 257.442 4.95713   1
  -7   9   8 94.2766 4.06181  -2
   7   2   8 94.2766 4.06181   1
  -8  10   8 16.8001 4.18202  -2
   8   2   8 16.8001 4.18202   1
  -9  11   8 -0.2606 4.25251  -2
   9   2   8 -0.2606 4.25251   1
 -12   3   8 1.46636 1.79519   1
 -11   3   8 -0.8775 1.48631   1
  10  -7   8 17.3706 3.90082  -2
 -10   3   8 17.3706 3.90082   1
   9  -6   8 149.651 6.92283  -2
  -9   3   8 149.651 6.92283   1
   8  -5   8 92.8391 3.34117  -2
  -8   3   8 92.8391 3.34117   1
   7  -4   8 47.6238 2.50745  -2
  -7   3   8 47.6238 2.50745   1
   6  -3   8 105.552 2.13249  -2
  -6   3   8 105.552 2.13249   1
   5  -2   8 91.8055 1.91691  -2
  -5   3   8 91.8055 1.91691   1
   4  -1   8 150.394 2.16647  -2
  -4   3   8 150.394 2.16647   1
   3   0   8 169.733 2.25341  -2
  -3   3   8 169.733 2.25341   1
   2   1   8 537.294 5.84714  -2
  -2   3   8 537.294 5.84714   1
   1   2   8 1408.74 15.2383  -2
  -1   3   8 1408.74 15.2383   1
   0   3   8 53.9462 1.13267  -2
   0   3   8 53.9462 1.13267   1
  -1   4   8 49.4374 1.32897  -2
   1   3   8 49.4374 1.32897   1
  -2   5   8 157.591 2.67035  -2
   2   3   8 157.591 2.67035   1
  -3   6   8 55.1242 1.72538  -2
   3   3   8 55.1242 1.72538   1
  -4   7   8 35.2856 1.99038  -2
   4   3   8 35.2856 1.99038   1
  -5   8   8 146.491 3.74949  -2
   5   3   8 146.491 3.74949   1
  -6   9   8 66.1709 3.31687  -2
   6   3   8 66.1709 3.31687   1
  -7  10   8 23.3992 5.48814  -2
   7   3   8 23.3992 5.48814   1
  -8  11   8 158.704 7.52552  -2
   8   3   8 158.704 7.52552   1
   9   3   8 17.6821 1.65793   1
 -12   4   8 -0.0755 1.80048   1
  11  -7   8 7.03294 3.55552  -2
 -11   4   8 7.03294 3.55552   1
  10  -6   8 79.2268 4.94267  -2
 -10   4   8 79.2268 4.94267   1
   9  -5   8 12.5436 2.35314  -2
  -9   4   8 12.5436 2.35314   1
   8  -4   8 0.89343 1.45247  -2
  -8   4   8 0.89343 1.45247   1
   7  -3   8 82.3934 2.67076  -2
  -7   4   8 82.3934 2.67076   1
   6  -2   8 75.2652 2.26953  -2
  -6   4   8 75.2652 2.26953   1
   5  -1   8 190.934 2.36210  -2
  -5   4   8 190.934 2.36210   1
   4   0   8 1249.40 13.2000  -2
  -4   4   8 1249.40 13.2000   1
   3   1   8 1450.63 17.0129  -2
  -3   4   8 1450.63 17.0129   1
   2   2   8 791.408 9.67434  -2
  -2   4   8 791.408 9.67434   1
   1   3   8 58.0460 1.42300  -2
  -1   4   8 58.0460 1.42300   1
   0   4   8 372.587 5.28636  -2
   0   4   8 372.587 5.28636   1
  -1   5   8 21.0518 1.17602  -2
   1   4   8 21.0518 1.17602   1
  -2   6   8 77.4276 1.97657  -2
   2   4   8 77.4276 1.97657   1
  -3   7   8 13.2157 1.88583  -2
   3   4   8 13.2157 1.88583   1
  -4   8   8 387.201 6.68724  -2
   4   4   8 387.201 6.68724   1
  -5   9   8 210.024 6.25170  -2
   5   4   8 210.024 6.25170   1
  -6  10   8 21.9602 3.53964  -2
   6   4   8 21.9602 3.53964   1
   7   4   8 58.4948 4.13890   1
   8   4   8 5.78710 1.36802   1
  12  -7   8 77.2100 5.20898  -2
 -12   5   8 77.2100 5.20898   1
  11  -6   8 136.533 5.76062  -2
 -11   5   8 136.533 5.76062   1
  10  -5   8 39.1185 2.92545  -2
 -10   5   8 39.1185 2.92545   1
   9  -4   8 20.3890 1.94702  -2
  -9   5   8 20.3890 1.94702   1
   8  -3   8 142.055 3.52987  -2
  -8   5   8 142.055 3.52987   1
   7  -2   8 429.851 9.72367  -2
  -7   5   8 429.851 9.72367   1
   6  -1   8 75.5309 2.21468  -2
  -6   5   8 75.5309 2.21468   1
   5   0   8 940.395 11.5618  -2
  -5   5   8 940.395 11.5618   1
   4   1   8 762.634 8.96360  -2
  -4   5   8 762.634 8.96360   1
   3   2   8 549.401 7.42154  -2
  -3   5   8 549.401 7.42154   1
   2   3   8 184.667 3.33441  -2
  -2   5   8 184.667 3.33441   1
   1   4   8 16.5985 1.15656  -2
  -1   5   8 16.5985 1.15656   1
   0   5   8 19.9288 1.26121  -2
   0   5   8 19.9288 1.26121   1
  -1   6   8 14.7177 1.53615  -2
   1   5   8 14.7177 1.53615   1
  -2   7   8 110.146 3.38447  -2
   2   5   8 110.146 3.38447   1
  -3   8   8 140.087 4.33619  -2
   3   5   8 140.087 4.33619   1
  -4   9   8 341.618 18.4820  -2
   4   5   8 341.618 18.4820   1
   5   5   8 4.44456 1.07071   1
   6   5   8 46.4458 2.75825   1
   7   5   8 0.09535 1.53504   1
  12  -6   8 2.20410 3.75493  -2
 -12   6   8 2.20410 3.75493   1
  11  -5   8 13.3956 3.30963  -2
 -11   6   8 13.3956 3.30963   1
  10  -4   8 8.83962 2.70950  -2
 -10   6   8 8.83962 2.70950   1
   9  -3   8 10.6109 2.14499  -2
  -9   6   8 10.6109 2.14499   1
   8  -2   8 161.885 3.80551  -2
  -8   6   8 161.885 3.80551   1
   7  -1   8 759.157 18.1230  -2
  -7   6   8 759.157 18.1230   1
   6   0   8 379.970 8.20648  -2
  -6   6   8 379.970 8.20648   1
   5   1   8 11.4455 1.34759  -2
  -5   6   8 11.4455 1.34759   1
   4   2   8 146.310 2.79839  -2
  -4   6   8 146.310 2.79839   1
   3   3   8 60.0860 2.25178  -2
  -3   6   8 60.0860 2.25178   1
   2   4   8 72.8867 1.54785  -2
  -2   6   8 72.8867 1.54785   1
   1   5   8 17.3850 1.43840  -2
  -1   6   8 17.3850 1.43840   1
   0   6   8 7.23896 2.07156  -2
   0   6   8 7.23896 2.07156   1
  -1   7   8 354.572 10.0637  -2
   1   6   8 354.572 10.0637   1
  -2   8   8 464.185 10.2772  -2
   2   6   8 464.185 10.2772   1
  -3   9   8 12.4028 9.57648  -2
   3   6   8 12.4028 9.57648   1
  -4  10   8 13.2712 4.51185  -2
   4   6   8 13.2712 4.51185   1
   5   6   8 13.2624 1.78822   1
   6   6   8 15.9935 1.74993   1
  12  -5   8 139.718 5.97128  -2
 -12   7   8 139.718 5.97128   1
  11  -4   8 130.921 5.27675  -2
 -11   7   8 130.921 5.27675   1
  10  -3   8 165.553 5.76407  -2
 -10   7   8 165.553 5.76407   1
   9  -2   8 74.0623 3.58152  -2
  -9   7   8 74.0623 3.58152   1
   8  -1   8 314.841 7.21579  -2
  -8   7   8 314.841 7.21579   1
   7   0   8 66.3932 3.27154  -2
  -7   7   8 66.3932 3.27154   1
   6   1   8 457.987 7.93008  -2
  -6   7   8 457.987 7.93008   1
   5   2   8 53.1413 1.79742  -2
  -5   7   8 53.1413 1.79742   1
   4   3   8 38.7059 2.11559  -2
  -4   7   8 38.7059 2.11559   1
   3   4   8 19.3906 1.82069  -2
  -3   7   8 19.3906 1.82069   1
   2   5   8 128.831 4.33318  -2
  -2   7   8 128.831 4.33318   1
   1   6   8 298.877 6.38646  -2
  -1   7   8 298.877 6.38646   1
   0   7   8 76.1092 5.03166  -2
   0   7   8 76.1092 5.03166   1
  -1   8   8 164.066 6.34172  -2
   1   7   8 164.066 6.34172   1
   2   7   8 6.65676 1.08700   1
   3   7   8 28.1971 1.71591   1
   4   7   8 11.4405 1.45160   1
   5   7   8 3.95929 1.42248   1
  12  -4   8 64.4323 4.42525  -2
 -12   8   8 64.4323 4.42525   1
  11  -3   8 95.5238 4.69888  -2
 -11   8   8 95.5238 4.69888   1
  10  -2   8 28.4353 3.38684  -2
 -10   8   8 28.4353 3.38684   1
   9  -1   8 255.191 7.23062  -2
  -9   8   8 255.191 7.23062   1
   8   0   8 46.2561 3.17279  -2
  -8   8   8 46.2561 3.17279   1
   7   1   8 80.3143 6.22357  -2
  -7   8   8 80.3143 6.22357   1
   6   2   8 277.978 7.34550  -2
  -6   8   8 277.978 7.34550   1
   5   3   8 181.494 4.82331  -2
  -5   8   8 181.494 4.82331   1
   4   4   8 383.733 8.41689  -2
  -4   8   8 383.733 8.41689   1
   3   5   8 123.285 4.39956  -2
  -3   8   8 123.285 4.39956   1
   2   6   8 548.983 16.0954  -2
  -2   8   8 548.983 16.0954   1
   1   7   8 129.062 13.1600  -2
  -1   8   8 129.062 13.1600   1
   0   8   8 141.795 7.18492  -2
   0   8   8 141.795 7.18492   1
   1   8   8 22.6649 1.51425   1
   2   8   8 2.51692 1.08069   1
   3   8   8 1.80475 1.47396   1
   4   8   8 0.05655 1.31504   1
  11  -2   8 76.2927 9.88811  -2
 -11   9   8 76.2927 9.88811   1
  10  -1   8 165.682 6.05701  -2
 -10   9   8 165.682 6.05701   1
   9   0   8 176.795 5.62581  -2
  -9   9   8 176.795 5.62581   1
   8   1   8 298.302 8.29922  -2
  -8   9   8 298.302 8.29922   1
   7   2   8 117.279 12.6336  -2
  -7   9   8 117.279 12.6336   1
   6   3   8 57.8240 10.3878  -2
  -6   9   8 57.8240 10.3878   1
   5   4   8 169.879 13.7788  -2
  -5   9   8 169.879 13.7788   1
   4   5   8 354.813 10.6727  -2
  -4   9   8 354.813 10.6727   1
   3   6   8 -6.1727 5.00134  -2
  -3   9   8 -6.1727 5.00134   1
   2   7   8 18.7525 10.2837  -2
  -2   9   8 18.7525 10.2837   1
   1   8   8 18.2727 4.74464  -2
  -1   9   8 18.2727 4.74464   1
   0   9   8 43.8371 2.05252   1
   1   9   8 135.157 3.43372   1
   2   9   8 77.3840 2.98844   1
   3   9   8 5.22809 1.55482   1
  11  -1   8 148.446 12.9312  -2
 -11  10   8 148.446 12.9312   1
  10   0   8 4.92522 3.81266  -2
 -10  10   8 4.92522 3.81266   1
   9   1   8 96.5043 5.51453  -2
  -9  10   8 96.5043 5.51453   1
  -8  10   8 9.29732 1.81033   1
  -7  10   8 18.1626 2.01069   1
  -6  10   8 27.9510 4.85402   1
  -5  10   8 2.66618 1.58301   1
  -4  10   8 1.61862 1.07260   1
  -3  10   8 5.45219 1.22867   1
  -2  10   8 22.2924 1.70768   1
  -1  10   8 7.49201 1.25986   1
   0  10   8 147.589 3.99373   1
   1  10   8 49.7738 2.46961   1
 -10  11   8 15.3940 2.46325   1
  -9  11   8 0.68232 1.49754   1
  -8  11   8 12.6212 3.30149   1
  -7  11   8 7.90660 1.95968   1
  -6  11   8 6.36263 2.06552   1
  -5  11   8 0.25583 1.75025   1
  -4  11   8 0.98007 1.18408   1
  -3  11   8 95.4266 3.34263   1
  -2  11   8 41.9241 2.58193   1
  -1  11   8 35.3001 2.49191   1
  -8  12   8 3.24945 1.97120   1
  -7  12   8 38.7400 3.41230   1
  -6  12   8 2.14710 1.86511   1
  -5  12   8 1.22964 1.86507   1
  -4  12   8 100.392 3.57437   1
   3 -13   9 9.72848 2.15984   1
   4 -13   9 0.99921 1.21920   1
   5 -13   9 6.91729 1.31473   1
   6 -13   9 3.56433 1.23040   1
   7 -13   9 227.389 7.58047   1
   8 -13   9 3.45562 1.59366   1
   0 -12   9 17.2848 2.73504   1
   1 -12   9 16.9772 2.63828   1
   2 -12   9 70.9409 2.77782   1
   3 -12   9 0.59822 1.04079   1
   4 -12   9 11.8243 1.35622   1
   5 -12   9 341.880 6.52496   1
   6 -12   9 129.383 3.45419   1
   7 -12   9 96.6068 2.98927   1
   8 -12   9 4.55915 1.24357   1
   9 -12   9 66.7031 2.65110   1
  10 -12   9 -1.7394 1.14945   1
  -2 -11   9 -2.2764 1.96849   1
  -1 -11   9 37.7964 3.39040   1
   0 -11   9 14.3386 2.29946   1
   1 -11   9 9.59508 1.28913   1
   2 -11   9 3.79350 1.06049   1
   3 -11   9 29.7721 1.76562   1
   4 -11   9 20.2725 1.53827   1
   5 -11   9 55.6794 2.17359   1
   6 -11   9 73.2082 2.53859   1
   7 -11   9 28.5974 1.60516   1
   8 -11   9 4.35438 1.11020   1
   9 -11   9 10.1307 1.43318   1
  10 -11   9 50.9461 2.37675   1
  11 -11   9 18.6065 1.81833   1
  -3 -10   9 32.7174 2.71462   1
  -2 -10   9 97.9455 5.93454   1
  -1 -10   9 -0.7556 0.95070   1
   0 -10   9 1.73557 0.92888   1
   1 -10   9 7.73310 1.05987   1
   2 -10   9 14.2641 1.24623   1
   3 -10   9 23.8663 1.53541   1
   4 -10   9 3.00101 0.86401   1
   5 -10   9 2.36605 0.91416   1
   6 -10   9 84.6791 2.17790   1
   7 -10   9 101.954 2.38198   1
   8 -10   9 0.38184 0.80627   1
   9 -10   9 41.3262 2.09680   1
  10 -10   9 142.255 4.08674   1
  11 -10   9 4.21895 1.31972   1
  -4  -9   9 -0.3824 1.04513   1
  -3  -9   9 16.8977 1.23234   1
  -2  -9   9 21.7426 1.41048   1
  -1  -9   9 47.8196 1.61438   1
   0  -9   9 3.26695 0.84716   1
   1  -9   9 52.7068 1.72374   1
   2  -9   9 16.6647 1.03033   1
   3  -9   9 126.303 2.47200   1
   4  -9   9 283.450 4.53183   1
   5  -9   9 45.1225 1.48140   1
   6  -9   9 10.5077 0.97002   1
   7  -9   9 0.50263 0.68373   1
   8  -9   9 46.1792 1.64146   1
   9  -9   9 161.110 3.69182   1
  10  -9   9 50.8592 2.35250   1
  11  -9   9 32.8283 2.20849   1
  12  -9   9 21.2213 2.05926   1
  -6  -8   9 49.3771 2.39874   1
  -5  -8   9 8.63691 1.32293   1
  -4  -8   9 33.1957 1.52712   1
  -3  -8   9 47.3480 1.57319   1
  -2  -8   9 12.3116 0.98079   1
  -1  -8   9 2.16718 0.72323   1
   0  -8   9 1.41953 0.59879   1
   1  -8   9 193.323 3.05273   1
   2  -8   9 5.29501 0.59762   1
   3  -8   9 95.9010 1.79700   1
   4  -8   9 327.303 5.89767   1
   5  -8   9 354.406 5.19853   1
   6  -8   9 8.90818 0.66238   1
   7  -8   9 0.07735 0.51434   1
   8  -8   9 21.0509 1.44752   1
   9  -8   9 64.4715 2.26784   1
  10  -8   9 15.7681 1.41109   1
  11  -8   9 36.8960 2.32105   1
  12  -8   9 0.66820 1.31152   1
  -7  -7   9 16.2943 1.69976   1
  -6  -7   9 2.33120 0.97297   1
  -5  -7   9 9.93785 1.33098   1
  -4  -7   9 88.3021 2.05692   1
  -3  -7   9 1.51157 0.74987   1
  -2  -7   9 26.6465 1.07681   1
  -1  -7   9 53.8499 1.27019   1
   0  -7   9 3.80384 0.51188   1
   1  -7   9 2.32930 0.40154   1
   2  -7   9 181.189 2.92534   1
   3  -7   9 132.534 2.23698   1
   4  -7   9 48.5125 1.30989   1
   5  -7   9 82.7710 1.82936   1
   6  -7   9 1.44277 0.46685   1
   7  -7   9 0.39407 0.50364   1
   8  -7   9 47.5827 1.81469   1
   9  -7   9 32.6584 1.75738   1
 -10   3   9 91.4299 11.2192  -2
  10  -7   9 91.4299 11.2192   1
 -11   4   9 51.6447 4.64462  -2
  11  -7   9 51.6447 4.64462   1
 -12   5   9 15.8165 9.82382  -2
  12  -7   9 15.8165 9.82382   1
  -7  -6   9 1.68441 1.02269   1
  -6  -6   9 14.5534 1.18056   1
  -5  -6   9 64.9549 1.82609   1
  -4  -6   9 7.85266 0.82517   1
  -3  -6   9 2.87709 0.58909   1
  -2  -6   9 255.635 3.21699   1
  -1  -6   9 26.0626 0.96115   1
   0  -6   9 6.26387 0.46477   1
   1  -6   9 62.5024 1.18905   1
   2  -6   9 2.96497 0.41234   1
   3  -6   9 406.288 5.00054   1
   4  -6   9 83.8194 1.61718   1
   5  -6   9 162.064 2.80039   1
   6  -6   9 50.2551 0.96875   1
   7  -6   9 1.31248 0.50936   1
  -8   2   9 6.29779 6.60968  -2
   8  -6   9 6.29779 6.60968   1
  -9   3   9 23.0887 5.00354  -2
   9  -6   9 23.0887 5.00354   1
 -10   4   9 50.4990 3.38846  -2
  10  -6   9 50.4990 3.38846   1
  -8  -5   9 0.80308 1.06961   1
  -7  -5   9 8.26978 1.06722   1
  -6  -5   9 13.7313 1.05524   1
  -5  -5   9 23.8879 1.19990   1
  -4  -5   9 340.514 4.71252   1
  -3  -5   9 114.950 2.23710   1
  -2  -5   9 64.1510 1.14298   1
  -1  -5   9 7.98843 0.44103   1
   0  -5   9 47.3106 0.87135   1
   1  -5   9 174.397 2.40350   1
   2  -5   9 366.772 4.35280   1
   3  -5   9 187.410 2.28272   1
   4  -5   9 65.2239 1.14887   1
   5  -5   9 53.9816 0.87523   1
  -6   1   9 88.0436 3.64123  -2
   6  -5   9 88.0436 3.64123   1
  -7   2   9 133.442 4.00291  -2
   7  -5   9 133.442 4.00291   1
  -8   3   9 80.7106 2.42467  -2
   8  -5   9 80.7106 2.42467   1
  -9   4   9 17.3900 2.09670  -2
   9  -5   9 17.3900 2.09670   1
 -10   5   9 146.874 4.77853  -2
  10  -5   9 146.874 4.77853   1
 -11   6   9 30.3771 3.76335  -2
  11  -5   9 30.3771 3.76335   1
  -9  -4   9 6.33136 1.55436   1
  -8  -4   9 36.2201 1.73724   1
  -7  -4   9 234.106 3.94038   1
  -6  -4   9 85.5324 1.96642   1
  -5  -4   9 14.0187 0.94809   1
  -4  -4   9 32.5144 1.00112   1
  -3  -4   9 56.8811 1.28018   1
  -2  -4   9 21.3215 0.63376   1
  -1  -4   9 17.4078 0.55319   1
   0  -4   9 75.8551 1.34549   1
  -1  -3   9 1844.39 62.7863  -2
   1  -4   9 1844.39 62.7863   1
   2  -4   9 351.545 4.13042   1
  -3  -1   9 347.646 10.8004  -2
   3  -4   9 347.646 10.8004   1
   4  -4   9 435.139 4.70761   1
  -5   1   9 71.1702 2.03828  -2
   5  -4   9 71.1702 2.03828   1
  -6   2   9 106.396 2.17171  -2
   6  -4   9 106.396 2.17171   1
  -7   3   9 6.08314 1.45352  -2
   7  -4   9 6.08314 1.45352   1
  -8   4   9 178.645 3.49828  -2
   8  -4   9 178.645 3.49828   1
  -9   5   9 40.3453 2.27710  -2
   9  -4   9 40.3453 2.27710   1
 -10   6   9 79.6906 3.19199  -2
  10  -4   9 79.6906 3.19199   1
 -10  -3   9 5.46113 2.12749   1
  -9  -3   9 14.5442 1.65555   1
  -8  -3   9 239.562 4.41258   1
  -7  -3   9 53.3979 1.97890   1
  -6  -3   9 13.4903 0.92344   1
  -5  -3   9 6.69286 0.65971   1
  -4  -3   9 0.09696 0.36931   1
  -3  -3   9 1.40566 0.35645   1
  -2  -3   9 65.4515 1.01426   1
  -1  -3   9 1347.18 12.5138   1
   0  -3   9 66.1455 1.17027   1
   1  -3   9 23.4292 0.67751   1
  -2  -1   9 1235.62 43.0194  -2
   2  -3   9 1235.62 43.0194   1
  -3   0   9 67.2193 5.80638  -2
   3  -3   9 67.2193 5.80638   1
  -4   1   9 421.110 4.58999  -2
   4  -3   9 421.110 4.58999   1
  -5   2   9 178.755 2.10219  -2
   5  -3   9 178.755 2.10219   1
  -6   3   9 145.867 2.12160  -2
   6  -3   9 145.867 2.12160   1
  -7   4   9 21.2502 1.26561  -2
   7  -3   9 21.2502 1.26561   1
  -8   5   9 1.69244 1.76476  -2
   8  -3   9 1.69244 1.76476   1
  -9   6   9 269.329 5.68858  -2
   9  -3   9 269.329 5.68858   1
 -10   7   9 58.3810 2.44963  -2
  10  -3   9 58.3810 2.44963   1
 -11   8   9 18.5922 7.02937  -2
  11  -3   9 18.5922 7.02937   1
 -10  -2   9 138.833 4.89603   1
  -9  -2   9 1.38240 1.44496   1
  -8  -2   9 13.4013 1.11228   1
  -7  -2   9 238.783 4.05485   1
  -6  -2   9 6.42085 0.77263   1
  -5  -2   9 18.5048 0.88167   1
  -4  -2   9 30.9521 0.98318   1
  -3  -2   9 137.918 1.82043   1
  -2  -2   9 3.37059 0.28844   1
   1  -3   9 102.366 5.93214  -2
  -1  -2   9 102.366 5.93214   1
   0  -2   9 725.375 26.0427  -2
   0  -2   9 725.375 26.0427   1
  -1  -1   9 126.308 3.27714  -2
   1  -2   9 126.308 3.27714   1
  -2   0   9 171.630 5.92513  -2
   2  -2   9 171.630 5.92513   1
  -3   1   9 100.592 1.56006  -2
   3  -2   9 100.592 1.56006   1
  -4   2   9 111.890 1.36615  -2
   4  -2   9 111.890 1.36615   1
  -5   3   9 48.0237 1.00542  -2
   5  -2   9 48.0237 1.00542   1
  -6   4   9 371.289 4.82460  -2
   6  -2   9 371.289 4.82460   1
  -7   5   9 176.207 4.03862  -2
   7  -2   9 176.207 4.03862   1
  -8   6   9 123.941 4.32551  -2
   8  -2   9 123.941 4.32551   1
  -9   7   9 8.49077 1.26481  -2
   9  -2   9 8.49077 1.26481   1
 -10   8   9 118.619 3.79303  -2
  10  -2   9 118.619 3.79303   1
 -11   9   9 50.5657 6.45545  -2
  11  -2   9 50.5657 6.45545   1
 -11  -1   9 17.0733 2.40939   1
 -10  -1   9 10.1617 1.61745   1
  -9  -1   9 64.5001 2.56562   1
  -8  -1   9 1.86443 0.98249   1
  -7  -1   9 0.11433 0.63496   1
  -6  -1   9 0.67794 0.57307   1
  -5  -1   9 115.095 1.94068   1
   4  -5   9 510.566 14.9245  -2
  -4  -1   9 510.566 14.9245   1
  -3  -1   9 216.100 2.76784   1
   2  -3   9 1424.31 24.9833  -2
  -2  -1   9 1424.31 24.9833   1
   1  -2   9 136.602 3.24815  -2
  -1  -1   9 136.602 3.24815   1
   0  -1   9 1292.55 31.2261  -2
   0  -1   9 1292.55 31.2261   1
  -1   0   9 603.569 9.58088  -2
   1  -1   9 603.569 9.58088   1
  -2   1   9 612.527 6.94448  -2
   2  -1   9 612.527 6.94448   1
  -3   2   9 995.424 11.7999  -2
   3  -1   9 995.424 11.7999   1
  -4   3   9 1226.47 11.0178  -2
   4  -1   9 1226.47 11.0178   1
  -5   4   9 63.2066 1.43256  -2
   5  -1   9 63.2066 1.43256   1
  -6   5   9 650.763 8.22637  -2
   6  -1   9 650.763 8.22637   1
  -7   6   9 231.538 4.26568  -2
   7  -1   9 231.538 4.26568   1
  -8   7   9 52.0628 1.78579  -2
   8  -1   9 52.0628 1.78579   1
  -9   8   9 1.86497 2.00930  -2
   9  -1   9 1.86497 2.00930   1
 -10   9   9 94.3197 4.38160  -2
  10  -1   9 94.3197 4.38160   1
 -11  10   9 20.7365 7.01698  -2
  11  -1   9 20.7365 7.01698   1
 -11   0   9 4.58015 2.44170   1
 -10   0   9 5.82055 1.47467   1
  -9   0   9 3.21342 1.45087   1
  -8   0   9 3.81531 0.97790   1
  -7   0   9 17.6015 1.02627   1
  -6   0   9 181.830 3.55472   1
   5  -5   9 20.6589 1.34147  -2
  -5   0   9 20.6589 1.34147   1
   4  -4   9 487.542 14.0825  -2
  -4   0   9 487.542 14.0825   1
   3  -3   9 59.2666 1.62521  -2
  -3   0   9 59.2666 1.62521   1
   2  -2   9 202.000 2.93515  -2
  -2   0   9 202.000 2.93515   1
   1  -1   9 574.382 6.64080  -2
  -1   0   9 574.382 6.64080   1
   0   0   9 289.050 3.62197  -2
   0   0   9 289.050 3.62197   1
  -1   1   9 93.6493 1.40678  -2
   1   0   9 93.6493 1.40678   1
  -2   2   9 519.382 5.56238  -2
   2   0   9 519.382 5.56238   1
  -3   3   9 173.120 2.04400  -2
   3   0   9 173.120 2.04400   1
  -4   4   9 297.016 3.96450  -2
   4   0   9 297.016 3.96450   1
  -5   5   9 179.996 2.53033  -2
   5   0   9 179.996 2.53033   1
  -6   6   9 675.944 8.86241  -2
   6   0   9 675.944 8.86241   1
  -7   7   9 462.197 6.98532  -2
   7   0   9 462.197 6.98532   1
  -8   8   9 4.92928 1.86157  -2
   8   0   9 4.92928 1.86157   1
  -9   9   9 25.4336 2.83419  -2
   9   0   9 25.4336 2.83419   1
 -12   1   9 10.1678 1.85036   1
 -11   1   9 14.3017 1.79903   1
 -10   1   9 8.67009 1.40510   1
  -9   1   9 88.3057 2.60443   1
  -8   1   9 10.3886 1.09510   1
  -7   1   9 204.017 3.72677   1
   6  -5   9 90.6451 3.28038  -2
  -6   1   9 90.6451 3.28038   1
   5  -4   9 61.7498 1.93008  -2
  -5   1   9 61.7498 1.93008   1
   4  -3   9 478.185 6.78369  -2
  -4   1   9 478.185 6.78369   1
   3  -2   9 91.8162 1.43337  -2
  -3   1   9 91.8162 1.43337   1
   2  -1   9 597.183 6.41761  -2
  -2   1   9 597.183 6.41761   1
   1   0   9 110.802 1.86822  -2
  -1   1   9 110.802 1.86822   1
   0   1   9 749.637 8.58445  -2
   0   1   9 749.637 8.58445   1
  -1   2   9 39.4437 0.78248  -2
   1   1   9 39.4437 0.78248   1
  -2   3   9 382.168 4.70938  -2
   2   1   9 382.168 4.70938   1
  -3   4   9 298.558 3.63415  -2
   3   1   9 298.558 3.63415   1
  -4   5   9 110.578 1.93712  -2
   4   1   9 110.578 1.93712   1
  -5   6   9 149.594 2.65062  -2
   5   1   9 149.594 2.65062   1
  -6   7   9 472.407 9.74317  -2
   6   1   9 472.407 9.74317   1
  -7   8   9 238.969 5.10526  -2
   7   1   9 238.969 5.10526   1
  -8   9   9 44.3212 3.15311  -2
   8   1   9 44.3212 3.15311   1
  -9  10   9 9.79246 3.52033  -2
   9   1   9 9.79246 3.52033   1
  10   1   9 21.8135 1.67369   1
 -12   2   9 16.6286 2.62057   1
 -11   2   9 24.5057 2.44597   1
 -10   2   9 4.06011 1.15272   1
  -9   2   9 8.32778 1.14508   1
  -8   2   9 0.43834 0.75005   1
   7  -5   9 141.382 4.01355  -2
  -7   2   9 141.382 4.01355   1
   6  -4   9 84.5579 3.23454  -2
  -6   2   9 84.5579 3.23454   1
   5  -3   9 168.906 2.72020  -2
  -5   2   9 168.906 2.72020   1
   4  -2   9 133.100 2.47085  -2
  -4   2   9 133.100 2.47085   1
   3  -1   9 948.638 10.2388  -2
  -3   2   9 948.638 10.2388   1
   2   0   9 542.072 5.71762  -2
  -2   2   9 542.072 5.71762   1
   1   1   9 40.6651 0.80242  -2
  -1   2   9 40.6651 0.80242   1
   0   2   9 46.7264 0.98478  -2
   0   2   9 46.7264 0.98478   1
  -1   3   9 56.9296 1.20636  -2
   1   2   9 56.9296 1.20636   1
  -2   4   9 727.380 9.80558  -2
   2   2   9 727.380 9.80558   1
  -3   5   9 224.451 3.60936  -2
   3   2   9 224.451 3.60936   1
  -4   6   9 308.704 4.81761  -2
   4   2   9 308.704 4.81761   1
  -5   7   9 80.2136 2.87522  -2
   5   2   9 80.2136 2.87522   1
  -6   8   9 20.5668 2.34914  -2
   6   2   9 20.5668 2.34914   1
  -7   9   9 39.5969 3.34990  -2
   7   2   9 39.5969 3.34990   1
  -8  10   9 47.2821 3.80711  -2
   8   2   9 47.2821 3.80711   1
  -9  11   9 64.2333 5.53455  -2
   9   2   9 64.2333 5.53455   1
 -12   3   9 7.55798 2.04794   1
 -11   3   9 0.07682 1.51383   1
  10  -7   9 106.475 6.75895  -2
 -10   3   9 106.475 6.75895   1
   9  -6   9 33.1592 4.50576  -2
  -9   3   9 33.1592 4.50576   1
   8  -5   9 82.5635 3.66383  -2
  -8   3   9 82.5635 3.66383   1
   7  -4   9 4.30867 1.66360  -2
  -7   3   9 4.30867 1.66360   1
   6  -3   9 187.572 3.42469  -2
  -6   3   9 187.572 3.42469   1
   5  -2   9 45.9088 1.40170  -2
  -5   3   9 45.9088 1.40170   1
   4  -1   9 1131.70 12.7923  -2
  -4   3   9 1131.70 12.7923   1
   3   0   9 141.954 1.87070  -2
  -3   3   9 141.954 1.87070   1
   2   1   9 320.927 3.85980  -2
  -2   3   9 320.927 3.85980   1
   1   2   9 68.8139 1.50713  -2
  -1   3   9 68.8139 1.50713   1
   0   3   9 26.3274 0.94276  -2
   0   3   9 26.3274 0.94276   1
  -1   4   9 197.938 2.75401  -2
   1   3   9 197.938 2.75401   1
  -2   5   9 32.5146 1.16355  -2
   2   3   9 32.5146 1.16355   1
  -3   6   9 20.6663 1.36159  -2
   3   3   9 20.6663 1.36159   1
  -4   7   9 81.2143 2.87818  -2
   4   3   9 81.2143 2.87818   1
  -5   8   9 62.6521 2.60210  -2
   5   3   9 62.6521 2.60210   1
  -6   9   9 98.8422 3.91424  -2
   6   3   9 98.8422 3.91424   1
  -7  10   9 31.8248 3.56645  -2
   7   3   9 31.8248 3.56645   1
  -8  11   9 32.1424 4.90826  -2
   8   3   9 32.1424 4.90826   1
 -12   4   9 82.5891 4.02166   1
  11  -7   9 52.4739 7.43465  -2
 -11   4   9 52.4739 7.43465   1
  10  -6   9 71.2011 3.44475  -2
 -10   4   9 71.2011 3.44475   1
   9  -5   9 14.7833 2.53731  -2
  -9   4   9 14.7833 2.53731   1
   8  -4   9 179.439 3.66048  -2
  -8   4   9 179.439 3.66048   1
   7  -3   9 22.8281 1.75033  -2
  -7   4   9 22.8281 1.75033   1
   6  -2   9 444.916 6.95318  -2
  -6   4   9 444.916 6.95318   1
   5  -1   9 71.0503 1.35729  -2
  -5   4   9 71.0503 1.35729   1
   4   0   9 293.256 3.81893  -2
  -4   4   9 293.256 3.81893   1
   3   1   9 256.116 4.10947  -2
  -3   4   9 256.116 4.10947   1
   2   2   9 575.606 7.22935  -2
  -2   4   9 575.606 7.22935   1
   1   3   9 168.338 2.80645  -2
  -1   4   9 168.338 2.80645   1
   0   4   9 2.79247 0.84038  -2
   0   4   9 2.79247 0.84038   1
  -1   5   9 360.858 5.80801  -2
   1   4   9 360.858 5.80801   1
  -2   6   9 77.8325 2.58439  -2
   2   4   9 77.8325 2.58439   1
  -3   7   9 37.0814 2.01125  -2
   3   4   9 37.0814 2.01125   1
  -4   8   9 135.449 3.49788  -2
   4   4   9 135.449 3.49788   1
  -5   9   9 61.8251 4.90843  -2
   5   4   9 61.8251 4.90843   1
  -6  10   9 5.43220 6.98589  -2
   6   4   9 5.43220 6.98589   1
  -7  11   9 38.2292 4.88337  -2
   7   4   9 38.2292 4.88337   1
   8   4   9 5.64756 1.28633   1
  12  -7   9 14.4523 4.45506  -2
 -12   5   9 14.4523 4.45506   1
  11  -6   9 2.32181 3.62292  -2
 -11   5   9 2.32181 3.62292   1
  10  -5   9 118.929 5.11613  -2
 -10   5   9 118.929 5.11613   1
   9  -4   9 25.9182 2.09471  -2
  -9   5   9 25.9182 2.09471   1
   8  -3   9 7.53692 1.68849  -2
  -8   5   9 7.53692 1.68849   1
   7  -2   9 216.078 6.01134  -2
  -7   5   9 216.078 6.01134   1
   6  -1   9 531.162 8.80291  -2
  -6   5   9 531.162 8.80291   1
   5   0   9 169.676 3.31245  -2
  -5   5   9 169.676 3.31245   1
   4   1   9 131.776 2.67614  -2
  -4   5   9 131.776 2.67614   1
   3   2   9 222.139 4.01024  -2
  -3   5   9 222.139 4.01024   1
   2   3   9 26.8011 1.51709  -2
  -2   5   9 26.8011 1.51709   1
   1   4   9 424.340 6.38494  -2
  -1   5   9 424.340 6.38494   1
   0   5   9 7.76346 1.21039  -2
   0   5   9 7.76346 1.21039   1
  -1   6   9 8.54580 1.67813  -2
   1   5   9 8.54580 1.67813   1
  -2   7   9 213.451 4.60731  -2
   2   5   9 213.451 4.60731   1
  -3   8   9 21.4896 2.14702  -2
   3   5   9 21.4896 2.14702   1
  -4   9   9 123.718 6.09012  -2
   4   5   9 123.718 6.09012   1
   5   5   9 6.56977 1.35105   1
   6   5   9 1.05362 1.31908   1
   7   5   9 7.86288 1.62275   1
  12  -6   9 14.4057 4.11626  -2
 -12   6   9 14.4057 4.11626   1
  11  -5   9 23.7573 3.68179  -2
 -11   6   9 23.7573 3.68179   1
  10  -4   9 99.3460 4.49359  -2
 -10   6   9 99.3460 4.49359   1
   9  -3   9 317.554 7.33291  -2
  -9   6   9 317.554 7.33291   1
   8  -2   9 108.961 3.09080  -2
  -8   6   9 108.961 3.09080   1
   7  -1   9 188.916 5.66285  -2
  -7   6   9 188.916 5.66285   1
   6   0   9 595.269 10.9266  -2
  -6   6   9 595.269 10.9266   1
   5   1   9 166.458 3.61877  -2
  -5   6   9 166.458 3.61877   1
   4   2   9 277.968 4.39667  -2
  -4   6   9 277.968 4.39667   1
   3   3   9 21.5809 1.52533  -2
  -3   6   9 21.5809 1.52533   1
   2   4   9 83.9400 2.38239  -2
  -2   6   9 83.9400 2.38239   1
   1   5   9 9.76611 1.49702  -2
  -1   6   9 9.76611 1.49702   1
   0   6   9 226.827 5.21083  -2
   0   6   9 226.827 5.21083   1
  -1   7   9 950.675 17.6669  -2
   1   6   9 950.675 17.6669   1
  -2   8   9 92.2300 3.82901  -2
   2   6   9 92.2300 3.82901   1
  -3   9   9 25.2230 10.1332  -2
   3   6   9 25.2230 10.1332   1
   4   6   9 4.92306 1.16636   1
   5   6   9 -0.3893 1.29438   1
   6   6   9 -0.1481 1.28326   1
  12  -5   9 43.6708 4.36054  -2
 -12   7   9 43.6708 4.36054   1
  11  -4   9 26.4006 3.53291  -2
 -11   7   9 26.4006 3.53291   1
  10  -3   9 71.9695 3.80796  -2
 -10   7   9 71.9695 3.80796   1
   9  -2   9 3.36773 2.39421  -2
  -9   7   9 3.36773 2.39421   1
   8  -1   9 46.6854 2.79412  -2
  -8   7   9 46.6854 2.79412   1
   7   0   9 521.678 11.6156  -2
  -7   7   9 521.678 11.6156   1
   6   1   9 379.358 6.82015  -2
  -6   7   9 379.358 6.82015   1
   5   2   9 97.8391 2.42885  -2
  -5   7   9 97.8391 2.42885   1
   4   3   9 99.4497 2.47015  -2
  -4   7   9 99.4497 2.47015   1
   3   4   9 25.8396 2.01520  -2
  -3   7   9 25.8396 2.01520   1
   2   5   9 192.879 4.30502  -2
  -2   7   9 192.879 4.30502   1
   1   6   9 1054.48 20.3791  -2
  -1   7   9 1054.48 20.3791   1
   0   7   9 171.233 6.51292  -2
   0   7   9 171.233 6.51292   1
  -1   8   9 46.5287 3.32136  -2
   1   7   9 46.5287 3.32136   1
  -2   9   9 39.5001 5.08627  -2
   2   7   9 39.5001 5.08627   1
   3   7   9 26.4492 1.72116   1
   4   7   9 2.79319 1.49693   1
   5   7   9 20.3423 1.96727   1
  12  -4   9 -3.8289 3.01959  -2
 -12   8   9 -3.8289 3.01959   1
  11  -3   9 6.22451 7.06028  -2
 -11   8   9 6.22451 7.06028   1
  10  -2   9 150.406 6.44372  -2
 -10   8   9 150.406 6.44372   1
   9  -1   9 4.08574 2.56919  -2
  -9   8   9 4.08574 2.56919   1
   8   0   9 3.29815 2.47616  -2
  -8   8   9 3.29815 2.47616   1
   7   1   9 284.205 10.6770  -2
  -7   8   9 284.205 10.6770   1
   6   2   9 24.2127 2.41374  -2
  -6   8   9 24.2127 2.41374   1
   5   3   9 54.8550 4.70668  -2
  -5   8   9 54.8550 4.70668   1
   4   4   9 124.174 3.64196  -2
  -4   8   9 124.174 3.64196   1
   3   5   9 24.4943 2.66191  -2
  -3   8   9 24.4943 2.66191   1
   2   6   9 74.3607 2.76400  -2
  -2   8   9 74.3607 2.76400   1
   1   7   9 38.1796 3.54774  -2
  -1   8   9 38.1796 3.54774   1
   0   8   9 49.4448 4.97232  -2
   0   8   9 49.4448 4.97232   1
  -1   9   9 -6.3204 4.56709  -2
   1   8   9 -6.3204 4.56709   1
   2   8   9 40.6003 2.02707   1
   3   8   9 45.8677 2.31550   1
   4   8   9 59.5980 3.04866   1
  11  -2   9 81.9656 10.0781  -2
 -11   9   9 81.9656 10.0781   1
  10  -1   9 76.0820 4.50236  -2
 -10   9   9 76.0820 4.50236   1
   9   0   9 37.6457 3.88887  -2
  -9   9   9 37.6457 3.88887   1
   8   1   9 63.0338 3.58969  -2
  -8   9   9 63.0338 3.58969   1
   7   2   9 46.5397 3.39650  -2
  -7   9   9 46.5397 3.39650   1
   6   3   9 74.2341 11.0610  -2
  -6   9   9 74.2341 11.0610   1
   5   4   9 74.4222 10.8382  -2
  -5   9   9 74.4222 10.8382   1
   4   5   9 108.768 11.9529  -2
  -4   9   9 108.768 11.9529   1
   3   6   9 1.72237 5.33971  -2
  -3   9   9 1.72237 5.33971   1
   2   7   9 42.2174 4.59032  -2
  -2   9   9 42.2174 4.59032   1
   1   8   9 2.84290 4.80954  -2
  -1   9   9 2.84290 4.80954   1
   0   9   9 56.3286 6.03077  -2
   0   9   9 56.3286 6.03077   1
   1   9   9 0.24320 1.11876   1
   2   9   9 71.5839 2.89751   1
  11  -1   9 15.5079 8.94623  -2
 -11  10   9 15.5079 8.94623   1
  10   0   9 117.396 5.20500  -2
 -10  10   9 117.396 5.20500   1
   9   1   9 14.0153 3.99862  -2
  -9  10   9 14.0153 3.99862   1
  -8  10   9 13.0406 1.97258   1
  -7  10   9 -0.2963 2.72938   1
  -6  10   9 11.3403 3.74853   1
  -5  10   9 0.98209 1.59603   1
  -4  10   9 0.17794 1.03784   1
  -3  10   9 1.88841 1.18982   1
   2   8   9 24.9258 5.56828  -2
  -2  10   9 24.9258 5.56828   1
  -1  10   9 32.7856 1.94497   1
   0  10   9 69.0459 2.98428   1
   1  10   9 51.9351 2.60186   1
   9   2   9 109.492 15.3670  -2
  -9  11   9 109.492 15.3670   1
  -8  11   9 -1.9429 4.36394   1
  -7  11   9 -1.5015 2.50860   1
  -6  11   9 8.57929 2.13550   1
  -5  11   9 50.6390 4.10031   1
  -4  11   9 43.5456 2.64235   1
  -3  11   9 5.98510 1.45060   1
  -2  11   9 110.452 3.82734   1
  -1  11   9 55.4494 3.01690   1
  -7  12   9 -1.0507 1.94621   1
  -6  12   9 1.49310 1.90742   1
  -5  12   9 84.5970 4.43279   1
   3 -13  10 7.21123 1.44199   1
   4 -13  10 1.62261 1.18611   1
   5 -13  10 0.22859 1.21221   1
   6 -13  10 54.2729 2.47342   1
   7 -13  10 27.7506 1.98119   1
   8 -13  10 46.7399 3.02802   1
   0 -12  10 7.28751 2.36065   1
   1 -12  10 1.59159 1.97742   1
   2 -12  10 1.32633 1.49207   1
   3 -12  10 0.50820 1.24776   1
   4 -12  10 25.9379 1.85359   1
   5 -12  10 8.52320 1.36830   1
   6 -12  10 40.7415 2.11758   1
   7 -12  10 11.2029 1.40507   1
   8 -12  10 10.3419 3.35705   1
   9 -12  10 5.32046 1.36427   1
  10 -12  10 3.21882 1.29726   1
  -2 -11  10 -0.4094 2.06493   1
  -1 -11  10 39.7233 3.41673   1
   0 -11  10 135.037 3.93268   1
   1 -11  10 40.0569 2.05639   1
   2 -11  10 6.02907 1.12864   1
   3 -11  10 33.0307 1.85076   1
   4 -11  10 169.640 3.88262   1
   5 -11  10 8.25079 1.23855   1
   6 -11  10 0.36968 0.95890   1
   7 -11  10 37.4150 1.76861   1
   8 -11  10 -0.7127 0.91331   1
   9 -11  10 40.2208 2.67492   1
  10 -11  10 5.02655 1.34629   1
  11 -11  10 29.2130 2.12307   1
  -3 -10  10 34.7366 3.00170   1
  -2 -10  10 44.4382 2.83240   1
  -1 -10  10 33.6182 1.89376   1
   0 -10  10 54.2302 2.17999   1
   1 -10  10 21.8288 1.51628   1
   2 -10  10 0.32205 0.87165   1
   3 -10  10 4.17438 0.96386   1
   4 -10  10 4.49935 1.00659   1
   5 -10  10 101.354 2.72671   1
   6 -10  10 229.183 3.94634   1
   7 -10  10 2.07664 0.80460   1
   8 -10  10 22.6747 1.39288   1
   9 -10  10 9.86852 1.20521   1
  10 -10  10 40.3534 2.79264   1
  11 -10  10 1.72798 1.27127   1
  -4  -9  10 62.5471 2.82341   1
  -3  -9  10 41.6520 1.71065   1
  -2  -9  10 22.9676 1.48455   1
  -1  -9  10 27.2464 1.34357   1
   0  -9  10 6.30299 0.82177   1
   1  -9  10 3.31063 0.69741   1
   2  -9  10 10.8960 1.02038   1
   3  -9  10 12.8583 1.10129   1
   4  -9  10 89.7702 2.43799   1
   5  -9  10 55.1757 1.98109   1
   6  -9  10 49.6515 1.66667   1
   7  -9  10 72.4240 1.94666   1
   8  -9  10 2.69828 0.80977   1
   9  -9  10 22.1460 1.59036   1
  10  -9  10 31.9032 1.97080   1
  11  -9  10 21.2242 1.81428   1
  12  -9  10 39.4112 2.55565   1
  -6  -8  10 8.46105 1.48451   1
  -5  -8  10 16.6799 1.25893   1
  -4  -8  10 5.02950 0.92307   1
  -3  -8  10 40.3423 1.76180   1
  -2  -8  10 -0.0568 0.63350   1
  -1  -8  10 9.18414 0.85334   1
   0  -8  10 46.1502 1.40637   1
   1  -8  10 2.65804 0.69272   1
   2  -8  10 1.05681 0.52354   1
   3  -8  10 73.1685 1.99382   1
   4  -8  10 126.483 2.85645   1
   5  -8  10 88.8281 1.95768   1
   6  -8  10 19.5154 1.07546   1
   7  -8  10 107.581 2.29902   1
   8  -8  10 25.5873 1.55280   1
   9  -8  10 51.1306 2.10419   1
  10  -8  10 9.30149 1.28409   1
  11  -8  10 80.1015 7.92463   1
  12  -8  10 45.1866 2.59179   1
  -7  -7  10 51.6987 2.51425   1
  -6  -7  10 51.5134 1.95973   1
  -5  -7  10 3.92075 0.96339   1
  -4  -7  10 38.2334 1.51153   1
  -3  -7  10 48.5594 1.46865   1
  -2  -7  10 9.32593 0.73328   1
  -1  -7  10 26.0614 1.12456   1
   0  -7  10 172.593 2.51347   1
   1  -7  10 118.256 1.84031   1
   2  -7  10 85.7995 1.73489   1
   3  -7  10 94.9790 1.83458   1
   4  -7  10 1.92594 0.66387   1
   5  -7  10 12.7016 0.91874   1
   6  -7  10 7.79002 0.72515   1
   7  -7  10 16.2624 0.96196   1
   8  -7  10 43.9056 1.77498   1
   9  -7  10 68.8922 2.29227   1
  10  -7  10 19.0753 1.48694   1
  11  -7  10 37.0036 2.26209   1
 -12   5  10 77.7247 10.6118  -2
  12  -7  10 77.7247 10.6118   1
  -7  -6  10 8.09853 1.15584   1
  -6  -6  10 49.8812 1.83632   1
  -5  -6  10 9.86089 0.95730   1
  -4  -6  10 64.2952 1.68532   1
  -3  -6  10 270.938 4.54529   1
  -2  -6  10 17.2459 0.80716   1
  -1  -6  10 10.6214 0.54596   1
   0  -6  10 63.4161 1.17514   1
   1  -6  10 158.599 2.46862   1
   2  -6  10 1.22454 0.41286   1
   3  -6  10 72.9405 1.41449   1
   4  -6  10 234.480 2.91489   1
   5  -6  10 1.89684 0.46768   1
   6  -6  10 21.0491 0.92090   1
   7  -6  10 7.72451 0.85034   1
  -8   2  10 183.339 12.3480  -2
   8  -6  10 183.339 12.3480   1
  -9   3  10 26.0278 8.40427  -2
   9  -6  10 26.0278 8.40427   1
 -10   4  10 19.3615 2.32361  -2
  10  -6  10 19.3615 2.32361   1
 -11   5  10 73.6304 4.90728  -2
  11  -6  10 73.6304 4.90728   1
 -12   6  10 86.5733 10.9795  -2
  12  -6  10 86.5733 10.9795   1
  -8  -5  10 0.21806 0.99689   1
  -7  -5  10 7.17691 1.05271   1
  -6  -5  10 0.92817 0.80536   1
  -5  -5  10 87.9602 1.97521   1
  -4  -5  10 4.39750 0.68805   1
  -3  -5  10 14.2867 0.91296   1
  -2  -5  10 7.40236 0.48693   1
  -1  -5  10 39.0345 0.82852   1
   0  -5  10 42.5760 0.94003   1
   1  -5  10 163.498 2.30797   1
   2  -5  10 246.524 3.15341   1
   3  -5  10 649.960 7.27626   1
   4  -5  10 5.84625 0.46317   1
   5  -5  10 331.999 3.72580   1
  -6   1  10 76.4822 3.38108  -2
   6  -5  10 76.4822 3.38108   1
  -7   2  10 95.3483 8.95597  -2
   7  -5  10 95.3483 8.95597   1
  -8   3  10 203.479 4.02379  -2
   8  -5  10 203.479 4.02379   1
  -9   4  10 401.391 6.06079  -2
   9  -5  10 401.391 6.06079   1
 -10   5  10 58.6229 2.84069  -2
  10  -5  10 58.6229 2.84069   1
  -9  -4  10 4.50578 1.54816   1
  -8  -4  10 21.9328 1.49144   1
  -7  -4  10 1.04207 0.87465   1
  -6  -4  10 5.77954 0.83952   1
  -5  -4  10 19.5252 1.08124   1
  -4  -4  10 70.7665 1.42329   1
  -3  -4  10 0.16918 0.39378   1
  -2  -4  10 0.09684 0.29806   1
  -1  -4  10 173.121 1.99674   1
   0  -4  10 2903.67 29.7796   1
   1  -4  10 2.52699 0.39321   1
   2  -4  10 9.41361 0.54316   1
   3  -4  10 293.249 3.27210   1
   4  -4  10 114.097 1.69334   1
  -5   1  10 45.1547 1.41818  -2
   5  -4  10 45.1547 1.41818   1
  -6   2  10 10.3870 1.24656  -2
   6  -4  10 10.3870 1.24656   1
  -7   3  10 49.1406 1.94560  -2
   7  -4  10 49.1406 1.94560   1
  -8   4  10 138.997 3.05400  -2
   8  -4  10 138.997 3.05400   1
  -9   5  10 108.959 3.01601  -2
   9  -4  10 108.959 3.01601   1
 -10   6  10 51.5600 2.12938  -2
  10  -4  10 51.5600 2.12938   1
 -10  -3  10 1.53339 1.53502   1
  -9  -3  10 150.016 4.15654   1
  -8  -3  10 36.0135 1.79362   1
  -7  -3  10 0.76563 0.98634   1
  -6  -3  10 9.25834 0.90526   1
  -5  -3  10 2.91441 0.64144   1
  -4  -3  10 23.3951 0.89835   1
  -3  -3  10 332.311 4.09506   1
  -2  -3  10 307.748 3.42486   1
  -1  -3  10 728.319 7.00211   1
   0  -3  10 660.395 7.21478   1
  -1  -2  10 220.875 11.0635  -2
   1  -3  10 220.875 11.0635   1
   2  -3  10 18.9883 0.70038   1
  -3   0  10 192.542 7.48710  -2
   3  -3  10 192.542 7.48710   1
  -4   1  10 381.283 5.56215  -2
   4  -3  10 381.283 5.56215   1
  -5   2  10 115.995 1.60347  -2
   5  -3  10 115.995 1.60347   1
  -6   3  10 34.6482 1.10647  -2
   6  -3  10 34.6482 1.10647   1
  -7   4  10 43.1422 1.58648  -2
   7  -3  10 43.1422 1.58648   1
  -8   5  10 180.918 4.11066  -2
   8  -3  10 180.918 4.11066   1
  -9   6  10 46.6172 1.71983  -2
   9  -3  10 46.6172 1.71983   1
 -10   7  10 53.4223 2.35811  -2
  10  -3  10 53.4223 2.35811   1
 -11   8  10 49.6541 6.04338  -2
  11  -3  10 49.6541 6.04338   1
 -10  -2  10 8.90131 2.06775   1
  -9  -2  10 61.6609 3.17732   1
  -8  -2  10 21.7981 1.32957   1
  -7  -2  10 120.818 2.59288   1
  -6  -2  10 42.9057 1.44337   1
  -5  -2  10 0.33438 0.43310   1
  -4  -2  10 126.968 2.03563   1
  -3  -2  10 657.717 6.93513   1
   2  -4  10 14.0785 3.38805  -2
  -2  -2  10 14.0785 3.38805   1
   1  -3  10 191.146 6.28755  -2
  -1  -2  10 191.146 6.28755   1
   0  -2  10 115.796 1.59044   1
  -1  -1  10 168.788 4.84936  -2
   1  -2  10 168.788 4.84936   1
  -2   0  10 343.764 9.98476  -2
   2  -2  10 343.764 9.98476   1
  -3   1  10 417.897 5.23896  -2
   3  -2  10 417.897 5.23896   1
  -4   2  10 204.567 2.36235  -2
   4  -2  10 204.567 2.36235   1
  -5   3  10 69.0371 1.34993  -2
   5  -2  10 69.0371 1.34993   1
  -6   4  10 20.8862 0.88755  -2
   6  -2  10 20.8862 0.88755   1
  -7   5  10 74.4228 2.15160  -2
   7  -2  10 74.4228 2.15160   1
  -8   6  10 175.924 4.42849  -2
   8  -2  10 175.924 4.42849   1
  -9   7  10 92.0481 2.16789  -2
   9  -2  10 92.0481 2.16789   1
 -10   8  10 46.2727 2.93857  -2
  10  -2  10 46.2727 2.93857   1
 -11   9  10 34.8552 5.67406  -2
  11  -2  10 34.8552 5.67406   1
 -11  -1  10 0.45283 1.86256   1
 -10  -1  10 2.51313 1.36391   1
  -9  -1  10 132.554 3.61538   1
  -8  -1  10 10.8109 1.28029   1
  -7  -1  10 26.4354 1.28512   1
  -6  -1  10 65.7939 1.96681   1
  -5  -1  10 49.2856 1.10064   1
   4  -5  10 48.6925 2.67160  -2
  -4  -1  10 48.6925 2.67160   1
  -3  -1  10 191.867 2.40298   1
  -2  -1  10 7.63118 0.43847   1
  -1  -1  10 71.3974 0.99227   1
   0  -1  10 12.7689 2.16348  -2
   0  -1  10 12.7689 2.16348   1
  -1   0  10 432.828 6.45744  -2
   1  -1  10 432.828 6.45744   1
  -2   1  10 1719.41 19.1593  -2
   2  -1  10 1719.41 19.1593   1
  -3   2  10 33.1571 1.12223  -2
   3  -1  10 33.1571 1.12223   1
  -4   3  10 121.667 1.58568  -2
   4  -1  10 121.667 1.58568   1
  -5   4  10 51.8330 1.26822  -2
   5  -1  10 51.8330 1.26822   1
  -6   5  10 79.3017 1.87810  -2
   6  -1  10 79.3017 1.87810   1
  -7   6  10 630.035 13.5375  -2
   7  -1  10 630.035 13.5375   1
  -8   7  10 262.182 4.10551  -2
   8  -1  10 262.182 4.10551   1
  -9   8  10 190.432 4.52002  -2
   9  -1  10 190.432 4.52002   1
 -10   9  10 25.7464 3.17955  -2
  10  -1  10 25.7464 3.17955   1
  11  -1  10 29.9987 2.98104   1
 -11   0  10 11.4191 2.23398   1
 -10   0  10 -0.0053 1.24836   1
  -9   0  10 46.9619 2.31048   1
  -8   0  10 60.1844 2.22726   1
  -7   0  10 214.561 3.67366   1
  -6   0  10 186.925 3.66595   1
   4  -4  10 93.0593 3.41743  -2
  -4   0  10 93.0593 3.41743   1
   3  -3  10 156.830 3.06049  -2
  -3   0  10 156.830 3.06049   1
   2  -2  10 418.648 7.90374  -2
  -2   0  10 418.648 7.90374   1
   1  -1  10 394.112 5.11767  -2
  -1   0  10 394.112 5.11767   1
   0   0  10 3.97763 0.58165  -2
   0   0  10 3.97763 0.58165   1
  -1   1  10 14.2649 0.63331  -2
   1   0  10 14.2649 0.63331   1
  -2   2  10 131.249 1.86013  -2
   2   0  10 131.249 1.86013   1
  -3   3  10 40.2190 0.89652  -2
   3   0  10 40.2190 0.89652   1
  -4   4  10 127.232 2.69826  -2
   4   0  10 127.232 2.69826   1
  -5   5  10 130.479 1.85666  -2
   5   0  10 130.479 1.85666   1
  -6   6  10 295.293 6.76934  -2
   6   0  10 295.293 6.76934   1
  -7   7  10 889.995 11.5214  -2
   7   0  10 889.995 11.5214   1
  -8   8  10 103.341 3.12198  -2
   8   0  10 103.341 3.12198   1
  -9   9  10 20.9206 2.67350  -2
   9   0  10 20.9206 2.67350   1
 -11   1  10 10.9953 2.25386   1
 -10   1  10 1.09697 1.29469   1
  -9   1  10 79.1198 2.51618   1
  -8   1  10 0.70854 0.78446   1
  -7   1  10 336.535 5.42864   1
  -6   1  10 13.0738 0.96110   1
   5  -4  10 53.2552 1.87942  -2
  -5   1  10 53.2552 1.87942   1
   4  -3  10 344.030 7.09085  -2
  -4   1  10 344.030 7.09085   1
   3  -2  10 529.376 6.75918  -2
  -3   1  10 529.376 6.75918   1
   2  -1  10 1986.34 20.0412  -2
  -2   1  10 1986.34 20.0412   1
   1   0  10 14.2030 0.83647  -2
  -1   1  10 14.2030 0.83647   1
   0   1  10 74.4101 1.34336  -2
   0   1  10 74.4101 1.34336   1
  -1   2  10 203.937 2.68174  -2
   1   1  10 203.937 2.68174   1
  -2   3  10 618.986 7.26141  -2
   2   1  10 618.986 7.26141   1
  -3   4  10 112.625 2.48729  -2
   3   1  10 112.625 2.48729   1
  -4   5  10 147.219 2.38189  -2
   4   1  10 147.219 2.38189   1
  -5   6  10 6.65412 0.89354  -2
   5   1  10 6.65412 0.89354   1
  -6   7  10 93.2637 3.25582  -2
   6   1  10 93.2637 3.25582   1
  -7   8  10 54.6261 2.65412  -2
   7   1  10 54.6261 2.65412   1
  -8   9  10 120.085 4.26035  -2
   8   1  10 120.085 4.26035   1
  -9  10  10 86.7850 5.71211  -2
   9   1  10 86.7850 5.71211   1
  10   1  10 -0.3911 1.27145   1
 -12   2  10 72.8501 4.21357   1
 -11   2  10 53.3586 2.74362   1
 -10   2  10 58.8782 2.39494   1
  -9   2  10 41.3911 1.90596   1
  -8   2  10 125.488 2.88221   1
   7  -5  10 78.8635 4.71632  -2
  -7   2  10 78.8635 4.71632   1
   6  -4  10 8.13762 2.10759  -2
  -6   2  10 8.13762 2.10759   1
   5  -3  10 142.935 2.43756  -2
  -5   2  10 142.935 2.43756   1
   4  -2  10 231.402 3.41212  -2
  -4   2  10 231.402 3.41212   1
   3  -1  10 28.5892 1.06434  -2
  -3   2  10 28.5892 1.06434   1
   2   0  10 130.122 1.97941  -2
  -2   2  10 130.122 1.97941   1
   1   1  10 209.953 2.81147  -2
  -1   2  10 209.953 2.81147   1
   0   2  10 10.4160 0.62422  -2
   0   2  10 10.4160 0.62422   1
  -1   3  10 322.385 4.29674  -2
   1   2  10 322.385 4.29674   1
  -2   4  10 33.5225 1.01443  -2
   2   2  10 33.5225 1.01443   1
  -3   5  10 40.8426 1.21390  -2
   3   2  10 40.8426 1.21390   1
  -4   6  10 100.509 2.72784  -2
   4   2  10 100.509 2.72784   1
  -5   7  10 361.297 6.52850  -2
   5   2  10 361.297 6.52850   1
  -6   8  10 389.875 7.18355  -2
   6   2  10 389.875 7.18355   1
  -7   9  10 90.2956 3.55644  -2
   7   2  10 90.2956 3.55644   1
  -8  10  10 42.9310 3.67812  -2
   8   2  10 42.9310 3.67812   1
  -9  11  10 33.0434 8.54183  -2
   9   2  10 33.0434 8.54183   1
 -12   3  10 2.46976 1.92302   1
 -11   3  10 8.86868 1.60132   1
 -10   3  10 60.4649 2.35528   1
  -9   3  10 6.63779 1.22478   1
   8  -5  10 166.169 8.86846  -2
  -8   3  10 166.169 8.86846   1
   7  -4  10 54.6260 2.34281  -2
  -7   3  10 54.6260 2.34281   1
   6  -3  10 37.9993 1.63087  -2
  -6   3  10 37.9993 1.63087   1
   5  -2  10 54.7292 1.57631  -2
  -5   3  10 54.7292 1.57631   1
   4  -1  10 127.345 2.05537  -2
  -4   3  10 127.345 2.05537   1
   3   0  10 40.8425 1.15073  -2
  -3   3  10 40.8425 1.15073   1
   2   1  10 688.587 8.09447  -2
  -2   3  10 688.587 8.09447   1
   1   2  10 327.031 5.77747  -2
  -1   3  10 327.031 5.77747   1
   0   3  10 510.787 6.83242  -2
   0   3  10 510.787 6.83242   1
  -1   4  10 50.4450 1.38046  -2
   1   3  10 50.4450 1.38046   1
  -2   5  10 178.082 3.07372  -2
   2   3  10 178.082 3.07372   1
  -3   6  10 100.707 2.91121  -2
   3   3  10 100.707 2.91121   1
  -4   7  10 670.275 10.5501  -2
   4   3  10 670.275 10.5501   1
  -5   8  10 248.629 5.27866  -2
   5   3  10 248.629 5.27866   1
  -6   9  10 11.3909 2.67945  -2
   6   3  10 11.3909 2.67945   1
  -7  10  10 91.9311 4.46093  -2
   7   3  10 91.9311 4.46093   1
  -8  11  10 68.3052 11.1325  -2
   8   3  10 68.3052 11.1325   1
 -12   4  10 3.00585 1.94771   1
 -11   4  10 6.17403 1.86252   1
  10  -6  10 25.3614 3.23928  -2
 -10   4  10 25.3614 3.23928   1
   9  -5  10 493.825 11.6463  -2
  -9   4  10 493.825 11.6463   1
   8  -4  10 161.515 3.48774  -2
  -8   4  10 161.515 3.48774   1
   7  -3  10 41.9927 3.01796  -2
  -7   4  10 41.9927 3.01796   1
   6  -2  10 22.8008 1.53501  -2
  -6   4  10 22.8008 1.53501   1
   5  -1  10 55.7832 1.27095  -2
  -5   4  10 55.7832 1.27095   1
   4   0  10 147.283 2.32095  -2
  -4   4  10 147.283 2.32095   1
   3   1  10 131.667 1.99962  -2
  -3   4  10 131.667 1.99962   1
   2   2  10 28.8046 1.04184  -2
  -2   4  10 28.8046 1.04184   1
   1   3  10 49.1063 1.36066  -2
  -1   4  10 49.1063 1.36066   1
   0   4  10 46.9767 1.27525  -2
   0   4  10 46.9767 1.27525   1
  -1   5  10 128.065 2.95694  -2
   1   4  10 128.065 2.95694   1
  -2   6  10 150.604 3.41730  -2
   2   4  10 150.604 3.41730   1
  -3   7  10 52.9064 2.15142  -2
   3   4  10 52.9064 2.15142   1
  -4   8  10 77.5102 3.33724  -2
   4   4  10 77.5102 3.33724   1
  -5   9  10 19.9697 2.85899  -2
   5   4  10 19.9697 2.85899   1
  -6  10  10 13.3742 3.70128  -2
   6   4  10 13.3742 3.70128   1
   7   4  10 -2.4706 1.94778   1
   8   4  10 23.0671 2.48445   1
  12  -7  10 55.4083 5.05467  -2
 -12   5  10 55.4083 5.05467   1
  11  -6  10 75.6581 10.4807  -2
 -11   5  10 75.6581 10.4807   1
  10  -5  10 47.8119 4.01431  -2
 -10   5  10 47.8119 4.01431   1
   9  -4  10 126.442 4.04693  -2
  -9   5  10 126.442 4.04693   1
   8  -3  10 183.820 4.33753  -2
  -8   5  10 183.820 4.33753   1
   7  -2  10 68.4807 3.41918  -2
  -7   5  10 68.4807 3.41918   1
   6  -1  10 92.4495 2.59228  -2
  -6   5  10 92.4495 2.59228   1
   4   1  10 179.856 2.87439  -2
  -4   5  10 179.856 2.87439   1
   3   2  10 33.4359 1.47444  -2
  -3   5  10 33.4359 1.47444   1
   2   3  10 159.919 3.87798  -2
  -2   5  10 159.919 3.87798   1
   1   4  10 111.238 2.68380  -2
  -1   5  10 111.238 2.68380   1
   0   5  10 710.412 9.56498  -2
   0   5  10 710.412 9.56498   1
  -1   6  10 199.851 3.59623  -2
   1   5  10 199.851 3.59623   1
  -2   7  10 32.5031 2.00598  -2
   2   5  10 32.5031 2.00598   1
  -3   8  10 25.5184 2.84316  -2
   3   5  10 25.5184 2.84316   1
  -4   9  10 103.790 5.97407  -2
   4   5  10 103.790 5.97407   1
  -5  10  10 32.5585 3.86419  -2
   5   5  10 32.5585 3.86419   1
   6   5  10 3.25439 4.41870   1
   7   5  10 -0.3552 1.38887   1
  12  -6  10 97.3907 5.49650  -2
 -12   6  10 97.3907 5.49650   1
  11  -5  10 13.6632 3.51961  -2
 -11   6  10 13.6632 3.51961   1
  10  -4  10 45.2998 3.58195  -2
 -10   6  10 45.2998 3.58195   1
   9  -3  10 59.4042 3.10981  -2
  -9   6  10 59.4042 3.10981   1
   8  -2  10 143.343 3.70407  -2
  -8   6  10 143.343 3.70407   1
   7  -1  10 526.986 11.6891  -2
  -7   6  10 526.986 11.6891   1
   6   0  10 254.794 5.55271  -2
  -6   6  10 254.794 5.55271   1
   5   1  10 4.80644 1.26883  -2
  -5   6  10 4.80644 1.26883   1
   4   2  10 118.378 2.42794  -2
  -4   6  10 118.378 2.42794   1
   3   3  10 124.763 3.23460  -2
  -3   6  10 124.763 3.23460   1
   2   4  10 163.764 3.50527  -2
  -2   6  10 163.764 3.50527   1
   1   5  10 175.104 3.61573  -2
  -1   6  10 175.104 3.61573   1
   0   6  10 102.481 2.81672  -2
   0   6  10 102.481 2.81672   1
  -1   7  10 248.571 5.40915  -2
   1   6  10 248.571 5.40915   1
  -2   8  10 172.279 4.43346  -2
   2   6  10 172.279 4.43346   1
  -3   9  10 106.754 4.03290  -2
   3   6  10 106.754 4.03290   1
   4   6  10 76.1584 2.54459   1
  -5  11  11 9.55693 5.99242  -2
   5   6  10 9.55693 5.99242   1
   6   6  10 19.4592 2.00802   1
  12  -5  10 39.3552 4.42007  -2
 -12   7  10 39.3552 4.42007   1
  11  -4  10 260.232 15.5845  -2
 -11   7  10 260.232 15.5845   1
  10  -3  10 52.0445 3.41574  -2
 -10   7  10 52.0445 3.41574   1
   9  -2  10 87.0408 3.52281  -2
  -9   7  10 87.0408 3.52281   1
   8  -1  10 221.791 5.71126  -2
  -8   7  10 221.791 5.71126   1
   7   0  10 794.355 16.4840  -2
  -7   7  10 794.355 16.4840   1
   6   1  10 68.1452 2.49120  -2
  -6   7  10 68.1452 2.49120   1
   5   2  10 321.275 6.67637  -2
  -5   7  10 321.275 6.67637   1
   4   3  10 760.570 11.6418  -2
  -4   7  10 760.570 11.6418   1
   3   4  10 40.8920 2.45037  -2
  -3   7  10 40.8920 2.45037   1
   2   5  10 34.9212 3.08459  -2
  -2   7  10 34.9212 3.08459   1
   1   6  10 209.096 7.11997  -2
  -1   7  10 209.096 7.11997   1
   0   7  10 135.255 3.53011  -2
   0   7  10 135.255 3.53011   1
  -1   8  10 6.67288 3.21163  -2
   1   7  10 6.67288 3.21163   1
  -2   9  10 62.5208 4.91939  -2
   2   7  10 62.5208 4.91939   1
  -3  10  10 27.7937 5.15628  -2
   3   7  10 27.7937 5.15628   1
   4   7  10 6.67241 1.42692   1
   5   7  10 8.58030 1.66937   1
  12  -4  10 20.4300 3.36703  -2
 -12   8  10 20.4300 3.36703   1
  11  -3  10 49.4467 8.69824  -2
 -11   8  10 49.4467 8.69824   1
  10  -2  10 47.6837 4.09674  -2
 -10   8  10 47.6837 4.09674   1
   9  -1  10 162.839 5.06580  -2
  -9   8  10 162.839 5.06580   1
   8   0  10 91.4476 3.75324  -2
  -8   8  10 91.4476 3.75324   1
   7   1  10 47.3628 2.94688  -2
  -7   8  10 47.3628 2.94688   1
   6   2  10 391.154 8.28546  -2
  -6   8  10 391.154 8.28546   1
   5   3  10 214.730 6.67780  -2
  -5   8  10 214.730 6.67780   1
   4   4  10 59.8860 2.69131  -2
  -4   8  10 59.8860 2.69131   1
   3   5  10 30.2222 2.90208  -2
  -3   8  10 30.2222 2.90208   1
   2   6  10 162.466 4.19472  -2
  -2   8  10 162.466 4.19472   1
   1   7  10 3.21488 3.78193  -2
  -1   8  10 3.21488 3.78193   1
   0   8  10 181.208 4.07104  -2
   0   8  10 181.208 4.07104   1
  -1   9  10 3.69067 4.61810  -2
   1   8  10 3.69067 4.61810   1
  -2  10  10 9.24771 5.17554  -2
   2   8  10 9.24771 5.17554   1
   3   8  10 12.7683 1.71343   1
  11  -2  10 18.5678 8.34844  -2
 -11   9  10 18.5678 8.34844   1
  10  -1  10 23.5656 3.62688  -2
 -10   9  10 23.5656 3.62688   1
   9   0  10 24.4613 3.68240  -2
  -9   9  10 24.4613 3.68240   1
   8   1  10 147.890 4.92639  -2
  -8   9  10 147.890 4.92639   1
   7   2  10 95.1013 4.21528  -2
  -7   9  10 95.1013 4.21528   1
   6   3  10 8.23706 9.26740  -2
  -6   9  10 8.23706 9.26740   1
   5   4  10 11.0673 9.12553  -2
  -5   9  10 11.0673 9.12553   1
   4   5  10 73.1133 10.6376  -2
  -4   9  10 73.1133 10.6376   1
   3   6  10 91.2503 4.58293  -2
  -3   9  10 91.2503 4.58293   1
   2   7  10 53.1062 4.28839  -2
  -2   9  10 53.1062 4.28839   1
   1   8  10 7.40780 4.05147  -2
  -1   9  10 7.40780 4.05147   1
   0   9  10 -1.2609 5.11479  -2
   0   9  10 -1.2609 5.11479   1
  -1  10  10 16.6419 5.98619  -2
   1   9  10 16.6419 5.98619   1
   2   9  10 -1.3565 1.51332   1
  10   0  10 48.4443 4.20134  -2
 -10  10  10 48.4443 4.20134   1
   9   1  10 97.3118 4.96010  -2
  -9  10  10 97.3118 4.96010   1
   8   2  10 47.2975 11.9967  -2
  -8  10  10 47.2975 11.9967   1
   7   3  10 55.2881 12.0895  -2
  -7  10  10 55.2881 12.0895   1
  -6  10  10 13.5667 3.73577   1
  -5  10  10 38.0308 3.24044   1
   4   6  10 90.4555 12.9566  -2
  -4  10  10 90.4555 12.9566   1
   3   7  10 41.1587 11.9143  -2
  -3  10  10 41.1587 11.9143   1
   2   8  10 33.2612 5.96063  -2
  -2  10  10 33.2612 5.96063   1
  -1  10  10 27.5076 1.85197   1
   0  10  10 3.51902 1.36459   1
   9   2  10 42.2947 13.2777  -2
  -9  11  10 42.2947 13.2777   1
   8   3  10 74.8985 14.2840  -2
  -8  11  10 74.8985 14.2840   1
  -7  11  10 17.7083 3.65712   1
   6   5  10 26.6250 6.38481  -2
  -6  11  10 26.6250 6.38481   1
   5   6  10 6.17971 12.2612  -2
  -5  11  10 6.17971 12.2612   1
  -4  11  10 -2.1242 1.25848   1
  -3  11  10 15.9316 1.77995   1
  -2  11  10 46.5843 3.84166   1
   3 -13  11 10.1068 1.53692   1
   4 -13  11 27.4250 2.10844   1
   5 -13  11 21.0156 2.12684   1
   6 -13  11 4.20497 1.89513   1
   7 -13  11 15.9841 1.76846   1
   8 -13  11 17.9304 2.24936   1
   0 -12  11 -0.4571 2.10002   1
   1 -12  11 15.0269 1.68705   1
   2 -12  11 45.7593 2.38532   1
   3 -12  11 28.6618 1.88778   1
   4 -12  11 3.20500 1.18029   1
   5 -12  11 5.95296 1.28253   1
   6 -12  11 12.0335 1.46955   1
   7 -12  11 0.34272 1.17786   1
   8 -12  11 13.7508 1.53722   1
   9 -12  11 20.2037 1.83296   1
  -2 -11  11 9.53923 2.60782   1
  -1 -11  11 64.5919 4.31386   1
   0 -11  11 12.8542 1.84960   1
   1 -11  11 38.2395 2.07938   1
   2 -11  11 3.97125 1.09288   1
   3 -11  11 76.2147 2.54244   1
   4 -11  11 38.8248 1.97223   1
   5 -11  11 9.37320 1.27179   1
   6 -11  11 102.379 2.95226   1
   7 -11  11 24.8022 1.47948   1
   8 -11  11 0.83664 0.96301   1
   9 -11  11 49.1643 2.52856   1
  10 -11  11 44.4266 2.34964   1
  -3 -10  11 82.7555 4.06877   1
  -2 -10  11 106.144 3.19626   1
  -1 -10  11 63.3564 2.38131   1
   0 -10  11 11.7366 1.36436   1
   1 -10  11 4.74024 1.12166   1
   2 -10  11 46.5674 1.99495   1
   3 -10  11 1.20074 0.89718   1
   4 -10  11 50.2223 1.98985   1
   5 -10  11 2.21446 0.92690   1
   6 -10  11 38.2400 1.92710   1
   7 -10  11 178.993 3.40268   1
   8 -10  11 8.98087 1.10182   1
   9 -10  11 5.71963 1.48238   1
  10 -10  11 4.97280 1.32369   1
  11 -10  11 1.79048 1.30730   1
  -4  -9  11 4.04834 1.41721   1
  -3  -9  11 149.238 3.69486   1
  -2  -9  11 109.403 3.19000   1
  -1  -9  11 10.4772 1.16217   1
   0  -9  11 0.44051 0.82192   1
   1  -9  11 112.658 2.57288   1
   2  -9  11 53.7243 1.94269   1
   3  -9  11 167.010 3.55879   1
   4  -9  11 1.75584 0.78646   1
   5  -9  11 294.120 5.49355   1
   6  -9  11 185.595 3.35250   1
   7  -9  11 61.9224 1.84946   1
   8  -9  11 29.0052 1.47299   1
   9  -9  11 1.06103 0.96135   1
  10  -9  11 5.43039 1.27037   1
  11  -9  11 66.8020 2.74845   1
  -5  -8  11 0.08348 0.96965   1
  -4  -8  11 18.7268 1.19921   1
  -3  -8  11 29.0642 1.39981   1
  -2  -8  11 5.14130 0.74733   1
  -1  -8  11 114.004 2.05689   1
   0  -8  11 5.87951 0.75002   1
   1  -8  11 98.2651 1.96123   1
   2  -8  11 144.944 2.81614   1
   3  -8  11 5.66324 0.84082   1
   4  -8  11 14.6177 1.26316   1
   5  -8  11 2.27148 0.70599   1
   6  -8  11 77.9701 1.89067   1
   7  -8  11 120.236 2.56963   1
   8  -8  11 12.4469 1.11190   1
   9  -8  11 21.0482 1.45636   1
  10  -8  11 6.74146 1.25460   1
  11  -8  11 20.0852 1.84644   1
  12  -8  11 26.3928 2.06602   1
  -6  -7  11 0.49549 1.02988   1
  -5  -7  11 53.0696 1.81681   1
  -4  -7  11 26.5907 1.36279   1
  -3  -7  11 63.8638 1.67849   1
  -2  -7  11 3.89256 0.67180   1
  -1  -7  11 221.703 3.27704   1
   0  -7  11 28.1878 1.09914   1
   1  -7  11 10.1003 0.96111   1
   2  -7  11 143.113 2.45782   1
   3  -7  11 34.1119 1.22717   1
   4  -7  11 230.085 3.83216   1
   5  -7  11 105.512 2.12359   1
   6  -7  11 100.230 2.11820   1
   7  -7  11 8.72821 0.89986   1
   8  -7  11 1.40466 0.79521   1
   9  -7  11 27.7622 1.71262   1
  10  -7  11 25.7477 1.81127   1
  11  -7  11 37.9634 2.25833   1
  12  -7  11 0.13202 3.65621   1
  -7  -6  11 1.80410 1.00255   1
  -6  -6  11 38.1575 1.72445   1
  -5  -6  11 80.0830 2.01559   1
  -4  -6  11 31.6540 1.32632   1
  -3  -6  11 204.779 3.16594   1
  -2  -6  11 168.672 2.32087   1
  -1  -6  11 0.36607 0.36424   1
   0  -6  11 3.08511 0.36611   1
   1  -6  11 1.48045 0.43734   1
   2  -6  11 74.5574 1.47720   1
   3  -6  11 159.166 2.41267   1
   4  -6  11 0.69644 0.36753   1
   5  -6  11 81.8799 1.62124   1
   6  -6  11 48.2673 1.42100   1
   7  -6  11 100.067 2.13866   1
  -8   2  11 60.0817 9.05127  -2
   8  -6  11 60.0817 9.05127   1
  -9   3  11 40.4078 9.36327  -2
   9  -6  11 40.4078 9.36327   1
 -10   4  11 63.3298 2.61766  -2
  10  -6  11 63.3298 2.61766   1
 -11   5  11 2.41074 3.71763  -2
  11  -6  11 2.41074 3.71763   1
  -8  -5  11 22.6883 1.61395   1
  -7  -5  11 1.45534 0.93606   1
  -6  -5  11 33.5326 1.52948   1
  -5  -5  11 34.5287 1.35913   1
  -4  -5  11 43.5888 1.35425   1
  -3  -5  11 36.3271 1.09262   1
  -2  -5  11 44.2860 0.96686   1
  -1  -5  11 1.71167 0.34054   1
   0  -5  11 44.6044 1.15216   1
   1  -5  11 0.72604 0.34517   1
   2  -5  11 34.4841 0.96549   1
   3  -5  11 215.652 3.01434   1
   4  -5  11 22.4838 0.76220   1
   5  -5  11 26.8105 0.92078   1
  -6   1  11 242.109 7.69038  -2
   6  -5  11 242.109 7.69038   1
  -7   2  11 176.962 6.22239  -2
   7  -5  11 176.962 6.22239   1
  -8   3  11 20.9638 2.72795  -2
   8  -5  11 20.9638 2.72795   1
  -9   4  11 44.5241 1.97059  -2
   9  -5  11 44.5241 1.97059   1
 -10   5  11 33.9644 2.34624  -2
  10  -5  11 33.9644 2.34624   1
 -12   7  11 41.6226 8.89596  -2
  12  -5  11 41.6226 8.89596   1
  -9  -4  11 6.82269 1.56685   1
  -8  -4  11 6.37977 1.15108   1
  -7  -4  11 55.5240 2.03922   1
  -6  -4  11 17.9597 1.10266   1
  -5  -4  11 10.7834 0.85891   1
  -4  -4  11 0.91585 0.47376   1
  -3  -4  11 6.19899 0.52669   1
  -2  -4  11 31.3125 0.75121   1
  -1  -4  11 0.76046 0.30422   1
   0  -4  11 56.5924 1.18572   1
   1  -4  11 68.6552 1.27761   1
   2  -4  11 20.2063 0.75670   1
   3  -4  11 20.5264 0.76367   1
   4  -4  11 152.564 2.11774   1
  -5   1  11 87.9492 2.04129  -2
   5  -4  11 87.9492 2.04129   1
  -6   2  11 28.4628 1.46301  -2
   6  -4  11 28.4628 1.46301   1
  -7   3  11 205.373 3.90299  -2
   7  -4  11 205.373 3.90299   1
  -8   4  11 55.4938 1.76163  -2
   8  -4  11 55.4938 1.76163   1
  -9   5  11 20.3045 1.68045  -2
   9  -4  11 20.3045 1.68045   1
 -10   6  11 44.3088 2.11973  -2
  10  -4  11 44.3088 2.11973   1
 -10  -3  11 4.37951 1.64223   1
  -9  -3  11 21.5207 2.06751   1
  -8  -3  11 22.1707 1.53008   1
  -7  -3  11 3.81858 0.95941   1
  -6  -3  11 919.612 12.3825   1
  -5  -3  11 15.3582 1.01470   1
  -4  -3  11 -0.0888 0.43967   1
  -3  -3  11 164.987 2.33684   1
  -2  -3  11 35.2799 0.77360   1
  -1  -3  11 613.657 5.73018   1
   0  -3  11 6.30705 4.63248  -2
   0  -3  11 6.30705 4.63248   1
   1  -3  11 56.0792 1.11545   1
   2  -3  11 15.6040 0.63364   1
  -3   0  11 428.879 12.5276  -2
   3  -3  11 428.879 12.5276   1
  -4   1  11 264.108 9.88609  -2
   4  -3  11 264.108 9.88609   1
  -5   2  11 32.5933 0.89225  -2
   5  -3  11 32.5933 0.89225   1
  -6   3  11 158.671 2.31234  -2
   6  -3  11 158.671 2.31234   1
  -7   4  11 47.0627 1.31106  -2
   7  -3  11 47.0627 1.31106   1
  -8   5  11 316.565 5.24994  -2
   8  -3  11 316.565 5.24994   1
  -9   6  11 96.2071 2.41237  -2
   9  -3  11 96.2071 2.41237   1
 -10   7  11 7.98423 1.71827  -2
  10  -3  11 7.98423 1.71827   1
 -11   8  11 -3.9496 4.63976  -2
  11  -3  11 -3.9496 4.63976   1
 -10  -2  11 149.056 7.96346   1
  -9  -2  11 127.106 4.38378   1
  -8  -2  11 90.4338 2.99319   1
  -7  -2  11 76.3151 2.05540   1
  -6  -2  11 4.02704 0.71831   1
  -5  -2  11 466.892 5.91325   1
  -4  -2  11 37.2062 0.93037   1
  -3  -2  11 0.78097 0.33271   1
   2  -4  11 48.0259 2.42092  -2
  -2  -2  11 48.0259 2.42092   1
  -1  -2  11 25.4487 0.64859   1
   0  -2  11 56.3875 1.01570   1
   1  -2  11 267.329 3.46001   1
  -2   0  11 703.210 18.4801  -2
   2  -2  11 703.210 18.4801   1
  -3   1  11 305.438 4.60629  -2
   3  -2  11 305.438 4.60629   1
  -4   2  11 107.528 1.52809  -2
   4  -2  11 107.528 1.52809   1
  -5   3  11 98.0966 1.71040  -2
   5  -2  11 98.0966 1.71040   1
  -6   4  11 97.1688 1.76014  -2
   6  -2  11 97.1688 1.76014   1
  -7   5  11 225.899 3.27905  -2
   7  -2  11 225.899 3.27905   1
  -8   6  11 31.1307 1.74273  -2
   8  -2  11 31.1307 1.74273   1
  -9   7  11 -0.7403 1.17421  -2
   9  -2  11 -0.7403 1.17421   1
 -10   8  11 44.4396 3.00146  -2
  10  -2  11 44.4396 3.00146   1
 -11   9  11 33.4748 5.72693  -2
  11  -2  11 33.4748 5.72693   1
 -11  -1  11 26.5880 2.76813   1
 -10  -1  11 8.87137 1.60479   1
  -9  -1  11 52.9356 2.52518   1
  -8  -1  11 0.69329 1.00961   1
  -7  -1  11 16.8919 1.09174   1
  -6  -1  11 43.6916 1.39465   1
  -5  -1  11 321.590 3.99976   1
   4  -5  11 16.2677 2.06459  -2
  -4  -1  11 16.2677 2.06459   1
   3  -4  11 219.145 7.13551  -2
  -3  -1  11 219.145 7.13551   1
   2  -3  11 15.4585 1.84957  -2
  -2  -1  11 15.4585 1.84957   1
   1  -2  11 544.469 15.9656  -2
  -1  -1  11 544.469 15.9656   1
   0  -1  11 223.769 10.4639  -2
   0  -1  11 223.769 10.4639   1
  -1   0  11 161.309 5.41448  -2
   1  -1  11 161.309 5.41448   1
  -2   1  11 162.012 3.35648  -2
   2  -1  11 162.012 3.35648   1
  -3   2  11 240.583 3.19822  -2
   3  -1  11 240.583 3.19822   1
  -4   3  11 16.4757 0.73254  -2
   4  -1  11 16.4757 0.73254   1
  -5   4  11 30.9190 0.97272  -2
   5  -1  11 30.9190 0.97272   1
  -6   5  11 130.466 2.32146  -2
   6  -1  11 130.466 2.32146   1
  -7   6  11 93.0356 2.38238  -2
   7  -1  11 93.0356 2.38238   1
  -8   7  11 65.7284 1.88675  -2
   8  -1  11 65.7284 1.88675   1
  -9   8  11 16.0829 2.26078  -2
   9  -1  11 16.0829 2.26078   1
 -10   9  11 25.2951 3.29381  -2
  10  -1  11 25.2951 3.29381   1
 -11   0  11 2.99558 1.86066   1
 -10   0  11 29.3766 2.08864   1
  -9   0  11 4.17055 1.19038   1
  -8   0  11 19.6024 1.43892   1
  -7   0  11 36.0011 1.47253   1
  -6   0  11 22.5237 1.08928   1
  -5   0  11 296.801 3.89538   1
  -4   0  11 -0.2830 0.33743   1
   3  -3  11 481.572 7.80297  -2
  -3   0  11 481.572 7.80297   1
   2  -2  11 715.669 15.5499  -2
  -2   0  11 715.669 15.5499   1
   1  -1  11 170.423 2.63962  -2
  -1   0  11 170.423 2.63962   1
   0   0  11 29.6847 0.84038  -2
   0   0  11 29.6847 0.84038   1
  -1   1  11 237.394 3.31207  -2
   1   0  11 237.394 3.31207   1
  -2   2  11 253.366 3.39962  -2
   2   0  11 253.366 3.39962   1
  -3   3  11 25.7822 0.89051  -2
   3   0  11 25.7822 0.89051   1
  -4   4  11 143.185 2.05953  -2
   4   0  11 143.185 2.05953   1
  -5   5  11 280.275 3.75148  -2
   5   0  11 280.275 3.75148   1
  -6   6  11 68.6628 1.60395  -2
   6   0  11 68.6628 1.60395   1
  -7   7  11 167.150 3.68675  -2
   7   0  11 167.150 3.68675   1
  -8   8  11 51.1275 2.45230  -2
   8   0  11 51.1275 2.45230   1
  -9   9  11 57.8061 3.17913  -2
   9   0  11 57.8061 3.17913   1
 -10  10  11 50.3082 4.80350  -2
  10   0  11 50.3082 4.80350   1
 -11   1  11 2.08399 1.44930   1
 -10   1  11 75.2506 2.92755   1
  -9   1  11 5.68545 1.33713   1
  -8   1  11 7.51984 1.02892   1
  -7   1  11 4.98386 0.79105   1
  -6   1  11 194.018 3.46280   1
   5  -4  11 94.6775 2.63809  -2
  -5   1  11 94.6775 2.63809   1
   4  -3  11 246.645 5.50955  -2
  -4   1  11 246.645 5.50955   1
   3  -2  11 264.456 4.44082  -2
  -3   1  11 264.456 4.44082   1
   2  -1  11 144.797 2.05406  -2
  -2   1  11 144.797 2.05406   1
   1   0  11 216.105 3.28700  -2
  -1   1  11 216.105 3.28700   1
   0   1  11 6.57533 0.72233  -2
   0   1  11 6.57533 0.72233   1
  -1   2  11 502.968 6.46706  -2
   1   1  11 502.968 6.46706   1
  -2   3  11 183.511 2.62907  -2
   2   1  11 183.511 2.62907   1
  -3   4  11 16.4373 1.00034  -2
   3   1  11 16.4373 1.00034   1
  -4   5  11 15.4733 0.95156  -2
   4   1  11 15.4733 0.95156   1
  -5   6  11 359.259 7.45778  -2
   5   1  11 359.259 7.45778   1
  -6   7  11 1056.95 17.4722  -2
   6   1  11 1056.95 17.4722   1
  -7   8  11 57.5384 2.75706  -2
   7   1  11 57.5384 2.75706   1
  -8   9  11 343.112 7.51033  -2
   8   1  11 343.112 7.51033   1
  -9  10  11 85.4083 5.73498  -2
   9   1  11 85.4083 5.73498   1
 -12   2  11 6.71263 2.22938   1
 -11   2  11 15.7497 2.15428   1
 -10   2  11 86.8253 2.84661   1
  -9   2  11 1.58972 0.93217   1
  -8   2  11 39.2350 1.81074   1
  -7   2  11 127.306 2.54022   1
   6  -4  11 32.3010 1.99433  -2
  -6   2  11 32.3010 1.99433   1
   5  -3  11 37.7943 2.15875  -2
  -5   2  11 37.7943 2.15875   1
   4  -2  11 113.654 1.95891  -2
  -4   2  11 113.654 1.95891   1
   3  -1  11 235.733 3.88117  -2
  -3   2  11 235.733 3.88117   1
   2   0  11 208.037 3.37398  -2
  -2   2  11 208.037 3.37398   1
   1   1  11 479.409 5.79199  -2
  -1   2  11 479.409 5.79199   1
   0   2  11 22.2273 0.91893  -2
   0   2  11 22.2273 0.91893   1
  -1   3  11 80.1217 1.54300  -2
   1   2  11 80.1217 1.54300   1
  -2   4  11 348.613 4.97996  -2
   2   2  11 348.613 4.97996   1
  -3   5  11 27.5007 1.40644  -2
   3   2  11 27.5007 1.40644   1
  -4   6  11 102.176 3.14441  -2
   4   2  11 102.176 3.14441   1
  -5   7  11 445.657 7.67763  -2
   5   2  11 445.657 7.67763   1
  -6   8  11 65.5837 2.97417  -2
   6   2  11 65.5837 2.97417   1
  -7   9  11 27.2364 2.85757  -2
   7   2  11 27.2364 2.85757   1
  -8  10  11 62.7558 5.13938  -2
   8   2  11 62.7558 5.13938   1
  -9  11  11 8.90294 7.90603  -2
   9   2  11 8.90294 7.90603   1
 -12   3  11 11.6634 2.26806   1
 -11   3  11 15.0492 1.65403   1
 -10   3  11 1.94458 1.06407   1
  -9   3  11 0.36496 1.08203   1
   8  -5  11 23.0339 3.73293  -2
  -8   3  11 23.0339 3.73293   1
   7  -4  11 185.458 4.17086  -2
  -7   3  11 185.458 4.17086   1
   6  -3  11 186.622 3.70950  -2
  -6   3  11 186.622 3.70950   1
   5  -2  11 105.239 2.33027  -2
  -5   3  11 105.239 2.33027   1
   4  -1  11 19.5231 0.99241  -2
  -4   3  11 19.5231 0.99241   1
   3   0  11 30.6737 1.01307  -2
  -3   3  11 30.6737 1.01307   1
   2   1  11 171.735 2.92645  -2
  -2   3  11 171.735 2.92645   1
   1   2  11 79.5365 1.58453  -2
  -1   3  11 79.5365 1.58453   1
   0   3  11 510.506 6.77892  -2
   0   3  11 510.506 6.77892   1
  -1   4  11 108.326 2.09107  -2
   1   3  11 108.326 2.09107   1
  -2   5  11 34.0459 1.40308  -2
   2   3  11 34.0459 1.40308   1
  -3   6  11 238.084 4.26643  -2
   3   3  11 238.084 4.26643   1
  -4   7  11 97.6892 3.10321  -2
   4   3  11 97.6892 3.10321   1
  -5   8  11 119.160 3.69846  -2
   5   3  11 119.160 3.69846   1
  -6   9  11 151.304 4.78006  -2
   6   3  11 151.304 4.78006   1
  -7  10  11 16.1868 3.39828  -2
   7   3  11 16.1868 3.39828   1
  -8  11  11 12.9774 8.09552  -2
   8   3  11 12.9774 8.09552   1
 -12   4  11 69.2468 3.99159   1
 -11   4  11 111.054 4.45324   1
  10  -6  11 76.1931 3.48488  -2
 -10   4  11 76.1931 3.48488   1
   9  -5  11 44.3853 3.69377  -2
  -9   4  11 44.3853 3.69377   1
   8  -4  11 59.8710 2.43427  -2
  -8   4  11 59.8710 2.43427   1
   7  -3  11 55.9877 2.42729  -2
  -7   4  11 55.9877 2.42729   1
   6  -2  11 82.6296 2.57165  -2
  -6   4  11 82.6296 2.57165   1
   5  -1  11 36.3983 1.50074  -2
  -5   4  11 36.3983 1.50074   1
   4   0  11 171.666 3.49166  -2
  -4   4  11 171.666 3.49166   1
   3   1  11 23.2004 0.80190  -2
  -3   4  11 23.2004 0.80190   1
   2   2  11 413.059 5.75146  -2
  -2   4  11 413.059 5.75146   1
   1   3  11 125.220 2.30101  -2
  -1   4  11 125.220 2.30101   1
   0   4  11 76.1716 1.85641  -2
   0   4  11 76.1716 1.85641   1
  -1   5  11 664.572 9.87279  -2
   1   4  11 664.572 9.87279   1
  -2   6  11 248.503 4.95633  -2
   2   4  11 248.503 4.95633   1
  -3   7  11 48.9117 2.53078  -2
   3   4  11 48.9117 2.53078   1
  -4   8  11 40.9550 2.75220  -2
   4   4  11 40.9550 2.75220   1
  -5   9  11 61.8591 3.31123  -2
   5   4  11 61.8591 3.31123   1
  -6  10  11 9.15301 3.25772  -2
   6   4  11 9.15301 3.25772   1
  -7  11  11 8.05653 5.86628  -2
   7   4  11 8.05653 5.86628   1
  12  -7  11 5.55053 5.03131  -2
 -12   5  11 5.55053 5.03131   1
  11  -6  11 17.2413 8.71010  -2
 -11   5  11 17.2413 8.71010   1
  10  -5  11 33.7374 3.74714  -2
 -10   5  11 33.7374 3.74714   1
   9  -4  11 25.1443 2.66196  -2
  -9   5  11 25.1443 2.66196   1
   8  -3  11 252.788 5.88555  -2
  -8   5  11 252.788 5.88555   1
   7  -2  11 187.465 4.57544  -2
  -7   5  11 187.465 4.57544   1
   6  -1  11 122.121 3.32742  -2
  -6   5  11 122.121 3.32742   1
   5   0  11 321.116 6.25134  -2
  -5   5  11 321.116 6.25134   1
   4   1  11 21.7091 0.97464  -2
  -4   5  11 21.7091 0.97464   1
   3   2  11 23.7381 1.01871  -2
  -3   5  11 23.7381 1.01871   1
   2   3  11 39.9257 1.80726  -2
  -2   5  11 39.9257 1.80726   1
   1   4  11 795.538 11.5378  -2
  -1   5  11 795.538 11.5378   1
   0   5  11 445.273 6.46009  -2
   0   5  11 445.273 6.46009   1
  -1   6  11 61.7259 2.35794  -2
   1   5  11 61.7259 2.35794   1
  -2   7  11 17.0134 1.91878  -2
   2   5  11 17.0134 1.91878   1
  -3   8  11 108.046 3.31641  -2
   3   5  11 108.046 3.31641   1
  -4   9  11 72.3649 3.74800  -2
   4   5  11 72.3649 3.74800   1
  -5  10  11 6.29988 2.95630  -2
   5   5  11 6.29988 2.95630   1
   6   5  11 2.49882 1.58068   1
  12  -6  11 10.8066 4.31682  -2
 -12   6  11 10.8066 4.31682   1
  11  -5  11 64.4374 9.59291  -2
 -11   6  11 64.4374 9.59291   1
  10  -4  11 48.0250 3.78179  -2
 -10   6  11 48.0250 3.78179   1
   9  -3  11 110.651 4.09190  -2
  -9   6  11 110.651 4.09190   1
   8  -2  11 37.2702 2.18619  -2
  -8   6  11 37.2702 2.18619   1
   7  -1  11 102.285 2.90346  -2
  -7   6  11 102.285 2.90346   1
   6   0  11 78.6114 2.73861  -2
  -6   6  11 78.6114 2.73861   1
   5   1  11 314.985 5.78904  -2
  -5   6  11 314.985 5.78904   1
   4   2  11 131.735 2.62701  -2
  -4   6  11 131.735 2.62701   1
   3   3  11 213.884 4.62388  -2
  -3   6  11 213.884 4.62388   1
   2   4  11 288.371 5.86610  -2
  -2   6  11 288.371 5.86610   1
   1   5  11 67.2461 2.84463  -2
  -1   6  11 67.2461 2.84463   1
   0   6  11 9.81751 1.78884  -2
   0   6  11 9.81751 1.78884   1
  -1   7  11 228.944 5.17339  -2
   1   6  11 228.944 5.17339   1
  -2   8  11 3.19474 2.29757  -2
   2   6  11 3.19474 2.29757   1
  -3   9  11 91.3547 4.52114  -2
   3   6  11 91.3547 4.52114   1
  -4  10  11 -2.7690 11.2950  -2
   4   6  11 -2.7690 11.2950   1
   5   6  11 2.89336 1.58336   1
  12  -5  11 50.5329 4.62205  -2
 -12   7  11 50.5329 4.62205   1
  11  -4  11 19.9246 8.31557  -2
 -11   7  11 19.9246 8.31557   1
  10  -3  11 14.3949 3.32781  -2
 -10   7  11 14.3949 3.32781   1
   9  -2  11 1.80566 1.91754  -2
  -9   7  11 1.80566 1.91754   1
   8  -1  11 58.4896 3.01755  -2
  -8   7  11 58.4896 3.01755   1
   7   0  11 171.915 4.13435  -2
  -7   7  11 171.915 4.13435   1
   6   1  11 872.180 13.8449  -2
  -6   7  11 872.180 13.8449   1
   5   2  11 398.727 7.15954  -2
  -5   7  11 398.727 7.15954   1
   4   3  11 119.641 3.81761  -2
  -4   7  11 119.641 3.81761   1
   3   4  11 49.3166 2.63059  -2
  -3   7  11 49.3166 2.63059   1
   2   5  11 22.3297 2.91751  -2
  -2   7  11 22.3297 2.91751   1
   1   6  11 201.962 5.13853  -2
  -1   7  11 201.962 5.13853   1
   0   7  11 8.05732 1.99817  -2
   0   7  11 8.05732 1.99817   1
  -1   8  11 57.3470 5.09841  -2
   1   7  11 57.3470 5.09841   1
  -2   9  11 53.6328 7.48238  -2
   2   7  11 53.6328 7.48238   1
   3   7  11 7.71634 1.59625   1
   4   7  11 2.19712 1.35840   1
  11  -3  11 0.40186 6.60805  -2
 -11   8  11 0.40186 6.60805   1
  10  -2  11 47.6627 4.13503  -2
 -10   8  11 47.6627 4.13503   1
   9  -1  11 10.4411 2.68474  -2
  -9   8  11 10.4411 2.68474   1
   8   0  11 40.8058 2.91859  -2
  -8   8  11 40.8058 2.91859   1
   7   1  11 65.7519 3.25051  -2
  -7   8  11 65.7519 3.25051   1
   6   2  11 69.2862 3.10258  -2
  -6   8  11 69.2862 3.10258   1
   5   3  11 118.816 5.02064  -2
  -5   8  11 118.816 5.02064   1
   4   4  11 29.2391 2.28994  -2
  -4   8  11 29.2391 2.28994   1
   3   5  11 88.5325 2.88100  -2
  -3   8  11 88.5325 2.88100   1
   2   6  11 4.06936 2.29790  -2
  -2   8  11 4.06936 2.29790   1
   1   7  11 51.9051 3.17915  -2
  -1   8  11 51.9051 3.17915   1
   0   8  11 3.52157 2.81410  -2
   0   8  11 3.52157 2.81410   1
  -1   9  11 43.9151 4.09811  -2
   1   8  11 43.9151 4.09811   1
   2   8  11 99.3019 3.50450   1
  -3  11  11 88.3014 7.43219  -2
   3   8  11 88.3014 7.43219   1
  11  -2  11 22.8529 8.40529  -2
 -11   9  11 22.8529 8.40529   1
  10  -1  11 28.0192 3.63032  -2
 -10   9  11 28.0192 3.63032   1
   9   0  11 72.1536 4.82596  -2
  -9   9  11 72.1536 4.82596   1
   8   1  11 302.457 7.95913  -2
  -8   9  11 302.457 7.95913   1
   7   2  11 37.3237 3.00016  -2
  -7   9  11 37.3237 3.00016   1
   6   3  11 175.672 14.8491  -2
  -6   9  11 175.672 14.8491   1
   5   4  11 47.0467 10.1839  -2
  -5   9  11 47.0467 10.1839   1
   4   5  11 59.4168 3.29126  -2
  -4   9  11 59.4168 3.29126   1
   3   6  11 80.7784 3.18704  -2
  -3   9  11 80.7784 3.18704   1
   2   7  11 41.3028 3.88554  -2
  -2   9  11 41.3028 3.88554   1
   1   8  11 55.3667 4.37407  -2
  -1   9  11 55.3667 4.37407   1
   0   9  11 47.6511 6.16236  -2
   0   9  11 47.6511 6.16236   1
   1   9  11 24.0693 2.30110   1
   2   9  11 103.584 4.20251   1
  10   0  11 82.4185 4.73749  -2
 -10  10  11 82.4185 4.73749   1
   9   1  11 113.918 4.82707  -2
  -9  10  11 113.918 4.82707   1
   8   2  11 81.7188 13.1386  -2
  -8  10  11 81.7188 13.1386   1
   7   3  11 11.4363 10.8918  -2
  -7  10  11 11.4363 10.8918   1
   6   4  11 8.75084 10.8784  -2
  -6  10  11 8.75084 10.8784   1
   5   5  11 13.4160 10.3437  -2
  -5  10  11 13.4160 10.3437   1
   4   6  11 30.8645 11.1840  -2
  -4  10  11 30.8645 11.1840   1
   3   7  11 10.2746 5.13677  -2
  -3  10  11 10.2746 5.13677   1
   2   8  11 157.701 8.77112  -2
  -2  10  11 157.701 8.77112   1
   1   9  11 12.7519 5.95174  -2
  -1  10  11 12.7519 5.95174   1
   0  10  11 1.07041 1.34687   1
   9   2  11 18.8203 12.7126  -2
  -9  11  11 18.8203 12.7126   1
  -8  11  11 4.25714 3.12343   1
   7   4  11 4.98254 12.3158  -2
  -7  11  11 4.98254 12.3158   1
   6   5  11 37.4129 13.4327  -2
  -6  11  11 37.4129 13.4327   1
   5   6  11 -2.0104 12.2213  -2
  -5  11  11 -2.0104 12.2213   1
   4   7  11 13.5259 13.2141  -2
  -4  11  11 13.5259 13.2141   1
  -3  11  11 1.57806 1.61350   1
  -2  11  11 0.78810 1.62630   1
   3 -13  12 42.8860 2.40731   1
   4 -13  12 3.56608 1.33060   1
   5 -13  12 4.46424 2.05686   1
   6 -13  12 1.24914 1.30659   1
   7 -13  12 -1.0322 1.22831   1
   0 -12  12 0.53735 2.15614   1
   1 -12  12 1.19971 1.28379   1
   2 -12  12 10.9863 1.50868   1
   3 -12  12 20.9707 1.82401   1
   4 -12  12 61.0612 2.49335   1
   5 -12  12 17.7560 1.64969   1
   6 -12  12 8.56843 1.40592   1
   7 -12  12 -0.7996 1.17739   1
   8 -12  12 4.45923 1.33967   1
   9 -12  12 19.3910 1.79844   1
  -1 -11  12 39.4996 2.46646   1
   0 -11  12 62.3894 2.65892   1
   1 -11  12 3.66270 1.26700   1
   2 -11  12 -0.2888 1.05558   1
   3 -11  12 18.2339 1.52475   1
   4 -11  12 20.8552 1.52803   1
   5 -11  12 1.40639 1.02193   1
   6 -11  12 16.4123 1.51805   1
   7 -11  12 0.90826 1.08643   1
   8 -11  12 87.2153 2.44625   1
   9 -11  12 60.3299 2.54360   1
  10 -11  12 -0.3302 1.18610   1
  -3 -10  12 13.4008 1.92945   1
  -2 -10  12 2.41955 1.26459   1
  -1 -10  12 87.7160 2.79624   1
   0 -10  12 106.311 3.09645   1
   1 -10  12 9.51314 1.23556   1
   2 -10  12 -0.1228 0.89057   1
   3 -10  12 118.905 3.00659   1
   4 -10  12 35.1028 1.81961   1
   5 -10  12 233.272 4.77383   1
   6 -10  12 247.675 5.02702   1
   7 -10  12 0.46486 0.82925   1
   8 -10  12 37.1598 1.69776   1
   9 -10  12 2.31958 1.13831   1
  10 -10  12 18.0078 1.67759   1
  11 -10  12 1.30723 1.28491   1
  -4  -9  12 98.3581 3.20748   1
  -3  -9  12 23.9009 1.72520   1
  -2  -9  12 24.8471 1.78585   1
  -1  -9  12 2.57790 0.95231   1
   0  -9  12 63.2217 2.04909   1
   1  -9  12 49.1079 1.80195   1
   2  -9  12 176.944 3.78142   1
   3  -9  12 7.64753 0.96257   1
   4  -9  12 6.73253 1.05483   1
   5  -9  12 110.577 2.92448   1
   6  -9  12 13.8929 1.03967   1
   7  -9  12 114.039 2.53053   1
   8  -9  12 33.6078 1.54079   1
   9  -9  12 2.20797 1.03390   1
  10  -9  12 78.5241 2.83276   1
  11  -9  12 61.2261 2.73859   1
  -5  -8  12 -0.1218 1.13771   1
  -4  -8  12 8.18612 1.15079   1
  -3  -8  12 67.6138 1.87882   1
  -2  -8  12 76.0826 1.87451   1
  -1  -8  12 1.61174 0.70321   1
   0  -8  12 27.7358 1.21040   1
   1  -8  12 252.347 4.28754   1
   2  -8  12 1.33623 0.66059   1
   3  -8  12 101.777 2.32674   1
   4  -8  12 262.417 4.87536   1
   5  -8  12 92.1054 2.45735   1
   6  -8  12 5.18318 0.78300   1
   7  -8  12 88.5938 2.56616   1
   8  -8  12 -0.6113 0.83518   1
   9  -8  12 7.00792 1.16896   1
  10  -8  12 56.5815 2.34044   1
  11  -8  12 98.8721 3.06016   1
  -6  -7  12 28.6862 1.61370   1
  -5  -7  12 13.5148 1.15370   1
  -4  -7  12 3.53580 0.83814   1
  -3  -7  12 1.05556 0.66799   1
  -2  -7  12 55.5859 1.47927   1
  -1  -7  12 147.107 2.32783   1
   0  -7  12 175.948 2.61348   1
   1  -7  12 2.79699 0.65189   1
   2  -7  12 19.1263 1.08104   1
   3  -7  12 26.0448 1.32397   1
   4  -7  12 18.8366 1.07167   1
   5  -7  12 62.8904 1.61309   1
   6  -7  12 11.7078 0.86075   1
   7  -7  12 0.01949 0.69151   1
   8  -7  12 6.73349 0.98948   1
   9  -7  12 58.9015 2.15086   1
  10  -7  12 36.4259 2.00718   1
  11  -7  12 2.76728 1.44380   1
  -7  -6  12 16.1903 1.32372   1
  -6  -6  12 34.6832 1.74078   1
  -5  -6  12 21.4000 1.23274   1
  -4  -6  12 23.5834 1.26047   1
  -3  -6  12 8.72931 0.77769   1
  -2  -6  12 4.08502 0.58094   1
  -1  -6  12 16.7880 0.73297   1
   0  -6  12 7.43706 0.72787   1
   1  -6  12 1.86510 0.53318   1
   2  -6  12 142.322 2.27348   1
   3  -6  12 21.6919 0.93830   1
   4  -6  12 -0.4718 0.43634   1
   5  -6  12 6.62762 0.68035   1
   6  -6  12 47.5904 1.48582   1
   7  -6  12 13.1278 0.89774   1
   8  -6  12 185.803 3.74546   1
  -9   3  12 126.237 11.4956  -2
   9  -6  12 126.237 11.4956   1
 -10   4  12 20.9307 9.25488  -2
  10  -6  12 20.9307 9.25488   1
 -11   5  12 38.9417 3.00379  -2
  11  -6  12 38.9417 3.00379   1
  -8  -5  12 27.8493 1.78393   1
  -7  -5  12 175.819 3.66745   1
  -6  -5  12 123.075 2.61337   1
  -5  -5  12 5.20554 0.82574   1
  -4  -5  12 231.097 3.51061   1
  -3  -5  12 17.1730 0.97361   1
  -2  -5  12 57.9697 1.10931   1
  -1  -5  12 36.2920 0.83333   1
   0  -5  12 57.5369 1.33907   1
   1  -5  12 1.52877 0.38993   1
   2  -5  12 11.0322 0.62195   1
   3  -5  12 135.244 2.16113   1
   4  -5  12 236.916 2.96746   1
   5  -5  12 137.543 2.08486   1
   6  -5  12 18.4658 1.06545   1
  -7   2  12 15.8908 2.96007  -2
   7  -5  12 15.8908 2.96007   1
  -8   3  12 42.4739 3.56471  -2
   8  -5  12 42.4739 3.56471   1
  -9   4  12 105.489 2.88871  -2
   9  -5  12 105.489 2.88871   1
 -10   5  12 19.0309 2.21665  -2
  10  -5  12 19.0309 2.21665   1
  -9  -4  12 1.17774 1.97200   1
  -8  -4  12 -0.7115 1.00005   1
  -7  -4  12 106.586 2.72994   1
  -6  -4  12 50.1500 1.83255   1
  -5  -4  12 583.814 9.32391   1
  -4  -4  12 153.798 2.52693   1
  -3  -4  12 34.5120 1.07206   1
  -2  -4  12 0.34322 0.33119   1
  -1  -4  12 41.8342 0.85602   1
   0  -4  12 427.319 5.45018   1
   1  -4  12 0.94964 0.37159   1
   2  -4  12 82.0985 1.44568   1
   3  -4  12 0.38175 0.36279   1
   4  -4  12 218.516 2.80375   1
  -5   1  12 29.4742 1.44140  -2
   5  -4  12 29.4742 1.44140   1
  -6   2  12 28.2520 1.49389  -2
   6  -4  12 28.2520 1.49389   1
  -7   3  12 133.340 4.43305  -2
   7  -4  12 133.340 4.43305   1
  -8   4  12 122.076 2.52574  -2
   8  -4  12 122.076 2.52574   1
  -9   5  12 38.5388 2.07701  -2
   9  -4  12 38.5388 2.07701   1
 -10   6  12 42.8410 3.26381  -2
  10  -4  12 42.8410 3.26381   1
  -9  -3  12 56.4267 2.72884   1
  -8  -3  12 18.6633 1.49292   1
  -7  -3  12 211.972 3.91627   1
  -6  -3  12 203.032 3.66411   1
  -5  -3  12 274.250 4.34300   1
  -4  -3  12 238.439 3.44858   1
  -3  -3  12 46.8852 1.08029   1
  -2  -3  12 0.56359 0.27475   1
  -1  -3  12 6.68197 0.35600   1
   0  -3  12 0.45569 0.34183   1
   1  -3  12 30.8807 0.84054   1
  -2  -1  12 403.174 17.6894  -2
   2  -3  12 403.174 17.6894   1
  -3   0  12 83.8103 6.95562  -2
   3  -3  12 83.8103 6.95562   1
  -4   1  12 52.0919 4.22393  -2
   4  -3  12 52.0919 4.22393   1
  -5   2  12 45.1320 1.52895  -2
   5  -3  12 45.1320 1.52895   1
  -6   3  12 29.4368 1.40147  -2
   6  -3  12 29.4368 1.40147   1
  -7   4  12 51.0364 1.58802  -2
   7  -3  12 51.0364 1.58802   1
  -8   5  12 6.68918 1.80934  -2
   8  -3  12 6.68918 1.80934   1
  -9   6  12 66.4365 2.11877  -2
   9  -3  12 66.4365 2.11877   1
 -10   7  12 27.2403 2.14195  -2
  10  -3  12 27.2403 2.14195   1
 -11   8  12 8.01741 4.98396  -2
  11  -3  12 8.01741 4.98396   1
 -10  -2  12 1.92409 1.91041   1
  -9  -2  12 6.80917 1.76087   1
  -8  -2  12 1.48012 1.32189   1
  -7  -2  12 3.44425 0.88903   1
  -6  -2  12 10.2566 0.88437   1
  -5  -2  12 55.4939 1.87783   1
  -4  -2  12 48.9768 1.06979   1
  -3  -2  12 131.838 1.67678   1
  -2  -2  12 35.4242 0.70642   1
  -1  -2  12 212.686 2.37639   1
   0  -2  12 1.14916 2.11219  -2
   0  -2  12 1.14916 2.11219   1
   1  -2  12 62.8855 1.46773   1
  -2   0  12 447.489 12.9790  -2
   2  -2  12 447.489 12.9790   1
  -3   1  12 532.205 8.68417  -2
   3  -2  12 532.205 8.68417   1
  -4   2  12 78.6922 1.49795  -2
   4  -2  12 78.6922 1.49795   1
  -5   3  12 54.8198 1.38902  -2
   5  -2  12 54.8198 1.38902   1
  -6   4  12 30.3537 1.10047  -2
   6  -2  12 30.3537 1.10047   1
  -7   5  12 17.4535 1.20977  -2
   7  -2  12 17.4535 1.20977   1
  -8   6  12 184.899 3.84268  -2
   8  -2  12 184.899 3.84268   1
  -9   7  12 17.8089 1.48597  -2
   9  -2  12 17.8089 1.48597   1
 -10   8  12 38.5759 3.05795  -2
  10  -2  12 38.5759 3.05795   1
 -10  -1  12 58.1200 2.84371   1
  -9  -1  12 129.249 4.41727   1
  -8  -1  12 183.798 4.13968   1
  -7  -1  12 170.917 3.16186   1
  -6  -1  12 26.2150 1.26035   1
  -5  -1  12 -0.0896 0.41756   1
  -4  -1  12 828.092 10.0509   1
  -3  -1  12 153.756 1.90088   1
   2  -3  12 323.550 9.89182  -2
  -2  -1  12 323.550 9.89182   1
  -1  -1  12 21.3573 0.59422   1
   0  -1  12 108.685 3.79506  -2
   0  -1  12 108.685 3.79506   1
  -1   0  12 259.625 5.24691  -2
   1  -1  12 259.625 5.24691   1
  -2   1  12 146.815 2.90663  -2
   2  -1  12 146.815 2.90663   1
  -3   2  12 336.180 4.89783  -2
   3  -1  12 336.180 4.89783   1
  -4   3  12 4.26674 0.68314  -2
   4  -1  12 4.26674 0.68314   1
  -5   4  12 415.712 5.25253  -2
   5  -1  12 415.712 5.25253   1
  -6   5  12 292.016 4.20960  -2
   6  -1  12 292.016 4.20960   1
  -7   6  12 117.630 2.24398  -2
   7  -1  12 117.630 2.24398   1
  -8   7  12 30.8724 1.50524  -2
   8  -1  12 30.8724 1.50524   1
  -9   8  12 420.015 8.36761  -2
   9  -1  12 420.015 8.36761   1
 -10   9  12 30.5377 3.39873  -2
  10  -1  12 30.5377 3.39873   1
 -11   0  12 2.70606 1.82525   1
 -10   0  12 2.92198 1.27815   1
  -9   0  12 1.69563 1.06545   1
  -8   0  12 217.075 4.50159   1
  -7   0  12 2.23515 0.81071   1
  -6   0  12 21.8654 1.11066   1
   5  -5  12 206.679 6.68329  -2
  -5   0  12 206.679 6.68329   1
  -4   0  12 9.34192 0.60981   1
  -3   0  12 64.9722 1.16163   1
   2  -2  12 388.808 7.24553  -2
  -2   0  12 388.808 7.24553   1
   1  -1  12 225.148 3.23450  -2
  -1   0  12 225.148 3.23450   1
   0   0  12 169.285 3.02037  -2
   0   0  12 169.285 3.02037   1
  -1   1  12 139.386 2.11443  -2
   1   0  12 139.386 2.11443   1
  -2   2  12 134.886 2.09827  -2
   2   0  12 134.886 2.09827   1
  -3   3  12 312.189 5.67170  -2
   3   0  12 312.189 5.67170   1
  -4   4  12 357.480 4.24517  -2
   4   0  12 357.480 4.24517   1
  -5   5  12 2.88428 0.74398  -2
   5   0  12 2.88428 0.74398   1
  -6   6  12 326.345 4.58851  -2
   6   0  12 326.345 4.58851   1
  -7   7  12 194.759 4.04755  -2
   7   0  12 194.759 4.04755   1
  -8   8  12 65.1337 2.69214  -2
   8   0  12 65.1337 2.69214   1
  -9   9  12 35.1044 2.97191  -2
   9   0  12 35.1044 2.97191   1
 -10  10  12 34.1554 7.50843  -2
  10   0  12 34.1554 7.50843   1
 -11   1  12 21.9136 1.97392   1
 -10   1  12 1.82131 1.22182   1
  -9   1  12 5.10401 1.13412   1
  -8   1  12 10.9193 1.11038   1
  -7   1  12 85.4863 2.23053   1
  -6   1  12 52.9367 1.66265   1
  -5   1  12 -0.6883 0.36654   1
   4  -3  12 53.5639 2.35736  -2
  -4   1  12 53.5639 2.35736   1
   3  -2  12 567.464 8.47061  -2
  -3   1  12 567.464 8.47061   1
   2  -1  12 125.865 2.11847  -2
  -2   1  12 125.865 2.11847   1
   1   0  12 119.759 2.50512  -2
  -1   1  12 119.759 2.50512   1
   0   1  12 1785.33 21.3824  -2
   0   1  12 1785.33 21.3824   1
  -1   2  12 44.7038 1.07958  -2
   1   1  12 44.7038 1.07958   1
  -2   3  12 200.387 2.63831  -2
   2   1  12 200.387 2.63831   1
  -3   4  12 292.522 4.86157  -2
   3   1  12 292.522 4.86157   1
  -4   5  12 52.3230 3.16304  -2
   4   1  12 52.3230 3.16304   1
  -5   6  12 10.9099 1.51554  -2
   5   1  12 10.9099 1.51554   1
  -6   7  12 182.653 4.72429  -2
   6   1  12 182.653 4.72429   1
  -7   8  12 68.5693 2.93654  -2
   7   1  12 68.5693 2.93654   1
  -8   9  12 41.6908 3.42447  -2
   8   1  12 41.6908 3.42447   1
  -9  10  12 6.84199 4.07897  -2
   9   1  12 6.84199 4.07897   1
 -12   2  12 9.68360 4.88634   1
 -11   2  12 62.4978 2.99816   1
 -10   2  12 223.714 4.72342   1
  -9   2  12 104.756 3.32752   1
  -8   2  12 7.19692 0.99859   1
  -7   2  12 18.7274 1.12502   1
   6  -4  12 22.7899 2.29277  -2
  -6   2  12 22.7899 2.29277   1
   5  -3  12 39.9419 2.76502  -2
  -5   2  12 39.9419 2.76502   1
   4  -2  12 60.5808 2.24147  -2
  -4   2  12 60.5808 2.24147   1
   3  -1  12 413.590 6.29477  -2
  -3   2  12 413.590 6.29477   1
   2   0  12 118.617 2.13866  -2
  -2   2  12 118.617 2.13866   1
   1   1  12 45.2678 1.03281  -2
  -1   2  12 45.2678 1.03281   1
   0   2  12 2434.37 36.5467  -2
   0   2  12 2434.37 36.5467   1
  -1   3  12 239.249 3.94620  -2
   1   2  12 239.249 3.94620   1
  -2   4  12 27.4487 1.01351  -2
   2   2  12 27.4487 1.01351   1
  -3   5  12 45.2032 2.21196  -2
   3   2  12 45.2032 2.21196   1
  -4   6  12 16.4441 1.75624  -2
   4   2  12 16.4441 1.75624   1
  -5   7  12 241.079 5.01718  -2
   5   2  12 241.079 5.01718   1
  -6   8  12 218.198 4.98215  -2
   6   2  12 218.198 4.98215   1
  -7   9  12 183.141 5.35569  -2
   7   2  12 183.141 5.35569   1
  -8  10  12 12.8375 4.41589  -2
   8   2  12 12.8375 4.41589   1
   9   2  12 15.1735 1.68554   1
 -12   3  12 46.4425 3.53651   1
 -11   3  12 63.3232 3.34592   1
 -10   3  12 -0.7331 1.00812   1
  -9   3  12 96.8852 2.84884   1
   8  -5  12 24.3788 4.33892  -2
  -8   3  12 24.3788 4.33892   1
   7  -4  12 107.015 3.56166  -2
  -7   3  12 107.015 3.56166   1
   6  -3  12 25.4803 1.78829  -2
  -6   3  12 25.4803 1.78829   1
   5  -2  12 49.6848 1.73108  -2
  -5   3  12 49.6848 1.73108   1
   4  -1  12 8.49841 1.11685  -2
  -4   3  12 8.49841 1.11685   1
   3   0  12 365.796 4.44965  -2
  -3   3  12 365.796 4.44965   1
   2   1  12 243.998 4.16811  -2
  -2   3  12 243.998 4.16811   1
   1   2  12 233.697 3.87097  -2
  -1   3  12 233.697 3.87097   1
   0   3  12 103.467 1.93302  -2
   0   3  12 103.467 1.93302   1
  -1   4  12 125.773 2.43339  -2
   1   3  12 125.773 2.43339   1
  -2   5  12 356.224 5.95395  -2
   2   3  12 356.224 5.95395   1
  -3   6  12 460.495 8.56797  -2
   3   3  12 460.495 8.56797   1
  -4   7  12 80.9147 3.18262  -2
   4   3  12 80.9147 3.18262   1
  -5   8  12 279.901 5.87497  -2
   5   3  12 279.901 5.87497   1
  -6   9  12 52.6061 3.32792  -2
   6   3  12 52.6061 3.32792   1
  -7  10  12 66.4262 5.34235  -2
   7   3  12 66.4262 5.34235   1
  -8  11  12 69.8902 5.09295  -2
   8   3  12 69.8902 5.09295   1
 -12   4  12 8.96919 2.29834   1
 -11   4  12 0.74916 1.85060   1
  10  -6  12 39.9873 5.25986  -2
 -10   4  12 39.9873 5.25986   1
   9  -5  12 79.4666 3.77127  -2
  -9   4  12 79.4666 3.77127   1
   8  -4  12 133.657 4.21207  -2
  -8   4  12 133.657 4.21207   1
   7  -3  12 59.8163 2.54118  -2
  -7   4  12 59.8163 2.54118   1
   6  -2  12 37.4895 1.97315  -2
  -6   4  12 37.4895 1.97315   1
   5  -1  12 409.323 5.92969  -2
  -5   4  12 409.323 5.92969   1
   4   0  12 452.470 6.38500  -2
  -4   4  12 452.470 6.38500   1
   3   1  12 371.234 4.72308  -2
  -3   4  12 371.234 4.72308   1
   2   2  12 26.7729 0.89795  -2
  -2   4  12 26.7729 0.89795   1
   1   3  12 107.225 2.52613  -2
  -1   4  12 107.225 2.52613   1
   0   4  12 11.7334 1.03213  -2
   0   4  12 11.7334 1.03213   1
  -1   5  12 349.871 6.78851  -2
   1   4  12 349.871 6.78851   1
  -2   6  12 120.156 2.91292  -2
   2   4  12 120.156 2.91292   1
  -3   7  12 31.8564 2.37224  -2
   3   4  12 31.8564 2.37224   1
  -4   8  12 172.567 4.92735  -2
   4   4  12 172.567 4.92735   1
  -5   9  12 108.833 4.20341  -2
   5   4  12 108.833 4.20341   1
  -6  10  12 9.35549 4.18125  -2
   6   4  12 9.35549 4.18125   1
  -7  11  12 2.78656 3.69540  -2
   7   4  12 2.78656 3.69540   1
 -12   5  12 35.1977 2.94106   1
 -11   5  12 42.2211 6.75975   1
  10  -5  12 27.8985 3.71078  -2
 -10   5  12 27.8985 3.71078   1
   9  -4  12 55.4612 3.66237  -2
  -9   5  12 55.4612 3.66237   1
   8  -3  12 8.88073 2.19867  -2
  -8   5  12 8.88073 2.19867   1
   7  -2  12 16.8497 1.96761  -2
  -7   5  12 16.8497 1.96761   1
   6  -1  12 367.495 7.21364  -2
  -6   5  12 367.495 7.21364   1
   5   0  12 4.17845 1.09556  -2
  -5   5  12 4.17845 1.09556   1
   4   1  12 44.6650 1.20140  -2
  -4   5  12 44.6650 1.20140   1
   3   2  12 57.5950 1.39617  -2
  -3   5  12 57.5950 1.39617   1
   2   3  12 364.052 6.77001  -2
  -2   5  12 364.052 6.77001   1
   1   4  12 312.639 5.28001  -2
  -1   5  12 312.639 5.28001   1
   0   5  12 480.560 8.81159  -2
   0   5  12 480.560 8.81159   1
  -1   6  12 12.8816 1.68697  -2
   1   5  12 12.8816 1.68697   1
  -2   7  12 106.803 3.07244  -2
   2   5  12 106.803 3.07244   1
  -3   8  12 113.133 3.62736  -2
   3   5  12 113.133 3.62736   1
  -4   9  12 261.689 6.60890  -2
   4   5  12 261.689 6.60890   1
  -5  10  12 1.09481 2.92055  -2
   5   5  12 1.09481 2.92055   1
  -6  11  12 3.56197 4.12160  -2
   6   5  12 3.56197 4.12160   1
 -12   6  12 129.334 5.71917   1
  11  -5  12 3.90548 7.93538  -2
 -11   6  12 3.90548 7.93538   1
  10  -4  12 61.8041 4.07523  -2
 -10   6  12 61.8041 4.07523   1
   9  -3  12 47.5390 3.47054  -2
  -9   6  12 47.5390 3.47054   1
   8  -2  12 154.558 3.99231  -2
  -8   6  12 154.558 3.99231   1
   7  -1  12 92.4870 2.83108  -2
  -7   6  12 92.4870 2.83108   1
   6   0  12 315.770 5.93469  -2
  -6   6  12 315.770 5.93469   1
   5   1  12 7.22870 1.28297  -2
  -5   6  12 7.22870 1.28297   1
   4   2  12 17.0892 1.16627  -2
  -4   6  12 17.0892 1.16627   1
   3   3  12 515.190 9.16625  -2
  -3   6  12 515.190 9.16625   1
   2   4  12 102.234 3.11085  -2
  -2   6  12 102.234 3.11085   1
   1   5  12 16.0688 1.68489  -2
  -1   6  12 16.0688 1.68489   1
   0   6  12 -0.8907 1.63388  -2
   0   6  12 -0.8907 1.63388   1
  -1   7  12 14.1095 2.16224  -2
   1   6  12 14.1095 2.16224   1
  -2   8  12 21.3152 6.22965  -2
   2   6  12 21.3152 6.22965   1
  -3   9  12 95.3465 6.16868  -2
   3   6  12 95.3465 6.16868   1
  -4  10  12 3.18811 11.4567  -2
   4   6  12 3.18811 11.4567   1
   5   6  12 12.5439 2.04841   1
 -12   7  12 48.2357 4.05096   1
  11  -4  12 4.72875 7.92737  -2
 -11   7  12 4.72875 7.92737   1
  10  -3  12 29.9209 3.74482  -2
 -10   7  12 29.9209 3.74482   1
   9  -2  12 25.5359 2.39391  -2
  -9   7  12 25.5359 2.39391   1
   8  -1  12 36.4052 2.37021  -2
  -8   7  12 36.4052 2.37021   1
   7   0  12 207.098 4.65826  -2
  -7   7  12 207.098 4.65826   1
   6   1  12 188.690 4.33225  -2
  -6   7  12 188.690 4.33225   1
   5   2  12 214.965 4.50133  -2
  -5   7  12 214.965 4.50133   1
   4   3  12 94.1497 3.34278  -2
  -4   7  12 94.1497 3.34278   1
   3   4  12 31.5765 2.38321  -2
  -3   7  12 31.5765 2.38321   1
   2   5  12 92.1844 3.28636  -2
  -2   7  12 92.1844 3.28636   1
   1   6  12 11.3080 2.04717  -2
  -1   7  12 11.3080 2.04717   1
   0   7  12 0.05153 2.16782  -2
   0   7  12 0.05153 2.16782   1
  -1   8  12 19.2020 3.76858  -2
   1   7  12 19.2020 3.76858   1
  -2   9  12 29.2659 3.38496  -2
   2   7  12 29.2659 3.38496   1
  -3  10  12 52.5836 8.68824  -2
   3   7  12 52.5836 8.68824   1
   4   7  12 5.44032 1.50852   1
  11  -3  12 -5.3059 6.41041  -2
 -11   8  12 -5.3059 6.41041   1
  10  -2  12 30.4478 3.55763  -2
 -10   8  12 30.4478 3.55763   1
   9  -1  12 369.411 8.60201  -2
  -9   8  12 369.411 8.60201   1
   8   0  12 87.3269 3.73248  -2
  -8   8  12 87.3269 3.73248   1
   7   1  12 74.7229 3.43413  -2
  -7   8  12 74.7229 3.43413   1
   6   2  12 218.648 9.15944  -2
  -6   8  12 218.648 9.15944   1
   5   3  12 296.671 8.19443  -2
  -5   8  12 296.671 8.19443   1
   4   4  12 207.271 6.83757  -2
  -4   8  12 207.271 6.83757   1
   3   5  12 89.8219 3.77346  -2
  -3   8  12 89.8219 3.77346   1
   2   6  12 9.30885 3.70622  -2
  -2   8  12 9.30885 3.70622   1
   1   7  12 8.16877 2.28490  -2
  -1   8  12 8.16877 2.28490   1
   0   8  12 101.569 5.65426  -2
   0   8  12 101.569 5.65426   1
  -1   9  12 40.5515 4.29625  -2
   1   8  12 40.5515 4.29625   1
   2   8  12 11.6813 1.89775   1
   3   8  12 85.0228 3.91394   1
  11  -2  12 60.5315 4.40284  -2
 -11   9  12 60.5315 4.40284   1
  10  -1  12 28.4009 3.54104  -2
 -10   9  12 28.4009 3.54104   1
   9   0  12 32.2183 3.96349  -2
  -9   9  12 32.2183 3.96349   1
   8   1  12 47.4329 3.62272  -2
  -8   9  12 47.4329 3.62272   1
   7   2  12 241.494 13.0809  -2
  -7   9  12 241.494 13.0809   1
   6   3  12 49.8337 7.60181  -2
  -6   9  12 49.8337 7.60181   1
   5   4  12 105.630 8.93720  -2
  -5   9  12 105.630 8.93720   1
   4   5  12 223.303 5.54696  -2
  -4   9  12 223.303 5.54696   1
   3   6  12 109.361 3.61937  -2
  -3   9  12 109.361 3.61937   1
   2   7  12 36.0077 3.21221  -2
  -2   9  12 36.0077 3.21221   1
   1   8  12 43.5708 4.10074  -2
  -1   9  12 43.5708 4.10074   1
   0   9  12 -2.4850 5.17878  -2
   0   9  12 -2.4850 5.17878   1
   1   9  12 -0.7624 1.56383   1
  10   0  12 13.6476 3.80077  -2
 -10  10  12 13.6476 3.80077   1
   9   1  12 5.37132 6.31618  -2
  -9  10  12 5.37132 6.31618   1
   8   2  12 -5.1417 10.9719  -2
  -8  10  12 -5.1417 10.9719   1
   7   3  12 51.8144 7.17820  -2
  -7  10  12 51.8144 7.17820   1
   6   4  12 15.0325 11.4707  -2
  -6  10  12 15.0325 11.4707   1
   5   5  12 -2.9327 10.2487  -2
  -5  10  12 -2.9327 10.2487   1
   4   6  12 3.55807 10.9423  -2
  -4  10  12 3.55807 10.9423   1
   3   7  12 46.2807 5.80187  -2
  -3  10  12 46.2807 5.80187   1
   2   8  12 48.5002 6.01557  -2
  -2  10  12 48.5002 6.01557   1
   1   9  12 -7.8016 5.43478  -2
  -1  10  12 -7.8016 5.43478   1
   8   3  12 49.4660 14.2048  -2
  -8  11  12 49.4660 14.2048   1
   7   4  12 11.0355 13.2663  -2
  -7  11  12 11.0355 13.2663   1
   6   5  12 22.9337 13.0837  -2
  -6  11  12 22.9337 13.0837   1
   5   6  12 8.54438 13.2229  -2
  -5  11  12 8.54438 13.2229   1
   4   7  12 9.09585 13.7987  -2
  -4  11  12 9.09585 13.7987   1
  -3  11  12 9.29012 2.15723   1
   4 -13  13 37.2531 2.52532   1
   5 -13  13 87.5956 3.11377   1
   6 -13  13 0.13031 1.39449   1
   7 -13  13 22.7793 1.91752   1
   1 -12  13 20.5819 1.90982   1
   2 -12  13 119.651 3.51077   1
   3 -12  13 10.8264 1.55384   1
   4 -12  13 5.96256 1.31596   1
   5 -12  13 12.4969 1.46003   1
   6 -12  13 45.5435 2.32327   1
   7 -12  13 -1.3125 1.23908   1
   8 -12  13 -1.4394 1.20803   1
   9 -12  13 0.84877 1.21353   1
  -1 -11  13 59.9545 2.79128   1
   0 -11  13 5.75068 1.39277   1
   1 -11  13 73.6934 2.70618   1
   2 -11  13 13.2847 1.43836   1
   3 -11  13 2.36363 1.21141   1
   4 -11  13 2.94429 1.08785   1
   5 -11  13 17.3420 1.51746   1
   6 -11  13 3.30168 1.16995   1
   7 -11  13 7.30493 1.31939   1
   8 -11  13 119.640 3.01313   1
   9 -11  13 70.3178 2.65883   1
  10 -11  13 0.13905 1.20953   1
  -3 -10  13 57.0989 2.66563   1
  -2 -10  13 6.94332 1.40174   1
  -1 -10  13 19.2322 1.64491   1
   0 -10  13 1.25137 1.17119   1
   1 -10  13 27.9905 1.73162   1
   2 -10  13 3.64917 0.99984   1
   3 -10  13 6.00942 1.09673   1
   4 -10  13 0.59900 0.94253   1
   5 -10  13 1.43382 1.00925   1
   6 -10  13 11.5029 1.32341   1
   7 -10  13 144.635 3.13132   1
   8 -10  13 1.16285 0.89838   1
   9 -10  13 0.81440 1.12850   1
  10 -10  13 1.15181 1.19370   1
  11 -10  13 0.26050 1.30344   1
  -4  -9  13 16.2815 1.75450   1
  -3  -9  13 54.1965 2.45523   1
  -2  -9  13 1.79906 1.10968   1
  -1  -9  13 47.1995 2.04505   1
   0  -9  13 68.9475 2.17267   1
   1  -9  13 13.5477 1.15544   1
   2  -9  13 0.38442 0.82082   1
   3  -9  13 0.67201 0.81827   1
   4  -9  13 -0.7313 0.81814   1
   5  -9  13 352.963 6.37384   1
   6  -9  13 4.95830 1.01642   1
   7  -9  13 47.7788 1.73148   1
   8  -9  13 76.2705 2.18348   1
   9  -9  13 0.80980 1.01770   1
  10  -9  13 0.56580 1.89671   1
  11  -9  13 13.7549 1.67375   1
  -5  -8  13 15.2959 2.02522   1
  -4  -8  13 15.2221 1.56801   1
  -3  -8  13 11.0045 1.26738   1
  -2  -8  13 185.121 3.97146   1
  -1  -8  13 5.04367 0.95875   1
   0  -8  13 0.63835 0.75851   1
   1  -8  13 64.7193 1.89767   1
   2  -8  13 111.736 2.46146   1
   3  -8  13 81.3558 2.14906   1
   4  -8  13 39.2839 1.67370   1
   5  -8  13 190.828 3.94162   1
   6  -8  13 349.328 5.30068   1
   7  -8  13 -0.7510 0.71293   1
   8  -8  13 10.8645 1.19312   1
   9  -8  13 45.8851 2.04045   1
  10  -8  13 23.2052 1.65278   1
  11  -8  13 6.90035 1.45153   1
  -6  -7  13 13.0420 1.26197   1
  -5  -7  13 13.2025 1.10948   1
  -4  -7  13 3.18968 0.84891   1
  -3  -7  13 1.93148 0.70432   1
  -2  -7  13 23.5414 1.07962   1
  -1  -7  13 23.6568 0.98136   1
   0  -7  13 -0.2767 0.65381   1
   1  -7  13 7.02149 0.88981   1
   2  -7  13 8.46038 0.79152   1
   3  -7  13 203.773 4.00626   1
   4  -7  13 117.027 2.62294   1
   5  -7  13 0.09158 0.57374   1
   6  -7  13 47.3383 1.52507   1
   7  -7  13 3.76152 0.84446   1
   8  -7  13 2.72470 0.89657   1
   9  -7  13 29.3335 1.76126   1
  10  -7  13 26.2024 1.70216   1
  11  -7  13 30.4615 2.51658   1
  -7  -6  13 2.96254 1.20015   1
  -6  -6  13 9.16990 1.28116   1
  -5  -6  13 28.3858 1.46852   1
  -4  -6  13 23.5547 1.25163   1
  -3  -6  13 133.792 2.38506   1
  -2  -6  13 119.060 2.02755   1
  -1  -6  13 318.947 4.40242   1
   0  -6  13 2.07425 0.58463   1
   1  -6  13 53.8464 1.50315   1
   2  -6  13 103.159 1.86644   1
   3  -6  13 15.3189 0.80711   1
   4  -6  13 145.828 2.61363   1
   5  -6  13 0.36675 0.47978   1
   6  -6  13 147.633 2.78160   1
   7  -6  13 83.2987 2.21474   1
   8  -6  13 127.928 3.00024   1
   9  -6  13 3.80889 0.96188   1
 -10   4  13 63.3622 11.3898  -2
  10  -6  13 63.3622 11.3898   1
 -11   5  13 -0.6576 3.63482  -2
  11  -6  13 -0.6576 3.63482   1
  -8  -5  13 0.19123 1.13927   1
  -7  -5  13 18.4377 1.44771   1
  -6  -5  13 289.119 4.94713   1
  -5  -5  13 86.1606 2.23363   1
  -4  -5  13 81.3987 1.81680   1
  -3  -5  13 70.3673 1.42700   1
  -2  -5  13 1.27576 0.42094   1
  -1  -5  13 13.4262 0.64874   1
   0  -5  13 0.14152 0.41784   1
   1  -5  13 318.234 4.27276   1
   2  -5  13 17.4596 0.79443   1
   3  -5  13 145.662 2.29147   1
   4  -5  13 141.688 2.28319   1
   5  -5  13 188.040 2.62260   1
   6  -5  13 175.585 3.09714   1
  -7   2  13 53.3637 3.44253  -2
   7  -5  13 53.3637 3.44253   1
  -8   3  13 286.644 11.2368  -2
   8  -5  13 286.644 11.2368   1
  -9   4  13 102.199 2.91196  -2
   9  -5  13 102.199 2.91196   1
 -10   5  13 64.8336 2.75637  -2
  10  -5  13 64.8336 2.75637   1
  -9  -4  13 47.1599 2.73421   1
  -8  -4  13 27.6743 1.77270   1
  -7  -4  13 31.5655 1.80890   1
  -6  -4  13 292.111 4.87226   1
  -5  -4  13 378.269 5.79298   1
  -4  -4  13 66.2094 1.55465   1
  -3  -4  13 0.74940 0.49611   1
  -2  -4  13 24.6415 0.74899   1
  -1  -4  13 17.8573 0.68510   1
   0  -4  13 38.0990 1.06376   1
   1  -4  13 3.20231 0.47476   1
   2  -4  13 390.185 4.70486   1
   3  -4  13 111.076 1.86824   1
   4  -4  13 52.9754 1.12112   1
  -5   1  13 49.0564 2.30408  -2
   5  -4  13 49.0564 2.30408   1
  -6   2  13 3.37654 2.06888  -2
   6  -4  13 3.37654 2.06888   1
  -7   3  13 161.045 4.90332  -2
   7  -4  13 161.045 4.90332   1
  -8   4  13 429.789 5.80338  -2
   8  -4  13 429.789 5.80338   1
  -9   5  13 39.1772 2.13003  -2
   9  -4  13 39.1772 2.13003   1
 -10   6  13 116.161 5.10503  -2
  10  -4  13 116.161 5.10503   1
  -9  -3  13 9.10135 1.56458   1
  -8  -3  13 1.24178 1.21965   1
  -7  -3  13 56.2034 1.99934   1
  -6  -3  13 241.953 4.15219   1
  -5  -3  13 1.55079 0.71284   1
  -4  -3  13 41.2747 1.33197   1
  -3  -3  13 74.0121 1.14220   1
  -2  -3  13 0.63281 0.28826   1
  -1  -3  13 319.912 3.42991   1
   0  -3  13 82.4192 1.51893   1
  -1  -2  13 450.930 18.8200  -2
   1  -3  13 450.930 18.8200   1
  -2  -1  13 39.1870 6.05859  -2
   2  -3  13 39.1870 6.05859   1
   3  -3  13 222.168 3.16405   1
  -4   1  13 15.5646 5.29728  -2
   4  -3  13 15.5646 5.29728   1
  -5   2  13 19.9729 1.39205  -2
   5  -3  13 19.9729 1.39205   1
  -6   3  13 291.493 4.30559  -2
   6  -3  13 291.493 4.30559   1
  -7   4  13 54.8351 3.25093  -2
   7  -3  13 54.8351 3.25093   1
  -8   5  13 63.5741 2.12935  -2
   8  -3  13 63.5741 2.12935   1
  -9   6  13 75.2666 2.28040  -2
   9  -3  13 75.2666 2.28040   1
 -10   7  13 31.5306 2.47287  -2
  10  -3  13 31.5306 2.47287   1
 -10  -2  13 46.8138 3.33206   1
  -9  -2  13 243.691 6.92780   1
  -8  -2  13 55.3180 2.89681   1
  -7  -2  13 171.733 3.29568   1
  -6  -2  13 27.4166 1.31457   1
  -5  -2  13 2.34388 0.59204   1
  -4  -2  13 142.826 2.09968   1
  -3  -2  13 475.117 4.80602   1
  -2  -2  13 114.220 1.43562   1
  -1  -2  13 260.011 2.84411   1
   0  -2  13 108.637 1.68174   1
   1  -2  13 0.93632 0.50163   1
  -2   0  13 73.8492 4.91118  -2
   2  -2  13 73.8492 4.91118   1
  -3   1  13 79.8032 4.76021  -2
   3  -2  13 79.8032 4.76021   1
  -4   2  13 1.21501 0.76454  -2
   4  -2  13 1.21501 0.76454   1
  -5   3  13 60.7592 1.57869  -2
   5  -2  13 60.7592 1.57869   1
  -6   4  13 189.467 2.83885  -2
   6  -2  13 189.467 2.83885   1
  -7   5  13 28.4960 1.47095  -2
   7  -2  13 28.4960 1.47095   1
  -8   6  13 134.966 3.99466  -2
   8  -2  13 134.966 3.99466   1
  -9   7  13 77.0024 2.25827  -2
   9  -2  13 77.0024 2.25827   1
 -10   8  13 92.7578 3.74194  -2
  10  -2  13 92.7578 3.74194   1
 -10  -1  13 2.66435 1.83418   1
  -9  -1  13 1.42174 1.55372   1
  -8  -1  13 143.326 3.59722   1
  -7  -1  13 354.973 6.34338   1
  -6  -1  13 160.882 2.93742   1
  -5  -1  13 64.3150 1.44717   1
  -4  -1  13 65.9264 1.13562   1
  -3  -1  13 269.429 2.99766   1
  -2  -1  13 28.6763 0.70409   1
  -1  -1  13 11.9147 0.51060   1
   0  -1  13 16.3789 1.48869  -2
   0  -1  13 16.3789 1.48869   1
  -1   0  13 15.1991 2.47634  -2
   1  -1  13 15.1991 2.47634   1
  -2   1  13 117.605 2.32706  -2
   2  -1  13 117.605 2.32706   1
  -3   2  13 2.21940 0.83001  -2
   3  -1  13 2.21940 0.83001   1
  -4   3  13 5.98444 0.77829  -2
   4  -1  13 5.98444 0.77829   1
  -5   4  13 25.7603 1.02517  -2
   5  -1  13 25.7603 1.02517   1
  -6   5  13 0.59742 1.23527  -2
   6  -1  13 0.59742 1.23527   1
  -7   6  13 391.636 5.32214  -2
   7  -1  13 391.636 5.32214   1
  -8   7  13 52.4806 2.33746  -2
   8  -1  13 52.4806 2.33746   1
  -9   8  13 27.5432 2.65663  -2
   9  -1  13 27.5432 2.65663   1
 -10   9  13 90.8907 5.49417  -2
  10  -1  13 90.8907 5.49417   1
 -11   0  13 10.8039 2.29001   1
 -10   0  13 46.5508 2.82910   1
  -9   0  13 100.437 3.10923   1
  -8   0  13 -0.8134 0.89966   1
  -7   0  13 19.1896 1.44222   1
  -6   0  13 334.875 5.20658   1
  -5   0  13 28.5673 0.87856   1
  -4   0  13 129.065 1.75719   1
  -3   0  13 255.927 3.07209   1
   2  -2  13 57.9332 2.75145  -2
  -2   0  13 57.9332 2.75145   1
   1  -1  13 21.2374 0.96374  -2
  -1   0  13 21.2374 0.96374   1
   0   0  13 145.744 2.21211  -2
   0   0  13 145.744 2.21211   1
  -1   1  13 357.598 5.32117  -2
   1   0  13 357.598 5.32117   1
  -2   2  13 730.516 11.6681  -2
   2   0  13 730.516 11.6681   1
  -3   3  13 50.8408 1.72466  -2
   3   0  13 50.8408 1.72466   1
  -4   4  13 238.315 3.44815  -2
   4   0  13 238.315 3.44815   1
  -5   5  13 397.284 5.62997  -2
   5   0  13 397.284 5.62997   1
  -6   6  13 72.0422 2.44330  -2
   6   0  13 72.0422 2.44330   1
  -7   7  13 10.2096 1.57488  -2
   7   0  13 10.2096 1.57488   1
  -8   8  13 121.914 4.09378  -2
   8   0  13 121.914 4.09378   1
  -9   9  13 82.8286 4.00986  -2
   9   0  13 82.8286 4.00986   1
 -11   1  13 1.23398 1.38336   1
 -10   1  13 54.8831 2.45359   1
  -9   1  13 52.1673 2.21738   1
  -8   1  13 84.2830 2.42266   1
  -7   1  13 23.8448 1.40511   1
  -6   1  13 15.2555 1.05434   1
  -5   1  13 61.5350 1.26547   1
   4  -3  13 13.7779 2.06597  -2
  -4   1  13 13.7779 2.06597   1
   3  -2  13 97.8917 3.03677  -2
  -3   1  13 97.8917 3.03677   1
   2  -1  13 113.819 2.07515  -2
  -2   1  13 113.819 2.07515   1
   1   0  13 429.873 5.69154  -2
  -1   1  13 429.873 5.69154   1
   0   1  13 354.539 4.82131  -2
   0   1  13 354.539 4.82131   1
  -1   2  13 840.462 11.1387  -2
   1   1  13 840.462 11.1387   1
  -2   3  13 375.419 5.41006  -2
   2   1  13 375.419 5.41006   1
  -3   4  13 125.663 2.77004  -2
   3   1  13 125.663 2.77004   1
  -4   5  13 132.877 3.39561  -2
   4   1  13 132.877 3.39561   1
  -5   6  13 125.020 3.56479  -2
   5   1  13 125.020 3.56479   1
  -6   7  13 2.32999 1.96123  -2
   6   1  13 2.32999 1.96123   1
  -7   8  13 4.77577 2.53453  -2
   7   1  13 4.77577 2.53453   1
  -8   9  13 347.228 8.57424  -2
   8   1  13 347.228 8.57424   1
  -9  10  13 46.1496 8.18549  -2
   9   1  13 46.1496 8.18549   1
 -11   2  13 48.7855 2.80747   1
 -10   2  13 63.5140 2.57663   1
  -9   2  13 19.1414 1.53754   1
  -8   2  13 22.6683 1.42524   1
  -7   2  13 26.2063 1.38327   1
   6  -4  13 6.98400 2.59124  -2
  -6   2  13 6.98400 2.59124   1
   5  -3  13 19.0388 2.54627  -2
  -5   2  13 19.0388 2.54627   1
   4  -2  13 2.28257 1.12413  -2
  -4   2  13 2.28257 1.12413   1
   3  -1  13 3.79130 1.05409  -2
  -3   2  13 3.79130 1.05409   1
   2   0  13 791.804 11.1300  -2
  -2   2  13 791.804 11.1300   1
   1   1  13 1063.05 18.1079  -2
  -1   2  13 1063.05 18.1079   1
   0   2  13 1.13186 2.07829  -2
   0   2  13 1.13186 2.07829   1
  -1   3  13 18.4733 1.10862  -2
   1   2  13 18.4733 1.10862   1
  -2   4  13 205.659 2.98562  -2
   2   2  13 205.659 2.98562   1
  -3   5  13 114.017 3.04710  -2
   3   2  13 114.017 3.04710   1
  -4   6  13 603.439 10.7195  -2
   4   2  13 603.439 10.7195   1
  -5   7  13 200.200 5.03012  -2
   5   2  13 200.200 5.03012   1
  -6   8  13 154.397 4.56362  -2
   6   2  13 154.397 4.56362   1
  -7   9  13 54.5838 3.37917  -2
   7   2  13 54.5838 3.37917   1
 -12   3  13 5.20163 2.09109   1
 -11   3  13 1.86611 1.25211   1
 -10   3  13 17.3720 1.53285   1
  -9   3  13 6.80380 1.21918   1
   8  -5  13 315.692 11.2994  -2
  -8   3  13 315.692 11.2994   1
   7  -4  13 170.914 6.87218  -2
  -7   3  13 170.914 6.87218   1
   6  -3  13 337.217 8.32180  -2
  -6   3  13 337.217 8.32180   1
   5  -2  13 60.4674 2.09069  -2
  -5   3  13 60.4674 2.09069   1
   4  -1  13 5.51369 1.40352  -2
  -4   3  13 5.51369 1.40352   1
   3   0  13 55.7909 1.35291  -2
  -3   3  13 55.7909 1.35291   1
   2   1  13 301.539 4.48971  -2
  -2   3  13 301.539 4.48971   1
   1   2  13 19.6089 1.16953  -2
  -1   3  13 19.6089 1.16953   1
   0   3  13 1.82381 0.52472  -2
   0   3  13 1.82381 0.52472   1
  -1   4  13 57.8294 1.47213  -2
   1   3  13 57.8294 1.47213   1
  -2   5  13 92.2009 2.46437  -2
   2   3  13 92.2009 2.46437   1
  -3   6  13 107.348 3.32693  -2
   3   3  13 107.348 3.32693   1
  -4   7  13 218.665 6.12196  -2
   4   3  13 218.665 6.12196   1
  -5   8  13 368.231 7.87389  -2
   5   3  13 368.231 7.87389   1
  -6   9  13 84.0788 3.94641  -2
   6   3  13 84.0788 3.94641   1
   8   3  13 27.4837 2.06372   1
 -12   4  13 -3.5011 1.83859   1
 -11   4  13 1.01863 1.45406   1
  10  -6  13 62.2156 6.03459  -2
 -10   4  13 62.2156 6.03459   1
   9  -5  13 88.6061 7.72111  -2
  -9   4  13 88.6061 7.72111   1
   8  -4  13 377.079 9.41924  -2
  -8   4  13 377.079 9.41924   1
   7  -3  13 55.8365 2.60048  -2
  -7   4  13 55.8365 2.60048   1
   6  -2  13 206.608 4.46811  -2
  -6   4  13 206.608 4.46811   1
   5  -1  13 27.4358 1.58027  -2
  -5   4  13 27.4358 1.58027   1
   4   0  13 228.307 3.52152  -2
  -4   4  13 228.307 3.52152   1
   3   1  13 107.847 1.93216  -2
  -3   4  13 107.847 1.93216   1
   2   2  13 219.613 4.16179  -2
  -2   4  13 219.613 4.16179   1
   1   3  13 49.9027 1.57641  -2
  -1   4  13 49.9027 1.57641   1
   0   4  13 3.31475 0.96427  -2
   0   4  13 3.31475 0.96427   1
  -1   5  13 186.269 3.92476  -2
   1   4  13 186.269 3.92476   1
  -2   6  13 43.3977 1.99475  -2
   2   4  13 43.3977 1.99475   1
  -3   7  13 21.0583 2.55584  -2
   3   4  13 21.0583 2.55584   1
  -4   8  13 54.8535 3.19481  -2
   4   4  13 54.8535 3.19481   1
  -5   9  13 6.39598 2.84269  -2
   5   4  13 6.39598 2.84269   1
  -7  11  13 26.6279 3.33480  -2
   7   4  13 26.6279 3.33480   1
 -12   5  13 5.65037 2.34784   1
 -11   5  13 1.69503 3.62711   1
  10  -5  13 60.4798 4.16678  -2
 -10   5  13 60.4798 4.16678   1
   9  -4  13 47.3904 3.67492  -2
  -9   5  13 47.3904 3.67492   1
   8  -3  13 58.2380 3.16041  -2
  -8   5  13 58.2380 3.16041   1
   7  -2  13 30.8907 2.14705  -2
  -7   5  13 30.8907 2.14705   1
   6  -1  13 2.32252 1.58335  -2
  -6   5  13 2.32252 1.58335   1
   5   0  13 404.075 7.08341  -2
  -5   5  13 404.075 7.08341   1
   4   1  13 110.304 2.10465  -2
  -4   5  13 110.304 2.10465   1
   3   2  13 110.288 2.08347  -2
  -3   5  13 110.288 2.08347   1
   2   3  13 76.5558 2.45355  -2
  -2   5  13 76.5558 2.45355   1
   1   4  13 193.830 3.75385  -2
  -1   5  13 193.830 3.75385   1
   0   5  13 27.1317 1.82623  -2
   0   5  13 27.1317 1.82623   1
  -1   6  13 158.623 3.55443  -2
   1   5  13 158.623 3.55443   1
  -2   7  13 10.7354 2.14783  -2
   2   5  13 10.7354 2.14783   1
  -3   8  13 99.3027 4.42137  -2
   3   5  13 99.3027 4.42137   1
  -4   9  13 10.3519 2.98272  -2
   4   5  13 10.3519 2.98272   1
  -6  11  13 11.0555 3.00898  -2
   6   5  13 11.0555 3.00898   1
 -12   6  13 6.04858 2.35948   1
  11  -5  13 39.3184 9.30362  -2
 -11   6  13 39.3184 9.30362   1
  10  -4  13 103.214 5.54906  -2
 -10   6  13 103.214 5.54906   1
   9  -3  13 94.7733 4.32031  -2
  -9   6  13 94.7733 4.32031   1
   8  -2  13 159.088 4.11244  -2
  -8   6  13 159.088 4.11244   1
   7  -1  13 380.315 7.08170  -2
  -7   6  13 380.315 7.08170   1
   6   0  13 61.7575 2.32422  -2
  -6   6  13 61.7575 2.32422   1
   5   1  13 115.582 2.99685  -2
  -5   6  13 115.582 2.99685   1
   4   2  13 665.580 9.41824  -2
  -4   6  13 665.580 9.41824   1
   3   3  13 130.448 3.47607  -2
  -3   6  13 130.448 3.47607   1
   2   4  13 32.5976 1.86704  -2
  -2   6  13 32.5976 1.86704   1
   1   5  13 183.242 4.14545  -2
  -1   6  13 183.242 4.14545   1
   0   6  13 2.98476 1.73199  -2
   0   6  13 2.98476 1.73199   1
  -1   7  13 7.20789 2.58741  -2
   1   6  13 7.20789 2.58741   1
  -2   8  13 76.2546 3.97710  -2
   2   6  13 76.2546 3.97710   1
  -3   9  13 52.0730 3.69638  -2
   3   6  13 52.0730 3.69638   1
   4   6  13 3.71849 4.40831   1
   5   6  13 -0.0085 1.65360   1
  11  -4  13 126.787 12.0334  -2
 -11   7  13 126.787 12.0334   1
  10  -3  13 30.3084 3.76054  -2
 -10   7  13 30.3084 3.76054   1
   9  -2  13 84.6757 3.69874  -2
  -9   7  13 84.6757 3.69874   1
   8  -1  13 66.5826 2.97524  -2
  -8   7  13 66.5826 2.97524   1
   7   0  13 12.4585 1.80243  -2
  -7   7  13 12.4585 1.80243   1
   6   1  13 3.83322 1.62974  -2
  -6   7  13 3.83322 1.62974   1
   5   2  13 166.734 5.57689  -2
  -5   7  13 166.734 5.57689   1
   4   3  13 186.155 5.08939  -2
  -4   7  13 186.155 5.08939   1
   3   4  13 32.0439 8.07877  -2
  -3   7  13 32.0439 8.07877   1
   2   5  13 8.19144 1.96601  -2
  -2   7  13 8.19144 1.96601   1
   1   6  13 0.62383 2.46031  -2
  -1   7  13 0.62383 2.46031   1
   0   7  13 10.9015 3.01536  -2
   0   7  13 10.9015 3.01536   1
  -1   8  13 26.1693 2.87238  -2
   1   7  13 26.1693 2.87238   1
  -2   9  13 4.63355 2.70957  -2
   2   7  13 4.63355 2.70957   1
  -3  10  13 63.8321 13.6218  -2
   3   7  13 63.8321 13.6218   1
   4   7  13 1.14241 1.61916   1
  11  -3  13 19.2872 3.61123  -2
 -11   8  13 19.2872 3.61123   1
  10  -2  13 84.9711 4.25578  -2
 -10   8  13 84.9711 4.25578   1
   9  -1  13 27.3260 2.94355  -2
  -9   8  13 27.3260 2.94355   1
   8   0  13 135.253 4.49671  -2
  -8   8  13 135.253 4.49671   1
   7   1  13 -0.3894 2.25910  -2
  -7   8  13 -0.3894 2.25910   1
   6   2  13 133.718 7.24379  -2
  -6   8  13 133.718 7.24379   1
   5   3  13 309.074 8.49203  -2
  -5   8  13 309.074 8.49203   1
   4   4  13 44.1659 5.18715  -2
  -4   8  13 44.1659 5.18715   1
   3   5  13 83.1971 3.41323  -2
  -3   8  13 83.1971 3.41323   1
   2   6  13 66.3359 3.04621  -2
  -2   8  13 66.3359 3.04621   1
   1   7  13 23.0829 2.84560  -2
  -1   8  13 23.0829 2.84560   1
   0   8  13 59.6738 4.99808  -2
   0   8  13 59.6738 4.99808   1
  -1   9  13 133.825 5.24465  -2
   1   8  13 133.825 5.24465   1
  -2  10  13 144.080 16.7010  -2
   2   8  13 144.080 16.7010   1
  10  -1  13 100.376 4.56429  -2
 -10   9  13 100.376 4.56429   1
   9   0  13 87.3290 5.12507  -2
  -9   9  13 87.3290 5.12507   1
   8   1  13 341.139 8.72436  -2
  -8   9  13 341.139 8.72436   1
   7   2  13 43.6016 7.74613  -2
  -7   9  13 43.6016 7.74613   1
   6   3  13 71.6721 8.42711  -2
  -6   9  13 71.6721 8.42711   1
   5   4  13 22.2795 6.79728  -2
  -5   9  13 22.2795 6.79728   1
   4   5  13 7.31765 2.63201  -2
  -4   9  13 7.31765 2.63201   1
   3   6  13 39.1696 2.94300  -2
  -3   9  13 39.1696 2.94300   1
   2   7  13 6.18314 3.16169  -2
  -2   9  13 6.18314 3.16169   1
   1   8  13 157.658 6.56538  -2
  -1   9  13 157.658 6.56538   1
   0   9  13 117.697 5.37811  -2
   0   9  13 117.697 5.37811   1
  -1  10  13 23.9977 5.88027  -2
   1   9  13 23.9977 5.88027   1
   9   1  13 28.2486 7.06849  -2
  -9  10  13 28.2486 7.06849   1
   8   2  13 116.603 14.8078  -2
  -8  10  13 116.603 14.8078   1
   7   3  13 19.2317 6.54381  -2
  -7  10  13 19.2317 6.54381   1
   6   4  13 46.5824 12.6193  -2
  -6  10  13 46.5824 12.6193   1
   5   5  13 20.8033 11.0593  -2
  -5  10  13 20.8033 11.0593   1
   4   6  13 16.2789 5.38658  -2
  -4  10  13 16.2789 5.38658   1
   3   7  13 28.8571 3.57706  -2
  -3  10  13 28.8571 3.57706   1
   2   8  13 79.7883 6.87304  -2
  -2  10  13 79.7883 6.87304   1
   1   9  13 33.7379 6.08404  -2
  -1  10  13 33.7379 6.08404   1
   7   4  13 49.3770 14.6534  -2
  -7  11  13 49.3770 14.6534   1
   6   5  13 0.20069 13.0919  -2
  -6  11  13 0.20069 13.0919   1
   5   6  13 36.5255 6.33410  -2
  -5  11  13 36.5255 6.33410   1
   4   7  13 -6.6891 14.2379  -2
  -4  11  13 -6.6891 14.2379   1
   4 -13  14 62.9257 3.49767   1
   5 -13  14 25.5169 1.98079   1
   6 -13  14 27.8760 2.13161   1
   1 -12  14 1.00766 1.34655   1
   2 -12  14 5.00264 1.38181   1
   3 -12  14 89.4939 3.03423   1
   4 -12  14 5.18347 1.33471   1
   5 -12  14 0.10436 1.27232   1
   6 -12  14 2.90154 1.76374   1
   7 -12  14 6.07157 1.36955   1
   8 -12  14 1.28038 1.29485   1
   9 -12  14 84.8844 3.02626   1
  -1 -11  14 38.7132 2.45303   1
   0 -11  14 16.1665 1.70088   1
   1 -11  14 27.4279 2.08037   1
   2 -11  14 -1.6000 1.13084   1
   3 -11  14 2.32831 1.23828   1
   4 -11  14 50.9140 2.29011   1
   5 -11  14 5.58235 1.22651   1
   6 -11  14 21.1103 1.65468   1
   7 -11  14 17.6739 1.59775   1
   8 -11  14 103.325 2.92831   1
   9 -11  14 28.4749 1.99929   1
  10 -11  14 6.78705 1.45339   1
  -3 -10  14 13.7571 1.66766   1
  -2 -10  14 0.81682 1.20116   1
  -1 -10  14 4.13997 1.31572   1
   0 -10  14 15.2777 1.59010   1
   1 -10  14 1.52736 1.07234   1
   2 -10  14 266.601 5.27029   1
   3 -10  14 -0.4426 0.92520   1
   4 -10  14 109.596 3.01023   1
   5 -10  14 -0.0591 1.09992   1
   6 -10  14 26.4837 1.75329   1
   7 -10  14 0.91778 1.19444   1
   8 -10  14 2.81760 0.97770   1
   9 -10  14 20.2339 1.93882   1
  10 -10  14 1.64311 1.17620   1
  -4  -9  14 45.2062 2.47417   1
  -3  -9  14 1.21007 1.22952   1
  -2  -9  14 1.22478 1.14745   1
  -1  -9  14 89.0604 2.66224   1
   0  -9  14 91.2728 2.52832   1
   1  -9  14 3.59721 0.92839   1
   2  -9  14 6.00539 1.01030   1
   3  -9  14 6.79488 1.01260   1
   4  -9  14 216.185 4.43366   1
   5  -9  14 4.67828 1.02902   1
   6  -9  14 287.254 5.53176   1
   7  -9  14 93.3092 2.29266   1
   8  -9  14 0.16883 0.93310   1
   9  -9  14 15.8999 1.54260   1
  10  -9  14 6.08768 1.31440   1
  11  -9  14 87.3771 3.18802   1
  -5  -8  14 26.5870 2.21767   1
  -4  -8  14 115.179 3.36132   1
  -3  -8  14 101.589 2.96794   1
  -2  -8  14 4.23509 1.08445   1
  -1  -8  14 8.55477 1.13158   1
   0  -8  14 0.22318 0.79963   1
   1  -8  14 130.564 2.77443   1
   2  -8  14 74.4563 1.98933   1
   3  -8  14 47.1642 1.78908   1
   4  -8  14 417.958 7.15139   1
   5  -8  14 128.597 3.06447   1
   6  -8  14 80.1709 2.06371   1
   7  -8  14 37.8494 1.56325   1
   8  -8  14 21.8509 1.51124   1
   9  -8  14 6.94252 1.22134   1
  10  -8  14 34.0425 2.01965   1
  11  -8  14 -1.6716 1.15908   1
  -6  -7  14 35.7459 2.06286   1
  -5  -7  14 3.73660 0.98633   1
  -4  -7  14 103.813 2.36739   1
  -3  -7  14 25.6226 1.29949   1
  -2  -7  14 1.61626 0.76742   1
  -1  -7  14 1.23685 0.62038   1
   0  -7  14 190.256 3.50285   1
   1  -7  14 48.5138 1.58901   1
   2  -7  14 9.32276 0.86416   1
   3  -7  14 11.7241 0.86716   1
   4  -7  14 9.22180 0.84158   1
   5  -7  14 61.7815 1.97166   1
   6  -7  14 54.5109 1.62641   1
   7  -7  14 83.6994 2.31894   1
   8  -7  14 25.9216 1.60732   1
   9  -7  14 114.882 3.00894   1
  10  -7  14 13.7919 1.39543   1
  11  -7  14 75.2654 2.64323   1
  -7  -6  14 11.7454 1.40494   1
  -6  -6  14 0.66103 1.23239   1
  -5  -6  14 158.775 3.28343   1
  -4  -6  14 105.976 2.20193   1
  -3  -6  14 15.0839 0.89072   1
  -2  -6  14 19.5882 0.91561   1
  -1  -6  14 284.260 4.00501   1
   0  -6  14 13.6546 1.19728   1
   1  -6  14 0.60158 0.54584   1
   2  -6  14 1.35184 0.50418   1
   3  -6  14 0.65393 0.44419   1
   4  -6  14 16.8120 1.02261   1
   5  -6  14 68.2306 1.57223   1
   6  -6  14 1.44420 0.63653   1
   7  -6  14 23.3359 1.38348   1
   8  -6  14 46.7784 1.78673   1
   9  -6  14 115.609 2.83626   1
  10  -6  14 54.4560 2.29821   1
  11  -6  14 -1.1212 1.73371   1
  -8  -5  14 155.054 3.92748   1
  -7  -5  14 32.4489 1.82065   1
  -6  -5  14 51.0037 2.00373   1
  -5  -5  14 27.3844 1.53157   1
  -4  -5  14 10.6636 0.93913   1
  -3  -5  14 6.11645 0.73050   1
  -2  -5  14 1.75104 0.48524   1
  -1  -5  14 1.72490 0.44233   1
   0  -5  14 96.5678 1.87347   1
   1  -5  14 97.0732 1.90780   1
   2  -5  14 9.78913 0.71195   1
   3  -5  14 889.015 10.8187   1
   4  -5  14 260.324 3.89127   1
   5  -5  14 153.062 2.44241   1
   6  -5  14 36.2949 1.32865   1
   7  -5  14 -0.3196 0.63980   1
  -8   3  14 49.9255 4.13779  -2
   8  -5  14 49.9255 4.13779   1
  -9   4  14 25.0506 6.56337  -2
   9  -5  14 25.0506 6.56337   1
 -10   5  14 15.6943 3.02489  -2
  10  -5  14 15.6943 3.02489   1
  -9  -4  14 49.1144 2.77315   1
  -8  -4  14 8.43963 1.43466   1
  -7  -4  14 3.86079 1.23341   1
  -6  -4  14 77.6190 2.22796   1
  -5  -4  14 38.7434 1.59208   1
  -4  -4  14 80.3830 1.74451   1
  -3  -4  14 50.2722 1.16801   1
  -2  -4  14 7.88981 0.49977   1
  -1  -4  14 43.3444 1.14992   1
   0  -4  14 67.7718 1.39713   1
   1  -4  14 189.666 2.69629   1
   2  -4  14 673.660 8.05461   1
   3  -4  14 178.661 2.70944   1
   4  -4  14 68.2684 1.54506   1
   5  -4  14 146.271 2.37604   1
  -6   2  14 17.5183 2.39159  -2
   6  -4  14 17.5183 2.39159   1
  -7   3  14 23.9056 2.90454  -2
   7  -4  14 23.9056 2.90454   1
  -8   4  14 61.6654 2.07030  -2
   8  -4  14 61.6654 2.07030   1
  -9   5  14 89.8173 2.42879  -2
   9  -4  14 89.8173 2.42879   1
 -10   6  14 14.2725 3.24617  -2
  10  -4  14 14.2725 3.24617   1
  -9  -3  14 0.04880 1.72604   1
  -8  -3  14 3.40807 1.22389   1
  -7  -3  14 76.4138 2.23952   1
  -6  -3  14 9.75541 1.03961   1
  -5  -3  14 4.09986 0.76998   1
  -4  -3  14 46.7870 1.26826   1
  -3  -3  14 -0.2607 0.36115   1
  -2  -3  14 344.785 3.51288   1
  -1  -3  14 241.972 3.04792   1
   0  -3  14 848.929 31.4754  -2
   0  -3  14 848.929 31.4754   1
  -1  -2  14 319.246 14.5447  -2
   1  -3  14 319.246 14.5447   1
   2  -3  14 67.3552 1.35349   1
   3  -3  14 35.3184 1.02447   1
   4  -3  14 0.45048 0.48109   1
  -5   2  14 113.539 3.40707  -2
   5  -3  14 113.539 3.40707   1
  -6   3  14 90.0586 2.13790  -2
   6  -3  14 90.0586 2.13790   1
  -7   4  14 54.5117 3.33742  -2
   7  -3  14 54.5117 3.33742   1
  -8   5  14 227.330 3.66057  -2
   8  -3  14 227.330 3.66057   1
  -9   6  14 212.930 4.80303  -2
   9  -3  14 212.930 4.80303   1
 -10   7  14 0.43562 2.39590  -2
  10  -3  14 0.43562 2.39590   1
 -11   8  14 31.1830 3.59888  -2
  11  -3  14 31.1830 3.59888   1
 -10  -2  14 1.05897 1.79512   1
  -9  -2  14 -0.7535 1.51949   1
  -8  -2  14 63.0402 2.59209   1
  -7  -2  14 5.12772 0.97649   1
  -6  -2  14 13.1423 1.04641   1
  -5  -2  14 23.9184 1.17328   1
  -4  -2  14 59.3470 1.23388   1
  -3  -2  14 304.350 3.29924   1
  -2  -2  14 0.51685 0.30813   1
  -1  -2  14 360.232 3.91056   1
   0  -2  14 24.8621 0.89408   1
   1  -2  14 73.5385 1.85993   1
  -2   0  14 521.096 20.7356  -2
   2  -2  14 521.096 20.7356   1
  -3   1  14 94.1518 3.39709  -2
   3  -2  14 94.1518 3.39709   1
  -4   2  14 26.9289 1.39831  -2
   4  -2  14 26.9289 1.39831   1
  -5   3  14 179.127 3.24166  -2
   5  -2  14 179.127 3.24166   1
  -6   4  14 37.7627 1.50478  -2
   6  -2  14 37.7627 1.50478   1
  -7   5  14 105.949 2.40734  -2
   7  -2  14 105.949 2.40734   1
  -8   6  14 189.488 3.35478  -2
   8  -2  14 189.488 3.35478   1
  -9   7  14 66.9031 3.13259  -2
   9  -2  14 66.9031 3.13259   1
 -10   8  14 -0.4593 2.31580  -2
  10  -2  14 -0.4593 2.31580   1
 -10  -1  14 17.4672 2.32847   1
  -9  -1  14 43.2522 3.14609   1
  -8  -1  14 62.2950 2.45503   1
  -7  -1  14 529.513 8.74519   1
  -6  -1  14 1.51626 0.67433   1
  -5  -1  14 1.02334 0.55095   1
  -4  -1  14 298.142 3.27985   1
  -3  -1  14 212.827 2.50668   1
  -2  -1  14 28.1351 0.71612   1
  -1  -1  14 47.4455 1.04169   1
   0  -1  14 77.7890 3.22311  -2
   0  -1  14 77.7890 3.22311   1
  -1   0  14 52.3083 1.98958  -2
   1  -1  14 52.3083 1.98958   1
  -2   1  14 26.1411 1.13995  -2
   2  -1  14 26.1411 1.13995   1
  -3   2  14 604.367 7.61296  -2
   3  -1  14 604.367 7.61296   1
  -4   3  14 261.421 3.81247  -2
   4  -1  14 261.421 3.81247   1
  -5   4  14 168.378 3.47842  -2
   5  -1  14 168.378 3.47842   1
  -6   5  14 12.9286 1.14398  -2
   6  -1  14 12.9286 1.14398   1
  -7   6  14 3.93345 1.32037  -2
   7  -1  14 3.93345 1.32037   1
  -8   7  14 200.873 5.10702  -2
   8  -1  14 200.873 5.10702   1
  -9   8  14 172.155 4.85201  -2
   9  -1  14 172.155 4.85201   1
 -10   9  14 26.8811 4.08180  -2
  10  -1  14 26.8811 4.08180   1
 -11   0  14 8.57315 2.06782   1
 -10   0  14 50.8500 3.38490   1
  -9   0  14 36.5290 2.14485   1
  -8   0  14 14.5425 1.41720   1
  -7   0  14 185.091 3.89609   1
  -6   0  14 -0.8800 0.56994   1
  -5   0  14 0.30727 0.45834   1
  -4   0  14 3.74969 0.44108   1
  -3   0  14 49.8435 1.06171   1
   2  -2  14 563.866 16.8775  -2
  -2   0  14 563.866 16.8775   1
   1  -1  14 49.7561 1.32247  -2
  -1   0  14 49.7561 1.32247   1
   0   0  14 170.676 2.53293  -2
   0   0  14 170.676 2.53293   1
  -1   1  14 572.547 7.78970  -2
   1   0  14 572.547 7.78970   1
  -2   2  14 398.871 5.65044  -2
   2   0  14 398.871 5.65044   1
  -3   3  14 455.256 7.89573  -2
   3   0  14 455.256 7.89573   1
  -4   4  14 464.588 6.21819  -2
   4   0  14 464.588 6.21819   1
  -5   5  14 190.169 3.78041  -2
   5   0  14 190.169 3.78041   1
  -6   6  14 464.899 8.77783  -2
   6   0  14 464.899 8.77783   1
  -7   7  14 74.8873 3.08157  -2
   7   0  14 74.8873 3.08157   1
  -8   8  14 56.9917 3.07810  -2
   8   0  14 56.9917 3.07810   1
  -9   9  14 144.946 6.99797  -2
   9   0  14 144.946 6.99797   1
 -11   1  14 83.5789 4.07306   1
 -10   1  14 6.10577 1.38040   1
  -9   1  14 26.9348 1.67445   1
  -8   1  14 22.5032 1.44188   1
  -7   1  14 96.0527 2.42885   1
  -6   1  14 285.006 3.96472   1
  -5   1  14 27.6865 1.04684   1
  -4   1  14 163.537 2.45214   1
   3  -2  14 147.994 5.72369  -2
  -3   1  14 147.994 5.72369   1
   2  -1  14 20.9664 1.19518  -2
  -2   1  14 20.9664 1.19518   1
   1   0  14 582.776 7.52778  -2
  -1   1  14 582.776 7.52778   1
   0   1  14 2587.72 45.6163  -2
   0   1  14 2587.72 45.6163   1
  -1   2  14 259.022 3.90512  -2
   1   1  14 259.022 3.90512   1
  -2   3  14 19.7755 0.80768  -2
   2   1  14 19.7755 0.80768   1
  -3   4  14 181.658 3.92734  -2
   3   1  14 181.658 3.92734   1
  -4   5  14 4.60168 1.47375  -2
   4   1  14 4.60168 1.47375   1
  -5   6  14 27.4506 2.27532  -2
   5   1  14 27.4506 2.27532   1
  -6   7  14 19.5518 2.29393  -2
   6   1  14 19.5518 2.29393   1
  -7   8  14 81.6042 3.48714  -2
   7   1  14 81.6042 3.48714   1
  -8   9  14 199.536 6.24842  -2
   8   1  14 199.536 6.24842   1
  -9  10  14 81.1667 4.98520  -2
   9   1  14 81.1667 4.98520   1
 -11   2  14 45.5084 2.70473   1
 -10   2  14 109.852 3.27187   1
  -9   2  14 61.9094 2.35752   1
  -8   2  14 7.95001 1.05072   1
  -7   2  14 76.5022 2.15858   1
   6  -4  14 16.3278 4.68730  -2
  -6   2  14 16.3278 4.68730   1
   5  -3  14 110.156 4.29258  -2
  -5   2  14 110.156 4.29258   1
   4  -2  14 30.9682 1.93008  -2
  -4   2  14 30.9682 1.93008   1
   3  -1  14 697.426 9.05263  -2
  -3   2  14 697.426 9.05263   1
   2   0  14 494.352 7.80121  -2
  -2   2  14 494.352 7.80121   1
   1   1  14 228.933 5.41037  -2
  -1   2  14 228.933 5.41037   1
   0   2  14 179.869 2.92664  -2
   0   2  14 179.869 2.92664   1
  -1   3  14 85.9535 3.06668  -2
   1   2  14 85.9535 3.06668   1
  -2   4  14 30.6386 1.51341  -2
   2   2  14 30.6386 1.51341   1
  -3   5  14 74.9433 2.72315  -2
   3   2  14 74.9433 2.72315   1
  -4   6  14 187.806 5.38285  -2
   4   2  14 187.806 5.38285   1
  -5   7  14 86.1488 3.77744  -2
   5   2  14 86.1488 3.77744   1
  -6   8  14 40.4813 2.93977  -2
   6   2  14 40.4813 2.93977   1
  -7   9  14 11.0695 2.89852  -2
   7   2  14 11.0695 2.89852   1
  -8  10  14 58.6432 4.37002  -2
   8   2  14 58.6432 4.37002   1
 -11   3  14 5.74832 1.47811   1
 -10   3  14 -0.3164 1.09721   1
  -9   3  14 7.95396 1.21828   1
  -8   3  14 11.9174 1.22994   1
  -7   3  14 17.5659 1.65829   1
   6  -3  14 70.6920 4.88066  -2
  -6   3  14 70.6920 4.88066   1
   5  -2  14 179.139 3.63853  -2
  -5   3  14 179.139 3.63853   1
   4  -1  14 334.073 5.97139  -2
  -4   3  14 334.073 5.97139   1
   3   0  14 564.698 7.44159  -2
  -3   3  14 564.698 7.44159   1
   2   1  14 26.3383 0.94539  -2
  -2   3  14 26.3383 0.94539   1
   1   2  14 96.6124 3.56300  -2
  -1   3  14 96.6124 3.56300   1
   0   3  14 208.554 4.21278  -2
   0   3  14 208.554 4.21278   1
  -1   4  14 1.79074 1.01862  -2
   1   3  14 1.79074 1.01862   1
  -2   5  14 18.8688 1.41700  -2
   2   3  14 18.8688 1.41700   1
  -3   6  14 810.228 16.0944  -2
   3   3  14 810.228 16.0944   1
  -4   7  14 44.7342 3.03710  -2
   4   3  14 44.7342 3.03710   1
  -5   8  14 292.945 6.83452  -2
   5   3  14 292.945 6.83452   1
  -6   9  14 149.052 4.92122  -2
   6   3  14 149.052 4.92122   1
  -7  10  14 0.59813 5.34484  -2
   7   3  14 0.59813 5.34484   1
 -11   4  14 -0.3286 1.42663   1
 -10   4  14 31.0769 1.99004   1
   9  -5  14 22.0550 6.42676  -2
  -9   4  14 22.0550 6.42676   1
   8  -4  14 64.7832 3.80335  -2
  -8   4  14 64.7832 3.80335   1
   7  -3  14 61.5295 3.06810  -2
  -7   4  14 61.5295 3.06810   1
   6  -2  14 46.0719 3.96302  -2
  -6   4  14 46.0719 3.96302   1
   5  -1  14 158.702 3.95847  -2
  -5   4  14 158.702 3.95847   1
   4   0  14 429.333 6.19143  -2
  -4   4  14 429.333 6.19143   1
   3   1  14 168.144 2.75837  -2
  -3   4  14 168.144 2.75837   1
   2   2  14 26.0533 1.19735  -2
  -2   4  14 26.0533 1.19735   1
   1   3  14 0.64637 0.83407  -2
  -1   4  14 0.64637 0.83407   1
   0   4  14 24.1132 1.62519  -2
   0   4  14 24.1132 1.62519   1
  -1   5  14 54.8977 1.98487  -2
   1   4  14 54.8977 1.98487   1
  -2   6  14 276.368 7.01940  -2
   2   4  14 276.368 7.01940   1
  -3   7  14 253.749 6.99413  -2
   3   4  14 253.749 6.99413   1
  -4   8  14 137.350 5.22519  -2
   4   4  14 137.350 5.22519   1
  -5   9  14 2.40859 2.84835  -2
   5   4  14 2.40859 2.84835   1
   7   4  14 25.6316 2.91808   1
 -11   5  14 90.2073 8.87705   1
  10  -5  14 6.04416 3.46808  -2
 -10   5  14 6.04416 3.46808   1
   9  -4  14 112.508 4.87223  -2
  -9   5  14 112.508 4.87223   1
   8  -3  14 281.175 6.78933  -2
  -8   5  14 281.175 6.78933   1
   7  -2  14 144.476 3.79673  -2
  -7   5  14 144.476 3.79673   1
   6  -1  14 16.1983 3.30735  -2
  -6   5  14 16.1983 3.30735   1
   5   0  14 155.735 3.62358  -2
  -5   5  14 155.735 3.62358   1
   4   1  14 4.18986 0.83601  -2
  -4   5  14 4.18986 0.83601   1
   3   2  14 75.1750 1.73467  -2
  -3   5  14 75.1750 1.73467   1
   2   3  14 18.0912 1.50594  -2
  -2   5  14 18.0912 1.50594   1
   1   4  14 44.9716 2.45320  -2
  -1   5  14 44.9716 2.45320   1
   0   5  14 929.735 15.2057  -2
   0   5  14 929.735 15.2057   1
  -1   6  14 1.83330 1.83730  -2
   1   5  14 1.83330 1.83730   1
  -2   7  14 347.483 8.66155  -2
   2   5  14 347.483 8.66155   1
  -3   8  14 337.234 8.82156  -2
   3   5  14 337.234 8.82156   1
  -4   9  14 31.0411 3.06387  -2
   4   5  14 31.0411 3.06387   1
  -5  10  14 27.2832 4.91279  -2
   5   5  14 27.2832 4.91279   1
   6   5  14 1.24684 1.48268   1
  11  -5  14 35.5699 9.46710  -2
 -11   6  14 35.5699 9.46710   1
  10  -4  14 13.1108 4.02426  -2
 -10   6  14 13.1108 4.02426   1
   9  -3  14 171.878 5.88249  -2
  -9   6  14 171.878 5.88249   1
   8  -2  14 157.940 4.72910  -2
  -8   6  14 157.940 4.72910   1
   7  -1  14 8.38887 1.71861  -2
  -7   6  14 8.38887 1.71861   1
   6   0  14 411.886 7.42389  -2
  -6   6  14 411.886 7.42389   1
   5   1  14 31.7110 1.72211  -2
  -5   6  14 31.7110 1.72211   1
   4   2  14 225.403 4.89720  -2
  -4   6  14 225.403 4.89720   1
   3   3  14 713.051 12.2028  -2
  -3   6  14 713.051 12.2028   1
   2   4  14 319.714 7.44032  -2
  -2   6  14 319.714 7.44032   1
   1   5  14 8.33499 1.88991  -2
  -1   6  14 8.33499 1.88991   1
   0   6  14 4.59697 1.94875  -2
   0   6  14 4.59697 1.94875   1
  -1   7  14 42.6364 3.33857  -2
   1   6  14 42.6364 3.33857   1
  -2   8  14 97.9196 3.79617  -2
   2   6  14 97.9196 3.79617   1
  -3   9  14 3.48658 2.69250  -2
   3   6  14 3.48658 2.69250   1
  -4  10  14 93.6282 6.56174  -2
   4   6  14 93.6282 6.56174   1
   5   6  14 1.66293 1.63269   1
  11  -4  14 23.3873 3.88855  -2
 -11   7  14 23.3873 3.88855   1
  10  -3  14 4.91926 3.46047  -2
 -10   7  14 4.91926 3.46047   1
   9  -2  14 48.7667 3.28670  -2
  -9   7  14 48.7667 3.28670   1
   8  -1  14 163.288 4.74596  -2
  -8   7  14 163.288 4.74596   1
   7   0  14 64.4079 2.58343  -2
  -7   7  14 64.4079 2.58343   1
   6   1  14 21.3527 1.88822  -2
  -6   7  14 21.3527 1.88822   1
   5   2  14 94.4975 4.37793  -2
  -5   7  14 94.4975 4.37793   1
   4   3  14 55.5670 3.09390  -2
  -4   7  14 55.5670 3.09390   1
   3   4  14 298.138 7.41230  -2
  -3   7  14 298.138 7.41230   1
   2   5  14 287.959 7.37801  -2
  -2   7  14 287.959 7.37801   1
   1   6  14 28.4989 2.95709  -2
  -1   7  14 28.4989 2.95709   1
   0   7  14 28.5044 2.74511  -2
   0   7  14 28.5044 2.74511   1
  -1   8  14 10.4378 2.78083  -2
   1   7  14 10.4378 2.78083   1
  -2   9  14 4.31821 5.58929  -2
   2   7  14 4.31821 5.58929   1
  -3  10  14 102.085 4.45214  -2
   3   7  14 102.085 4.45214   1
  11  -3  14 51.1810 4.29401  -2
 -11   8  14 51.1810 4.29401   1
  10  -2  14 10.7159 2.77405  -2
 -10   8  14 10.7159 2.77405   1
   9  -1  14 155.053 4.98081  -2
  -9   8  14 155.053 4.98081   1
   8   0  14 54.5687 3.23915  -2
  -8   8  14 54.5687 3.23915   1
   7   1  14 78.9861 3.43159  -2
  -7   8  14 78.9861 3.43159   1
   6   2  14 38.2020 5.10309  -2
  -6   8  14 38.2020 5.10309   1
   5   3  14 372.263 12.3770  -2
  -5   8  14 372.263 12.3770   1
   4   4  14 148.814 4.85688  -2
  -4   8  14 148.814 4.85688   1
   3   5  14 353.155 7.14278  -2
  -3   8  14 353.155 7.14278   1
   2   6  14 84.8883 3.50916  -2
  -2   8  14 84.8883 3.50916   1
   1   7  14 9.18371 2.74442  -2
  -1   8  14 9.18371 2.74442   1
   0   8  14 -0.6668 2.81177  -2
   0   8  14 -0.6668 2.81177   1
  -1   9  14 39.7801 4.29542  -2
   1   8  14 39.7801 4.29542   1
  -2  10  14 16.5994 14.2906  -2
   2   8  14 16.5994 14.2906   1
  10  -1  14 26.9913 3.51138  -2
 -10   9  14 26.9913 3.51138   1
   9   0  14 110.424 5.03679  -2
  -9   9  14 110.424 5.03679   1
   8   1  14 182.119 9.56932  -2
  -8   9  14 182.119 9.56932   1
   7   2  14 8.70362 5.57842  -2
  -7   9  14 8.70362 5.57842   1
   6   3  14 107.650 12.7220  -2
  -6   9  14 107.650 12.7220   1
   5   4  14 2.76275 9.49939  -2
  -5   9  14 2.76275 9.49939   1
   4   5  14 20.4555 4.65303  -2
  -4   9  14 20.4555 4.65303   1
   3   6  14 11.5657 2.60381  -2
  -3   9  14 11.5657 2.60381   1
   2   7  14 3.55935 2.89304  -2
  -2   9  14 3.55935 2.89304   1
   1   8  14 32.5934 4.87119  -2
  -1   9  14 32.5934 4.87119   1
   0   9  14 33.3933 4.53975  -2
   0   9  14 33.3933 4.53975   1
   9   1  14 44.4733 12.7685  -2
  -9  10  14 44.4733 12.7685   1
   8   2  14 88.7209 13.9955  -2
  -8  10  14 88.7209 13.9955   1
   7   3  14 7.64040 11.2509  -2
  -7  10  14 7.64040 11.2509   1
   6   4  14 43.1527 12.9158  -2
  -6  10  14 43.1527 12.9158   1
   5   5  14 29.4321 11.6810  -2
  -5  10  14 29.4321 11.6810   1
   4   6  14 80.0738 14.4036  -2
  -4  10  14 80.0738 14.4036   1
   3   7  14 81.5229 6.77424  -2
  -3  10  14 81.5229 6.77424   1
   2   8  14 21.9017 14.9772  -2
  -2  10  14 21.9017 14.9772   1
   1 -12  15 40.6873 3.02407   1
   2 -12  15 61.9178 2.67459   1
   3 -12  15 6.92104 1.43662   1
   4 -12  15 33.6951 2.54089   1
   5 -12  15 -0.4885 2.12936   1
   6 -12  15 8.73087 1.46329   1
   7 -12  15 1.04321 1.17423   1
   8 -12  15 6.53922 1.44525   1
  -1 -11  15 44.5058 2.66552   1
   0 -11  15 12.5756 1.67284   1
   1 -11  15 3.91610 1.42312   1
   2 -11  15 33.7206 2.08950   1
   3 -11  15 1.02399 1.19700   1
   4 -11  15 4.01766 1.29461   1
   5 -11  15 156.299 3.92954   1
   6 -11  15 5.27258 1.33275   1
   7 -11  15 0.44505 1.09919   1
   8 -11  15 34.8025 2.19608   1
   9 -11  15 106.174 3.28918   1
  -3 -10  15 4.39080 1.52238   1
  -2 -10  15 0.15452 1.22849   1
  -1 -10  15 4.67641 1.54945   1
   0 -10  15 2.08486 1.19431   1
   1 -10  15 191.781 4.34680   1
   2 -10  15 74.0427 2.62311   1
   3 -10  15 29.5528 1.83656   1
   4 -10  15 11.8937 1.36636   1
   5 -10  15 80.7752 2.70766   1
   6 -10  15 23.4037 1.81026   1
   7 -10  15 1.74464 1.11338   1
   8 -10  15 41.0590 1.82322   1
   9 -10  15 5.13646 1.24707   1
  10 -10  15 42.1963 2.27290   1
  -4  -9  15 7.44288 1.66465   1
  -3  -9  15 27.8920 2.40698   1
  -2  -9  15 1.72537 1.18986   1
  -1  -9  15 0.19345 1.02396   1
   0  -9  15 3.66572 1.05070   1
   1  -9  15 35.9443 1.78516   1
   2  -9  15 0.88276 0.89836   1
   3  -9  15 17.9623 1.44841   1
   4  -9  15 73.0818 3.34002   1
   5  -9  15 56.6773 2.15738   1
   6  -9  15 102.704 2.87035   1
   7  -9  15 121.387 2.71524   1
   8  -9  15 -0.8072 0.96656   1
   9  -9  15 36.7471 2.03219   1
  10  -9  15 30.4987 2.69024   1
  -5  -8  15 5.76800 1.55307   1
  -4  -8  15 58.0324 2.56488   1
  -3  -8  15 10.8733 1.37566   1
  -2  -8  15 232.959 4.72737   1
  -1  -8  15 7.72678 1.04377   1
   0  -8  15 0.92796 0.80381   1
   1  -8  15 41.4996 1.65775   1
   2  -8  15 0.11048 0.67922   1
   3  -8  15 300.516 5.49685   1
   4  -8  15 7.37260 1.03297   1
   5  -8  15 327.325 5.94478   1
   6  -8  15 97.3683 2.76328   1
   7  -8  15 9.14141 1.14907   1
   8  -8  15 30.5884 1.69291   1
   9  -8  15 39.3386 2.03766   1
  10  -8  15 3.36841 1.53691   1
  11  -8  15 2.86322 1.28796   1
  -6  -7  15 9.76813 1.70202   1
  -5  -7  15 0.84399 1.27258   1
  -4  -7  15 44.1054 2.20871   1
  -3  -7  15 12.2695 1.32837   1
  -2  -7  15 21.1092 1.46248   1
  -1  -7  15 6.65500 0.86265   1
   0  -7  15 49.4830 1.74702   1
   1  -7  15 11.8130 0.95955   1
   2  -7  15 132.587 2.92228   1
   3  -7  15 53.0023 1.62674   1
   4  -7  15 153.415 2.97971   1
   5  -7  15 0.51975 0.75804   1
   6  -7  15 427.901 6.21911   1
   7  -7  15 24.3265 1.50199   1
   8  -7  15 40.9751 1.87909   1
   9  -7  15 103.490 2.85289   1
  10  -7  15 1.36036 1.02297   1
  11  -7  15 53.8401 2.38143   1
  -7  -6  15 7.83645 1.52499   1
  -6  -6  15 78.6249 2.91001   1
  -5  -6  15 131.259 2.96447   1
  -4  -6  15 2.93090 0.89410   1
  -3  -6  15 6.85799 0.83786   1
  -2  -6  15 19.8613 1.06156   1
  -1  -6  15 115.582 2.54547   1
   0  -6  15 0.92636 0.63246   1
   1  -6  15 96.6784 2.18331   1
   2  -6  15 16.1105 0.98225   1
   3  -6  15 4.97060 0.70004   1
   4  -6  15 53.0823 1.55093   1
   5  -6  15 4.59572 0.77068   1
   6  -6  15 3.38628 0.72317   1
   7  -6  15 6.38568 0.94815   1
   8  -6  15 0.44442 0.92849   1
   9  -6  15 4.25800 1.00753   1
  10  -6  15 12.6096 1.46757   1
  -8  -5  15 1.20246 1.24352   1
  -7  -5  15 80.1084 2.56066   1
  -6  -5  15 87.4910 2.46662   1
  -5  -5  15 3.27490 0.96320   1
  -4  -5  15 24.6712 1.36058   1
  -3  -5  15 46.1354 1.42733   1
  -2  -5  15 140.517 2.43307   1
  -1  -5  15 9.17211 1.05260   1
   0  -5  15 10.9725 0.80353   1
   1  -5  15 263.566 3.90065   1
   2  -5  15 350.072 4.90378   1
   3  -5  15 93.5837 1.92970   1
   4  -5  15 83.3360 1.72387   1
   5  -5  15 12.1292 0.96671   1
   6  -5  15 62.0223 1.63740   1
   7  -5  15 31.9094 1.43320   1
   8  -5  15 1.49934 0.75335   1
  -9   4  15 25.5066 6.68914  -2
   9  -5  15 25.5066 6.68914   1
 -11   6  15 108.479 13.6722  -2
  11  -5  15 108.479 13.6722   1
  -8  -4  15 2.15561 1.26257   1
  -7  -4  15 69.2651 2.57231   1
  -6  -4  15 2.08907 0.95021   1
  -5  -4  15 364.987 5.65067   1
  -4  -4  15 85.5295 2.15053   1
  -3  -4  15 1.64748 0.55852   1
  -2  -4  15 126.918 1.81241   1
  -1  -4  15 7.90178 0.63401   1
   0  -4  15 117.400 1.98196   1
   1  -4  15 117.927 2.04080   1
   2  -4  15 300.684 4.06022   1
   3  -4  15 182.597 2.82726   1
   4  -4  15 45.9260 1.28881   1
   5  -4  15 131.909 2.38179   1
   6  -4  15 34.6384 1.16837   1
  -7   3  15 25.6387 4.11711  -2
   7  -4  15 25.6387 4.11711   1
  -8   4  15 24.9126 1.89630  -2
   8  -4  15 24.9126 1.89630   1
  -9   5  15 64.9912 2.42211  -2
   9  -4  15 64.9912 2.42211   1
  -9  -3  15 8.29889 1.51346   1
  -8  -3  15 45.0864 2.39553   1
  -7  -3  15 21.5794 1.39136   1
  -6  -3  15 10.9419 1.08912   1
  -5  -3  15 -0.7859 0.67288   1
  -4  -3  15 -0.1241 0.47112   1
  -3  -3  15 372.770 4.02001   1
  -2  -3  15 267.836 2.87617   1
  -1  -3  15 642.380 7.36508   1
   0  -3  15 33.1939 1.00541   1
   1  -3  15 64.4082 1.34568   1
   2  -3  15 207.611 3.28523   1
   3  -3  15 23.2156 0.92664   1
  -4   1  15 61.3300 5.10349  -2
   4  -3  15 61.3300 5.10349   1
  -5   2  15 11.8916 1.78823  -2
   5  -3  15 11.8916 1.78823   1
  -6   3  15 24.2220 1.54566  -2
   6  -3  15 24.2220 1.54566   1
  -7   4  15 26.0911 3.40026  -2
   7  -3  15 26.0911 3.40026   1
  -8   5  15 46.2760 1.89598  -2
   8  -3  15 46.2760 1.89598   1
  -9   6  15 179.053 4.79825  -2
   9  -3  15 179.053 4.79825   1
 -10   7  15 26.7923 2.90329  -2
  10  -3  15 26.7923 2.90329   1
 -10  -2  15 3.39393 1.83623   1
  -9  -2  15 60.8980 3.60914   1
  -8  -2  15 5.46929 1.24759   1
  -7  -2  15 5.82936 1.02055   1
  -6  -2  15 753.819 10.3733   1
  -5  -2  15 148.789 2.78768   1
  -4  -2  15 21.8380 0.83244   1
  -3  -2  15 306.608 3.34138   1
  -2  -2  15 185.512 2.37133   1
  -1  -2  15 10.4605 0.49065   1
   0  -2  15 314.904 4.63939   1
   1  -2  15 221.949 4.26269   1
  -2   0  15 166.040 10.3112  -2
   2  -2  15 166.040 10.3112   1
   3  -2  15 70.8195 1.48162   1
  -4   2  15 377.433 6.37374  -2
   4  -2  15 377.433 6.37374   1
  -5   3  15 143.665 3.28329  -2
   5  -2  15 143.665 3.28329   1
  -6   4  15 67.4552 1.95872  -2
   6  -2  15 67.4552 1.95872   1
  -7   5  15 35.4855 1.66698  -2
   7  -2  15 35.4855 1.66698   1
  -8   6  15 4.81143 1.94564  -2
   8  -2  15 4.81143 1.94564   1
  -9   7  15 17.6431 2.39268  -2
   9  -2  15 17.6431 2.39268   1
 -10   8  15 69.3400 3.54420  -2
  10  -2  15 69.3400 3.54420   1
 -10  -1  15 33.0742 2.78540   1
  -9  -1  15 0.05890 1.47119   1
  -8  -1  15 44.8879 2.28940   1
  -7  -1  15 1.88217 1.04091   1
  -6  -1  15 1.76391 0.72311   1
  -5  -1  15 225.434 3.93863   1
  -4  -1  15 31.0735 0.85149   1
  -3  -1  15 109.914 1.58002   1
  -2  -1  15 4.95243 0.42709   1
  -1  -1  15 209.634 2.95120   1
   0  -1  15 293.210 9.08982  -2
   0  -1  15 293.210 9.08982   1
  -1   0  15 206.494 4.32704  -2
   1  -1  15 206.494 4.32704   1
  -2   1  15 194.363 4.27585  -2
   2  -1  15 194.363 4.27585   1
  -3   2  15 150.660 3.12399  -2
   3  -1  15 150.660 3.12399   1
  -4   3  15 447.385 8.55788  -2
   4  -1  15 447.385 8.55788   1
  -5   4  15 139.068 3.08924  -2
   5  -1  15 139.068 3.08924   1
  -6   5  15 19.2352 1.65435  -2
   6  -1  15 19.2352 1.65435   1
  -7   6  15 31.0977 3.35868  -2
   7  -1  15 31.0977 3.35868   1
  -8   7  15 50.8246 2.71649  -2
   8  -1  15 50.8246 2.71649   1
  -9   8  15 20.9063 2.42498  -2
   9  -1  15 20.9063 2.42498   1
  10  -1  15 54.8218 3.76339   1
 -10   0  15 2.42988 1.67671   1
  -9   0  15 4.71018 1.18817   1
  -8   0  15 23.3153 1.69676   1
  -7   0  15 6.25667 1.20599   1
  -6   0  15 26.3536 1.21639   1
  -5   0  15 34.3554 1.19794   1
  -4   0  15 12.5608 0.67746   1
  -3   0  15 311.549 3.50343   1
   2  -2  15 181.050 6.33320  -2
  -2   0  15 181.050 6.33320   1
   1  -1  15 227.787 4.05323  -2
  -1   0  15 227.787 4.05323   1
   0   0  15 110.235 2.01148  -2
   0   0  15 110.235 2.01148   1
  -1   1  15 190.435 3.03769  -2
   1   0  15 190.435 3.03769   1
  -2   2  15 396.406 5.98298  -2
   2   0  15 396.406 5.98298   1
  -3   3  15 3.75709 1.22902  -2
   3   0  15 3.75709 1.22902   1
  -4   4  15 1.34757 1.00102  -2
   4   0  15 1.34757 1.00102   1
  -5   5  15 91.8538 3.76440  -2
   5   0  15 91.8538 3.76440   1
  -6   6  15 181.940 5.32793  -2
   6   0  15 181.940 5.32793   1
  -7   7  15 48.9569 2.68472  -2
   7   0  15 48.9569 2.68472   1
  -8   8  15 27.8680 2.71666  -2
   8   0  15 27.8680 2.71666   1
 -11   1  15 19.6716 2.55077   1
 -10   1  15 81.7382 3.63604   1
  -9   1  15 9.82927 1.32852   1
  -8   1  15 -0.2066 0.89023   1
  -7   1  15 2.49455 0.82654   1
  -6   1  15 42.7273 1.54889   1
  -5   1  15 254.971 3.40169   1
  -4   1  15 68.2044 1.38331   1
   3  -2  15 158.226 4.24553  -2
  -3   1  15 158.226 4.24553   1
   2  -1  15 167.636 3.36902  -2
  -2   1  15 167.636 3.36902   1
   1   0  15 215.704 4.66814  -2
  -1   1  15 215.704 4.66814   1
   0   1  15 15.1064 1.11364  -2
   0   1  15 15.1064 1.11364   1
  -1   2  15 103.801 3.56126  -2
   1   1  15 103.801 3.56126   1
  -2   3  15 254.908 4.40685  -2
   2   1  15 254.908 4.40685   1
  -3   4  15 125.021 9.43511  -2
   3   1  15 125.021 9.43511   1
  -4   5  15 143.998 6.55746  -2
   4   1  15 143.998 6.55746   1
  -5   6  15 422.359 9.52418  -2
   5   1  15 422.359 9.52418   1
  -6   7  15 48.2119 2.63297  -2
   6   1  15 48.2119 2.63297   1
  -7   8  15 133.213 4.31999  -2
   7   1  15 133.213 4.31999   1
  -8   9  15 69.8599 9.63142  -2
   8   1  15 69.8599 9.63142   1
 -11   2  15 88.4892 3.46294   1
 -10   2  15 4.01209 1.38957   1
  -9   2  15 71.9571 2.49507   1
  -8   2  15 0.01035 0.86078   1
  -7   2  15 5.08267 0.93676   1
   6  -4  15 20.8703 5.26508  -2
  -6   2  15 20.8703 5.26508   1
   5  -3  15 7.96812 3.50798  -2
  -5   2  15 7.96812 3.50798   1
   4  -2  15 361.804 7.33400  -2
  -4   2  15 361.804 7.33400   1
   3  -1  15 132.859 2.70608  -2
  -3   2  15 132.859 2.70608   1
   2   0  15 353.036 5.92114  -2
  -2   2  15 353.036 5.92114   1
   1   1  15 100.405 2.30880  -2
  -1   2  15 100.405 2.30880   1
   0   2  15 1.76328 1.08916  -2
   0   2  15 1.76328 1.08916   1
  -1   3  15 265.061 5.05510  -2
   1   2  15 265.061 5.05510   1
  -2   4  16 38.3402 3.72492  -2
   2   2  15 38.3402 3.72492   1
   2   2  16 38.3402 3.72492   1
  -2   4  15 18.8135 5.15712  -2
   2   2  15 18.8135 5.15712   1
  -3   5  15 49.7679 2.55573  -2
   3   2  15 49.7679 2.55573   1
  -4   6  15 231.402 6.27478  -2
   4   2  15 231.402 6.27478   1
  -5   7  15 66.5461 3.46724  -2
   5   2  15 66.5461 3.46724   1
  -6   8  15 9.07332 2.48808  -2
   6   2  15 9.07332 2.48808   1
  -7   9  15 203.058 7.43466  -2
   7   2  15 203.058 7.43466   1
  -8  10  15 60.7063 3.46835  -2
   8   2  15 60.7063 3.46835   1
 -11   3  15 24.6980 1.93849   1
 -10   3  15 6.51042 1.36058   1
  -9   3  15 53.1928 2.24525   1
  -8   3  15 165.151 3.53947   1
  -7   3  15 3.10346 1.00936   1
   6  -3  15 36.3804 6.70362  -2
  -6   3  15 36.3804 6.70362   1
   5  -2  15 182.962 4.10734  -2
  -5   3  15 182.962 4.10734   1
   4  -1  15 505.447 8.42521  -2
  -4   3  15 505.447 8.42521   1
   3   0  15 2.43845 1.37735  -2
  -3   3  15 2.43845 1.37735   1
   2   1  15 231.134 4.58904  -2
  -2   3  15 231.134 4.58904   1
   1   2  15 319.822 10.0770  -2
  -1   3  15 319.822 10.0770   1
   0   3  15 140.489 3.20898  -2
   0   3  15 140.489 3.20898   1
  -1   4  15 30.4605 1.64295  -2
   1   3  15 30.4605 1.64295   1
  -2   5  14 185.584 7.40851  -2
   2   3  15 185.584 7.40851   1
  -2   5  15 190.927 5.24025  -2
   2   3  15 190.927 5.24025   1
  -3   6  15 135.342 4.45719  -2
   3   3  15 135.342 4.45719   1
  -4   7  15 60.3505 3.46159  -2
   4   3  15 60.3505 3.46159   1
  -5   8  15 167.392 5.02764  -2
   5   3  15 167.392 5.02764   1
  -6   9  15 47.9909 3.42099  -2
   6   3  15 47.9909 3.42099   1
  -7  10  15 41.5813 3.90287  -2
   7   3  15 41.5813 3.90287   1
 -11   4  15 10.9003 1.96103   1
 -10   4  15 -0.2716 1.08975   1
   9  -5  15 29.8632 6.88242  -2
  -9   4  15 29.8632 6.88242   1
   8  -4  15 17.3692 6.04977  -2
  -8   4  15 17.3692 6.04977   1
   7  -3  15 27.1281 2.88356  -2
  -7   4  15 27.1281 2.88356   1
   6  -2  15 85.0245 4.84692  -2
  -6   4  15 85.0245 4.84692   1
   5  -1  15 136.752 3.46111  -2
  -5   4  15 136.752 3.46111   1
   4   0  15 2.09048 0.98750  -2
  -4   4  15 2.09048 0.98750   1
   3   1  15 108.943 2.23233  -2
  -3   4  15 108.943 2.23233   1
   2   2  15 13.8720 1.22871  -2
  -2   4  15 13.8720 1.22871   1
   1   3  15 33.2058 1.33419  -2
  -1   4  15 33.2058 1.33419   1
   0   4  15 1.41765 1.20627  -2
   0   4  15 1.41765 1.20627   1
  -1   5  15 462.733 8.38290  -2
   1   4  15 462.733 8.38290   1
  -2   6  15 163.752 5.03668  -2
   2   4  15 163.752 5.03668   1
  -3   7  15 339.258 8.51563  -2
   3   4  15 339.258 8.51563   1
  -4   8  15 157.307 5.46204  -2
   4   4  15 157.307 5.46204   1
  -5   9  15 7.99018 2.98031  -2
   5   4  15 7.99018 2.98031   1
  -6  10  15 3.02746 3.38201  -2
   6   4  15 3.02746 3.38201   1
 -11   5  15 9.76355 2.30117   1
  10  -5  15 160.353 6.02418  -2
 -10   5  15 160.353 6.02418   1
   9  -4  15 60.9619 4.16239  -2
  -9   5  15 60.9619 4.16239   1
   8  -3  15 43.2682 3.02949  -2
  -8   5  15 43.2682 3.02949   1
   7  -2  15 31.9452 2.53737  -2
  -7   5  15 31.9452 2.53737   1
   6  -1  15 28.8587 3.93592  -2
  -6   5  15 28.8587 3.93592   1
   5   0  15 106.279 2.91830  -2
  -5   5  15 106.279 2.91830   1
   4   1  15 176.947 3.19483  -2
  -4   5  15 176.947 3.19483   1
   3   2  15 46.0161 1.87411  -2
  -3   5  15 46.0161 1.87411   1
   2   3  15 165.281 5.35504  -2
  -2   5  15 165.281 5.35504   1
   1   4  15 476.865 8.53960  -2
  -1   5  15 476.865 8.53960   1
   0   5  15 7.94046 2.12611  -2
   0   5  15 7.94046 2.12611   1
  -1   6  15 96.8699 3.19368  -2
   1   5  15 96.8699 3.19368   1
  -2   7  15 48.7163 3.37257  -2
   2   5  15 48.7163 3.37257   1
  -3   8  15 260.317 7.42250  -2
   3   5  15 260.317 7.42250   1
  -4   9  15 62.7453 6.40001  -2
   4   5  15 62.7453 6.40001   1
  11  -5  15 131.040 6.25982  -2
 -11   6  15 131.040 6.25982   1
  10  -4  15 24.8593 4.45279  -2
 -10   6  15 24.8593 4.45279   1
   9  -3  15 140.028 5.47928  -2
  -9   6  15 140.028 5.47928   1
   8  -2  15 5.44064 2.09691  -2
  -8   6  15 5.44064 2.09691   1
   7  -1  15 35.9202 2.45711  -2
  -7   6  15 35.9202 2.45711   1
   6   0  15 217.089 8.22829  -2
  -6   6  15 217.089 8.22829   1
   5   1  15 517.088 8.83088  -2
  -5   6  15 517.088 8.83088   1
   4   2  15 243.477 5.26921  -2
  -4   6  15 243.477 5.26921   1
   3   3  15 154.981 5.29312  -2
  -3   6  15 154.981 5.29312   1
   2   4  15 139.874 3.68409  -2
  -2   6  15 139.874 3.68409   1
   1   5  15 95.2052 3.11379  -2
  -1   6  15 95.2052 3.11379   1
   0   6  15 87.5190 3.92046  -2
   0   6  15 87.5190 3.92046   1
  -1   7  15 65.4957 3.84342  -2
   1   6  15 65.4957 3.84342   1
  -2   8  15 27.4020 3.00035  -2
   2   6  15 27.4020 3.00035   1
  -3   9  15 35.8188 4.02855  -2
   3   6  15 35.8188 4.02855   1
  -4  10  15 27.5219 3.13306  -2
   4   6  15 27.5219 3.13306   1
  11  -4  15 7.59418 3.91819  -2
 -11   7  15 7.59418 3.91819   1
  10  -3  15 33.0716 4.16357  -2
 -10   7  15 33.0716 4.16357   1
   9  -2  15 31.0442 3.15594  -2
  -9   7  15 31.0442 3.15594   1
   8  -1  15 47.8605 2.86842  -2
  -8   7  15 47.8605 2.86842   1
   7   0  15 52.6591 2.67858  -2
  -7   7  15 52.6591 2.67858   1
   6   1  15 54.1951 4.79668  -2
  -6   7  15 54.1951 4.79668   1
   5   2  15 61.9996 4.82621  -2
  -5   7  15 61.9996 4.82621   1
   4   3  15 69.3829 3.06226  -2
  -4   7  15 69.3829 3.06226   1
   3   4  15 311.077 7.66041  -2
  -3   7  15 311.077 7.66041   1
   2   5  15 47.3218 3.24477  -2
  -2   7  15 47.3218 3.24477   1
   1   6  15 52.7354 2.90389  -2
  -1   7  15 52.7354 2.90389   1
   0   7  15 1.04728 2.85386  -2
   0   7  15 1.04728 2.85386   1
  -1   8  15 26.4115 2.99748  -2
   1   7  15 26.4115 2.99748   1
  -2   9  15 35.5649 13.1994  -2
   2   7  15 35.5649 13.1994   1
  -3  10  15 108.869 4.22903  -2
   3   7  15 108.869 4.22903   1
  10  -2  15 61.5875 4.14270  -2
 -10   8  15 61.5875 4.14270   1
   9  -1  15 23.8413 2.82997  -2
  -9   8  15 23.8413 2.82997   1
   8   0  15 32.0787 3.03398  -2
  -8   8  15 32.0787 3.03398   1
   7   1  15 151.892 13.0135  -2
  -7   8  15 151.892 13.0135   1
   6   2  15 25.3383 3.14070  -2
  -6   8  15 25.3383 3.14070   1
   5   3  15 153.355 8.92915  -2
  -5   8  15 153.355 8.92915   1
   4   4  15 127.928 9.21727  -2
  -4   8  15 127.928 9.21727   1
   3   5  15 235.116 5.77337  -2
  -3   8  15 235.116 5.77337   1
   2   6  15 12.4870 3.19016  -2
  -2   8  15 12.4870 3.19016   1
   1   7  15 24.2658 3.43730  -2
  -1   8  15 24.2658 3.43730   1
   0   8  15 21.9982 3.18098  -2
   0   8  15 21.9982 3.18098   1
  -1   9  15 97.4954 5.88076  -2
   1   8  15 97.4954 5.88076   1
   2   8  15 20.7877 1.94762   1
   9   0  15 46.6022 10.9158  -2
  -9   9  15 46.6022 10.9158   1
   8   1  15 67.7320 11.5556  -2
  -8   9  15 67.7320 11.5556   1
   7   2  15 162.047 14.6842  -2
  -7   9  15 162.047 14.6842   1
   6   3  15 40.3984 10.4691  -2
  -6   9  15 40.3984 10.4691   1
   5   4  15 9.46049 9.94507  -2
  -5   9  15 9.46049 9.94507   1
   4   5  15 45.0708 11.3250  -2
  -4   9  15 45.0708 11.3250   1
   3   6  15 50.8765 3.25238  -2
  -3   9  15 50.8765 3.25238   1
   2   7  15 51.3264 4.16457  -2
  -2   9  15 51.3264 4.16457   1
   1   8  15 86.4848 9.05799  -2
  -1   9  15 86.4848 9.05799   1
   0   9  15 13.0269 3.92206  -2
   0   9  15 13.0269 3.92206   1
   8   2  15 80.3418 13.6427  -2
  -8  10  15 80.3418 13.6427   1
   7   3  15 23.1600 11.7596  -2
  -7  10  15 23.1600 11.7596   1
   6   4  15 10.7810 12.0757  -2
  -6  10  15 10.7810 12.0757   1
   5   5  15 63.2119 13.3398  -2
  -5  10  15 63.2119 13.3398   1
   4   6  15 17.2568 13.2897  -2
  -4  10  15 17.2568 13.2897   1
   3   7  15 76.2433 5.35820  -2
  -3  10  15 76.2433 5.35820   1
   1 -12  16 -0.4729 1.73871   1
   2 -12  16 6.34023 1.62257   1
   3 -12  16 29.4945 2.33107   1
   4 -12  16 0.69816 1.21081   1
   5 -12  16 19.5648 1.93205   1
   6 -12  16 5.83105 1.45711   1
   7 -12  16 64.4695 2.72595   1
   8 -12  16 3.77758 1.40717   1
  -1 -11  16 70.8656 4.51613   1
   0 -11  16 9.66538 1.55129   1
   1 -11  16 0.17140 1.15408   1
   2 -11  16 4.35920 1.29866   1
   3 -11  16 13.0958 1.48176   1
   4 -11  16 66.5991 2.85176   1
   5 -11  16 158.393 4.05120   1
   6 -11  16 5.26096 1.49135   1
   7 -11  16 5.46900 1.33626   1
   8 -11  16 176.115 4.34997   1
   9 -11  16 8.65578 1.48594   1
  -2 -10  16 2.77363 1.36659   1
  -1 -10  16 8.00628 1.48312   1
   0 -10  16 7.68895 1.41229   1
   1 -10  16 77.5831 2.72568   1
   2 -10  16 26.7906 1.86636   1
   3 -10  16 100.933 2.98654   1
   4 -10  16 119.820 3.25330   1
   5 -10  16 11.5157 1.38908   1
   6 -10  16 11.7645 1.37022   1
   7 -10  16 10.7304 1.34921   1
   8 -10  16 19.2937 1.81430   1
   9 -10  16 7.87707 1.35748   1
  10 -10  16 0.01856 1.25511   1
  -4  -9  16 45.1504 3.63877   1
  -3  -9  16 9.53998 1.50987   1
  -2  -9  16 13.3374 1.50983   1
  -1  -9  16 -0.0841 0.98797   1
   0  -9  16 87.7924 2.53382   1
   1  -9  16 90.0018 2.76087   1
   2  -9  16 24.4415 1.66172   1
   3  -9  16 21.0272 1.55305   1
   4  -9  16 0.69132 0.97503   1
   5  -9  16 218.756 4.61582   1
   6  -9  16 45.6375 2.04708   1
   7  -9  16 1.37136 1.06899   1
   8  -9  16 18.3722 1.42535   1
   9  -9  16 0.38203 1.34829   1
  10  -9  16 6.98961 1.33785   1
  -5  -8  16 5.24394 2.04588   1
  -4  -8  16 -0.3571 1.22563   1
  -3  -8  16 8.39615 1.35659   1
  -2  -8  16 10.9194 1.37343   1
  -1  -8  16 11.9688 1.19112   1
   0  -8  16 83.6620 2.34082   1
   1  -8  16 7.43304 0.97554   1
   2  -8  16 7.66063 0.91796   1
   3  -8  16 90.7517 2.55041   1
   4  -8  16 16.7026 1.33089   1
   5  -8  16 -0.3023 0.86290   1
   6  -8  16 4.61147 1.03075   1
   7  -8  16 189.646 3.91562   1
   8  -8  16 2.10888 1.01947   1
   9  -8  16 41.8774 2.08972   1
  10  -8  16 22.7330 1.70785   1
  -6  -7  16 6.97572 1.94887   1
  -5  -7  16 2.61112 1.35526   1
  -4  -7  16 55.5608 2.38940   1
  -3  -7  16 44.3760 2.12742   1
  -2  -7  16 4.80637 1.01360   1
  -1  -7  16 18.6614 1.37305   1
   0  -7  16 -0.3602 0.70674   1
   1  -7  16 33.5325 1.47202   1
   2  -7  16 84.4684 2.21986   1
   3  -7  16 155.036 3.01393   1
   4  -7  16 214.077 3.85000   1
   5  -7  16 193.708 3.99284   1
   6  -7  16 5.50107 1.11557   1
   7  -7  16 87.8384 2.43168   1
   8  -7  16 172.458 3.73674   1
   9  -7  16 30.4080 1.79597   1
  10  -7  16 0.19927 1.08215   1
  11  -7  16 30.9135 2.12381   1
  -7  -6  16 46.1954 2.60076   1
  -6  -6  16 7.42447 1.48670   1
  -5  -6  16 95.5389 2.98723   1
  -4  -6  16 68.0937 2.44871   1
  -3  -6  16 1.09089 0.89311   1
  -2  -6  16 16.6563 1.17259   1
  -1  -6  16 24.7208 1.36309   1
   0  -6  16 76.2101 1.98449   1
   1  -6  16 1.37431 0.64351   1
   2  -6  16 19.2741 1.03467   1
   3  -6  16 65.9633 1.65999   1
   4  -6  16 209.797 3.68781   1
   5  -6  16 1.75860 0.71171   1
   6  -6  16 46.9128 1.60221   1
   7  -6  16 92.7392 2.33839   1
   8  -6  16 4.04127 0.96512   1
   9  -6  16 34.8978 1.86647   1
  10  -6  16 65.0482 2.66986   1
  11  -6  16 5.74881 2.21474   1
  -8  -5  16 46.0459 2.54586   1
  -7  -5  16 82.2194 2.58793   1
  -6  -5  16 7.78798 1.15564   1
  -5  -5  16 67.4955 2.08788   1
  -4  -5  16 5.45190 0.87306   1
  -3  -5  16 22.2029 1.19004   1
  -2  -5  16 25.5334 1.08247   1
  -1  -5  16 52.4382 1.49077   1
   0  -5  16 445.419 5.95855   1
   1  -5  16 66.1111 1.53271   1
   2  -5  16 67.5134 1.56621   1
   3  -5  16 235.158 3.82064   1
   4  -5  16 48.5296 1.70378   1
   5  -5  16 21.2656 1.25635   1
   6  -5  16 2.35163 0.78555   1
   7  -5  16 20.1656 1.28182   1
  -8   3  16 116.087 11.5367  -2
   8  -5  16 116.087 11.5367   1
  -9   4  16 51.3473 7.28634  -2
   9  -5  16 51.3473 7.28634   1
 -11   6  16 8.88744 11.2065  -2
  11  -5  16 8.88744 11.2065   1
  -8  -4  16 3.65989 1.47362   1
  -7  -4  16 14.2504 1.59792   1
  -6  -4  16 137.407 3.01109   1
  -5  -4  16 0.52031 0.83359   1
  -4  -4  16 13.1743 1.02336   1
  -3  -4  16 10.4978 0.77721   1
  -2  -4  16 32.1923 1.02160   1
  -1  -4  16 4.36867 0.59086   1
   0  -4  16 102.023 1.89912   1
   1  -4  16 511.594 6.37806   1
   2  -4  16 95.0010 1.88503   1
   3  -4  16 28.7337 1.11879   1
   4  -4  16 58.7785 1.62864   1
   5  -4  16 8.38296 0.91201   1
   6  -4  16 282.567 4.28865   1
  -7   3  16 10.2637 5.78873  -2
   7  -4  16 10.2637 5.78873   1
  -8   4  16 17.2467 6.26213  -2
   8  -4  16 17.2467 6.26213   1
  -9   5  16 38.5342 2.22521  -2
   9  -4  16 38.5342 2.22521   1
  -9  -3  16 6.22837 1.57738   1
  -8  -3  16 38.2267 2.31791   1
  -7  -3  16 45.3569 1.92960   1
  -6  -3  16 16.3096 1.23964   1
  -5  -3  16 50.2973 1.69849   1
  -4  -3  16 193.641 2.82251   1
  -3  -3  16 24.5739 0.81816   1
[truncated: 144,440 more chars]
