# Supplementary material for: Intriguing Reactivity of a 1,2‐Dihydrodialumane Towards Organic Azides – From a Terminal Diazido–Dialumane to Pendulum‐Clock‐Like Azide Bridging
Source: Angew Chem Int Ed Engl. 2025 Jul 4;64(33):e202503638. doi: 10.1002/anie.202503638 (PMC12338445; doi:10.1002/anie.202503638)
Supplement: Supplementary file 2 — Supporting Information [file ANIE-64-e202503638-s001.zip › 2_out.cif]

 
data_2
 
_audit_creation_method            'SHELXL-2019/3'
_shelx_SHELXL_version_number      '2019/3'
_chemical_name_systematic         ?
_chemical_name_common             ?
_chemical_melting_point           ?
_chemical_formula_moiety          '2(C31 H49 Al N6 Si2), C7 H8'
_chemical_formula_sum
 'C34.50 H53 Al N6 Si2' 
_chemical_formula_weight          634.99

loop_
 _atom_type_symbol
 _atom_type_description
 _atom_type_scat_dispersion_real
 _atom_type_scat_dispersion_imag
 _atom_type_scat_source
 'C'  'C'   0.0033   0.0016
 'International Tables Vol C Tables 4.2.6.8 and 6.1.1.4'
 'H'  'H'   0.0000   0.0000
 'International Tables Vol C Tables 4.2.6.8 and 6.1.1.4'
 'N'  'N'   0.0061   0.0033
 'International Tables Vol C Tables 4.2.6.8 and 6.1.1.4'
 'Al'  'Al'   0.0645   0.0514
 'International Tables Vol C Tables 4.2.6.8 and 6.1.1.4'
 'Si'  'Si'   0.0817   0.0704
 'International Tables Vol C Tables 4.2.6.8 and 6.1.1.4'
 
_space_group_crystal_system       monoclinic
_space_group_IT_number            15
_space_group_name_H-M_alt         'C 2/c'
_space_group_name_Hall            '-C 2yc'
 
_shelx_space_group_comment
;
The symmetry employed for this shelxl refinement is uniquely defined
by the following loop, which should always be used as a source of
symmetry information in preference to the above space-group names.
They are only intended as comments.
;
 
loop_
 _space_group_symop_operation_xyz
 'x, y, z'
 '-x, y, -z+1/2'
 'x+1/2, y+1/2, z'
 '-x+1/2, y+1/2, -z+1/2'
 '-x, -y, -z'
 'x, -y, z-1/2'
 '-x+1/2, -y+1/2, -z'
 'x+1/2, -y+1/2, z-1/2'
 
_cell_length_a                    28.496(3)
_cell_length_b                    17.773(2)
_cell_length_c                    19.542(2)
_cell_angle_alpha                 90
_cell_angle_beta                  128.56(2)
_cell_angle_gamma                 90
_cell_volume                      7739(2)
_cell_formula_units_Z             8
_cell_measurement_temperature     100(2)
_cell_measurement_reflns_used     9685
_cell_measurement_theta_min       2.493
_cell_measurement_theta_max       25.557
 
_exptl_crystal_description        block
_exptl_crystal_colour             yellow
_exptl_crystal_density_meas       ?
_exptl_crystal_density_method     ?
_exptl_crystal_density_diffrn     1.090          
_exptl_crystal_F_000              2744
_exptl_transmission_factor_min    ?
_exptl_transmission_factor_max    ?
_exptl_crystal_size_max           0.195
_exptl_crystal_size_mid           0.168
_exptl_crystal_size_min           0.115
_exptl_absorpt_coefficient_mu     0.144
_shelx_estimated_absorpt_T_min    0.972
_shelx_estimated_absorpt_T_max    0.984
_exptl_absorpt_correction_type    multi-scan
_exptl_absorpt_correction_T_min   0.6961
_exptl_absorpt_correction_T_max   0.7454
_exptl_absorpt_process_details    'SADABS-2016/2'
_exptl_absorpt_special_details    ?
_diffrn_ambient_temperature       100(2)
_diffrn_radiation_wavelength      0.71073
_diffrn_radiation_type            MoK\a
_diffrn_source                    'Incoatec Microsource'
_diffrn_detector_type             'Bruker Photon III C7 CMOS'
_diffrn_measurement_device_type   'Bruker Smart APEX II Quazar'
_diffrn_measurement_method        '\f and \w scans'
_diffrn_detector_area_resol_mean  ?
_diffrn_reflns_number             218671
_diffrn_reflns_av_unetI/netI      0.0226
_diffrn_reflns_av_R_equivalents   0.0632
_diffrn_reflns_limit_h_min        -35
_diffrn_reflns_limit_h_max        35
_diffrn_reflns_limit_k_min        -22
_diffrn_reflns_limit_k_max        22
_diffrn_reflns_limit_l_min        -24
_diffrn_reflns_limit_l_max        24
_diffrn_reflns_theta_min          1.466
_diffrn_reflns_theta_max          26.438
_diffrn_reflns_theta_full         25.242
_diffrn_measured_fraction_theta_max   0.996
_diffrn_measured_fraction_theta_full  0.998
_diffrn_reflns_Laue_measured_fraction_max    0.996
_diffrn_reflns_Laue_measured_fraction_full   0.998
_diffrn_reflns_point_group_measured_fraction_max   0.996
_diffrn_reflns_point_group_measured_fraction_full  0.998
_reflns_number_total              7938
_reflns_number_gt                 6454
_reflns_threshold_expression      'I > 2\s(I)'
_reflns_Friedel_coverage          0.000
_reflns_Friedel_fraction_max      .
_reflns_Friedel_fraction_full     .
 
_reflns_special_details
;
 Reflections were merged by SHELXL according to the crystal
 class for the calculation of statistics and refinement.
 
 _reflns_Friedel_fraction is defined as the number of unique
 Friedel pairs measured divided by the number that would be
 possible theoretically, ignoring centric projections and
 systematic absences.
;
 
_computing_data_collection        'Bruker APEX2 v2012.2'
_computing_cell_refinement        'Bruker SAINT V8.40B'
_computing_data_reduction         'Bruker SAINT V8.40B'
_computing_structure_solution     'SHELXT(Sheldrick,Acta Cryst.(2015)A71,3-8)'
_computing_structure_refinement 'SHELXL-2019/1 (Sheldrick, 2019)'
_computing_molecular_graphics     'ShelXle Rev: 1387'
_computing_publication_material   'ShelXle Rev: 1387'
_refine_special_details           ?
_refine_ls_structure_factor_coef  Fsqd
_refine_ls_matrix_type            full
_refine_ls_weighting_scheme       calc
_refine_ls_weighting_details
'w=1/[\s^2^(Fo^2^)+(0.0378P)^2^+9.9094P] where P=(Fo^2^+2Fc^2^)/3'
_atom_sites_solution_primary      ?
_atom_sites_solution_secondary    ?
_atom_sites_solution_hydrogens    geom
_refine_ls_hydrogen_treatment     constr
_refine_ls_extinction_method      none
_refine_ls_extinction_coef        .
_refine_ls_number_reflns          7938
_refine_ls_number_parameters      439
_refine_ls_number_restraints      122
_refine_ls_R_factor_all           0.0520
_refine_ls_R_factor_gt            0.0387
_refine_ls_wR_factor_ref          0.0973
_refine_ls_wR_factor_gt           0.0887
_refine_ls_goodness_of_fit_ref    1.048
_refine_ls_restrained_S_all       1.043
_refine_ls_shift/su_max           0.008
_refine_ls_shift/su_mean          0.000
 
loop_
 _atom_site_label
 _atom_site_type_symbol
 _atom_site_fract_x
 _atom_site_fract_y
 _atom_site_fract_z
 _atom_site_U_iso_or_equiv
 _atom_site_adp_type
 _atom_site_occupancy
 _atom_site_site_symmetry_order  
 _atom_site_calc_flag
 _atom_site_refinement_flags_posn
 _atom_site_refinement_flags_adp
 _atom_site_refinement_flags_occupancy
 _atom_site_disorder_assembly
 _atom_site_disorder_group
Si1 Si 0.37795(2) 0.53484(2) 0.27626(3) 0.02194(11) Uani 1 1 d . . . . .
Si2 Si 0.16153(2) 0.61074(2) 0.24590(3) 0.02211(11) Uani 1 1 d . . . . .
Al1 Al 0.28244(2) 0.65274(2) 0.26532(3) 0.01580(10) Uani 1 1 d . . . . .
N1 N 0.24056(5) 0.70996(7) 0.16263(8) 0.0165(3) Uani 1 1 d . . . . .
N2 N 0.32536(5) 0.73372(6) 0.34237(8) 0.0172(3) Uani 1 1 d . . . . .
N3 N 0.31919(6) 0.56470(7) 0.27498(8) 0.0188(3) Uani 1 1 d . . . . .
N4 N 0.29038(6) 0.50369(7) 0.28148(9) 0.0228(3) Uani 1 1 d . . . . .
N5 N 0.24534(6) 0.51944(7) 0.27744(9) 0.0240(3) Uani 1 1 d . . . . .
N6 N 0.23066(6) 0.59586(7) 0.26943(8) 0.0194(3) Uani 1 1 d . . . . .
C1 C 0.20419(7) 0.68435(8) 0.07426(10) 0.0185(3) Uani 1 1 d . . . . .
C2 C 0.19820(7) 0.61106(9) 0.04558(11) 0.0236(3) Uani 1 1 d . . . . .
H2 H 0.220388 0.570972 0.085599 0.028 Uiso 1 1 calc R U . . .
C3 C 0.15834(8) 0.59866(9) -0.04420(11) 0.0283(4) Uani 1 1 d . . . . .
H3 H 0.152947 0.549041 -0.066102 0.034 Uiso 1 1 calc R U . . .
C4 C 0.12632(8) 0.65745(10) -0.10235(11) 0.0291(4) Uani 1 1 d . . . . .
H4 H 0.099722 0.647652 -0.163458 0.035 Uiso 1 1 calc R U . . .
C5 C 0.13269(7) 0.73082(9) -0.07223(10) 0.0254(3) Uani 1 1 d . . . . .
H5 H 0.110660 0.770986 -0.112197 0.031 Uiso 1 1 calc R U . . .
C6 C 0.17178(7) 0.74394(8) 0.01713(10) 0.0194(3) Uani 1 1 d . . . . .
C7 C 0.18745(7) 0.81506(8) 0.06984(10) 0.0197(3) Uani 1 1 d . . . . .
C8 C 0.13270(7) 0.85306(9) 0.05306(11) 0.0288(4) Uani 1 1 d . . . . .
H8A H 0.104674 0.869003 -0.008235 0.043 Uiso 1 1 calc R U . . .
H8B H 0.145831 0.897074 0.091240 0.043 Uiso 1 1 calc R U . . .
H8C H 0.112666 0.817353 0.065487 0.043 Uiso 1 1 calc R U . . .
C9 C 0.22180(8) 0.87168(10) 0.05594(11) 0.0304(4) Uani 1 1 d . . . . .
H9A H 0.195119 0.890658 -0.004242 0.046 Uiso 1 1 calc R U . . .
H9B H 0.256380 0.846624 0.066376 0.046 Uiso 1 1 calc R U . . .
H9C H 0.235743 0.913753 0.096866 0.046 Uiso 1 1 calc R U . . .
C10 C 0.23053(6) 0.78388(8) 0.16277(10) 0.0170(3) Uani 1 1 d . . . . .
C11 C 0.25555(7) 0.82697(8) 0.23747(10) 0.0194(3) Uani 1 1 d . . . . .
H11 H 0.240256 0.876407 0.229710 0.023 Uiso 1 1 calc R U . . .
C12 C 0.30117(7) 0.80376(8) 0.32277(10) 0.0184(3) Uani 1 1 d . . . . .
C13 C 0.32190(8) 0.85878(9) 0.39541(11) 0.0271(4) Uani 1 1 d . . . . .
H13A H 0.310978 0.909971 0.371634 0.041 Uiso 1 1 calc R U . . .
H13B H 0.365570 0.855283 0.440163 0.041 Uiso 1 1 calc R U . . .
H13C H 0.302631 0.846822 0.421642 0.041 Uiso 1 1 calc R U . . .
C14 C 0.38387(7) 0.72235(8) 0.42670(10) 0.0202(3) Uani 1 1 d . . . . .
C15 C 0.38928(7) 0.68635(8) 0.49527(10) 0.0232(3) Uani 1 1 d . . . . .
C16 C 0.44686(8) 0.67515(9) 0.57387(11) 0.0312(4) Uani 1 1 d . . . . .
H16 H 0.451445 0.649871 0.620554 0.037 Uiso 1 1 calc R U . . .
C17 C 0.49705(8) 0.69981(10) 0.58537(11) 0.0344(4) Uani 1 1 d . . . . .
H17 H 0.535735 0.692200 0.639767 0.041 Uiso 1 1 calc R U . . .
C18 C 0.49114(8) 0.73579(9) 0.51748(12) 0.0309(4) Uani 1 1 d . . . . .
H18 H 0.526014 0.753395 0.526250 0.037 Uiso 1 1 calc R U . . .
C19 C 0.43489(7) 0.74669(8) 0.43636(11) 0.0241(3) Uani 1 1 d . . . . .
C20 C 0.43071(7) 0.78340(9) 0.36215(12) 0.0280(4) Uani 1 1 d . . . . .
H20 H 0.391750 0.767739 0.305704 0.034 Uiso 1 1 calc R U . . .
C21 C 0.43102(10) 0.86990(10) 0.36680(14) 0.0403(5) Uani 1 1 d . . . . .
H21A H 0.432225 0.891135 0.321639 0.060 Uiso 1 1 calc R U . . .
H21B H 0.466405 0.886547 0.424609 0.060 Uiso 1 1 calc R U . . .
H21C H 0.394613 0.887084 0.357118 0.060 Uiso 1 1 calc R U . . .
C22 C 0.48126(8) 0.75767(12) 0.36032(14) 0.0400(5) Uani 1 1 d . . . . .
H22A H 0.472089 0.773198 0.305014 0.060 Uiso 1 1 calc R U . . .
H22B H 0.484827 0.702757 0.365491 0.060 Uiso 1 1 calc R U . . .
H22C H 0.519174 0.780618 0.409280 0.060 Uiso 1 1 calc R U . . .
C23 C 0.33550(8) 0.65999(9) 0.48749(11) 0.0268(4) Uani 1 1 d . . . . .
H23 H 0.298541 0.672300 0.427120 0.032 Uiso 1 1 calc R U . . .
C24 C 0.33157(9) 0.70145(10) 0.55273(12) 0.0367(4) Uani 1 1 d . . . . .
H24A H 0.330193 0.755840 0.543364 0.055 Uiso 1 1 calc R U . . .
H24B H 0.366848 0.689238 0.612603 0.055 Uiso 1 1 calc R U . . .
H24C H 0.295152 0.685741 0.543846 0.055 Uiso 1 1 calc R U . . .
C25 C 0.33697(9) 0.57453(10) 0.49959(12) 0.0336(4) Uani 1 1 d . . . . .
H25A H 0.300546 0.558661 0.490593 0.050 Uiso 1 1 calc R U . . .
H25B H 0.372286 0.561084 0.558967 0.050 Uiso 1 1 calc R U . . .
H25C H 0.339028 0.549250 0.456957 0.050 Uiso 1 1 calc R U . . .
C26 C 0.15815(8) 0.71282(10) 0.26390(13) 0.0317(4) Uani 1 1 d . . . . .
H26A H 0.160325 0.742345 0.223599 0.048 Uiso 1 1 calc R U . . .
H26B H 0.191969 0.726021 0.324362 0.048 Uiso 1 1 calc R U . . .
H26C H 0.120368 0.723807 0.253209 0.048 Uiso 1 1 calc R U . . .
C27 C 0.09938(8) 0.58706(11) 0.12904(12) 0.0358(4) Uani 1 1 d . . . . .
H27A H 0.103682 0.616888 0.091061 0.054 Uiso 1 1 calc R U . . .
H27B H 0.060734 0.598478 0.115488 0.054 Uiso 1 1 calc R U . . .
H27C H 0.101105 0.533401 0.119254 0.054 Uiso 1 1 calc R U . . .
C28 C 0.15521(8) 0.55349(12) 0.31944(13) 0.0387(5) Uani 1 1 d . . . . .
H28A H 0.115661 0.561437 0.304192 0.058 Uiso 1 1 calc R U . . .
H28B H 0.186506 0.568732 0.380281 0.058 Uiso 1 1 calc R U . . .
H28C H 0.160145 0.500130 0.312616 0.058 Uiso 1 1 calc R U . . .
C29 C 0.44960(8) 0.53045(11) 0.38984(12) 0.0374(4) Uani 1 1 d . . . . .
H29A H 0.482381 0.517293 0.388413 0.056 Uiso 1 1 calc R U . . .
H29B H 0.446480 0.492185 0.422931 0.056 Uiso 1 1 calc R U . . .
H29C H 0.457736 0.579554 0.418072 0.056 Uiso 1 1 calc R U . . .
C30 C 0.38269(9) 0.60541(10) 0.21028(12) 0.0341(4) Uani 1 1 d . . . . .
H30A H 0.345628 0.604144 0.149614 0.051 Uiso 1 1 calc R U . . .
H30B H 0.416905 0.593482 0.211796 0.051 Uiso 1 1 calc R U . . .
H30C H 0.388029 0.655733 0.234710 0.051 Uiso 1 1 calc R U . . .
C31 C 0.36092(10) 0.44048(10) 0.22449(13) 0.0383(5) Uani 1 1 d . . . . .
H31A H 0.323215 0.442758 0.164491 0.058 Uiso 1 1 calc R U . . .
H31B H 0.357072 0.403874 0.258236 0.058 Uiso 1 1 calc R U . . .
H31C H 0.393509 0.425102 0.223478 0.058 Uiso 1 1 calc R U . . .
C1A C 0.4772(7) 0.9505(5) 0.6676(8) 0.0341(15) Uani 0.5 1 d D U P A -1
C2A C 0.4810(7) 0.8730(5) 0.6783(9) 0.0364(17) Uani 0.5 1 d D U P A -1
H2A H 0.468361 0.840876 0.630789 0.044 Uiso 0.5 1 calc R U P A -1
C3A C 0.5034(9) 0.8428(2) 0.7589(9) 0.0491(17) Uani 0.5 1 d D U P A -1
H3A H 0.505912 0.789743 0.766044 0.059 Uiso 0.5 1 calc R U P A -1
C4A C 0.5222(7) 0.8887(6) 0.8296(9) 0.052(2) Uani 0.5 1 d D U P A -1
H4A H 0.537332 0.867202 0.884333 0.063 Uiso 0.5 1 calc R U P A -1
C5A C 0.5186(7) 0.9656(6) 0.8193(8) 0.047(2) Uani 0.5 1 d D U P A -1
H5A H 0.531324 0.997502 0.867067 0.056 Uiso 0.5 1 calc R U P A -1
C6A C 0.4966(9) 0.9964(2) 0.7395(8) 0.0368(17) Uani 0.5 1 d D U P A -1
H6A H 0.494399 1.049582 0.733027 0.044 Uiso 0.5 1 calc R U P A -1
C7A C 0.45356(19) 0.9868(3) 0.5826(3) 0.0465(10) Uani 0.5 1 d D U P A -1
H7AA H 0.477293 0.970226 0.564762 0.070 Uiso 0.5 1 calc R U P A -1
H7AB H 0.456348 1.041574 0.589603 0.070 Uiso 0.5 1 calc R U P A -1
H7AC H 0.411526 0.972270 0.537839 0.070 Uiso 0.5 1 calc R U P A -1
 
loop_
 _atom_site_aniso_label
 _atom_site_aniso_U_11
 _atom_site_aniso_U_22
 _atom_site_aniso_U_33
 _atom_site_aniso_U_23
 _atom_site_aniso_U_13
 _atom_site_aniso_U_12
Si1 0.0261(2) 0.0185(2) 0.0219(2) 0.00258(17) 0.0153(2) 0.00595(17)
Si2 0.0210(2) 0.0192(2) 0.0260(2) 0.00406(17) 0.0145(2) -0.00001(17)
Al1 0.0182(2) 0.0096(2) 0.0177(2) 0.00069(16) 0.01030(19) 0.00034(16)
N1 0.0182(6) 0.0119(6) 0.0172(6) -0.0001(5) 0.0100(5) -0.0005(5)
N2 0.0180(6) 0.0111(6) 0.0175(6) 0.0003(5) 0.0086(5) 0.0001(5)
N3 0.0237(7) 0.0110(6) 0.0220(7) 0.0013(5) 0.0143(6) 0.0009(5)
N4 0.0290(7) 0.0118(6) 0.0280(7) 0.0008(5) 0.0179(6) -0.0002(5)
N5 0.0285(7) 0.0128(6) 0.0297(8) 0.0012(5) 0.0176(6) 0.0004(5)
N6 0.0233(7) 0.0099(6) 0.0246(7) 0.0007(5) 0.0147(6) -0.0001(5)
C1 0.0175(7) 0.0193(7) 0.0191(7) -0.0013(6) 0.0116(6) -0.0027(6)
C2 0.0266(8) 0.0199(8) 0.0241(8) -0.0027(6) 0.0157(7) 0.0003(6)
C3 0.0319(9) 0.0252(8) 0.0276(9) -0.0095(7) 0.0185(8) -0.0026(7)
C4 0.0285(9) 0.0364(9) 0.0184(8) -0.0064(7) 0.0126(7) -0.0029(7)
C5 0.0254(8) 0.0283(8) 0.0205(8) 0.0028(7) 0.0133(7) -0.0001(7)
C6 0.0184(7) 0.0196(7) 0.0203(8) 0.0010(6) 0.0122(7) -0.0020(6)
C7 0.0197(7) 0.0159(7) 0.0182(7) 0.0025(6) 0.0092(6) -0.0008(6)
C8 0.0215(8) 0.0242(8) 0.0267(9) -0.0009(7) 0.0082(7) 0.0043(7)
C9 0.0362(10) 0.0242(8) 0.0264(9) 0.0048(7) 0.0174(8) -0.0074(7)
C10 0.0155(7) 0.0133(7) 0.0210(8) 0.0034(6) 0.0107(6) -0.0007(5)
C11 0.0204(7) 0.0103(6) 0.0217(8) 0.0002(6) 0.0103(7) 0.0012(6)
C12 0.0203(7) 0.0105(6) 0.0208(8) -0.0013(6) 0.0110(7) -0.0018(6)
C13 0.0307(9) 0.0154(7) 0.0233(8) -0.0023(6) 0.0110(7) 0.0029(6)
C14 0.0205(8) 0.0112(7) 0.0196(8) -0.0016(6) 0.0079(7) 0.0014(6)
C15 0.0259(8) 0.0151(7) 0.0191(8) -0.0009(6) 0.0093(7) 0.0018(6)
C16 0.0342(10) 0.0227(8) 0.0196(8) 0.0021(7) 0.0083(8) 0.0032(7)
C17 0.0250(9) 0.0271(9) 0.0237(9) -0.0014(7) 0.0018(7) 0.0035(7)
C18 0.0215(8) 0.0236(8) 0.0335(10) -0.0041(7) 0.0101(8) 0.0002(7)
C19 0.0213(8) 0.0155(7) 0.0261(8) -0.0035(6) 0.0102(7) 0.0003(6)
C20 0.0221(8) 0.0244(8) 0.0320(9) -0.0005(7) 0.0143(8) -0.0030(7)
C21 0.0471(12) 0.0257(9) 0.0467(12) 0.0034(8) 0.0286(10) -0.0054(8)
C22 0.0286(10) 0.0479(12) 0.0449(12) 0.0044(9) 0.0236(9) 0.0004(8)
C23 0.0320(9) 0.0241(8) 0.0206(8) 0.0034(6) 0.0145(7) 0.0018(7)
C24 0.0505(12) 0.0315(9) 0.0345(10) 0.0043(8) 0.0296(10) 0.0060(9)
C25 0.0425(11) 0.0254(9) 0.0287(9) 0.0010(7) 0.0201(9) -0.0046(8)
C26 0.0320(9) 0.0274(9) 0.0420(10) 0.0001(8) 0.0261(9) 0.0035(7)
C27 0.0265(9) 0.0359(10) 0.0337(10) -0.0005(8) 0.0133(8) -0.0016(8)
C28 0.0300(10) 0.0454(11) 0.0456(12) 0.0176(9) 0.0260(9) 0.0049(8)
C29 0.0296(10) 0.0433(11) 0.0300(10) 0.0077(8) 0.0140(8) 0.0109(8)
C30 0.0395(10) 0.0360(10) 0.0331(10) 0.0055(8) 0.0257(9) 0.0018(8)
C31 0.0546(12) 0.0261(9) 0.0466(12) -0.0052(8) 0.0376(11) 0.0053(8)
C1A 0.031(3) 0.024(3) 0.056(3) -0.004(2) 0.032(3) 0.001(2)
C2A 0.038(3) 0.020(2) 0.051(4) -0.001(2) 0.028(3) 0.001(2)
C3A 0.042(4) 0.0483(19) 0.053(5) 0.009(3) 0.028(4) -0.002(4)
C4A 0.037(3) 0.065(6) 0.056(3) 0.003(4) 0.030(3) -0.002(5)
C5A 0.029(3) 0.064(5) 0.051(4) -0.009(4) 0.026(3) -0.002(4)
C6A 0.027(4) 0.0343(15) 0.051(5) -0.015(3) 0.025(5) -0.005(3)
C7A 0.036(2) 0.051(2) 0.054(3) -0.002(2) 0.029(2) 0.0019(19)
 
_geom_special_details
;
 All esds (except the esd in the dihedral angle between two l.s. planes)
 are estimated using the full covariance matrix.  The cell esds are taken
 into account individually in the estimation of esds in distances, angles
 and torsion angles; correlations between esds in cell parameters are only
 used when they are defined by crystal symmetry.  An approximate (isotropic)
 treatment of cell esds is used for estimating esds involving l.s. planes.
;
 
loop_
 _geom_bond_atom_site_label_1
 _geom_bond_atom_site_label_2
 _geom_bond_distance
 _geom_bond_site_symmetry_2
 _geom_bond_publ_flag
Si1 N3 1.7417(13) . ?
Si1 C29 1.858(2) . ?
Si1 C31 1.8600(18) . ?
Si1 C30 1.8631(18) . ?
Si2 N6 1.7414(14) . ?
Si2 C28 1.8589(18) . ?
Si2 C26 1.8618(18) . ?
Si2 C27 1.8672(19) . ?
Al1 N3 1.8260(13) . ?
Al1 N6 1.8312(13) . ?
Al1 N1 1.8708(13) . ?
Al1 N2 1.8812(13) . ?
N1 C10 1.3448(18) . ?
N1 C1 1.4255(19) . ?
N2 C12 1.3573(18) . ?
N2 C14 1.4529(19) . ?
N3 N4 1.4128(17) . ?
N4 N5 1.2671(19) . ?
N5 N6 1.4010(17) . ?
C1 C2 1.386(2) . ?
C1 C6 1.391(2) . ?
C2 C3 1.390(2) . ?
C3 C4 1.387(2) . ?
C4 C5 1.395(2) . ?
C5 C6 1.386(2) . ?
C6 C7 1.512(2) . ?
C7 C10 1.527(2) . ?
C7 C8 1.536(2) . ?
C7 C9 1.541(2) . ?
C10 C11 1.389(2) . ?
C11 C12 1.392(2) . ?
C12 C13 1.508(2) . ?
C14 C15 1.404(2) . ?
C14 C19 1.412(2) . ?
C15 C16 1.396(2) . ?
C15 C23 1.517(2) . ?
C16 C17 1.374(3) . ?
C17 C18 1.385(3) . ?
C18 C19 1.397(2) . ?
C19 C20 1.526(2) . ?
C20 C22 1.533(2) . ?
C20 C21 1.540(2) . ?
C23 C25 1.534(2) . ?
C23 C24 1.536(2) . ?
C1A C2A 1.386(7) . ?
C1A C6A 1.407(8) . ?
C1A C7A 1.494(14) . ?
C2A C3A 1.387(10) . ?
C3A C4A 1.391(9) . ?
C4A C5A 1.376(9) . ?
C5A C6A 1.379(9) . ?
 
loop_
 _geom_angle_atom_site_label_1
 _geom_angle_atom_site_label_2
 _geom_angle_atom_site_label_3
 _geom_angle
 _geom_angle_site_symmetry_1
 _geom_angle_site_symmetry_3
 _geom_angle_publ_flag
N3 Si1 C29 111.15(8) . . ?
N3 Si1 C31 110.14(8) . . ?
C29 Si1 C31 109.37(9) . . ?
N3 Si1 C30 105.59(7) . . ?
C29 Si1 C30 110.81(9) . . ?
C31 Si1 C30 109.72(9) . . ?
N6 Si2 C28 110.58(8) . . ?
N6 Si2 C26 106.34(7) . . ?
C28 Si2 C26 110.24(9) . . ?
N6 Si2 C27 110.07(8) . . ?
C28 Si2 C27 110.31(9) . . ?
C26 Si2 C27 109.23(9) . . ?
N3 Al1 N6 87.04(6) . . ?
N3 Al1 N1 121.20(6) . . ?
N6 Al1 N1 110.76(6) . . ?
N3 Al1 N2 121.87(6) . . ?
N6 Al1 N2 121.80(6) . . ?
N1 Al1 N2 95.99(6) . . ?
C10 N1 C1 108.63(12) . . ?
C10 N1 Al1 121.55(10) . . ?
C1 N1 Al1 128.45(10) . . ?
C12 N2 C14 118.00(12) . . ?
C12 N2 Al1 120.89(10) . . ?
C14 N2 Al1 121.02(9) . . ?
N4 N3 Si1 111.85(9) . . ?
N4 N3 Al1 109.82(9) . . ?
Si1 N3 Al1 138.32(8) . . ?
N5 N4 N3 116.59(12) . . ?
N4 N5 N6 116.21(12) . . ?
N5 N6 Si2 112.75(10) . . ?
N5 N6 Al1 110.32(10) . . ?
Si2 N6 Al1 135.59(7) . . ?
C2 C1 C6 122.56(14) . . ?
C2 C1 N1 127.10(14) . . ?
C6 C1 N1 110.29(13) . . ?
C1 C2 C3 117.20(15) . . ?
C4 C3 C2 121.16(15) . . ?
C3 C4 C5 120.82(15) . . ?
C6 C5 C4 118.69(15) . . ?
C5 C6 C1 119.56(14) . . ?
C5 C6 C7 131.57(14) . . ?
C1 C6 C7 108.87(13) . . ?
C6 C7 C10 100.59(12) . . ?
C6 C7 C8 113.13(13) . . ?
C10 C7 C8 111.72(13) . . ?
C6 C7 C9 112.10(13) . . ?
C10 C7 C9 108.56(12) . . ?
C8 C7 C9 110.33(13) . . ?
N1 C10 C11 124.78(13) . . ?
N1 C10 C7 111.50(12) . . ?
C11 C10 C7 123.72(13) . . ?
C10 C11 C12 125.43(13) . . ?
N2 C12 C11 122.74(13) . . ?
N2 C12 C13 119.79(13) . . ?
C11 C12 C13 117.42(13) . . ?
C15 C14 C19 121.37(14) . . ?
C15 C14 N2 120.76(14) . . ?
C19 C14 N2 117.84(14) . . ?
C16 C15 C14 118.00(16) . . ?
C16 C15 C23 119.17(15) . . ?
C14 C15 C23 122.83(14) . . ?
C17 C16 C15 121.62(17) . . ?
C16 C17 C18 119.86(16) . . ?
C17 C18 C19 121.28(17) . . ?
C18 C19 C14 117.82(16) . . ?
C18 C19 C20 119.49(15) . . ?
C14 C19 C20 122.69(14) . . ?
C19 C20 C22 112.15(14) . . ?
C19 C20 C21 112.12(15) . . ?
C22 C20 C21 109.17(15) . . ?
C15 C23 C25 111.20(14) . . ?
C15 C23 C24 111.13(14) . . ?
C25 C23 C24 110.87(14) . . ?
C2A C1A C6A 118.7(9) . . ?
C2A C1A C7A 122.3(8) . . ?
C6A C1A C7A 118.9(7) . . ?
C3A C2A C1A 119.5(9) . . ?
C2A C3A C4A 121.3(4) . . ?
C5A C4A C3A 119.3(10) . . ?
C4A C5A C6A 120.0(10) . . ?
C5A C6A C1A 121.1(4) . . ?
 
_refine_diff_density_max    0.342
_refine_diff_density_min   -0.280
_refine_diff_density_rms    0.047

_shelx_res_file
;
TITL test_a.res in C2/c
    2.res
    created by SHELXL-2019/3 at 09:06:22 on 28-Jan-2025
REM Old TITL test in C2/c
REM SHELXT solution in C2/c: R1 0.141, Rweak 0.005, Alpha 0.030
REM <I/s>   0.210 for  268 systematic absences,  Orientation as input
REM Formula found by SHELXT:  C34 N6 Al Si2
CELL  0.71073  28.496  17.773  19.542   90.00  128.56   90.00
ZERR   8   0.003   0.002   0.002    0.00    0.02    0.00
LATT  7
SYMM -X, Y, 1/2-Z
SFAC C H N AL SI
UNIT 276 424 48 8 16
TEMP -173.150
SIZE 0.115 0.168 0.195
L.S. 10
BOND
LIST 4
acta
FMAP 2
PLAN 20
OMIT      2   0   0
OMIT     -1   1   1
WGHT    0.037800    9.909397
FVAR       0.26766   0.93206
SI1   5    0.377950    0.534843    0.276262    11.00000    0.02611    0.01851 =
         0.02189    0.00258    0.01531    0.00595
SI2   5    0.161529    0.610741    0.245898    11.00000    0.02097    0.01917 =
         0.02596    0.00406    0.01452   -0.00001
AL1   4    0.282436    0.652736    0.265317    11.00000    0.01823    0.00963 =
         0.01771    0.00069    0.01030    0.00034
N1    3    0.240556    0.709959    0.162629    11.00000    0.01816    0.01191 =
         0.01722   -0.00011    0.01000   -0.00053
N2    3    0.325360    0.733716    0.342371    11.00000    0.01800    0.01112 =
         0.01750    0.00030    0.00859    0.00009
N3    3    0.319190    0.564702    0.274977    11.00000    0.02369    0.01100 =
         0.02202    0.00132    0.01433    0.00089
N4    3    0.290380    0.503686    0.281476    11.00000    0.02896    0.01182 =
         0.02801    0.00080    0.01788   -0.00024
N5    3    0.245344    0.519440    0.277443    11.00000    0.02853    0.01284 =
         0.02965    0.00115    0.01759    0.00043
N6    3    0.230655    0.595861    0.269427    11.00000    0.02325    0.00995 =
         0.02457    0.00073    0.01471   -0.00012
C1    1    0.204191    0.684353    0.074263    11.00000    0.01749    0.01926 =
         0.01911   -0.00131    0.01161   -0.00273
C2    1    0.198195    0.611058    0.045583    11.00000    0.02655    0.01993 =
         0.02415   -0.00267    0.01574    0.00029
AFIX  43
H2    2    0.220388    0.570972    0.085599    11.00000   -1.20000
AFIX   0
C3    1    0.158342    0.598659   -0.044199    11.00000    0.03192    0.02524 =
         0.02756   -0.00945    0.01850   -0.00260
AFIX  43
H3    2    0.152947    0.549041   -0.066102    11.00000   -1.20000
AFIX   0
C4    1    0.126324    0.657454   -0.102349    11.00000    0.02851    0.03635 =
         0.01836   -0.00641    0.01259   -0.00286
AFIX  43
H4    2    0.099722    0.647652   -0.163458    11.00000   -1.20000
AFIX   0
C5    1    0.132690    0.730821   -0.072227    11.00000    0.02542    0.02828 =
         0.02054    0.00277    0.01332   -0.00009
AFIX  43
H5    2    0.110660    0.770986   -0.112197    11.00000   -1.20000
AFIX   0
C6    1    0.171780    0.743941    0.017134    11.00000    0.01845    0.01957 =
         0.02029    0.00096    0.01220   -0.00201
C7    1    0.187449    0.815064    0.069841    11.00000    0.01971    0.01591 =
         0.01819    0.00253    0.00916   -0.00080
C8    1    0.132699    0.853063    0.053065    11.00000    0.02150    0.02416 =
         0.02670   -0.00092    0.00821    0.00432
AFIX 137
H8A   2    0.104674    0.869003   -0.008235    11.00000   -1.50000
H8B   2    0.145831    0.897074    0.091240    11.00000   -1.50000
H8C   2    0.112666    0.817353    0.065487    11.00000   -1.50000
AFIX   0
C9    1    0.221800    0.871680    0.055945    11.00000    0.03617    0.02423 =
         0.02641    0.00483    0.01736   -0.00740
AFIX 137
H9A   2    0.195119    0.890658   -0.004242    11.00000   -1.50000
H9B   2    0.256380    0.846624    0.066376    11.00000   -1.50000
H9C   2    0.235743    0.913753    0.096866    11.00000   -1.50000
AFIX   0
C10   1    0.230531    0.783875    0.162766    11.00000    0.01545    0.01325 =
         0.02099    0.00343    0.01068   -0.00071
C11   1    0.255551    0.826972    0.237471    11.00000    0.02038    0.01029 =
         0.02170    0.00024    0.01027    0.00117
AFIX  43
H11   2    0.240256    0.876407    0.229710    11.00000   -1.20000
AFIX   0
C12   1    0.301172    0.803758    0.322766    11.00000    0.02025    0.01055 =
         0.02080   -0.00132    0.01104   -0.00179
C13   1    0.321903    0.858777    0.395413    11.00000    0.03070    0.01540 =
         0.02330   -0.00232    0.01098    0.00290
AFIX 137
H13A  2    0.310978    0.909971    0.371634    11.00000   -1.50000
H13B  2    0.365570    0.855283    0.440163    11.00000   -1.50000
H13C  2    0.302631    0.846822    0.421642    11.00000   -1.50000
AFIX   0
C14   1    0.383871    0.722350    0.426697    11.00000    0.02053    0.01116 =
         0.01957   -0.00161    0.00788    0.00140
C15   1    0.389278    0.686346    0.495274    11.00000    0.02591    0.01512 =
         0.01907   -0.00086    0.00930    0.00177
C16   1    0.446858    0.675154    0.573874    11.00000    0.03422    0.02266 =
         0.01963    0.00208    0.00834    0.00324
AFIX  43
H16   2    0.451445    0.649871    0.620554    11.00000   -1.20000
AFIX   0
C17   1    0.497055    0.699811    0.585371    11.00000    0.02505    0.02714 =
         0.02369   -0.00139    0.00181    0.00354
AFIX  43
H17   2    0.535735    0.692200    0.639767    11.00000   -1.20000
AFIX   0
C18   1    0.491143    0.735789    0.517484    11.00000    0.02151    0.02358 =
         0.03349   -0.00406    0.01015    0.00021
AFIX  43
H18   2    0.526014    0.753395    0.526250    11.00000   -1.20000
AFIX   0
C19   1    0.434885    0.746689    0.436360    11.00000    0.02133    0.01552 =
         0.02611   -0.00349    0.01017    0.00028
C20   1    0.430710    0.783400    0.362146    11.00000    0.02215    0.02435 =
         0.03204   -0.00046    0.01426   -0.00298
AFIX  13
H20   2    0.391750    0.767739    0.305704    11.00000   -1.20000
AFIX   0
C21   1    0.431016    0.869904    0.366801    11.00000    0.04709    0.02574 =
         0.04672    0.00342    0.02856   -0.00539
AFIX 137
H21A  2    0.432225    0.891135    0.321639    11.00000   -1.50000
H21B  2    0.466405    0.886547    0.424609    11.00000   -1.50000
H21C  2    0.394613    0.887084    0.357118    11.00000   -1.50000
AFIX   0
C22   1    0.481257    0.757674    0.360318    11.00000    0.02856    0.04786 =
         0.04486    0.00436    0.02358    0.00042
AFIX 137
H22A  2    0.472089    0.773198    0.305014    11.00000   -1.50000
H22B  2    0.484827    0.702757    0.365491    11.00000   -1.50000
H22C  2    0.519174    0.780618    0.409280    11.00000   -1.50000
AFIX   0
C23   1    0.335504    0.659988    0.487491    11.00000    0.03202    0.02410 =
         0.02055    0.00339    0.01449    0.00184
AFIX  13
H23   2    0.298541    0.672300    0.427120    11.00000   -1.20000
AFIX   0
C24   1    0.331568    0.701454    0.552730    11.00000    0.05050    0.03147 =
         0.03446    0.00435    0.02961    0.00600
AFIX 137
H24A  2    0.330193    0.755840    0.543364    11.00000   -1.50000
H24B  2    0.366848    0.689238    0.612603    11.00000   -1.50000
H24C  2    0.295152    0.685741    0.543846    11.00000   -1.50000
AFIX   0
C25   1    0.336974    0.574534    0.499594    11.00000    0.04247    0.02541 =
         0.02869    0.00103    0.02013   -0.00461
AFIX 137
H25A  2    0.300546    0.558661    0.490593    11.00000   -1.50000
H25B  2    0.372286    0.561084    0.558967    11.00000   -1.50000
H25C  2    0.339028    0.549250    0.456957    11.00000   -1.50000
AFIX   0
C26   1    0.158147    0.712815    0.263898    11.00000    0.03200    0.02738 =
         0.04195    0.00012    0.02608    0.00347
AFIX 137
H26A  2    0.160325    0.742345    0.223599    11.00000   -1.50000
H26B  2    0.191969    0.726021    0.324362    11.00000   -1.50000
H26C  2    0.120368    0.723807    0.253209    11.00000   -1.50000
AFIX   0
C27   1    0.099380    0.587065    0.129045    11.00000    0.02653    0.03589 =
         0.03368   -0.00051    0.01328   -0.00156
AFIX 137
H27A  2    0.103682    0.616888    0.091061    11.00000   -1.50000
H27B  2    0.060734    0.598478    0.115488    11.00000   -1.50000
H27C  2    0.101105    0.533401    0.119254    11.00000   -1.50000
AFIX   0
C28   1    0.155214    0.553493    0.319439    11.00000    0.02999    0.04537 =
         0.04563    0.01762    0.02602    0.00488
AFIX 137
H28A  2    0.115661    0.561437    0.304192    11.00000   -1.50000
H28B  2    0.186506    0.568732    0.380281    11.00000   -1.50000
H28C  2    0.160145    0.500130    0.312616    11.00000   -1.50000
AFIX   0
C29   1    0.449600    0.530450    0.389835    11.00000    0.02964    0.04328 =
         0.03002    0.00774    0.01402    0.01090
AFIX 137
H29A  2    0.482381    0.517293    0.388413    11.00000   -1.50000
H29B  2    0.446480    0.492185    0.422931    11.00000   -1.50000
H29C  2    0.457736    0.579554    0.418072    11.00000   -1.50000
AFIX   0
C30   1    0.382690    0.605413    0.210276    11.00000    0.03947    0.03600 =
         0.03310    0.00545    0.02571    0.00185
AFIX 137
H30A  2    0.345628    0.604144    0.149614    11.00000   -1.50000
H30B  2    0.416905    0.593482    0.211796    11.00000   -1.50000
H30C  2    0.388029    0.655733    0.234710    11.00000   -1.50000
AFIX   0
C31   1    0.360923    0.440484    0.224494    11.00000    0.05458    0.02609 =
         0.04663   -0.00518    0.03757    0.00530
AFIX 137
H31A  2    0.323215    0.442758    0.164491    11.00000   -1.50000
H31B  2    0.357072    0.403874    0.258236    11.00000   -1.50000
H31C  2    0.393509    0.425102    0.223478    11.00000   -1.50000
AFIX   0
simu 0.01 0.02 C1A > C7A
rigu C1A > C7A
flat C1A > C7A
sadi 0.02 C1A C2A C2A C3A C3A C4A C4A C5A C5A C6A C6A C1A
sadi 0.04 C7A C2A C7A C6A
sadi 0.04 C1A C3A C2A C4A C3A C5A C4A C6A C5A C1A C6A C2A
part -1 10.5
C1A   1    0.477238    0.950487    0.667646    10.50000    0.03097    0.02391 =
         0.05633   -0.00442    0.03156    0.00144
C2A   1    0.481011    0.873036    0.678338    10.50000    0.03817    0.01953 =
         0.05135   -0.00133    0.02779    0.00141
AFIX  43
H2A   2    0.468361    0.840876    0.630789    10.50000   -1.20000
AFIX   0
C3A   1    0.503378    0.842837    0.758923    10.50000    0.04236    0.04834 =
         0.05303    0.00854    0.02791   -0.00166
AFIX  43
H3A   2    0.505912    0.789743    0.766044    10.50000   -1.20000
AFIX   0
C4A   1    0.522183    0.888737    0.829560    10.50000    0.03738    0.06475 =
         0.05585    0.00274    0.02960   -0.00205
AFIX  43
H4A   2    0.537332    0.867202    0.884333    10.50000   -1.20000
AFIX   0
C5A   1    0.518613    0.965638    0.819273    10.50000    0.02873    0.06356 =
         0.05087   -0.00887    0.02599   -0.00158
AFIX  43
H5A   2    0.531324    0.997502    0.867067    10.50000   -1.20000
AFIX   0
C6A   1    0.496567    0.996432    0.739523    10.50000    0.02714    0.03431 =
         0.05109   -0.01468    0.02538   -0.00484
AFIX  43
H6A   2    0.494399    1.049582    0.733027    10.50000   -1.20000
AFIX   0
C7A   1    0.453564    0.986760    0.582650    10.50000    0.03644    0.05071 =
         0.05437   -0.00220    0.02926    0.00194
AFIX 137
H7AA  2    0.477293    0.970226    0.564762    10.50000   -1.50000
H7AB  2    0.456348    1.041574    0.589603    10.50000   -1.50000
H7AC  2    0.411526    0.972270    0.537839    10.50000   -1.50000
REM <hkl>
REM 2.hkl
REM </hkl>
AFIX   0
HKLF 4


REM  test_a.res in C2/c
REM wR2 = 0.0973, GooF = S = 1.048, Restrained GooF = 1.043 for all data
REM R1 = 0.0387 for 6454 Fo > 4sig(Fo) and 0.0520 for all 7938 data
REM 439 parameters refined using 122 restraints

END

WGHT      0.0377      9.9119

REM Highest difference peak  0.342,  deepest hole -0.280,  1-sigma level  0.047
Q1    1   0.3075  0.7005  0.3071  11.00000  0.05    0.34
Q2    1   0.2081  0.8020  0.1184  11.00000  0.05    0.33
Q3    1   0.1684  0.6658  0.2601  11.00000  0.05    0.32
Q4    1   0.2599  0.6840  0.2007  11.00000  0.05    0.32
Q5    1   0.3768  0.4808  0.2591  11.00000  0.05    0.30
Q6    1   0.4574  0.9312  0.6088  11.00000  0.05    0.30
Q7    1   0.2010  0.8433  0.0634  11.00000  0.05    0.28
Q8    1   0.2033  0.6064  0.2685  11.00000  0.05    0.28
Q9    1   0.2520  0.8069  0.1987  11.00000  0.05    0.28
Q10   1   0.2734  0.8075  0.2765  11.00000  0.05    0.27
Q11   1   0.5227  1.0197  0.8208  11.00000  0.05    0.27
Q12   1   0.2260  0.6935  0.1180  11.00000  0.05    0.27
Q13   1   0.2591  0.6204  0.2840  11.00000  0.05    0.27
Q14   1   0.1643  0.8316  0.0688  11.00000  0.05    0.26
Q15   1   0.4623  0.7236  0.4703  11.00000  0.05    0.26
Q16   1   0.1798  0.7814  0.0434  11.00000  0.05    0.26
Q17   1   0.1865  0.7156  0.0410  11.00000  0.05    0.26
Q18   1   0.4178  0.5124  0.3304  11.00000  0.05    0.26
Q19   1   0.2984  0.6021  0.2519  11.00000  0.05    0.26
Q20   1   0.3649  0.5752  0.2325  11.00000  0.05    0.26
;
_shelx_res_checksum   60899

_shelx_hkl_file
;
  -4   0   4  835.32   25.40
  -4   0   4  781.82   30.70
  -4   0   4  848.02   25.70
  -4   0   4  852.91   25.70
  -4   0   4  826.62   27.30
  -4   0   4  826.52   28.40
  -4   0   4  811.52   24.70
  -4   0   4  786.62   25.10
  -4   0   4  813.02   27.90
  -4   0   4  862.41   28.00
  -4   0   4  826.52   26.40
  -4   0   4  815.42   27.80
   4   0  -4  829.22   25.60
   4   0  -4  804.02   27.20
   4   0  -4  809.22   26.30
   4   0  -4  823.42   27.50
   4   0  -4  827.22   25.40
   4   0  -4  833.52   28.70
   4   0  -4  802.82   25.20
   4   0  -4  859.91   25.90
   4   0  -4  822.02   25.30
   4   0  -4  846.12   28.20
   4   0  -4  794.72   27.40
   4   0  -4  797.12   28.00
   4   0  -4  844.92   27.60
  -6   0   6  282.87   14.70
   6   0  -6  272.87   16.10
   6   0  -6  258.07   14.20
  -6   0   6  297.27   16.20
  -6   0   6  269.97   15.90
  -6   0   6  319.37   17.20
  -6   0   6  270.07   12.80
  -6   0   6  257.47   13.50
  -6   0   6  258.77   13.00
   6   0  -6  247.28   13.00
   6   0  -6  290.47   17.10
   6   0  -6  252.37   13.20
   6   0  -6  253.07   15.70
   6   0  -6  251.97   15.00
   6   0  -6  286.07   16.00
   6   0  -6  276.97   16.00
  -6   0   6  259.17   13.30
  -6   0   6  252.17   15.20
   6   0  -6  280.27   14.10
   6   0  -6  255.87   13.00
   6   0  -6  290.17   16.60
   6   0  -6  311.37   16.30
   6   0  -6  238.28   14.90
  -6   0   6  294.87   16.50
  -6   0   6  308.57   14.90
  -6   0   6  251.57   13.20
  -6   0   6  279.77   16.40
  -6   0   6  268.37   13.50
  -8   0   8   90.99    9.90
  -8   0   8   86.79   10.30
  -8   0   8   85.19    9.70
  -8   0   8   98.89   12.70
  -8   0   8   93.69   11.90
  -8   0   8   85.99   10.80
   8   0  -8   78.69    9.90
   8   0  -8   85.69   12.10
   8   0  -8   88.29   10.80
  -8   0   8   90.99   10.60
  -8   0   8   98.79   10.10
  -8   0   8   82.49   12.00
  -8   0   8   98.59   10.60
  -8   0   8   82.89    9.60
  -8   0   8   88.39   11.60
   8   0  -8   93.89   10.50
   8   0  -8   94.29   13.30
   8   0  -8   87.89   10.10
   8   0  -8   98.89   10.30
   8   0  -8   88.39   12.40
   8   0  -8   98.79   12.40
  -8   0   8   98.99   13.30
   8   0  -8   93.79   12.40
   8   0  -8   68.39   11.10
   8   0  -8   91.09   10.70
  -8   0   8   83.69   12.00
   8   0  -8   76.19   11.90
   8   0  -8   89.79   12.30
  10   0 -10  368.06   22.40
 -10   0  10  383.56   19.40
 -10   0  10  360.86   22.70
  10   0 -10  366.46   23.40
  10   0 -10  384.06   20.80
  10   0 -10  376.26   19.60
  10   0 -10  380.56   25.10
 -10   0  10  368.96   19.70
 -10   0  10  420.76   25.70
 -10   0  10  379.36   21.70
 -10   0  10  371.06   23.70
 -10   0  10  402.16   21.60
 -10   0  10  399.16   20.20
  10   0 -10  387.96   24.80
 -10   0  10  404.96   24.60
 -10   0  10  379.16   20.10
 -10   0  10  395.46   21.30
  10   0 -10  384.36   20.40
  10   0 -10  376.46   19.10
  10   0 -10  449.86   24.80
 -10   0  10  383.66   23.80
 -10   0  10  398.76   19.60
 -10   0  10  358.56   19.60
  10   0 -10  316.17   20.40
  10   0 -10  380.66   23.70
  10   0 -10  333.87   25.90
  10   0 -10  356.86   19.20
  10   0 -10  373.26   23.50
  10   0 -10  368.66   19.80
 -10   0  10  418.26   24.30
 -12   0  12  233.58   16.30
 -12   0  12  215.38   18.70
 -12   0  12  256.57   17.00
 -12   0  12  262.17   18.20
 -12   0  12  232.38   16.00
  12   0 -12  216.58   19.70
  12   0 -12  216.08   23.00
  12   0 -12  231.68   16.50
  12   0 -12  237.68   25.70
  12   0 -12  237.08   17.00
  12   0 -12  233.38   17.20
  12   0 -12  220.68   15.40
  12   0 -12  239.88   26.60
 -12   0  12  221.98   24.30
  12   0 -12  237.68   24.50
 -12   0  12  252.07   18.90
 -12   0  12  207.08   22.60
 -12   0  12  266.47   18.90
 -12   0  12  237.28   16.30
 -12   0  12  229.88   24.50
  12   0 -12  218.98   17.50
  12   0 -12  262.87   17.10
  12   0 -12  217.18   16.20
  12   0 -12  202.98   22.10
  12   0 -12  215.28   18.40
 -12   0  12  249.08   20.80
 -12   0  12  193.38   15.90
  12   0 -12  261.07   18.20
  14   0 -14    5.00    6.80
  14   0 -14   21.60   12.40
  14   0 -14   10.10    7.20
  14   0 -14    4.20    5.80
 -14   0  14    0.10    5.50
 -14   0  14    2.20    5.80
 -14   0  14   -5.50    4.80
 -14   0  14    2.60    5.60
 -14   0  14    8.90    8.60
 -14   0  14    4.70    6.80
  14   0 -14    0.50    7.60
 -14   0  14   -3.50    4.50
  14   0 -14    1.60    8.00
 -14   0  14   -3.10    7.50
 -14   0  14   -1.70    5.70
 -14   0  14   -3.80    5.30
 -14   0  14   13.40    7.50
  14   0 -14    1.00    5.50
  14   0 -14    7.30    6.10
 -14   0  14    0.20    7.70
  14   0 -14    3.90    8.50
  14   0 -14   17.10    8.60
  14   0 -14   -7.10    4.40
  14   0 -14    0.50    8.30
  14   0 -14   11.50   10.50
 -16   0  16  415.96   32.40
  16   0 -16  488.15   33.80
 -16   0  16  477.25   30.50
  16   0 -16  431.66   31.90
 -16   0  16  436.66   32.90
 -16   0  16  376.16   45.40
  16   0 -16  471.15   27.60
  16   0 -16  436.76   38.20
  16   0 -16  493.35   33.30
 -16   0  16  476.85   35.80
 -16   0  16  423.66   25.40
 -16   0  16  488.95   30.00
  16   0 -16  479.25   35.50
 -16   0  16  495.25   28.40
  16   0 -16  410.76   29.80
  16   0 -16  485.75   29.10
  16   0 -16  435.86   35.00
 -18   0  18  111.19   29.00
 -18   0  18   67.49   16.20
  18   0 -18   91.09   16.20
  18   0 -18   85.89   20.70
  18   0 -18   83.79   19.00
  18   0 -18   58.09   18.00
 -18   0  18   69.29   18.30
  18   0 -18   63.89   18.50
  18   0 -18   73.39   17.40
 -18   0  18  112.89   21.20
 -18   0  18   70.99   19.90
  18   0 -18   84.89   14.90
  20   0 -20   49.70   17.60
 -20   0  20   52.39   23.20
  20   0 -20   64.99   19.10
 -20   0  20   23.80   15.80
  20   0 -20   69.59   20.70
 -20   0  20   36.60   19.40
  20   0 -20   67.69   19.40
  20   0 -20   47.40   20.60
 -22   0  22  203.58   32.00
  22   0 -22  208.38   34.30
  22   0 -22  191.28   31.60
  22   0 -22  188.98   30.40
 -22   0  22  161.18   29.80
 -22   0  22  191.68   31.90
  24   0 -24   -8.50   10.80
 -24   0  24  -12.10   17.20
 -24   0  24   29.10   15.70
 -24   0  24   15.80   17.70
  24   0 -24  -11.40   13.00
  24   0 -24  -12.70   19.70
  24   0 -24   -0.70   14.60
   1  -1  -1   20.60    2.10
  -1  -1   1   19.30    1.60
   3   1  -3    1.50    3.10
  -3   1   3    0.60    2.30
   3   1  -3   -0.70    1.60
   3   1  -3   -0.70    3.20
  -3   1   3    1.10    3.00
  -3   1   3    3.90    3.30
   3   1  -3    0.40    2.80
   3   1  -3    5.40    3.90
   3   1  -3    0.10    3.10
   3   1  -3    2.90    3.20
  -3   1   3    1.50    1.90
   3   1  -3   -0.80    3.70
  -3   1   3    1.60    2.20
   3   1  -3    1.60    1.80
   3   1  -3    2.70    4.00
  -3   1   3   -4.20    3.50
  -3   1   3    3.10    3.20
  -3   1   3    6.10    2.80
  -3   1   3    5.40    3.30
  -3   1   3    4.80    4.50
   3   1  -3    2.80    3.60
   3   1  -3    3.80    3.60
   3   1  -3    2.40    3.40
  -3   1   3    0.00    3.20
  -3   1   3    0.20    3.30
   3   1  -3    2.40    3.40
  -3   1   3    1.80    3.20
   3  -1  -3    4.00    3.70
  -3  -1   3    0.70    3.60
  -3  -1   3    1.50    3.50
   3  -1  -3    0.60    2.70
  -3  -1   3    2.40    3.00
  -3  -1   3   -1.50    3.10
  -3  -1   3    0.80    1.70
   3  -1  -3   -0.70    2.80
   3  -1  -3    1.30    3.70
  -3  -1   3   -0.50    3.00
   3  -1  -3    3.20    3.00
   3  -1  -3    2.00    3.50
   3  -1  -3    4.00    3.80
  -3  -1   3    0.80    3.20
  -3  -1   3    2.70    1.90
  -3  -1   3    1.00    1.70
  -3  -1   3    8.40    4.40
  -3  -1   3    1.70    3.00
  -3  -1   3   -1.10    2.80
  -3  -1   3    2.60    3.50
   3  -1  -3    4.60    2.20
  -3  -1   3    3.00    3.40
   3  -1  -3    3.00    3.20
   3  -1  -3    1.20    3.50
   3  -1  -3    6.20    3.50
   3  -1  -3    1.40    2.40
   3  -1  -3    1.30    3.40
   3  -1  -3   -1.30    3.10
   3  -1  -3    1.00    2.30
  -5   1   5  210.78    9.70
   5   1  -5  231.28   13.70
   5   1  -5  199.38   13.20
  -5   1   5  210.78   13.60
  -5   1   5  209.28   10.40
  -5   1   5  201.38   12.60
  -5   1   5  210.18   11.60
   5   1  -5  199.78   12.00
   5   1  -5  191.78   11.70
   5   1  -5  197.38   13.10
  -5   1   5  214.18   13.60
  -5   1   5  196.48    9.50
  -5   1   5  201.08   11.30
   5   1  -5  216.18    9.80
   5   1  -5  181.28   13.00
   5   1  -5  206.18   12.10
   5   1  -5  227.88   12.90
   5   1  -5  213.48   12.50
   5   1  -5  216.48   13.30
   5   1  -5  206.38   12.30
   5   1  -5  191.78    9.30
   5   1  -5  205.28   12.40
  -5   1   5  204.88   11.80
  -5   1   5  209.78   11.50
  -5   1   5  215.58   13.10
  -5   1   5  221.08   13.30
  -5   1   5  194.68   12.90
  -5  -1   5  207.38   11.90
   5  -1  -5  204.78   10.40
  -5  -1   5  212.48   12.30
   5  -1  -5  198.98   13.60
  -5  -1   5  198.98   12.80
  -5  -1   5  198.68   12.00
  -5  -1   5  210.58   13.50
   5  -1  -5  173.88   12.00
   5  -1  -5  203.48   13.50
   5  -1  -5  207.28    9.70
   5  -1  -5  225.48   12.30
  -5  -1   5  179.58   10.70
  -5  -1   5  193.78   12.10
  -5  -1   5  228.98   13.50
   5  -1  -5  207.08   11.70
  -5  -1   5  214.48    9.70
  -5  -1   5  203.38    9.60
   5  -1  -5  205.58   12.80
   5  -1  -5  207.48   13.40
   5  -1  -5  207.58   13.20
   5  -1  -5  209.98   11.50
  -5  -1   5  198.08   11.90
   5  -1  -5  195.08   12.40
  -5  -1   5  218.28   10.40
   5  -1  -5  215.48   10.30
  -5  -1   5  198.98   11.70
   5  -1  -5  197.78   11.60
  -7   1   7   43.40    7.90
  -7   1   7   51.89    9.50
   7   1  -7   45.20    6.20
  -7   1   7   42.30    8.80
   7   1  -7   43.50    9.00
   7   1  -7   51.89    8.70
   7   1  -7   43.70    7.70
   7   1  -7   26.50    6.80
  -7   1   7   40.70    8.20
   7   1  -7   44.50    7.40
   7   1  -7   41.10    7.40
   7   1  -7   35.20    8.30
   7   1  -7   45.00    9.80
   7   1  -7   46.00    8.50
  -7   1   7   38.50    5.90
  -7   1   7   36.20    5.90
  -7   1   7   44.90    7.40
  -7   1   7   36.30    8.60
   7   1  -7   50.39    8.10
   7   1  -7   34.80    5.50
  -7   1   7   32.50    6.80
  -7   1   7   32.50    8.10
  -7   1   7   46.60    9.00
  -7   1   7   27.90    5.30
   7   1  -7   42.90    7.90
   7   1  -7   33.30    8.80
  -7   1   7   48.50    7.10
   7   1  -7   41.90    8.50
  -7   1   7   43.90    6.90
   7  -1  -7   35.40    8.00
  -7  -1   7   43.30    5.90
   7  -1  -7   41.00    8.50
   7  -1  -7   41.90    8.50
  -7  -1   7   49.99    8.20
   7  -1  -7   53.99    9.30
  -7  -1   7   30.90    7.00
   7  -1  -7   49.00    8.80
   7  -1  -7   48.40    6.90
  -7  -1   7   35.90    6.30
  -7  -1   7   30.40    6.50
  -7  -1   7   35.50    6.80
  -7  -1   7   47.40    8.00
   7  -1  -7   38.40    7.90
   7  -1  -7   39.50    7.00
  -7  -1   7   53.59    9.70
  -7  -1   7   39.70    8.20
  -7  -1   7   33.50    7.80
   7  -1  -7   38.70    6.30
   7  -1  -7   34.80    7.60
  -7  -1   7   32.80    7.10
   7  -1  -7   39.10    6.30
   7  -1  -7   33.90    7.00
  -7  -1   7   38.00    8.10
   7  -1  -7   41.30    9.10
   7  -1  -7   37.00    6.70
  -7  -1   7   41.30    8.90
   9   1  -9  115.49   14.10
  -9   1   9  120.99   14.00
   9   1  -9  112.89   15.30
  -9   1   9  146.69   17.00
  -9   1   9  118.19   14.10
  -9   1   9  108.99   12.40
  -9   1   9  114.49   14.90
  -9   1   9  129.79   16.40
   9   1  -9  119.59   13.50
  -9   1   9  129.19   13.50
  -9   1   9  121.89    9.90
   9   1  -9  106.29   14.00
  -9   1   9   99.79   10.50
   9   1  -9  116.19    9.90
   9   1  -9  120.69   15.40
  -9   1   9  118.69   11.70
   9   1  -9   89.09   13.00
   9   1  -9  104.29   13.00
   9   1  -9  115.49   12.60
  -9   1   9  132.09   16.20
   9   1  -9  114.39   16.40
   9   1  -9  135.49   17.10
  -9   1   9  117.39   15.40
   9   1  -9   93.29   12.30
   9   1  -9  124.99   15.30
  -9   1   9  117.09   12.40
   9   1  -9  101.99   10.50
   9   1  -9   96.69   11.80
  -9   1   9  110.79   10.80
   9  -1  -9  105.19   15.40
  -9  -1   9  116.09   11.90
  -9  -1   9  146.49   16.60
  -9  -1   9  117.59   13.30
   9  -1  -9   99.09   13.80
  -9  -1   9  112.99    9.50
  -9  -1   9  111.79   13.40
  -9  -1   9  113.49   13.30
  -9  -1   9   92.09   11.70
   9  -1  -9  106.69   12.00
  -9  -1   9  105.49   11.50
  -9  -1   9  117.29   13.10
  -9  -1   9  130.69   11.30
   9  -1  -9   99.19   15.00
   9  -1  -9  111.29   14.30
   9  -1  -9  109.79   12.50
   9  -1  -9  124.89   13.10
   9  -1  -9   96.09   13.70
  -9  -1   9  133.79   16.00
  -9  -1   9  118.59    9.90
  -9  -1   9  109.59   14.70
   9  -1  -9  115.79   15.00
  -9  -1   9  115.79   15.30
   9  -1  -9  115.59   14.30
   9  -1  -9  103.69   10.90
   9  -1  -9  117.59   10.20
  -9  -1   9  105.99   14.60
 -11   1  11  171.18   13.30
 -11   1  11  147.99   11.70
 -11   1  11  165.58   19.20
  11   1 -11  135.59   17.70
 -11   1  11  195.58   22.30
  11   1 -11  203.18   22.90
  11   1 -11  161.98   12.50
 -11   1  11  152.98   11.90
  11   1 -11  143.49   12.10
 -11   1  11  168.88   15.00
 -11   1  11  166.18   17.90
  11   1 -11  130.09   15.30
 -11   1  11  161.48   19.30
  11   1 -11  177.98   15.70
  11   1 -11  129.99   16.40
  11   1 -11  155.88   13.60
  11   1 -11  203.78   22.00
 -11   1  11  149.59   17.20
  11   1 -11  142.19   13.00
 -11   1  11  160.38   16.50
 -11   1  11  133.49   11.80
  11   1 -11  183.58   14.20
  11   1 -11  117.39   16.00
  11   1 -11  175.18   18.00
  11   1 -11  162.98   17.10
 -11   1  11  174.68   14.00
 -11   1  11  191.88   21.10
  11   1 -11  157.88   19.00
  11   1 -11  185.38   20.70
 -11  -1  11  157.28   12.10
 -11  -1  11  168.28   13.70
 -11  -1  11  156.68   13.90
  11  -1 -11  144.79   12.80
 -11  -1  11  144.09   15.40
  11  -1 -11  159.18   19.30
 -11  -1  11  208.68   22.00
  11  -1 -11  151.68   17.90
  11  -1 -11  168.58   12.10
 -11  -1  11  156.18   17.20
 -11  -1  11  169.68   19.80
 -11  -1  11  188.18   14.30
 -11  -1  11  156.58   18.10
  11  -1 -11  145.69   15.60
  11  -1 -11  185.68   20.10
 -11  -1  11  150.08   13.30
  11  -1 -11  149.59   17.50
  11  -1 -11  157.58   13.80
 -11  -1  11  161.98   12.30
  11  -1 -11  191.48   16.80
 -11  -1  11  151.88   19.50
  11  -1 -11  154.68   12.70
  11  -1 -11  140.79   18.80
 -11  -1  11  126.09   14.60
  11  -1 -11  175.88   19.10
  11  -1 -11  154.58   13.90
  11  -1 -11  142.29   12.30
  13   1 -13  299.57   20.90
 -13   1  13  279.47   17.10
  13   1 -13  288.97   29.80
  13   1 -13  263.47   22.30
  13   1 -13  278.67   20.60
  13   1 -13  303.67   19.20
  13   1 -13  273.57   17.70
 -13   1  13  243.68   21.50
 -13   1  13  236.88   19.50
 -13   1  13  259.77   18.00
 -13   1  13  249.97   17.00
 -13   1  13  213.48   18.60
  13   1 -13  241.78   20.30
 -13   1  13  263.57   17.00
  13   1 -13  253.67   18.40
  13   1 -13  246.88   21.60
  13   1 -13  260.77   27.90
 -13   1  13  258.97   23.50
  13   1 -13  250.07   23.10
  13   1 -13  263.37   18.90
  13   1 -13  245.38   20.00
 -13   1  13  277.77   19.00
 -13   1  13  314.17   23.90
 -13   1  13  296.67   21.10
  13   1 -13  277.47   18.10
 -13  -1  13  253.87   18.60
  13  -1 -13  305.17   24.10
 -13  -1  13  277.07   21.10
 -13  -1  13  266.37   19.00
 -13  -1  13  294.37   18.00
  13  -1 -13  233.78   15.80
 -13  -1  13  247.18   17.50
 -13  -1  13  250.07   18.80
 -13  -1  13  243.68   16.80
  13  -1 -13  254.07   18.80
 -13  -1  13  286.97   23.00
 -13  -1  13  291.77   19.50
 -13  -1  13  242.78   26.30
  13  -1 -13  292.67   24.80
  13  -1 -13  256.87   22.00
  13  -1 -13  245.58   19.30
  13  -1 -13  253.77   18.20
  13  -1 -13  265.57   17.10
  13  -1 -13  259.57   19.00
  13  -1 -13  298.17   24.90
  13  -1 -13  247.28   21.20
  13  -1 -13  278.57   18.10
  13  -1 -13  258.77   17.60
 -13  -1  13  291.47   19.40
 -13  -1  13  272.37   21.10
  13  -1 -13  308.97   23.20
 -15   1  15    3.50    9.60
  15   1 -15   -7.40    6.90
 -15   1  15    2.40    8.20
  15   1 -15    0.80    7.40
  15   1 -15   13.60    7.20
 -15   1  15    4.70    6.40
  15   1 -15    5.40   10.60
 -15   1  15    5.50    7.10
 -15   1  15    9.60    8.60
 -15   1  15   13.60    8.60
 -15   1  15    2.10    6.60
  15   1 -15    2.10    9.70
  15   1 -15   -2.00    8.10
 -15   1  15   -3.70    5.30
  15   1 -15   10.90    6.80
 -15   1  15   10.20    9.20
  15   1 -15   12.90   11.40
  15   1 -15   10.10   11.30
 -15  -1  15    9.70    9.40
  15  -1 -15   12.00    8.40
  15  -1 -15   17.70   10.20
 -15  -1  15    3.20    7.40
  15  -1 -15   15.20    7.90
 -15  -1  15    5.90    6.80
  15  -1 -15   -5.90   10.40
 -15  -1  15   -0.20    6.10
  15  -1 -15    2.00   10.10
 -15  -1  15    5.00    7.10
 -15  -1  15    3.00    5.60
  15  -1 -15    1.10    6.70
 -15  -1  15    6.90   10.00
 -15  -1  15   -1.60    8.30
  15  -1 -15   24.10   12.20
  15  -1 -15   -4.10    6.40
  15  -1 -15   -1.50    5.70
 -17   1  17  133.29   23.00
  17   1 -17  136.29   19.80
 -17   1  17  144.39   21.00
 -17   1  17  153.28   21.60
  17   1 -17   90.29   20.90
  17   1 -17  151.98   23.50
  17   1 -17  146.99   23.40
 -17   1  17  118.69   23.00
  17   1 -17  129.89   24.10
 -17   1  17  115.29   21.80
  17   1 -17  137.59   17.10
  17   1 -17  139.49   23.80
 -17   1  17  124.59   19.40
  17  -1 -17  142.19   18.80
 -17  -1  17  177.68   24.80
  17  -1 -17  134.69   22.80
 -17  -1  17  119.39   19.80
 -17  -1  17  117.39   18.10
  17  -1 -17   90.09   19.70
 -17  -1  17  175.48   28.00
 -17  -1  17  138.59   21.20
  17  -1 -17  103.69   21.50
  17  -1 -17  134.09   24.10
 -17  -1  17  169.88   31.10
  17  -1 -17  158.58   20.20
  17  -1 -17  101.59   20.20
 -17  -1  17  110.89   22.20
  19   1 -19  273.37   36.30
 -19   1  19  361.46   40.70
  19   1 -19  448.96   34.50
  19   1 -19  380.16   40.70
 -19   1  19  341.67   38.00
 -19   1  19  330.27   28.80
 -19   1  19  296.57   36.40
  19   1 -19  304.97   36.30
  19   1 -19  408.56   34.70
  19  -1 -19  383.66   33.10
 -19  -1  19  379.96   42.00
  19  -1 -19  341.57   26.20
 -19  -1  19  431.06   31.50
 -19  -1  19  380.16   41.30
  19  -1 -19  368.16   27.80
  19  -1 -19  392.26   33.60
  19  -1 -19  391.76   33.00
  19  -1 -19  387.06   48.00
 -19  -1  19  372.66   38.90
  19  -1 -19  309.57   38.60
  21   1 -21  142.89   25.90
 -21   1  21  110.39   24.90
 -21   1  21  155.88   28.80
  21   1 -21  100.29   24.10
  21   1 -21  120.69   26.70
  21   1 -21  127.59   27.20
 -21   1  21  190.18   29.70
  21   1 -21  112.89   23.80
  21  -1 -21  148.79   27.60
 -21  -1  21  164.08   30.90
  21  -1 -21  137.99   29.30
  21  -1 -21  170.48   27.80
  21  -1 -21  138.79   25.90
 -21  -1  21  136.99   25.00
 -21  -1  21  132.29   27.50
 -23   1  23    1.00   14.90
 -23   1  23   20.80   16.90
  23   1 -23  -21.80   13.00
  23   1 -23   12.80   16.40
  23   1 -23    5.60   13.30
 -23   1  23    9.80   16.00
  23   1 -23   23.10   16.00
 -23  -1  23    0.70   14.50
 -23  -1  23   -4.80   13.10
  23  -1 -23  -12.00   10.90
 -23  -1  23    6.70   12.90
  23  -1 -23   18.40   17.90
  23  -1 -23   13.60   16.50
  23  -1 -23   -7.00   11.80
  -2   2   2 1361.06   37.10
   2   2  -2 1364.46   38.80
   2   2  -2 1313.17   39.30
   2   2  -2 1313.77   38.70
  -2   2   2 1345.97   38.70
   2   2  -2 1310.27   35.80
  -2   2   2 1329.77   35.50
  -2   2   2 1360.66   38.70
  -2   2   2 1308.07   36.90
   2   2  -2 1341.07   38.50
   2   2  -2 1371.06   35.70
  -2   2   2 1348.57   38.30
   2   2  -2 1367.36   39.20
  -2   2   2 1335.97   36.70
  -2   2   2 1367.56   38.70
  -2   2   2 1344.57   38.20
   2   2  -2 1365.36   37.20
  -2   2   2 1310.47   37.80
  -2   2   2 1337.87   34.50
  -2   2   2 1325.77   37.90
  -2   2   2 1285.17   37.60
   2   2  -2 1306.77   37.90
  -2   2   2 1332.27   35.70
   2   2  -2 1359.16   39.00
  -2   2   2 1369.36   36.10
  -2   2   2 1349.27   34.50
   2   2  -2 1313.77   38.50
   2   2  -2 1322.57   39.20
   2   2  -2 1377.26   36.80
  -2   2   2 1363.46   37.80
  -2  -2   2 1384.26   38.50
  -2  -2   2 1339.07   38.90
   2  -2  -2 1350.86   38.10
  -2  -2   2 1331.97   38.50
  -2  -2   2 1331.37   38.90
   2  -2  -2 1280.67   38.10
   2  -2  -2 1333.87   38.00
  -2  -2   2 1294.57   39.10
   2  -2  -2 1350.16   37.70
  -2  -2   2 1416.76   38.50
   2  -2  -2 1332.57   38.20
  -2  -2   2 1357.26   36.80
   2  -2  -2 1324.37   37.60
   2  -2  -2 1272.27   38.20
   2  -2  -2 1294.87   38.40
  -2  -2   2 1326.67   38.20
   2  -2  -2 1321.37   35.90
   2  -2  -2 1342.17   35.60
  -2  -2   2 1328.77   38.80
   2  -2  -2 1353.56   36.70
  -2  -2   2 1287.87   39.20
   2  -2  -2 1376.36   37.00
   2  -2  -2 1307.17   35.40
   2  -2  -2 1329.37   37.60
  -2  -2   2 1297.17   37.40
  -2  -2   2 1336.07   35.60
   2  -2  -2 1337.57   34.50
   2  -2  -2 1304.87   34.40
   2  -2  -2 1303.57   37.00
  -4   2   4   18.40    5.60
  -4   2   4   10.30    4.80
  -4   2   4   16.40    3.30
   4   2  -4   23.70    2.70
   4   2  -4   14.10    2.30
  -4   2   4   12.60    4.40
  -4   2   4   15.10    5.50
   4   2  -4   23.40    6.70
  -4   2   4   19.10    3.10
  -4   2   4   18.00    5.50
  -4   2   4   15.40    3.50
   4   2  -4   17.30    5.60
   4   2  -4   16.70    5.20
   4   2  -4   12.90    5.80
   4   2  -4   18.70    5.30
   4   2  -4   11.60    4.80
  -4   2   4   15.10    5.00
  -4   2   4   17.30    6.10
  -4   2   4   15.50    5.00
   4   2  -4   12.80    5.70
   4   2  -4    7.10    4.20
  -4   2   4    9.20    4.50
  -4   2   4   13.40    3.90
   4   2  -4    9.80    4.20
   4   2  -4   18.00    5.20
   4   2  -4   12.80    5.20
   4   2  -4   16.80    6.20
  -4  -2   4   14.00    5.80
   4  -2  -4   28.10    6.20
  -4  -2   4   15.50    4.80
  -4  -2   4   16.50    4.80
   4  -2  -4   29.20    6.00
  -4  -2   4   21.00    6.00
  -4  -2   4   16.90    2.60
   4  -2  -4   16.30    3.30
   4  -2  -4   14.10    4.90
   4  -2  -4   15.30    4.90
   4  -2  -4   17.00    5.40
  -4  -2   4   18.70    5.80
  -4  -2   4   17.50    2.50
  -4  -2   4   13.50    5.70
   4  -2  -4   11.40    5.20
  -4  -2   4   14.70    4.80
   4  -2  -4   14.70    4.40
   4  -2  -4   10.10    4.90
   4  -2  -4   19.40    2.90
  -4  -2   4   13.20    4.90
  -4  -2   4   18.40    5.10
  -4  -2   4   13.20    5.60
   4  -2  -4   13.20    4.70
   4  -2  -4   18.90    5.50
   4  -2  -4   17.70    4.10
  -4  -2   4   13.10    2.50
   4  -2  -4   10.80    4.80
  -4  -2   4   13.20    2.20
   6   2  -6  451.75   19.80
  -6   2   6  428.86   21.40
   6   2  -6  405.76   20.50
  -6   2   6  424.66   20.90
   6   2  -6  435.36   20.90
  -6   2   6  445.06   21.00
  -6   2   6  395.26   17.90
   6   2  -6  407.46   19.90
  -6   2   6  408.76   14.50
   6   2  -6  405.86   14.60
   6   2  -6  396.36   20.20
   6   2  -6  438.46   21.90
   6   2  -6  421.96   20.80
   6   2  -6  403.76   18.60
   6   2  -6  448.46   21.10
   6   2  -6  392.06   21.20
   6   2  -6  390.96   19.30
  -6   2   6  423.96   15.50
  -6   2   6  440.56   20.90
  -6   2   6  418.96   19.40
   6   2  -6  401.06   14.60
   6   2  -6  422.56   19.50
  -6   2   6  424.06   20.60
  -6   2   6  430.36   16.50
  -6   2   6  380.76   18.60
   6   2  -6  420.86   19.50
   6   2  -6  416.86   19.80
  -6   2   6  424.86   21.70
   6  -2  -6  432.06   18.80
   6  -2  -6  414.46   20.30
   6  -2  -6  409.16   20.10
   6  -2  -6  396.16   16.20
  -6  -2   6  424.46   15.40
  -6  -2   6  373.96   19.40
  -6  -2   6  414.36   15.40
  -6  -2   6  441.26   20.80
  -6  -2   6  432.16   19.80
  -6  -2   6  386.86   19.60
  -6  -2   6  429.26   21.50
  -6  -2   6  435.06   20.10
  -6  -2   6  424.06   21.10
  -6  -2   6  421.86   20.60
   6  -2  -6  408.26   15.30
   6  -2  -6  429.46   20.90
   6  -2  -6  416.06   20.40
   6  -2  -6  437.96   14.80
   6  -2  -6  396.76   17.90
   6  -2  -6  411.86   21.00
   6  -2  -6  430.46   19.60
   6  -2  -6  407.46   19.00
   6  -2  -6  436.66   21.00
  -6  -2   6  400.26   19.90
  -6  -2   6  420.46   19.10
   6  -2  -6  409.66   20.70
  -6  -2   6  425.76   14.80
  -6  -2   6  412.06   18.50
   8   2  -8  752.62   30.60
  -8   2   8  767.12   32.50
   8   2  -8  718.63   31.20
  -8   2   8  722.33   29.80
  -8   2   8  707.53   25.20
   8   2  -8  740.83   24.90
   8   2  -8  779.52   33.00
   8   2  -8  730.73   30.40
   8   2  -8  775.82   31.20
   8   2  -8  708.03   30.40
   8   2  -8  789.02   34.60
  -8   2   8  712.73   24.40
   8   2  -8  722.13   33.00
  -8   2   8  684.13   31.80
  -8   2   8  707.13   31.90
  -8   2   8  785.92   34.20
  -8   2   8  746.23   25.20
   8   2  -8  738.93   30.20
  -8   2   8  713.63   31.40
   8   2  -8  711.73   29.80
   8   2  -8  754.92   25.10
   8   2  -8  686.63   29.60
  -8   2   8  733.73   30.00
   8   2  -8  710.73   31.00
   8   2  -8  730.13   32.20
  -8   2   8  733.63   31.70
  -8   2   8  796.72   34.10
  -8   2   8  774.82   29.20
  -8   2   8  721.53   26.30
   8   2  -8  716.63   31.80
  -8  -2   8  720.63   30.20
  -8  -2   8  730.13   32.30
  -8  -2   8  724.23   29.40
  -8  -2   8  728.73   25.80
  -8  -2   8  752.92   32.90
  -8  -2   8  685.43   26.90
  -8  -2   8  743.23   25.80
  -8  -2   8  775.32   31.70
   8  -2  -8  765.42   33.40
   8  -2  -8  768.72   32.80
  -8  -2   8  707.43   30.20
  -8  -2   8  706.23   31.10
  -8  -2   8  728.53   30.80
   8  -2  -8  743.63   32.80
   8  -2  -8  716.43   28.70
   8  -2  -8  700.13   31.20
   8  -2  -8  665.83   31.80
   8  -2  -8  753.12   25.70
   8  -2  -8  767.52   30.30
  -8  -2   8  707.73   30.20
   8  -2  -8  756.72   29.90
   8  -2  -8  709.03   31.60
  -8  -2   8  708.03   24.40
   8  -2  -8  797.72   33.00
   8  -2  -8  702.73   28.20
  -8  -2   8  715.33   32.90
   8  -2  -8  748.43   24.70
   8  -2  -8  738.33   30.30
  -8  -2   8  725.73   29.10
 -10   2  10  122.99   15.80
  10   2 -10  110.29   14.60
  10   2 -10  130.99   18.20
 -10   2  10  112.89   14.70
 -10   2  10  103.69   10.60
 -10   2  10  118.79   15.00
 -10   2  10  109.19   13.10
 -10   2  10  102.59   15.20
  10   2 -10  122.69   13.80
  10   2 -10  114.09    9.40
  10   2 -10  115.19   15.60
 -10   2  10  118.49   17.30
 -10   2  10   99.39   15.20
 -10   2  10  107.19   15.50
  10   2 -10  107.19   14.50
  10   2 -10  111.79   16.00
  10   2 -10  126.79   17.80
 -10   2  10  109.89    9.40
  10   2 -10  120.69   15.00
  10   2 -10  112.79   14.60
  10   2 -10  105.09   14.70
  10   2 -10  104.69   13.00
 -10   2  10  122.99   13.70
 -10   2  10  117.69   10.70
 -10   2  10  152.98   17.60
  10   2 -10  104.99    9.30
  10   2 -10  138.09   18.50
  10   2 -10  113.29   13.50
  10   2 -10  141.69   16.50
  10  -2 -10  109.59   17.50
  10  -2 -10  133.19   17.10
  10  -2 -10   85.49   14.80
 -10  -2  10  110.89   14.40
 -10  -2  10  130.39   14.30
 -10  -2  10  108.49    9.20
 -10  -2  10   93.49   14.80
 -10  -2  10   85.49   12.70
  10  -2 -10  106.19   12.20
  10  -2 -10  110.99   13.40
  10  -2 -10  117.39   15.40
  10  -2 -10  123.49   15.80
 -10  -2  10  110.49   13.80
 -10  -2  10  102.29   13.30
 -10  -2  10  115.99   11.80
  10  -2 -10  138.09   17.30
 -10  -2  10  111.69    9.30
 -10  -2  10  114.99   15.20
 -10  -2  10  119.29   15.40
 -10  -2  10  117.49   10.20
  10  -2 -10   93.59   10.70
  10  -2 -10   91.69   12.80
  10  -2 -10  102.89   16.00
  10  -2 -10  112.39   15.80
 -10  -2  10   88.19   13.70
 -10  -2  10  108.29   16.10
 -10  -2  10  135.39   15.50
  10  -2 -10  102.09   10.10
  10  -2 -10   96.49   12.30
  12   2 -12   -0.30    3.30
  12   2 -12    6.30    8.80
  12   2 -12   12.90    7.00
  12   2 -12   -0.50    5.60
  12   2 -12    8.60    9.30
 -12   2  12   -5.10    5.40
 -12   2  12    6.00    7.00
  12   2 -12    7.20    6.00
 -12   2  12    2.10    5.60
 -12   2  12   14.20    7.00
 -12   2  12    6.80    5.30
 -12   2  12    0.90    6.70
 -12   2  12    5.10    4.10
 -12   2  12   -2.10    5.80
  12   2 -12    1.60    7.70
  12   2 -12   -1.20    6.30
  12   2 -12    0.90    4.60
  12   2 -12   12.00    7.30
  12   2 -12    8.30    6.90
  12   2 -12    5.80    4.70
 -12   2  12   -0.20    4.80
 -12   2  12   13.10    8.30
 -12   2  12    7.30    4.80
  12   2 -12    4.50    6.30
 -12   2  12    0.70    6.20
 -12   2  12    3.60    5.40
 -12   2  12   -0.90    3.60
  12   2 -12   -1.20    6.30
 -12  -2  12    2.40    6.70
 -12  -2  12    0.60    3.80
 -12  -2  12    7.80    6.70
  12  -2 -12    4.70    7.50
 -12  -2  12    6.50    6.10
 -12  -2  12   -0.70    4.80
 -12  -2  12    3.00    7.20
 -12  -2  12    6.10    4.80
  12  -2 -12   -1.20    4.80
  12  -2 -12    2.30    6.10
 -12  -2  12   -4.00    6.40
  12  -2 -12    1.40    5.40
  12  -2 -12   -0.90    5.20
  12  -2 -12   -1.80    3.40
  12  -2 -12   10.00    6.50
 -12  -2  12    3.80    4.60
  12  -2 -12    2.50    4.80
  12  -2 -12    2.20    5.70
 -12  -2  12   11.20    5.20
  12  -2 -12    2.10    9.50
 -12  -2  12    4.60    5.60
 -12  -2  12   -2.50    5.00
  12  -2 -12    3.50    6.10
  12  -2 -12    7.70    7.70
  12  -2 -12   10.00    8.10
 -12  -2  12    5.10    6.20
 -12  -2  12    2.10    5.90
 -14   2  14  613.04   37.60
  14   2 -14  541.25   31.90
  14   2 -14  517.75   30.30
  14   2 -14  552.94   30.10
 -14   2  14  574.44   27.90
 -14   2  14  652.23   35.00
  14   2 -14  574.24   26.60
 -14   2  14  566.74   26.10
 -14   2  14  585.44   33.20
  14   2 -14  625.74   37.60
 -14   2  14  649.14   37.40
 -14   2  14  593.44   30.90
  14   2 -14  599.94   27.00
  14   2 -14  631.84   33.30
  14   2 -14  548.55   37.60
  14   2 -14  550.64   36.80
 -14   2  14  612.24   31.60
 -14   2  14  536.75   34.40
  14   2 -14  577.24   33.90
  14   2 -14  554.24   33.20
  14   2 -14  538.95   35.80
 -14  -2  14  588.14   36.50
  14  -2 -14  584.24   35.70
 -14  -2  14  567.94   28.20
  14  -2 -14  647.44   32.40
 -14  -2  14  561.04   31.60
  14  -2 -14  592.04   36.30
  14  -2 -14  579.44   27.70
  14  -2 -14  559.74   30.90
 -14  -2  14  603.54   30.50
 -14  -2  14  555.14   30.70
 -14  -2  14  592.04   28.40
 -14  -2  14  603.24   34.10
 -14  -2  14  612.14   33.80
  14  -2 -14  597.64   37.30
 -14  -2  14  588.24   36.60
  14  -2 -14  601.04   26.60
  14  -2 -14  617.84   31.40
  14  -2 -14  511.25   34.10
  14  -2 -14  588.04   33.30
  16   2 -16   43.40   14.50
 -16   2  16   93.29   18.90
 -16   2  16   89.79   18.80
  16   2 -16   62.19   17.50
  16   2 -16   34.20   18.30
  16   2 -16   89.29   18.70
  16   2 -16   69.29   11.40
 -16   2  16   40.20   11.70
 -16   2  16   51.49   13.60
  16   2 -16   46.20   14.00
 -16   2  16   72.19   14.00
  16   2 -16   85.89   19.50
  16   2 -16   55.29   10.80
 -16   2  16   39.00   13.80
  16   2 -16   73.79   15.90
 -16   2  16   72.29   15.90
 -16  -2  16   53.19   15.80
 -16  -2  16   91.79   20.90
 -16  -2  16   79.79   15.80
  16  -2 -16   48.70   14.80
  16  -2 -16   57.99   14.70
  16  -2 -16   63.49   13.90
 -16  -2  16   66.49   12.40
  16  -2 -16   30.10   14.60
 -16  -2  16   44.30   14.10
  16  -2 -16   71.39   18.80
 -16  -2  16   61.99   17.90
  16  -2 -16   61.79   16.20
 -16  -2  16   66.69   13.80
  16  -2 -16   73.09   14.60
 -16  -2  16   26.00    9.90
 -18   2  18   -2.80    8.20
  18   2 -18    4.50   13.50
 -18   2  18   -0.90   11.00
 -18   2  18   15.40   10.60
  18   2 -18   -1.20    8.30
  18   2 -18   11.90   16.10
  18   2 -18   26.60   16.00
 -18   2  18   10.30   12.70
 -18   2  18   12.70   10.70
  18   2 -18    6.20   10.40
  18   2 -18  -10.70    7.40
 -18   2  18    7.50   11.50
 -18  -2  18  -13.00   10.90
  18  -2 -18   19.50   12.90
  18  -2 -18   16.70   15.20
  18  -2 -18   20.50   12.90
 -18  -2  18   10.30   11.70
  18  -2 -18   -2.30    7.80
 -18  -2  18    0.30    9.30
  18  -2 -18   -7.20   10.40
  18  -2 -18   16.40   12.30
  18  -2 -18    1.10    7.70
 -18  -2  18   10.60   11.30
  20   2 -20  272.57   35.40
  20   2 -20  359.86   42.60
 -20   2  20  322.57   40.50
 -20   2  20  340.47   40.20
  20   2 -20  243.98   32.00
  20   2 -20  354.96   37.90
  20   2 -20  381.66   42.90
 -20   2  20  312.77   37.50
  20  -2 -20  430.86   43.70
 -20  -2  20  322.47   36.70
 -20  -2  20  316.77   33.60
 -20  -2  20  313.27   37.40
  20  -2 -20  358.56   40.30
  20  -2 -20  333.67   40.30
  20  -2 -20  308.77   36.90
  20  -2 -20  312.07   27.50
  22   2 -22  145.29   26.30
  22   2 -22   93.99   25.90
 -22   2  22  169.98   32.00
  22   2 -22  138.59   29.70
  22   2 -22   67.69   23.60
  22   2 -22  105.69   25.20
 -22   2  22  162.98   31.70
 -22   2  22  148.89   29.40
  22  -2 -22  135.89   28.20
  22  -2 -22  137.99   26.60
  22  -2 -22  113.49   25.80
 -22  -2  22  105.99   23.40
  22  -2 -22  124.19   28.20
 -22  -2  22  119.99   27.80
 -22  -2  22  136.99   25.80
 -24   2  24   13.50   15.60
  24   2 -24    6.60   13.90
  24   2 -24   -9.50   10.80
  24   2 -24    7.30   16.40
 -24   2  24  -15.60   14.30
 -24   2  24    1.30   14.00
  24   2 -24    5.50   14.50
  24  -2 -24  -14.00   12.20
 -24  -2  24   35.90   17.70
  24  -2 -24   -5.70   12.50
  24  -2 -24  -22.70   15.70
 -24  -2  24   26.30   20.70
   1   3  -1  591.04   20.10
  -1   3   1  572.94   18.90
   1   3  -1  559.24   17.80
   1   3  -1  578.54   17.40
  -1   3   1  598.24   20.40
  -1   3   1  602.24   19.80
   1   3  -1  602.14   19.70
  -1   3   1  595.64   20.10
  -1   3   1  571.74   20.50
  -1   3   1  587.24   20.20
  -1   3   1  604.74   20.60
  -1   3   1  553.74   20.00
  -1   3   1  588.44   20.10
   1   3  -1  591.84   18.70
  -1   3   1  586.14   19.30
   1   3  -1  554.44   20.70
  -1   3   1  597.54   20.20
   1   3  -1  587.84   21.00
   1   3  -1  606.54   21.60
  -1   3   1  571.64   20.60
  -1   3   1  560.14   20.10
   1   3  -1  575.94   21.30
  -1   3   1  563.14   19.20
   1   3  -1  570.04   17.90
   1   3  -1  603.24   20.50
   1   3  -1  586.84   17.60
  -1   3   1  546.45   19.60
  -1   3   1  544.65   20.70
   1   3  -1  557.14   19.90
   1   3  -1  568.74   21.20
   1   3  -1  620.14   21.30
   1   3  -1  578.84   18.00
  -1   3   1  568.14   19.00
  -1   3   1  576.14   19.70
   1  -3  -1  581.14   19.30
   1  -3  -1  593.74   20.00
   1  -3  -1  579.14   20.20
  -1  -3   1  598.14   17.60
   1  -3  -1  579.14   18.80
  -1  -3   1  601.24   17.50
   1  -3  -1  579.14   19.20
   1  -3  -1  599.54   20.70
   1  -3  -1  581.14   20.00
  -1  -3   1  604.64   19.60
  -1  -3   1  574.74   21.70
  -1  -3   1  607.04   21.30
   1  -3  -1  580.74   20.10
  -1  -3   1  592.84   18.30
   1  -3  -1  586.84   19.50
   1  -3  -1  552.64   20.10
  -1  -3   1  584.44   18.00
  -1  -3   1  579.94   20.90
   1  -3  -1  547.65   19.30
  -1  -3   1  571.14   20.00
   1  -3  -1  587.04   20.20
  -1  -3   1  575.54   24.00
  -1  -3   1  578.74   20.90
  -1  -3   1  566.14   22.00
   1  -3  -1  598.64   19.20
   1  -3  -1  578.04   19.90
   1  -3  -1  570.24   20.20
   1  -3  -1  578.54   19.30
   1  -3  -1  585.54   19.60
   1  -3  -1  538.55   19.70
   1  -3  -1  595.14   19.10
  -1  -3   1  582.04   19.80
   3   3  -3  201.08   12.30
  -3   3   3  199.28   11.80
  -3   3   3  215.58   11.80
   3   3  -3  205.08   12.50
   3   3  -3  188.48   12.60
   3   3  -3  203.98   11.90
  -3   3   3  180.58   11.80
   3   3  -3  192.08   12.70
  -3   3   3  193.28    9.90
   3   3  -3  203.08   12.50
  -3   3   3  201.58   12.20
  -3   3   3  205.88    8.40
   3   3  -3  192.78   11.70
   3   3  -3  215.88   11.30
   3   3  -3  217.58   13.30
   3   3  -3  196.78   12.90
  -3   3   3  187.48   11.50
  -3   3   3  192.88   12.00
  -3   3   3  188.68   10.90
  -3   3   3  195.98   12.10
  -3   3   3  201.58    8.30
   3   3  -3  193.08   10.00
   3   3  -3  208.78   12.40
  -3   3   3  196.48    9.40
   3   3  -3  206.08   10.90
   3   3  -3  204.98   10.00
  -3   3   3  193.88   11.30
  -3   3   3  206.98   10.80
  -3   3   3  205.38   12.40
  -3  -3   3  210.58   12.40
  -3  -3   3  170.98   12.30
  -3  -3   3  177.28   12.00
  -3  -3   3  182.88   11.70
   3  -3  -3  204.68   10.00
   3  -3  -3  202.08    8.30
  -3  -3   3  198.58   12.80
   3  -3  -3  193.68   11.90
   3  -3  -3  192.88   11.10
   3  -3  -3  189.38   11.40
   3  -3  -3  191.08    8.20
  -3  -3   3  200.48   11.90
  -3  -3   3  211.18   10.90
  -3  -3   3  204.78   10.80
   3  -3  -3  192.48   10.30
  -3  -3   3  199.58   12.60
   3  -3  -3  187.48   11.60
  -3  -3   3  210.08   12.20
  -3  -3   3  198.98    9.50
   3  -3  -3  186.48   11.50
   3  -3  -3  194.98   11.60
   3  -3  -3  210.08    9.60
   3  -3  -3  190.38   11.80
   3  -3  -3  214.38   12.20
  -3  -3   3  200.28   11.80
   3  -3  -3  192.88   11.40
   5   3  -5  870.51   31.00
   5   3  -5  869.71   31.90
  -5   3   5  908.71   33.30
  -5   3   5  855.71   26.00
  -5   3   5  887.31   31.00
  -5   3   5  814.12   24.40
   5   3  -5  848.02   28.50
  -5   3   5  840.42   26.90
  -5   3   5  865.11   31.70
  -5   3   5  776.02   30.30
  -5   3   5  860.61   32.70
   5   3  -5  889.21   32.00
   5   3  -5  873.71   32.10
  -5   3   5  853.71   31.50
   5   3  -5  821.52   28.70
   5   3  -5  795.42   30.80
  -5   3   5  867.31   28.80
  -5   3   5  901.41   31.90
   5   3  -5  896.81   34.10
   5   3  -5  859.71   29.80
  -5   3   5  820.62   31.00
   5   3  -5  873.61   32.00
   5   3  -5  894.31   33.10
   5   3  -5  855.61   33.00
   5   3  -5  848.82   31.60
  -5   3   5  868.31   31.70
   5   3  -5  884.31   33.00
  -5   3   5  851.91   23.60
  -5  -3   5  799.22   28.10
  -5  -3   5  849.12   31.60
  -5  -3   5  827.32   29.40
   5  -3  -5  768.82   30.20
   5  -3  -5  842.12   31.30
   5  -3  -5  810.32   30.00
   5  -3  -5  858.71   31.10
   5  -3  -5  852.61   26.80
  -5  -3   5  857.61   22.10
   5  -3  -5  855.11   23.40
   5  -3  -5  830.62   31.70
   5  -3  -5  854.01   28.50
  -5  -3   5  828.02   30.30
   5  -3  -5  836.42   30.80
   5  -3  -5  818.22   31.80
   5  -3  -5  882.71   28.00
  -5  -3   5  805.22   31.80
  -5  -3   5  873.01   32.10
  -5  -3   5  863.11   32.90
  -5  -3   5  851.61   22.30
  -5  -3   5  842.32   22.00
  -5  -3   5  867.11   22.30
  -5  -3   5  841.32   31.80
   5  -3  -5  841.62   24.30
   5  -3  -5  803.72   31.70
  -5  -3   5  862.41   31.10
   5  -3  -5  898.51   32.00
  -5  -3   5  876.51   31.30
  -5  -3   5  834.92   31.90
   7   3  -7    5.40    5.60
  -7   3   7    7.80    5.40
   7   3  -7    4.30    4.90
  -7   3   7    5.40    4.40
   7   3  -7    7.60    2.60
  -7   3   7   -2.30    4.20
   7   3  -7   -2.00    4.30
  -7   3   7    6.00    5.50
  -7   3   7    7.30    3.60
   7   3  -7    6.50    5.10
   7   3  -7    3.20    6.50
   7   3  -7    7.40    5.80
  -7   3   7    5.60    5.10
  -7   3   7    2.90    5.50
  -7   3   7   -1.00    5.00
   7   3  -7    7.30    6.60
  -7   3   7    6.10    4.90
  -7   3   7    2.40    2.40
  -7   3   7    5.80    4.20
   7   3  -7   -2.80    3.80
  -7   3   7    2.20    5.60
   7   3  -7    2.20    4.80
   7   3  -7   -6.20    4.50
   7   3  -7    2.80    5.20
   7   3  -7    7.70    5.60
   7   3  -7    9.30    6.00
   7   3  -7    7.30    5.10
  -7   3   7    9.20    5.90
  -7  -3   7    6.50    2.60
  -7  -3   7    1.50    2.40
   7  -3  -7    1.90    4.10
  -7  -3   7    3.10    4.70
  -7  -3   7    5.70    2.60
   7  -3  -7   12.40    6.00
   7  -3  -7    4.40    5.00
  -7  -3   7    0.50    4.80
   7  -3  -7    4.40    3.80
  -7  -3   7   -0.80    4.40
   7  -3  -7    5.70    5.00
  -7  -3   7    4.00    5.20
   7  -3  -7    5.50    5.30
  -7  -3   7    3.40    4.40
   7  -3  -7    5.20    2.80
   7  -3  -7   11.10    6.30
   7  -3  -7    6.90    5.30
   7  -3  -7    6.00    6.00
   7  -3  -7    6.60    4.30
  -7  -3   7   -1.60    4.10
  -7  -3   7    0.50    4.70
  -7  -3   7   -2.00    4.40
  -7  -3   7    4.30    5.40
  -7  -3   7    2.00    5.10
  -7  -3   7   -0.60    4.50
  -7  -3   7    6.80    2.70
   7  -3  -7    3.40    4.30
   7  -3  -7    4.40    6.00
   7  -3  -7    4.20    3.40
  -9   3   9  539.15   29.40
  -9   3   9  621.74   29.00
  -9   3   9  622.64   30.40
   9   3  -9  647.04   28.70
   9   3  -9  645.64   32.70
   9   3  -9  590.04   28.70
  -9   3   9  677.93   32.50
   9   3  -9  577.44   28.20
   9   3  -9  644.14   29.50
   9   3  -9  609.44   28.80
   9   3  -9  598.74   30.10
  -9   3   9  599.04   26.80
   9   3  -9  665.43   31.00
  -9   3   9  594.74   21.00
  -9   3   9  587.04   29.90
  -9   3   9  626.84   31.00
  -9   3   9  613.14   30.80
   9   3  -9  603.54   32.00
  -9   3   9  605.54   28.70
  -9   3   9  617.04   22.70
   9   3  -9  665.63   31.70
  -9   3   9  622.54   32.80
   9   3  -9  657.43   31.50
  -9   3   9  601.54   24.00
  -9   3   9  605.94   22.40
   9   3  -9  611.24   21.40
   9   3  -9  640.44   21.80
   9   3  -9  651.03   31.20
   9   3  -9  624.84   28.60
  -9  -3   9  619.94   22.40
  -9  -3   9  636.14   32.20
   9  -3  -9  642.04   29.60
  -9  -3   9  612.04   29.90
  -9  -3   9  564.94   26.90
  -9  -3   9  597.94   29.30
   9  -3  -9  629.64   24.20
  -9  -3   9  657.63   30.40
   9  -3  -9  644.34   31.30
   9  -3  -9  621.04   31.20
   9  -3  -9  562.74   29.70
  -9  -3   9  607.94   21.50
  -9  -3   9  621.94   21.50
  -9  -3   9  601.84   28.30
   9  -3  -9  607.14   30.00
   9  -3  -9  643.54   22.80
  -9  -3   9  651.63   29.00
   9  -3  -9  618.04   30.70
   9  -3  -9  678.73   31.90
   9  -3  -9  589.84   20.90
  -9  -3   9  596.94   29.30
   9  -3  -9  606.54   30.90
   9  -3  -9  632.64   26.70
  -9  -3   9  592.54   30.30
  -9  -3   9  683.83   23.20
  -9  -3   9  621.04   30.90
   9  -3  -9  626.94   29.10
  -9  -3   9  649.43   30.30
   9  -3  -9  630.44   27.30
 -11   3  11  849.91   39.90
 -11   3  11  905.71   31.50
 -11   3  11  867.11   40.10
  11   3 -11  935.71   31.30
  11   3 -11  817.82   37.40
 -11   3  11  899.21   31.50
 -11   3  11  933.41   37.00
 -11   3  11  911.71   42.60
  11   3 -11  968.20   39.50
  11   3 -11  916.51   43.90
 -11   3  11  896.91   38.90
 -11   3  11  969.10   63.29
  11   3 -11  872.81   42.90
 -11   3  11  911.51   33.20
  11   3 -11  941.11   41.20
  11   3 -11  940.51   31.20
 -11   3  11  840.82   37.20
  11   3 -11  904.81   39.70
  11   3 -11  952.70   40.10
  11   3 -11  923.91   38.90
 -11   3  11  896.21   43.30
  11   3 -11  875.21   41.10
  11   3 -11  926.41   41.80
  11   3 -11  912.51   39.20
  11   3 -11  898.31   40.20
 -11   3  11  896.61   46.00
  11   3 -11  911.21   38.70
 -11   3  11  886.81   29.90
 -11  -3  11  855.21   38.70
  11  -3 -11  961.00   42.20
 -11  -3  11  943.91   32.50
  11  -3 -11  913.01   38.80
  11  -3 -11  878.01   41.10
  11  -3 -11  945.41   38.10
 -11  -3  11  921.61   42.50
 -11  -3  11  826.72   36.70
 -11  -3  11  797.12   38.20
  11  -3 -11  964.40   33.60
 -11  -3  11  957.90   40.10
 -11  -3  11  909.91   32.50
  11  -3 -11  904.11   41.30
 -11  -3  11  888.81   30.70
 -11  -3  11  967.90   40.60
  11  -3 -11  902.81   29.20
 -11  -3  11  922.41   40.50
 -11  -3  11  880.21   41.20
  11  -3 -11  872.01   41.40
  11  -3 -11  814.62   39.90
 -11  -3  11  883.41   41.60
  11  -3 -11  886.41   31.40
 -11  -3  11  935.91   30.90
 -11  -3  11  895.11   38.00
  11  -3 -11  894.11   36.20
  11  -3 -11  940.51   39.40
  11  -3 -11  881.21   31.40
  11  -3 -11  886.11   40.30
 -13   3  13  259.27   29.10
  13   3 -13  274.87   23.50
  13   3 -13  238.88   27.70
 -13   3  13  245.18   19.70
  13   3 -13  269.57   22.00
  13   3 -13  230.08   20.70
  13   3 -13  261.87   20.60
  13   3 -13  278.47   21.00
  13   3 -13  229.38   26.10
  13   3 -13  213.78   26.00
  13   3 -13  268.17   20.60
 -13   3  13  246.78   22.00
  13   3 -13  248.48   14.70
 -13   3  13  256.27   19.50
 -13   3  13  218.58   25.40
  13   3 -13  247.58   14.90
 -13   3  13  280.07   22.80
 -13   3  13  232.58   13.70
  13   3 -13  261.07   21.60
 -13   3  13  240.68   14.80
 -13   3  13  202.78   24.20
  13   3 -13  176.08   21.00
 -13   3  13  241.78   16.10
 -13   3  13  247.78   15.20
  13  -3 -13  258.17   16.80
 -13  -3  13  251.57   16.00
 -13  -3  13  269.47   20.50
  13  -3 -13  254.87   15.90
  13  -3 -13  261.97   27.40
 -13  -3  13  265.17   21.80
 -13  -3  13  244.78   20.00
 -13  -3  13  229.68   27.40
  13  -3 -13  213.58   19.50
  13  -3 -13  241.08   26.10
 -13  -3  13  260.47   26.80
 -13  -3  13  252.87   14.90
 -13  -3  13  286.97   21.40
  13  -3 -13  264.87   20.40
  13  -3 -13  249.08   20.30
 -13  -3  13  213.38   26.60
  13  -3 -13  233.78   18.40
 -13  -3  13  221.48   19.20
 -13  -3  13  223.38   15.20
 -13  -3  13  215.58   17.20
  13  -3 -13  250.67   26.30
  13  -3 -13  263.47   27.10
  13  -3 -13  254.27   14.40
 -15   3  15   38.20   12.50
  15   3 -15   32.80   14.60
  15   3 -15   62.49   17.00
  15   3 -15   62.19   13.30
  15   3 -15   38.40   12.90
 -15   3  15   56.29   12.00
  15   3 -15   46.50   11.50
 -15   3  15   55.09   15.10
  15   3 -15   54.29   14.20
 -15   3  15   35.70   13.50
  15   3 -15   51.89   13.60
  15   3 -15   52.49    9.40
 -15   3  15   64.29   14.70
 -15   3  15   22.20   13.10
  15   3 -15   58.29   19.80
 -15   3  15   44.80    9.60
  15  -3 -15   66.69   17.50
 -15  -3  15   54.09   14.30
  15  -3 -15   29.90   13.10
 -15  -3  15   28.70   13.10
 -15  -3  15   60.69   13.00
 -15  -3  15   40.90   13.20
  15  -3 -15   66.99   15.30
  15  -3 -15   56.79   15.00
  15  -3 -15   30.10   10.60
 -15  -3  15   61.39   13.00
  15  -3 -15   37.00   14.00
  15  -3 -15   50.89   11.80
 -15  -3  15   53.49   11.30
 -15  -3  15   49.20   14.80
 -15  -3  15   48.30   12.10
 -15  -3  15   44.40   12.00
 -17   3  17  323.87   34.80
  17   3 -17  287.77   32.30
 -17   3  17  230.48   24.80
 -17   3  17  340.67   28.60
  17   3 -17  360.06   28.40
  17   3 -17  270.57   29.30
  17   3 -17  300.67   35.00
 -17   3  17  244.88   32.20
 -17   3  17  292.27   25.90
  17   3 -17  307.17   36.60
  17   3 -17  302.97   32.20
  17   3 -17  264.87   32.80
 -17   3  17  244.08   30.20
  17  -3 -17  260.37   31.60
  17  -3 -17  244.08   30.70
  17  -3 -17  280.97   28.80
 -17  -3  17  290.67   34.20
  17  -3 -17  273.57   32.40
 -17  -3  17  255.77   22.40
 -17  -3  17  287.07   25.00
 -17  -3  17  313.77   27.90
 -17  -3  17  298.17   26.30
  17  -3 -17  256.17   27.00
  17  -3 -17  235.88   30.30
  17  -3 -17  238.78   28.10
 -17  -3  17  262.17   31.10
  19   3 -19   22.40   16.80
 -19   3  19   28.00   12.90
  19   3 -19   17.40   14.60
  19   3 -19   30.70   13.60
  19   3 -19    9.90   13.70
 -19   3  19   24.90   16.60
 -19   3  19   20.60   15.70
  19   3 -19   24.80   14.20
 -19   3  19   15.00   13.40
 -19   3  19   37.70   14.60
 -19  -3  19   31.10   13.60
 -19  -3  19   49.99   15.60
 -19  -3  19   55.49   17.60
  19  -3 -19   34.70   15.60
  19  -3 -19   30.20   13.00
  19  -3 -19   12.30   12.70
  19  -3 -19   37.30   14.20
 -19  -3  19   74.39   20.00
  21   3 -21  195.58   31.20
 -21   3  21  247.28   36.50
 -21   3  21  246.48   34.90
  21   3 -21  162.68   29.80
  21   3 -21  198.48   26.90
  21   3 -21  200.38   30.60
  21   3 -21  226.88   35.00
 -21   3  21  241.68   35.10
 -21  -3  21  197.98   31.70
 -21  -3  21  191.88   31.50
  21  -3 -21  236.18   32.30
  21  -3 -21  231.78   35.30
  21  -3 -21  142.39   28.30
 -21  -3  21  206.78   31.00
 -21  -3  21  226.78   29.80
  21  -3 -21  166.88   31.20
  21  -3 -21  153.48   33.50
  23   3 -23  327.27   46.30
 -23   3  23  268.47   39.20
  23   3 -23  274.87   35.10
 -23   3  23  340.37   42.20
  23   3 -23  251.97   35.80
  23   3 -23  318.07   42.30
  23   3 -23  174.28   33.70
 -23   3  23  335.97   44.40
 -23  -3  23  254.67   37.70
  23  -3 -23  302.67   41.90
  23  -3 -23  251.27   38.30
  23  -3 -23  249.68   37.50
 -23  -3  23  319.47   42.00
  23  -3 -23  310.47   39.50
   0   4   0    3.40    4.00
   0   4   0    2.70    4.20
   0   4   0    6.60    3.70
   0   4   0    1.30    3.30
   0   4   0    4.20    4.50
   0   4   0    2.50    2.90
   0   4   0    4.30    3.40
   0   4   0    0.60    3.00
   0   4   0    2.90    4.10
   0   4   0    5.00    3.60
   0   4   0    0.50    2.80
   0   4   0    6.10    3.40
   0   4   0   -0.40    3.40
   0   4   0   -1.80    3.00
   0   4   0  -10.40    2.70
   0   4   0    3.20    4.00
   0   4   0    6.00    4.00
   0   4   0   -1.10    3.30
   0   4   0   -3.30    3.30
   0  -4   0    3.10    4.10
   0  -4   0   -4.70    3.40
   0  -4   0   -0.30    3.70
   0  -4   0    0.80    3.30
   0  -4   0    6.90    3.60
   0  -4   0   -1.30    2.80
   0  -4   0    3.90    3.80
   0  -4   0   -1.60    2.50
   0  -4   0   -0.20    3.30
   0  -4   0    4.80    3.90
   0  -4   0    2.10    3.60
   0  -4   0    0.30    3.40
   0  -4   0    3.90    3.70
   0  -4   0    0.70    3.50
   0  -4   0    0.80    3.10
   0  -4   0   -0.10    2.90
   0  -4   0   -0.90    3.30
   0  -4   0   -0.80    3.10
  -2   4   2 1464.25   43.90
  -2   4   2 1478.45   44.40
   2   4  -2 1448.36   42.70
   2   4  -2 1471.45   39.00
  -2   4   2 1431.26   44.10
  -2   4   2 1503.95   43.60
  -2   4   2 1425.66   43.50
  -2   4   2 1446.26   43.50
  -2   4   2 1449.26   44.00
  -2   4   2 1475.55   42.30
  -2   4   2 1384.46   42.00
  -2   4   2 1463.25   41.30
  -2   4   2 1480.55   42.80
  -2   4   2 1452.05   44.80
  -2   4   2 1497.05   42.00
   2   4  -2 1500.55   44.50
  -2   4   2 1425.56   44.90
  -2   4   2 1411.56   44.30
  -2   4   2 1493.65   41.90
   2   4  -2 1515.75   40.80
  -2   4   2 1499.45   45.10
   2   4  -2 1432.46   45.80
   2   4  -2 1466.45   45.60
   2   4  -2 1522.05   45.80
   2   4  -2 1508.55   40.90
  -2   4   2 1437.46   43.00
   2   4  -2 1509.45   46.40
   2   4  -2 1501.15   38.80
  -2   4   2 1461.25   42.90
   2   4  -2 1470.15   42.20
   2   4  -2 1456.15   46.20
  -2   4   2 1467.75   43.90
   2   4  -2 1479.25   47.20
   2   4  -2 1486.75   44.50
   2   4  -2 1432.56   43.60
  -2  -4   2 1511.75   43.00
   2  -4  -2 1450.35   41.60
   2  -4  -2 1439.16   43.20
  -2  -4   2 1506.05   46.40
  -2  -4   2 1500.55   38.70
  -2  -4   2 1467.95   44.10
  -2  -4   2 1473.05   43.90
   2  -4  -2 1473.65   43.70
   2  -4  -2 1527.95   42.60
   2  -4  -2 1424.36   42.70
  -2  -4   2 1486.95   46.20
  -2  -4   2 1480.25   41.10
  -2  -4   2 1470.75   39.00
  -2  -4   2 1449.15   44.50
   2  -4  -2 1471.05   44.60
  -2  -4   2 1463.65   45.70
  -2  -4   2 1473.15   40.60
   2  -4  -2 1404.36   44.00
  -2  -4   2 1488.05   42.00
   2  -4  -2 1418.76   43.40
   2  -4  -2 1463.45   43.60
  -2  -4   2 1425.46   45.90
   2  -4  -2 1429.96   44.40
  -2  -4   2 1487.55   45.40
   2  -4  -2 1456.95   41.30
   2  -4  -2 1441.16   44.80
   2  -4  -2 1436.46   43.30
   2  -4  -2 1510.55   44.80
   2  -4  -2 1470.35   43.20
   2  -4  -2 1413.86   41.50
   2  -4  -2 1456.95   44.00
  -2  -4   2 1425.56   46.60
   4   4  -4  271.57   16.10
  -4   4   4  247.38   14.90
   4   4  -4  266.27   15.70
  -4   4   4  265.17   14.00
  -4   4   4  274.97   16.20
  -4   4   4  258.27   15.20
   4   4  -4  286.77   16.50
  -4   4   4  281.37   11.20
   4   4  -4  291.27   14.40
   4   4  -4  289.97   16.60
   4   4  -4  305.97   16.70
  -4   4   4  239.68   15.30
   4   4  -4  261.97   16.40
  -4   4   4  264.37   15.90
   4   4  -4  323.17   18.40
   4   4  -4  275.37   17.10
  -4   4   4  260.77   15.00
  -4   4   4  279.27   11.00
  -4   4   4  265.77   15.40
  -4   4   4  261.57   12.30
  -4   4   4  270.57   15.60
   4   4  -4  255.07   12.70
  -4   4   4  277.27   14.60
  -4   4   4  258.27   14.70
   4   4  -4  272.57   12.70
   4   4  -4  247.08   15.20
   4   4  -4  255.87   15.00
   4  -4  -4  279.17   15.90
  -4  -4   4  277.77   15.10
   4  -4  -4  245.58   12.50
   4  -4  -4  269.87   13.80
  -4  -4   4  262.77   16.10
   4  -4  -4  255.47   15.00
  -4  -4   4  271.87   16.90
   4  -4  -4  279.37   15.50
   4  -4  -4  272.37   12.50
  -4  -4   4  284.67   16.50
   4  -4  -4  289.77   15.40
   4  -4  -4  319.87   16.60
   4  -4  -4  245.58   14.10
   4  -4  -4  260.97   15.40
   4  -4  -4  266.67   10.90
  -4  -4   4  250.27   15.20
   4  -4  -4  273.47   15.50
   4  -4  -4  265.67   15.50
  -4  -4   4  271.07   15.80
  -4  -4   4  267.77   12.40
  -4  -4   4  265.07   13.90
  -4  -4   4  291.57   14.50
  -4  -4   4  293.37   15.90
   4  -4  -4  275.37   10.90
   4  -4  -4  284.77   14.40
  -4  -4   4  266.37   16.10
  -4  -4   4  285.17   17.10
  -6   4   6    3.10    3.60
  -6   4   6   11.00    5.90
   6   4  -6   -1.30    4.60
  -6   4   6    1.30    2.80
  -6   4   6   -1.00    4.70
  -6   4   6    2.60    4.60
   6   4  -6    3.30    4.80
   6   4  -6   -0.20    4.30
  -6   4   6    3.90    4.70
  -6   4   6    1.70    2.40
   6   4  -6   -3.50    4.40
  -6   4   6   -3.50    3.70
   6   4  -6    1.50    4.50
   6   4  -6   -0.90    4.80
  -6   4   6    0.60    4.20
   6   4  -6    5.90    6.20
   6   4  -6   -1.50    5.50
   6   4  -6   -2.70    4.70
  -6   4   6    4.70    5.10
   6   4  -6   -1.10    3.90
  -6   4   6    1.70    4.80
   6   4  -6    1.20    5.10
  -6   4   6    0.00    4.10
   6   4  -6    1.50    4.80
   6   4  -6    7.80    5.20
  -6   4   6    4.10    4.00
  -6   4   6   -2.10    4.20
   6   4  -6   -0.10    3.90
   6  -4  -6   -2.10    5.30
   6  -4  -6   -0.20    3.50
   6  -4  -6   -2.50    3.50
  -6  -4   6    7.40    4.90
  -6  -4   6    3.00    4.30
   6  -4  -6    0.00    4.00
  -6  -4   6    2.40    4.90
  -6  -4   6    3.50    4.70
  -6  -4   6    1.90    4.60
  -6  -4   6   -1.60    3.80
   6  -4  -6   -2.80    3.70
  -6  -4   6    0.00    4.50
   6  -4  -6    2.20    5.20
  -6  -4   6    0.70    4.20
   6  -4  -6    6.20    4.30
   6  -4  -6    1.40    4.40
   6  -4  -6   -2.00    3.70
   6  -4  -6   -1.20    2.20
   6  -4  -6   -0.10    3.90
  -6  -4   6    0.20    4.30
  -6  -4   6    1.90    4.50
   6  -4  -6    1.30    3.10
  -6  -4   6    1.60    4.00
   6  -4  -6   -2.20    4.10
   6  -4  -6   -1.40    1.80
  -8   4   8 1414.06   43.30
   8   4  -8 1352.86   49.99
   8   4  -8 1374.06   50.39
  -8   4   8 1531.15   54.09
   8   4  -8 1461.85   47.20
  -8   4   8 1383.46   50.79
  -8   4   8 1419.46   41.70
  -8   4   8 1417.86   46.40
  -8   4   8 1415.66   52.89
   8   4  -8 1386.26   50.19
  -8   4   8 1371.66   49.70
   8   4  -8 1370.96   50.19
  -8   4   8 1346.37   50.39
   8   4  -8 1380.66   47.80
  -8   4   8 1379.46   40.10
   8   4  -8 1415.16   47.80
   8   4  -8 1410.56   55.29
   8   4  -8 1456.35   53.19
  -8   4   8 1338.67   50.09
   8   4  -8 1367.16   50.89
  -8   4   8 1393.86   38.00
  -8   4   8 1250.17   49.80
  -8   4   8 1337.27   49.30
  -8   4   8 1398.16   52.99
  -8   4   8 1392.56   49.70
   8   4  -8 1378.36   52.89
   8   4  -8 1428.76   51.89
   8   4  -8 1461.55   54.39
  -8  -4   8 1379.76   46.20
  -8  -4   8 1464.45   37.90
   8  -4  -8 1350.76   51.09
   8  -4  -8 1388.66   49.99
   8  -4  -8 1391.56   51.29
  -8  -4   8 1353.06   50.59
   8  -4  -8 1374.56   49.80
  -8  -4   8 1398.46   49.40
   8  -4  -8 1366.16   49.50
   8  -4  -8 1361.06   45.60
   8  -4  -8 1417.76   51.19
  -8  -4   8 1465.55   57.79
  -8  -4   8 1472.15   48.50
   8  -4  -8 1413.36   37.60
  -8  -4   8 1372.56   51.59
  -8  -4   8 1435.66   37.40
   8  -4  -8 1431.26   39.60
  -8  -4   8 1431.46   37.80
   8  -4  -8 1398.46   50.89
  -8  -4   8 1401.86   50.99
   8  -4  -8 1460.65   45.70
  -8  -4   8 1269.47   53.49
  -8  -4   8 1423.96   52.49
   8  -4  -8 1377.76   43.10
  -8  -4   8 1425.66   37.40
   8  -4  -8 1411.36   49.80
  -8  -4   8 1508.85   51.29
  -8  -4   8 1475.15   51.69
   8  -4  -8 1447.46   52.39
 -10   4  10  237.08   12.80
  10   4 -10  229.18   17.90
  10   4 -10  241.08   17.80
 -10   4  10  215.88   10.00
  10   4 -10  223.28   18.00
 -10   4  10  222.38   19.60
  10   4 -10  233.68   18.60
 -10   4  10  232.38   17.50
 -10   4  10  202.48   21.80
  10   4 -10  196.88   26.00
  10   4 -10  242.08   19.70
 -10   4  10  245.18   16.70
  10   4 -10  216.18   19.50
  10   4 -10  240.48   21.40
 -10   4  10  207.28   11.40
 -10   4  10  242.88   19.60
  10   4 -10  219.08   17.80
  10   4 -10  218.48   10.50
  10   4 -10  214.38   22.50
 -10   4  10  218.28   18.30
 -10   4  10  234.98   18.10
 -10   4  10  239.78   19.40
  10   4 -10  231.58   19.20
 -10   4  10  238.98   14.10
 -10   4  10  208.18   17.60
 -10   4  10  248.38   19.50
  10   4 -10  213.28   16.50
  10   4 -10  216.78   17.50
  10   4 -10  198.68   16.50
 -10  -4  10  213.28   12.00
 -10  -4  10  231.68   10.90
 -10  -4  10  227.28   18.10
  10  -4 -10  230.28   15.70
  10  -4 -10  237.08   10.20
  10  -4 -10  232.78   19.90
  10  -4 -10  235.08   18.40
 -10  -4  10  231.68   10.80
  10  -4 -10  210.18   17.70
  10  -4 -10  202.18   15.50
 -10  -4  10  236.08   18.40
  10  -4 -10  232.28   18.60
 -10  -4  10  222.88   23.50
 -10  -4  10  194.38   17.20
 -10  -4  10  204.28   21.60
 -10  -4  10  230.18   17.70
  10  -4 -10  230.68   13.70
 -10  -4  10  193.88   17.60
  10  -4 -10  233.98   19.40
  10  -4 -10  218.18   11.60
  10  -4 -10  245.58   18.40
 -10  -4  10  233.78   17.30
  10  -4 -10  250.57   20.30
 -10  -4  10  219.28   18.30
 -10  -4  10  206.88   18.10
 -10  -4  10  190.18   15.60
  10  -4 -10  250.87   19.70
 -10  -4  10  222.88   11.20
  12   4 -12  319.77   26.60
  12   4 -12  292.77   25.60
 -12   4  12  311.57   24.50
  12   4 -12  255.47   20.30
 -12   4  12  258.97   14.90
 -12   4  12  256.17   23.50
  12   4 -12  300.27   23.80
  12   4 -12  316.77   24.00
 -12   4  12  261.17   22.40
 -12   4  12  290.17   14.80
 -12   4  12  237.28   19.60
  12   4 -12  303.97   21.70
  12   4 -12  253.67   19.50
  12   4 -12  340.47   22.90
 -12   4  12  286.37   24.10
  12   4 -12  312.77   15.30
  12   4 -12  280.07   23.60
 -12   4  12  260.87   22.10
 -12   4  12  280.57   13.00
 -12   4  12  282.07   19.80
 -12   4  12  284.77   23.50
  12   4 -12  314.57   21.70
 -12   4  12  276.37   16.70
  12  -4 -12  320.87   27.60
 -12  -4  12  270.87   13.80
 -12  -4  12  306.87   14.40
 -12  -4  12  300.37   15.10
  12  -4 -12  318.87   15.40
  12  -4 -12  276.57   23.00
  12  -4 -12  288.27   13.00
  12  -4 -12  291.47   16.90
 -12  -4  12  280.57   21.00
 -12  -4  12  282.97   21.90
 -12  -4  12  288.67   14.90
  12  -4 -12  296.17   20.40
  12  -4 -12  277.67   20.90
 -12  -4  12  286.07   21.20
  12  -4 -12  329.57   34.60
  12  -4 -12  292.27   12.50
  12  -4 -12  310.17   22.50
 -12  -4  12  310.87   22.60
 -12  -4  12  283.07   20.00
 -12  -4  12  262.57   22.40
 -12  -4  12  290.37   23.10
  12  -4 -12  261.67   22.20
 -12  -4  12  267.77   21.50
  14   4 -14   27.40   10.20
 -14   4  14   36.00    8.60
  14   4 -14   51.69   12.50
 -14   4  14   38.40   14.30
 -14   4  14   52.69   14.40
  14   4 -14   37.90   11.70
  14   4 -14   25.50   10.00
  14   4 -14   33.50   12.20
  14   4 -14   22.00   14.20
 -14   4  14   29.60   12.50
  14   4 -14   53.79   14.10
  14   4 -14   34.70   11.90
 -14   4  14   47.10   10.80
 -14   4  14   48.40   13.50
  14   4 -14   33.10    6.60
 -14   4  14   31.40   11.80
  14   4 -14   79.69   17.30
  14   4 -14   62.29   15.60
 -14  -4  14   29.20   10.80
  14  -4 -14   49.70   14.80
  14  -4 -14   37.80   13.30
 -14  -4  14   52.89   14.30
 -14  -4  14   33.70   11.40
 -14  -4  14   30.20   11.50
  14  -4 -14   40.40   12.00
  14  -4 -14   54.99   13.20
  14  -4 -14   43.10   13.20
 -14  -4  14   45.80   12.00
  14  -4 -14   45.50   12.30
 -14  -4  14   33.30   11.50
 -14  -4  14   43.80   11.70
 -14  -4  14   44.80   11.50
  14  -4 -14   38.30   13.00
 -16   4  16   75.89   18.70
  16   4 -16   63.69   18.20
 -16   4  16   41.30   12.20
  16   4 -16   71.79   15.90
  16   4 -16   31.60   12.40
  16   4 -16   49.10   14.90
  16   4 -16   55.29   17.50
 -16   4  16   69.29   18.20
  16   4 -16   28.20   15.00
 -16   4  16   41.20   13.10
 -16   4  16   50.89   16.10
  16   4 -16   57.39   15.90
 -16   4  16   54.29   14.20
  16  -4 -16   64.59   16.40
  16  -4 -16   29.30   12.20
  16  -4 -16   31.30   12.10
 -16  -4  16   46.60   15.20
 -16  -4  16   68.29   15.50
  16  -4 -16   34.60   14.20
 -16  -4  16   47.50   12.60
 -16  -4  16   38.00   14.40
  16  -4 -16   82.59   16.40
  16  -4 -16   71.49   18.60
 -16  -4  16   56.09   14.60
 -16  -4  16   18.80   11.10
  16  -4 -16   65.79   17.90
 -18   4  18  163.58   26.40
  18   4 -18  157.78   29.10
 -18   4  18  175.88   25.10
  18   4 -18  218.68   27.20
  18   4 -18  139.69   23.00
  18   4 -18  192.58   29.10
 -18   4  18  191.88   29.80
 -18   4  18  184.68   24.70
  18   4 -18  198.38   26.80
 -18   4  18  191.88   28.90
  18   4 -18  206.38   27.30
  18   4 -18  203.58   31.50
 -18  -4  18  189.88   26.70
 -18  -4  18  160.48   25.20
 -18  -4  18  157.68   25.60
  18  -4 -18  215.58   26.50
  18  -4 -18  172.68   27.70
  18  -4 -18  238.48   28.00
  18  -4 -18  150.68   26.00
  18  -4 -18  207.38   30.30
 -18  -4  18  178.58   25.90
 -18  -4  18  177.88   23.90
  18  -4 -18  145.89   26.60
 -18  -4  18  181.88   28.70
 -20   4  20  201.28   31.20
 -20   4  20  209.48   30.20
 -20   4  20  143.79   29.20
 -20   4  20  140.79   27.50
  20   4 -20  158.08   30.80
 -20   4  20   99.89   22.30
  20   4 -20  149.88   28.60
  20   4 -20  122.79   24.30
  20   4 -20  158.28   29.50
  20  -4 -20  180.08   29.30
 -20  -4  20  160.28   26.40
  20  -4 -20  159.78   27.30
  20  -4 -20  174.38   29.50
  20  -4 -20  185.18   25.30
  20  -4 -20  118.69   25.80
 -20  -4  20  152.18   27.90
 -20  -4  20  183.68   26.20
  20  -4 -20  122.59   20.00
  22   4 -22  -15.40   13.40
 -22   4  22    8.50   12.50
  22   4 -22   -3.10   13.90
 -22   4  22  -10.60   10.90
  22   4 -22   21.70   17.70
  22   4 -22   20.30   14.30
  22   4 -22    6.60   11.60
 -22   4  22    4.40   13.70
  22  -4 -22    4.10   14.10
 -22  -4  22    2.30   12.20
  22  -4 -22    8.80   13.80
 -22  -4  22   17.10   16.00
  22  -4 -22    0.40   15.10
  22  -4 -22   -5.10   15.20
   1   5  -1   10.30    3.70
   1   5  -1   14.70    3.90
   1   5  -1    8.60    3.70
  -1   5   1    6.40    3.80
  -1   5   1   14.20    4.60
  -1   5   1    5.20    4.10
   1   5  -1   19.10    5.20
  -1   5   1   12.20    4.10
   1   5  -1    8.60    3.70
  -1   5   1   14.20    4.80
   1   5  -1   10.80    5.00
   1   5  -1   11.90    4.00
   1   5  -1   12.30    5.30
   1   5  -1    7.60    3.30
   1   5  -1   15.90    6.10
  -1   5   1   17.30    5.00
   1   5  -1    8.10    5.00
   1   5  -1    6.60    4.50
  -1   5   1   17.20    5.40
  -1   5   1    8.70    4.50
   1   5  -1    9.20    4.40
  -1   5   1    2.70    4.00
  -1   5   1    6.60    3.90
  -1   5   1    4.80    3.90
  -1   5   1    7.30    4.20
  -1   5   1   10.50    4.70
   1   5  -1    8.30    4.70
   1   5  -1   12.80    5.30
   1   5  -1   10.70    4.30
  -1   5   1   15.40    4.80
  -1   5   1    6.30    4.10
  -1   5   1   16.40    5.40
   1   5  -1   10.10    5.10
  -1   5   1   11.50    4.50
   1   5  -1    9.00    4.60
   1   5  -1    9.40    4.90
   1  -5  -1    9.20    4.60
  -1  -5   1    8.90    3.60
   1  -5  -1   12.00    4.80
   1  -5  -1    8.60    4.60
  -1  -5   1   14.20    5.60
  -1  -5   1   11.60    4.00
   1  -5  -1   11.90    4.40
  -1  -5   1    7.00    5.40
  -1  -5   1   12.00    5.40
   1  -5  -1    9.30    4.80
  -1  -5   1    7.80    4.10
   1  -5  -1   13.90    5.00
   1  -5  -1    8.50    4.60
  -1  -5   1   13.60    4.30
   1  -5  -1    3.90    4.00
  -1  -5   1   12.70    5.30
  -1  -5   1   12.90    3.80
  -1  -5   1    5.40    4.10
  -1  -5   1    9.70    4.20
  -1  -5   1    9.00    3.70
  -1  -5   1    8.00    5.60
  -1  -5   1    9.60    4.90
   1  -5  -1   11.90    4.00
   1  -5  -1    6.80    3.90
   1  -5  -1    7.00    4.40
   1  -5  -1    3.90    3.70
  -1  -5   1    6.20    4.80
   1  -5  -1   16.30    4.50
   1  -5  -1   11.20    5.00
   1  -5  -1    8.70    4.40
   1  -5  -1   21.30    5.30
  -1  -5   1   18.00    5.80
   3   5  -3  494.95   15.70
  -3   5   3  483.65   22.30
  -3   5   3  483.05   23.50
  -3   5   3  511.45   21.70
   3   5  -3  493.05   20.50
   3   5  -3  508.85   23.70
   3   5  -3  509.75   23.80
  -3   5   3  472.55   21.10
   3   5  -3  480.05   15.90
  -3   5   3  450.05   18.00
   3   5  -3  461.25   21.70
  -3   5   3  465.65   21.80
  -3   5   3  468.85   20.50
   3   5  -3  477.05   22.70
   3   5  -3  494.95   20.30
  -3   5   3  500.05   19.90
  -3   5   3  471.45   21.50
  -3   5   3  488.25   20.50
   3   5  -3  501.35   24.10
  -3   5   3  497.15   18.90
   3   5  -3  509.75   24.20
  -3   5   3  507.05   20.40
  -3   5   3  503.55   22.30
   3   5  -3  477.15   22.60
  -3   5   3  488.15   20.90
  -3   5   3  470.65   22.10
   3   5  -3  520.45   15.60
   3   5  -3  495.55   20.40
  -3   5   3  479.35   19.90
   3   5  -3  506.55   22.10
  -3   5   3  512.85   23.10
   3   5  -3  492.65   18.50
   3   5  -3  473.35   24.10
  -3   5   3  486.95   18.70
   3   5  -3  497.95   21.50
  -3   5   3  486.45   22.00
  -3  -5   3  532.75   24.80
  -3  -5   3  509.75   15.50
   3  -5  -3  505.75   21.00
   3  -5  -3  516.45   21.10
  -3  -5   3  487.65   23.20
  -3  -5   3  485.05   20.20
  -3  -5   3  504.15   23.50
  -3  -5   3  476.85   17.90
   3  -5  -3  471.45   18.80
  -3  -5   3  445.76   22.60
   3  -5  -3  459.65   21.00
   3  -5  -3  493.55   20.60
   3  -5  -3  498.25   22.80
   3  -5  -3  482.25   18.30
   3  -5  -3  490.15   21.90
   3  -5  -3  492.35   19.80
   3  -5  -3  480.75   22.30
  -3  -5   3  474.45   22.90
   3  -5  -3  506.95   21.30
   3  -5  -3  516.35   22.70
  -3  -5   3  505.85   23.80
   3  -5  -3  497.35   22.40
  -3  -5   3  506.15   21.90
   3  -5  -3  492.15   22.10
  -3  -5   3  492.35   22.90
  -3  -5   3  514.55   20.10
   3  -5  -3  478.75   19.60
   3  -5  -3  502.85   21.30
  -3  -5   3  515.95   22.30
  -3  -5   3  503.05   15.70
  -3  -5   3  496.05   21.60
  -5   5   5   49.30    9.90
   5   5  -5   54.69    7.40
   5   5  -5   63.09   10.90
  -5   5   5   55.69    9.20
   5   5  -5   60.29    9.30
  -5   5   5   40.70    8.10
   5   5  -5   59.09   10.30
   5   5  -5   62.19    8.70
  -5   5   5   50.59    5.80
   5   5  -5   44.80    8.10
   5   5  -5   65.69   10.20
  -5   5   5   64.99   10.00
  -5   5   5   47.20    9.10
  -5   5   5   36.70    8.10
  -5   5   5   43.30    7.60
   5   5  -5   67.19   10.50
  -5   5   5   45.10    8.80
  -5   5   5   52.99    7.10
   5   5  -5   54.49    9.60
   5   5  -5   57.09   11.10
   5   5  -5   41.80    9.10
  -5   5   5   54.79    5.90
  -5   5   5   57.89    7.80
  -5   5   5   54.69    5.80
   5   5  -5   31.60    7.70
  -5   5   5   39.30    8.20
  -5   5   5   53.39    8.60
  -5   5   5   51.39    8.70
   5   5  -5   49.40   10.60
   5   5  -5   65.69    8.60
  -5  -5   5   54.09    9.90
   5  -5  -5   41.30    8.10
  -5  -5   5   51.19    9.50
  -5  -5   5   59.79   11.10
   5  -5  -5   56.19    9.30
   5  -5  -5   48.60    6.90
   5  -5  -5   52.59    7.80
  -5  -5   5   63.09    8.80
  -5  -5   5   52.09    9.50
   5  -5  -5   36.60    8.60
  -5  -5   5   49.99    8.50
  -5  -5   5   43.30    6.30
   5  -5  -5   48.80    8.70
  -5  -5   5   42.50    8.30
   5  -5  -5   34.60    6.10
  -5  -5   5   59.89   10.00
  -5  -5   5   40.50    8.40
   5  -5  -5   60.89    8.90
   5  -5  -5   44.20    5.40
   5  -5  -5   50.99    9.10
   5  -5  -5   46.10    5.50
   5  -5  -5   57.19    9.30
   5  -5  -5   54.99    8.80
   5  -5  -5   43.80    8.90
   5  -5  -5   48.40    9.00
  -5  -5   5   75.99   11.70
  -5  -5   5   48.40    9.40
   7   5  -7 3688.43  109.49
  -7   5   7 3768.02  108.89
   7   5  -7 3692.33  108.29
  -7   5   7 3769.82  109.09
  -7   5   7 3682.33  106.79
   7   5  -7 3970.60  108.49
   7   5  -7 3870.01  106.19
  -7   5   7 3941.01  109.59
   7   5  -7 3760.42  116.19
  -7   5   7 3826.92  101.69
  -7   5   7 3746.73  111.09
   7   5  -7 3861.01  114.19
   7   5  -7 3772.52  110.49
  -7   5   7 3842.02  110.59
   7   5  -7 3831.82  113.19
   7   5  -7 3724.93  110.69
   7   5  -7 3925.91  112.29
   7   5  -7 3972.50  103.89
  -7   5   7 3882.11  112.39
  -7   5   7 3621.74  108.99
   7   5  -7 3677.43  110.19
  -7   5   7 3955.20  112.79
  -7   5   7 3910.61  104.99
  -7   5   7 3872.41   95.79
   7   5  -7 3863.31  112.29
  -7   5   7 3725.73  109.29
   7   5  -7 3852.11  104.59
  -7   5   7 3831.92  100.19
   7  -5  -7 3869.11   96.59
  -7  -5   7 3840.82  108.79
   7  -5  -7 3772.42   95.19
  -7  -5   7 3778.12  102.69
   7  -5  -7 4013.20  102.39
   7  -5  -7 3735.13  109.09
  -7  -5   7 3848.72  105.49
  -7  -5   7 3719.23  110.19
  -7  -5   7 3631.84  111.49
   7  -5  -7 3859.71  109.19
  -7  -5   7 3581.04  110.79
  -7  -5   7 3871.41  111.09
   7  -5  -7 3799.52  104.19
  -7  -5   7 3926.11  110.09
   7  -5  -7 3663.43  110.09
   7  -5  -7 3674.43  107.69
  -7  -5   7 3793.02  110.79
   7  -5  -7 3842.92  109.19
   7  -5  -7 3813.52  101.39
   7  -5  -7 3817.82  109.29
   7  -5  -7 3657.63  110.19
   7  -5  -7 3970.20  107.49
  -7  -5   7 3785.32  109.99
  -7  -5   7 3713.93  106.59
   7  -5  -7 3977.10  110.99
   9   5  -9 2133.69   76.29
  -9   5   9 2292.37   77.09
  -9   5   9 2233.58   72.49
  -9   5   9 2067.49   71.89
  -9   5   9 2183.78   61.49
   9   5  -9 2242.08   76.89
   9   5  -9 2140.39   72.39
  -9   5   9 2151.88   75.19
   9   5  -9 2185.68   68.49
  -9   5   9 2162.88   66.99
  -9   5   9 2125.49   74.59
  -9   5   9 2106.09   71.19
  -9   5   9 2108.99   55.79
   9   5  -9 2113.59   72.39
   9   5  -9 2187.18   72.29
  -9   5   9 2365.76   74.69
  -9   5   9 2128.09   73.29
  -9   5   9 2240.08   71.69
   9   5  -9 2081.39   72.59
   9   5  -9 2110.89   68.69
  -9   5   9 2058.99   71.69
   9   5  -9 2329.57   72.89
  -9   5   9 2095.99   74.59
  -9   5   9 2133.19   58.59
   9   5  -9 2281.17   75.29
   9   5  -9 2245.18   67.59
   9   5  -9 2165.98   72.39
   9   5  -9 2215.58   73.59
   9   5  -9 2183.18   75.59
  -9   5   9 2204.18   63.19
   9  -5  -9 2211.18   65.39
   9  -5  -9 2237.88   72.29
  -9  -5   9 2275.47   74.29
  -9  -5   9 2147.59   66.39
   9  -5  -9 1966.80   72.79
  -9  -5   9 2064.09   72.19
   9  -5  -9 2110.59   62.59
  -9  -5   9 2167.78   74.39
   9  -5  -9 2273.77   55.59
   9  -5  -9 2091.19   71.79
   9  -5  -9 2111.99   66.39
  -9  -5   9 2176.08   68.79
   9  -5  -9 2234.58   73.19
   9  -5  -9 2217.78   58.19
  -9  -5   9 2079.39   69.69
  -9  -5   9 2129.89   71.69
   9  -5  -9 2236.38   71.19
   9  -5  -9 2286.17   73.59
   9  -5  -9 2004.60   72.39
  -9  -5   9 2210.08   73.89
  -9  -5   9 2183.88   71.89
   9  -5  -9 2279.97   74.29
  -9  -5   9 2221.88   73.49
   9  -5  -9 2179.88   72.49
 -11   5  11  448.16   27.40
 -11   5  11  455.45   24.90
 -11   5  11  456.25   21.50
  11   5 -11  566.74   32.20
 -11   5  11  500.05   20.50
 -11   5  11  436.46   17.90
  11   5 -11  468.65   26.70
  11   5 -11  477.35   29.10
  11   5 -11  480.45   26.50
 -11   5  11  443.26   28.50
 -11   5  11  462.95   29.90
  11   5 -11  447.26   25.40
  11   5 -11  490.65   30.90
 -11   5  11  453.55   15.20
  11   5 -11  498.45   28.90
 -11   5  11  435.66   30.40
 -11   5  11  459.95   30.50
  11   5 -11  427.56   27.40
 -11   5  11  462.75   27.80
  11   5 -11  441.76   30.80
  11   5 -11  476.55   31.20
  11  -5 -11  454.45   29.10
  11  -5 -11  452.45   27.50
  11  -5 -11  496.25   24.70
 -11  -5  11  466.35   28.90
 -11  -5  11  498.95   16.60
 -11  -5  11  453.15   26.40
  11  -5 -11  483.95   14.90
  11  -5 -11  468.65   24.40
 -11  -5  11  485.05   29.20
  11  -5 -11  496.15   18.20
 -11  -5  11  489.55   16.60
  11  -5 -11  457.25   21.30
 -11  -5  11  487.15   29.90
  11  -5 -11  465.45   29.00
 -11  -5  11  481.75   28.10
 -11  -5  11  481.55   16.10
 -11  -5  11  496.75   29.40
  11  -5 -11  505.75   30.30
  11  -5 -11  458.55   27.60
 -11  -5  11  510.05   29.90
  11  -5 -11  439.86   27.30
  11  -5 -11  410.06   26.60
 -11  -5  11  500.85   25.70
  13   5 -13  388.56   28.80
  13   5 -13  422.56   27.70
 -13   5  13  467.45   31.20
 -13   5  13  406.56   24.80
 -13   5  13  488.75   33.50
 -13   5  13  479.15   32.60
 -13   5  13  377.86   28.70
  13   5 -13  411.96   29.50
  13   5 -13  440.96   28.10
 -13   5  13  425.86   21.30
  13   5 -13  378.16   26.50
 -13   5  13  443.56   30.40
  13   5 -13  387.56   25.50
  13   5 -13  360.56   30.00
  13   5 -13  402.16   31.10
  13   5 -13  426.16   30.30
 -13  -5  13  398.86   28.80
  13  -5 -13  372.16   28.60
  13  -5 -13  441.06   30.10
 -13  -5  13  373.76   26.10
  13  -5 -13  398.66   27.30
  13  -5 -13  388.46   23.50
  13  -5 -13  407.06   28.20
  13  -5 -13  410.26   24.60
 -13  -5  13  371.46   27.20
 -13  -5  13  407.56   29.10
 -13  -5  13  367.56   29.50
 -13  -5  13  420.66   25.50
 -13  -5  13  418.06   29.30
  13  -5 -13  452.65   28.50
 -13  -5  13  381.46   28.00
  13  -5 -13  420.16   29.70
  15   5 -15  268.37   30.10
  15   5 -15  265.27   32.70
 -15   5  15  236.38   30.20
 -15   5  15  292.97   31.80
 -15   5  15  271.47   31.20
  15   5 -15  247.98   26.40
  15   5 -15  246.68   31.40
 -15   5  15  278.57   30.10
 -15   5  15  284.57   30.90
  15   5 -15  286.27   32.40
 -15   5  15  246.18   20.80
  15   5 -15  237.78   31.00
  15   5 -15  209.58   25.80
 -15  -5  15  257.37   27.80
  15  -5 -15  229.78   27.80
  15  -5 -15  282.77   30.60
  15  -5 -15  250.37   26.60
  15  -5 -15  255.47   22.50
  15  -5 -15  298.07   31.90
  15  -5 -15  231.68   25.30
  15  -5 -15  198.28   26.30
 -15  -5  15  272.27   31.10
 -15  -5  15  283.57   23.70
 -15  -5  15  273.07   24.60
 -15  -5  15  260.07   29.10
 -15  -5  15  199.98   24.20
  17   5 -17  363.06   31.10
  17   5 -17  309.27   34.90
 -17   5  17  362.06   30.20
 -17   5  17  353.96   31.20
 -17   5  17  278.47   34.30
 -17   5  17  313.27   36.10
  17   5 -17  273.07   36.00
  17   5 -17  307.07   32.90
 -17   5  17  290.97   32.90
  17   5 -17  268.57   29.10
 -17   5  17  276.27   31.10
  17   5 -17  231.88   32.60
  17   5 -17  276.07   30.60
  17  -5 -17  325.07   27.80
 -17  -5  17  299.27   34.90
 -17  -5  17  366.36   38.00
 -17  -5  17  308.37   25.90
 -17  -5  17  276.07   30.70
 -17  -5  17  288.07   31.60
  17  -5 -17  330.47   27.80
  17  -5 -17  319.07   35.00
 -17  -5  17  354.06   29.10
  17  -5 -17  328.77   37.30
  17  -5 -17  293.37   33.40
  17  -5 -17  285.37   32.50
  19   5 -19  364.56   48.90
 -19   5  19  309.87   38.30
  19   5 -19  392.06   45.70
  19   5 -19  366.16   38.70
 -19   5  19  349.87   41.60
  19   5 -19  395.36   33.70
 -19   5  19  367.66   39.50
  19   5 -19  417.36   32.90
 -19   5  19  299.77   34.60
 -19   5  19  407.06   45.70
  19   5 -19  375.66   43.30
 -19  -5  19  428.46   32.40
  19  -5 -19  361.86   40.70
  19  -5 -19  352.46   45.50
 -19  -5  19  383.96   41.60
  19  -5 -19  336.07   40.10
 -19  -5  19  460.35   37.00
 -19  -5  19  368.36   29.10
  19  -5 -19  397.56   42.50
 -19  -5  19  400.46   33.50
 -19  -5  19  350.96   31.80
  19  -5 -19  347.87   36.00
  19  -5 -19  410.16   32.80
  21   5 -21   11.30   13.60
  21   5 -21   11.70   16.20
 -21   5  21   26.20   19.20
  21   5 -21   39.10   16.90
 -21   5  21   15.40   14.20
 -21   5  21   33.60   15.20
  21   5 -21   49.10   22.40
 -21   5  21   -6.20   10.40
 -21   5  21    9.30   13.00
  21   5 -21   17.90   17.20
  21  -5 -21   16.40   14.90
  21  -5 -21   19.20   13.60
 -21  -5  21    3.30   13.70
 -21  -5  21   -5.20   11.00
 -21  -5  21   24.10   15.00
  21  -5 -21    7.00   11.60
  21  -5 -21   57.09   20.10
  21  -5 -21    8.30   14.90
  21  -5 -21   37.70   18.90
  23   5 -23   16.90   19.60
 -23   5  23    1.00   14.40
  23   5 -23   -2.50   29.90
 -23   5  23   10.40   16.00
  23   5 -23    5.00   16.80
 -23   5  23    4.10   15.30
  23   5 -23    3.00   11.40
 -23  -5  23   22.90   15.00
  23  -5 -23   13.00   17.50
  23  -5 -23    8.50   15.00
 -23  -5  23    8.40   12.80
  23  -5 -23    0.70   13.90
   0   6   0  175.28   12.20
   0   6   0  143.09   10.40
   0   6   0  167.98   10.70
   0   6   0  167.68   11.40
   0   6   0  157.08   12.50
   0   6   0  167.78   11.90
   0   6   0  170.18   12.90
   0   6   0  156.78   10.70
   0   6   0  174.58   13.00
   0   6   0  151.08   11.60
   0   6   0  167.78   10.50
   0   6   0  171.98   10.90
   0   6   0  184.68   13.50
   0   6   0  177.48   13.00
   0   6   0  155.28   12.10
   0   6   0  189.68   12.60
   0   6   0  140.29   11.70
   0   6   0  173.08   13.00
   0   6   0  169.78   12.00
   0   6   0  153.48   10.40
   0   6   0  178.18   11.40
   0  -6   0  142.99   10.60
   0  -6   0  145.59   11.50
   0  -6   0  170.38   12.20
   0  -6   0  137.09    9.90
   0  -6   0  165.58   12.10
   0  -6   0  159.08   12.70
   0  -6   0  162.18   11.20
   0  -6   0  195.78   13.30
   0  -6   0  167.28   12.80
   0  -6   0  141.39   10.20
   0  -6   0  154.68   12.30
   0  -6   0  159.88   12.40
   0  -6   0  176.08   10.90
   0  -6   0  166.28   12.40
   0  -6   0  172.18   10.70
   0  -6   0  144.49   12.60
   0  -6   0  186.88   12.50
  -2   6   2   22.70    5.90
  -2   6   2   18.50    5.70
   2   6  -2   14.00    6.20
  -2   6   2   12.10    5.30
  -2   6   2   15.10    5.60
   2   6  -2   16.50    4.50
   2   6  -2    9.50    4.60
  -2   6   2   21.40    6.20
  -2   6   2   18.30    5.90
   2   6  -2   15.60    6.60
  -2   6   2   23.20    6.50
  -2   6   2   14.20    5.30
  -2   6   2   10.00    5.10
  -2   6   2    4.80    4.30
   2   6  -2   12.80    3.90
   2   6  -2   20.00    5.20
   2   6  -2   19.80    7.50
   2   6  -2   31.30    8.20
   2   6  -2    7.10    4.60
  -2   6   2   12.20    5.20
   2   6  -2   14.20    5.00
  -2   6   2   19.70    6.40
   2   6  -2   18.00    6.20
   2   6  -2   15.70    6.30
  -2   6   2   15.90    5.10
  -2   6   2   11.10    5.00
   2   6  -2   18.40    4.40
   2   6  -2   17.10    4.10
  -2   6   2    9.40    4.80
  -2   6   2   22.40    6.20
  -2   6   2   19.80    5.10
   2   6  -2   19.30    6.40
  -2   6   2    7.50    4.60
   2   6  -2    8.40    5.00
  -2   6   2   16.10    4.70
   2   6  -2   12.60    5.50
  -2   6   2    7.50    4.80
   2   6  -2   24.90    7.20
   2  -6  -2   21.40    5.60
   2  -6  -2   18.90    5.80
  -2  -6   2    6.90    5.30
   2  -6  -2   18.50    6.00
  -2  -6   2   18.10    6.70
  -2  -6   2   15.10    6.90
   2  -6  -2   10.60    4.70
   2  -6  -2   22.00    6.10
   2  -6  -2   22.70    6.60
   2  -6  -2   15.80    5.80
  -2  -6   2   17.80    4.10
  -2  -6   2   21.50    7.60
  -2  -6   2   11.80    5.30
   2  -6  -2   23.10    6.10
   2  -6  -2   23.50    6.50
   2  -6  -2   19.10    6.40
  -2  -6   2   23.80    6.90
   2  -6  -2   14.50    5.30
   2  -6  -2   16.60    5.50
   2  -6  -2   15.50    5.10
  -2  -6   2   22.40    6.40
   2  -6  -2   15.60    5.30
  -2  -6   2   18.10    4.90
  -2  -6   2   17.10    4.80
   2  -6  -2    7.40    4.30
  -2  -6   2   14.50    6.20
   2  -6  -2   15.60    5.50
  -2  -6   2   20.20    5.00
  -2  -6   2   10.80    4.40
   2  -6  -2   14.50    5.10
  -2  -6   2    8.20    5.40
  -2  -6   2   16.10    5.70
   2  -6  -2   11.80    4.70
  -2  -6   2    9.00    5.00
  -4   6   4   10.50    5.70
  -4   6   4   -1.20    3.70
  -4   6   4    4.70    4.50
  -4   6   4   12.00    4.30
   4   6  -4    7.00    5.70
   4   6  -4    5.20    4.90
  -4   6   4   14.30    6.20
  -4   6   4    5.40    4.70
  -4   6   4   10.40    4.10
   4   6  -4   10.50    4.20
   4   6  -4    2.90    5.00
  -4   6   4    2.20    3.40
   4   6  -4   15.30    6.20
   4   6  -4   11.30    6.90
   4   6  -4    6.20    5.30
  -4   6   4   16.90    5.00
   4   6  -4   10.40    2.70
   4   6  -4    3.30    6.00
  -4   6   4    6.30    5.40
  -4   6   4    9.60    5.90
  -4   6   4    3.60    3.80
   4   6  -4   18.30    7.70
  -4   6   4    5.80    4.90
  -4   6   4   17.20    6.40
  -4   6   4   14.30    5.80
  -4   6   4    8.70    4.40
   4   6  -4   11.10    4.30
  -4   6   4    6.50    5.20
   4   6  -4   15.30    6.70
  -4   6   4    2.10    4.70
  -4   6   4    6.10    4.30
   4   6  -4    7.10    4.70
   4   6  -4    8.80    5.20
   4   6  -4    7.70    2.70
  -4   6   4   17.50    6.10
   4   6  -4    8.60    2.70
   4   6  -4    7.50    6.00
   4   6  -4   10.70    2.70
   4  -6  -4   16.40    4.60
  -4  -6   4    6.80    4.50
   4  -6  -4   15.90    4.70
   4  -6  -4   11.90    5.80
  -4  -6   4    7.90    6.20
  -4  -6   4   14.60    6.70
  -4  -6   4    8.40    5.50
  -4  -6   4   10.20    2.40
  -4  -6   4    7.80    4.90
   4  -6  -4    9.90    5.80
   4  -6  -4   15.70    5.80
   4  -6  -4   11.70    5.30
   4  -6  -4    1.90    4.00
   4  -6  -4    7.90    5.60
  -4  -6   4   18.50    5.90
   4  -6  -4    4.20    4.40
   4  -6  -4    8.60    5.00
   4  -6  -4    1.80    4.40
   4  -6  -4   10.60    5.70
   4  -6  -4    5.60    5.80
  -4  -6   4    2.50    4.70
  -4  -6   4    9.40    5.40
   4  -6  -4    4.50    5.20
  -4  -6   4    4.60    4.90
   4  -6  -4    6.40    4.60
  -4  -6   4    7.50    2.40
  -4  -6   4    1.60    3.10
   4  -6  -4    1.60    4.50
   4  -6  -4    3.90    3.80
  -4  -6   4   13.10    6.20
  -4  -6   4   11.20    6.30
   6   6  -6  560.54   29.30
   6   6  -6  545.15   27.70
   6   6  -6  569.44   30.60
   6   6  -6  574.14   24.20
  -6   6   6  590.04   29.80
   6   6  -6  574.84   29.30
   6   6  -6  597.84   31.80
  -6   6   6  574.94   28.20
  -6   6   6  595.14   20.50
  -6   6   6  579.94   20.80
  -6   6   6  592.54   23.80
   6   6  -6  548.15   23.30
  -6   6   6  597.24   28.10
   6   6  -6  571.24   27.40
  -6   6   6  594.54   23.30
   6   6  -6  557.64   25.30
  -6   6   6  586.84   29.20
  -6   6   6  521.95   26.90
   6   6  -6  555.34   28.50
   6   6  -6  588.74   26.80
   6   6  -6  581.34   30.60
   6   6  -6  617.54   30.60
  -6   6   6  580.84   24.20
  -6   6   6  585.14   25.70
  -6   6   6  572.54   28.00
  -6   6   6  561.04   29.30
  -6   6   6  512.45   26.70
  -6   6   6  571.94   20.50
  -6   6   6  563.04   26.00
  -6   6   6  581.04   27.80
   6   6  -6  568.54   28.50
  -6  -6   6  584.14   30.20
  -6  -6   6  545.85   27.10
   6  -6  -6  584.34   20.20
  -6  -6   6  586.44   29.50
   6  -6  -6  618.74   26.40
  -6  -6   6  611.64   31.00
  -6  -6   6  593.34   29.80
   6  -6  -6  644.04   28.50
   6  -6  -6  575.64   27.60
  -6  -6   6  602.04   23.20
   6  -6  -6  546.85   27.60
  -6  -6   6  559.04   29.10
   6  -6  -6  528.95   23.30
   6  -6  -6  584.24   20.40
   6  -6  -6  619.74   23.40
   6  -6  -6  586.24   28.70
   6  -6  -6  609.24   25.60
  -6  -6   6  619.14   26.40
   6  -6  -6  629.44   28.70
  -6  -6   6  583.64   28.60
  -6  -6   6  567.94   28.00
  -6  -6   6  616.44   26.30
   6  -6  -6  602.14   28.50
   6  -6  -6  598.24   29.00
   6  -6  -6  558.24   26.40
  -6  -6   6  568.44   28.30
  -8   6   8 2450.15   68.99
  -8   6   8 2496.85   82.19
  -8   6   8 2418.16   78.49
  -8   6   8 2483.25   76.89
   8   6  -8 2520.55   72.69
  -8   6   8 2398.86   80.29
  -8   6   8 2339.17   78.79
  -8   6   8 2558.14   74.49
  -8   6   8 2223.18   77.59
   8   6  -8 2326.57   77.39
  -8   6   8 2485.25   63.79
   8   6  -8 2550.74   75.79
  -8   6   8 2587.24   82.89
   8   6  -8 2608.14   84.39
   8   6  -8 2351.56   79.19
  -8   6   8 2548.15   83.39
   8   6  -8 2216.58   77.99
   8   6  -8 2389.96   87.79
   8   6  -8 2567.94   78.19
   8   6  -8 2539.55   73.99
  -8   6   8 2470.45   78.69
  -8   6   8 2464.65   63.89
   8   6  -8 2540.65   82.79
  -8   6   8 2345.87   77.99
  -8   6   8 2516.45   70.99
  -8   6   8 2387.36   78.59
   8   6  -8 2488.05   80.59
   8   6  -8 2501.25   84.19
   8   6  -8 2508.85   82.09
  -8   6   8 2407.76   65.29
   8  -6  -8 2460.95   63.19
   8  -6  -8 2468.05   79.59
   8  -6  -8 2472.05   64.79
   8  -6  -8 2364.26   77.89
   8  -6  -8 2514.95   79.29
  -8  -6   8 2522.85   78.49
   8  -6  -8 2347.67   72.59
   8  -6  -8 2496.45   70.79
  -8  -6   8 2434.26   80.49
  -8  -6   8 2427.76   74.59
  -8  -6   8 2395.96   75.89
  -8  -6   8 2422.56   80.89
  -8  -6   8 2459.75   79.59
   8  -6  -8 2277.87   79.09
   8  -6  -8 2456.55   78.69
   8  -6  -8 2349.76   79.39
  -8  -6   8 2502.65   80.99
   8  -6  -8 2333.87   76.89
  -8  -6   8 2483.95   79.39
  -8  -6   8 2319.57   78.99
   8  -6  -8 2485.35   79.59
   8  -6  -8 2570.14   76.69
   8  -6  -8 2416.76   70.29
  -8  -6   8 2448.56   71.59
  10   6 -10  155.18   22.00
 -10   6  10  168.68   20.20
 -10   6  10  158.68   19.00
  10   6 -10  156.78   18.70
  10   6 -10  157.48   19.10
 -10   6  10  171.88   11.80
  10   6 -10  182.78   15.60
 -10   6  10  160.68   16.40
  10   6 -10  142.79   19.80
  10   6 -10  179.88   20.40
 -10   6  10  148.69   12.40
  10   6 -10  170.28   22.50
  10   6 -10  163.48   20.40
  10   6 -10  171.98   15.40
 -10   6  10  142.99   19.60
 -10   6  10  164.28   23.80
 -10   6  10  149.88    9.10
  10   6 -10  165.58   14.70
 -10   6  10  215.28   24.40
 -10   6  10  161.38   20.40
 -10   6  10  177.58   19.70
 -10   6  10  170.28   19.50
  10   6 -10  189.88   22.50
  10  -6 -10  167.48   18.40
  10  -6 -10  144.39   19.70
 -10  -6  10  157.78   19.30
  10  -6 -10  196.68   21.60
 -10  -6  10  160.88   19.10
 -10  -6  10  127.49   17.60
  10  -6 -10  179.08   20.70
  10  -6 -10  190.08   19.80
 -10  -6  10  191.48   16.30
  10  -6 -10  184.08    9.20
  10  -6 -10  144.69   18.50
  10  -6 -10  182.38   13.60
 -10  -6  10  148.79   18.80
 -10  -6  10  157.68   19.30
 -10  -6  10  167.68   14.00
  10  -6 -10  177.58   19.90
  10  -6 -10  163.78   19.10
 -10  -6  10  161.38   21.30
  10  -6 -10  160.38   11.80
  10  -6 -10  180.98   14.40
 -10  -6  10  167.48   19.90
 -12   6  12   41.20    7.90
  12   6 -12   34.00   14.50
 -12   6  12   40.50   12.70
 -12   6  12   67.89   16.10
 -12   6  12   40.30    9.90
 -12   6  12   41.30    7.50
 -12   6  12   81.59   16.70
  12   6 -12   44.40   13.50
 -12   6  12   24.30   10.70
  12   6 -12   48.60   10.90
  12   6 -12   25.40    9.20
 -12   6  12   37.50   12.20
  12   6 -12   23.10   11.10
  12   6 -12   60.59   11.80
  12   6 -12   47.30   13.60
  12   6 -12   72.89   18.20
 -12   6  12   36.90   11.50
  12  -6 -12   27.70   10.20
  12  -6 -12   33.10    9.90
  12  -6 -12   48.20   10.50
 -12  -6  12   36.10   11.80
 -12  -6  12   75.79   14.10
  12  -6 -12   36.10    6.10
  12  -6 -12   64.09   14.10
  12  -6 -12   35.00   10.70
  12  -6 -12   18.70    9.50
 -12  -6  12   70.19   13.40
  12  -6 -12   40.50    8.80
 -12  -6  12   54.99   11.50
 -12  -6  12   12.10    9.40
 -12  -6  12   36.20   11.00
 -12  -6  12   20.00    9.30
  12  -6 -12   28.70   11.50
 -14   6  14   -4.40    7.50
  14   6 -14   -8.00    5.20
 -14   6  14   10.60    9.20
 -14   6  14   14.50   10.10
 -14   6  14    6.40    8.50
 -14   6  14   -2.80    6.10
  14   6 -14    0.30    7.00
  14   6 -14    7.80    9.30
  14   6 -14    6.50    9.90
 -14   6  14    5.20    9.20
  14   6 -14   -3.90    8.60
  14   6 -14    5.80    9.90
  14   6 -14    6.40    8.50
  14   6 -14   -4.50   10.40
 -14  -6  14   16.00    9.30
  14  -6 -14    1.00    9.20
 -14  -6  14   10.90    9.20
 -14  -6  14    7.60    8.50
 -14  -6  14  -11.50    6.60
  14  -6 -14   -6.40    8.80
  14  -6 -14    2.20    7.40
  14  -6 -14    4.50    9.40
 -14  -6  14   -1.70    7.80
  14  -6 -14   -5.30    7.90
 -14  -6  14   -4.70    5.40
 -14  -6  14    4.20    8.80
  14  -6 -14   -0.30    6.90
 -16   6  16   77.49   19.00
  16   6 -16  104.59   23.00
 -16   6  16   70.09   18.40
  16   6 -16   66.69   18.70
 -16   6  16  114.99   21.70
  16   6 -16   62.39   16.00
  16   6 -16   61.89   17.40
  16   6 -16  112.69   23.60
  16   6 -16   67.09   17.20
 -16   6  16   77.09   19.10
 -16   6  16   70.29   14.10
 -16   6  16   80.29   18.20
  16   6 -16   75.19   15.80
  16  -6 -16   93.79   20.70
  16  -6 -16  116.09   19.90
 -16  -6  16   86.39   17.70
  16  -6 -16   76.29   20.10
 -16  -6  16   85.69   19.40
  16  -6 -16   71.49   17.20
 -16  -6  16   97.79   20.90
  16  -6 -16   81.59   19.20
 -16  -6  16   73.39   17.00
  16  -6 -16   69.39   17.00
 -16  -6  16   88.99   17.80
 -16  -6  16   57.59   16.40
 -18   6  18    5.80   12.20
  18   6 -18   -9.70   10.50
  18   6 -18   10.00   13.30
 -18   6  18    1.90   12.70
  18   6 -18    0.40   12.50
  18   6 -18   -4.70    9.90
 -18   6  18   -1.50   10.10
 -18   6  18   -4.80   12.60
 -18   6  18   -2.50   10.10
  18   6 -18    5.80    9.30
  18   6 -18    2.50   14.10
  18   6 -18    4.30   10.80
  18  -6 -18  -11.30    9.80
  18  -6 -18   -4.50   10.10
 -18  -6  18   -5.10    7.80
  18  -6 -18    2.10    9.90
 -18  -6  18   -7.10    8.90
 -18  -6  18   -3.40    9.50
  18  -6 -18   -2.40   10.10
  18  -6 -18  -19.70    6.70
  18  -6 -18  -11.80    5.30
 -18  -6  18   -8.20   10.50
 -18  -6  18   -8.40    7.80
 -18  -6  18   -3.20   10.90
 -20   6  20   79.09   21.90
  20   6 -20   94.09   26.30
 -20   6  20   79.39   21.60
 -20   6  20   79.49   20.40
  20   6 -20   98.79   26.70
 -20   6  20   54.99   20.70
  20   6 -20   42.90   20.10
  20   6 -20   85.39   22.50
  20   6 -20   63.69   18.50
  20   6 -20   64.59   18.40
 -20   6  20   92.19   21.90
  20  -6 -20   93.99   20.60
  20  -6 -20   57.49   20.50
 -20  -6  20  100.89   23.20
  20  -6 -20   91.09   27.10
  20  -6 -20  108.19   22.70
 -20  -6  20   91.49   20.50
  20  -6 -20   55.09   19.40
 -20  -6  20   38.30   17.50
  20  -6 -20   30.20   16.50
 -20  -6  20   29.70   15.20
 -22   6  22   19.50   17.60
 -22   6  22   14.90   15.60
 -22   6  22   10.40   17.60
  22   6 -22    5.30   18.00
 -22   6  22    3.40   15.40
  22   6 -22   47.30   21.90
  22   6 -22   -6.00   11.20
  22   6 -22    5.90   16.20
 -22   6  22   36.60   21.70
  22  -6 -22    4.60   12.20
 -22  -6  22   15.80   14.40
  22  -6 -22   19.10   17.00
 -22  -6  22   10.90   14.30
  22  -6 -22   31.00   18.00
  22  -6 -22   25.30   16.00
  22  -6 -22   32.30   18.70
 -22  -6  22   15.60   16.90
  22  -6 -22   29.70   19.30
   1   7  -1  953.40   34.60
   1   7  -1 1037.70   33.50
   1   7  -1  928.11   32.20
  -1   7   1  998.50   36.50
   1   7  -1  952.80   38.10
  -1   7   1  979.30   36.80
   1   7  -1  916.41   34.70
  -1   7   1  971.90   37.20
   1   7  -1 1006.80   35.50
  -1   7   1  914.21   36.30
   1   7  -1  942.11   37.40
  -1   7   1  944.31   34.90
   1   7  -1  898.31   37.00
  -1   7   1  953.50   34.70
  -1   7   1  957.80   37.00
  -1   7   1  970.20   33.50
  -1   7   1  979.60   36.80
   1   7  -1  965.80   37.80
  -1   7   1  978.80   36.00
  -1   7   1  940.41   34.70
  -1   7   1 1002.00   36.60
  -1   7   1  968.60   34.30
  -1   7   1  989.20   34.20
   1   7  -1  957.20   39.00
   1   7  -1  956.90   32.30
  -1   7   1  987.00   36.40
   1   7  -1  940.71   42.30
   1   7  -1  927.71   35.90
   1   7  -1  990.80   32.40
  -1   7   1  925.11   33.60
  -1   7   1  979.80   36.30
   1   7  -1  886.11   36.00
  -1   7   1  972.20   34.00
   1   7  -1  995.40   32.80
  -1   7   1 1023.70   37.20
  -1   7   1 1002.70   36.90
   1   7  -1  939.71   37.90
   1   7  -1 1033.00   40.00
  -1   7   1  941.41   33.30
   1   7  -1  940.81   33.10
   1   7  -1  962.80   35.90
  -1   7   1  954.20   37.60
   1   7  -1  956.50   32.50
   1  -7  -1 1049.00   36.90
   1  -7  -1  928.01   33.20
  -1  -7   1 1000.10   32.90
  -1  -7   1  975.30   33.00
  -1  -7   1 1000.20   33.50
  -1  -7   1  970.40   32.60
   1  -7  -1  936.31   34.60
  -1  -7   1  996.90   37.30
   1  -7  -1 1025.90   37.50
   1  -7  -1  945.21   35.00
   1  -7  -1 1014.00   37.00
  -1  -7   1  947.81   34.30
   1  -7  -1 1007.80   33.90
  -1  -7   1  969.40   32.40
   1  -7  -1  949.60   39.90
  -1  -7   1  984.20   36.70
  -1  -7   1  980.40   38.30
   1  -7  -1  979.90   36.20
  -1  -7   1  948.61   35.50
  -1  -7   1  951.70   41.30
   1  -7  -1 1006.10   35.00
  -1  -7   1  935.61   36.90
   1  -7  -1  996.40   34.20
   1  -7  -1  992.40   37.30
   1  -7  -1  949.60   36.70
  -1  -7   1  937.41   38.30
  -1  -7   1  989.60   35.20
  -1  -7   1  978.70   36.20
  -1  -7   1  988.70   38.20
   1  -7  -1 1001.70   33.80
   1  -7  -1  956.50   35.20
  -1  -7   1  948.21   37.00
  -1  -7   1  989.40   38.10
   3   7  -3 2340.57   73.69
  -3   7   3 2288.87   66.99
   3   7  -3 2345.77   63.09
   3   7  -3 2349.67   70.89
   3   7  -3 2215.98   72.99
   3   7  -3 2412.46   65.99
  -3   7   3 2468.95   72.09
  -3   7   3 2346.87   71.39
  -3   7   3 2305.77   68.09
  -3   7   3 2376.16   69.49
  -3   7   3 2337.77   70.89
   3   7  -3 2366.86   70.69
   3   7  -3 2338.57   71.89
  -3   7   3 2315.37   71.99
  -3   7   3 2274.37   67.99
   3   7  -3 2279.87   74.29
   3   7  -3 2303.67   69.29
   3   7  -3 2311.17   71.39
  -3   7   3 2271.07   71.19
   3   7  -3 2327.07   76.29
  -3   7   3 2281.17   70.09
   3   7  -3 2371.46   76.19
  -3   7   3 2373.36   71.39
   3   7  -3 2314.37   67.99
  -3   7   3 2260.07   72.19
   3   7  -3 2504.45   76.09
   3   7  -3 2374.66   64.39
  -3   7   3 2369.16   71.49
  -3   7   3 2301.07   70.09
  -3   7   3 2396.66   72.89
  -3   7   3 2305.37   69.89
  -3   7   3 2394.76   68.69
  -3   7   3 2417.16   73.69
   3   7  -3 2391.66   68.29
   3   7  -3 2347.97   65.59
  -3   7   3 2304.27   70.09
   3   7  -3 2328.17   74.69
  -3   7   3 2255.17   68.99
   3   7  -3 2326.27   64.69
   3   7  -3 2351.56   75.09
   3   7  -3 2306.77   63.29
   3   7  -3 2457.75   65.99
  -3  -7   3 2346.97   68.99
   3  -7  -3 2398.46   72.59
  -3  -7   3 2405.06   73.99
  -3  -7   3 2306.47   66.09
   3  -7  -3 2350.86   71.79
   3  -7  -3 2296.17   67.59
  -3  -7   3 2430.36   74.19
   3  -7  -3 2382.66   70.59
  -3  -7   3 2385.16   74.29
   3  -7  -3 2395.56   67.99
  -3  -7   3 2384.06   72.19
  -3  -7   3 2327.77   67.59
   3  -7  -3 2342.57   70.69
  -3  -7   3 2469.25   63.29
   3  -7  -3 2333.57   68.99
  -3  -7   3 2220.38   73.49
  -3  -7   3 2374.76   71.29
   3  -7  -3 2380.86   67.49
   3  -7  -3 2318.97   67.59
   3  -7  -3 2388.76   70.49
  -3  -7   3 2316.47   70.59
   3  -7  -3 2383.86   72.29
  -3  -7   3 2478.15   74.79
   3  -7  -3 2205.98   70.29
   3  -7  -3 2263.07   70.39
   3  -7  -3 2392.66   69.49
  -3  -7   3 2365.96   63.69
  -3  -7   3 2415.26   75.09
  -3  -7   3 2166.08   74.49
   3  -7  -3 2255.97   70.49
   3  -7  -3 2317.67   70.59
  -3  -7   3 2333.37   65.39
   3  -7  -3 2370.66   73.39
   5   7  -5 3975.60  116.39
   5   7  -5 3996.20   97.29
   5   7  -5 4085.59   97.99
  -5   7   5 3848.11  111.69
   5   7  -5 3897.11  112.29
  -5   7   5 3979.80  111.89
   5   7  -5 4077.89  118.29
   5   7  -5 3805.02  113.49
  -5   7   5 3881.01  113.19
   5   7  -5 3968.70  113.39
  -5   7   5 3856.61  111.09
   5   7  -5 3972.70   96.69
   5   7  -5 3880.01  116.69
  -5   7   5 3662.73  109.09
   5   7  -5 3933.81   97.19
   5   7  -5 3708.43  113.19
  -5   7   5 3969.20  108.19
   5   7  -5 3826.82  114.89
  -5   7   5 3893.61  112.09
  -5   7   5 3795.92  112.19
   5   7  -5 3836.02  110.79
   5   7  -5 4048.70  108.89
  -5   7   5 4050.79  114.79
   5   7  -5 3728.23  107.59
   5   7  -5 3917.11  115.39
  -5   7   5 4046.10  114.99
  -5   7   5 3814.02  102.79
  -5   7   5 3983.90  109.69
  -5   7   5 3799.22  111.89
  -5   7   5 3950.20  104.69
  -5   7   5 3884.51  108.69
  -5   7   5 3886.71  107.29
  -5   7   5 3824.22  106.39
   5   7  -5 3978.20  105.19
  -5   7   5 3913.81  103.99
  -5   7   5 3732.73  107.59
   5   7  -5 4093.99  104.69
  -5   7   5 3922.41  103.59
   5  -7  -5 3879.51  111.19
   5  -7  -5 3985.40  110.79
   5  -7  -5 3982.20  103.69
  -5  -7   5 3950.30  115.69
  -5  -7   5 3850.41  107.39
   5  -7  -5 3969.80  106.29
  -5  -7   5 3813.82  111.39
   5  -7  -5 3713.73  111.79
   5  -7  -5 3899.31  108.89
   5  -7  -5 4023.20  105.29
   5  -7  -5 3816.62  107.39
  -5  -7   5 3939.91  110.89
  -5  -7   5 3849.31  107.59
   5  -7  -5 3970.00  112.99
   5  -7  -5 4054.69  107.89
   5  -7  -5 4003.70  112.39
  -5  -7   5 3729.73  114.09
  -5  -7   5 4125.89   97.19
   5  -7  -5 3882.01  102.99
  -5  -7   5 3839.02  112.19
   5  -7  -5 3846.22  109.99
  -5  -7   5 3752.92  115.79
   5  -7  -5 3882.41  112.89
   5  -7  -5 3833.12  109.39
  -5  -7   5 4066.09  115.19
  -5  -7   5 3990.90  103.89
   5  -7  -5 3917.61  113.99
  -5  -7   5 4035.10  114.49
   5  -7  -5 3943.41  112.49
  -5  -7   5 3869.41  115.19
  -7   7   7  236.58   18.70
   7   7  -7  236.38   20.50
  -7   7   7  221.88   21.70
  -7   7   7  214.78   16.40
   7   7  -7  226.68   19.30
   7   7  -7  176.78   16.30
   7   7  -7  234.48   20.70
  -7   7   7  212.88   15.10
  -7   7   7  209.98   18.30
  -7   7   7  219.18   17.70
   7   7  -7  209.18   18.60
  -7   7   7  215.48   14.70
   7   7  -7  244.08   18.90
   7   7  -7  206.48   14.60
  -7   7   7  203.18   16.80
  -7   7   7  230.28   18.20
  -7   7   7  223.98   11.60
   7   7  -7  194.78   14.00
   7   7  -7  211.88   17.50
  -7   7   7  227.48   23.90
  -7   7   7  227.78   23.30
   7   7  -7  213.98   15.70
   7   7  -7  225.08   17.40
   7   7  -7  213.88   18.70
  -7   7   7  212.78   16.60
  -7   7   7  223.88   12.00
   7   7  -7  233.58   18.90
  -7   7   7  217.78   14.10
  -7   7   7  198.88   13.30
  -7   7   7  217.28   16.30
   7   7  -7  226.68   23.70
   7  -7  -7  208.68   12.40
  -7  -7   7  214.08   15.70
   7  -7  -7  209.68   17.40
   7  -7  -7  231.88   14.10
  -7  -7   7  221.28   18.60
   7  -7  -7  199.98   17.40
   7  -7  -7  217.28   17.80
   7  -7  -7  206.78   16.10
   7  -7  -7  193.58   17.10
  -7  -7   7  235.78   19.80
   7  -7  -7  210.48   11.30
   7  -7  -7  211.28   15.90
   7  -7  -7  241.88   15.10
  -7  -7   7  209.28   22.20
  -7  -7   7  189.48   16.90
   7  -7  -7  216.58   15.40
  -7  -7   7  217.78   18.00
  -7  -7   7  217.68   17.60
   7  -7  -7  231.58   18.10
   7  -7  -7  214.28   17.10
   7  -7  -7  232.88   18.70
  -7  -7   7  209.08   17.50
  -7  -7   7  215.08   23.70
  -7  -7   7  202.68   13.40
  -7  -7   7  223.38   22.90
   9   7  -9   88.99   15.90
   9   7  -9   71.79   11.60
   9   7  -9   44.50   11.20
  -9   7   9   66.79   10.00
   9   7  -9   86.69   14.10
   9   7  -9   44.80   10.40
  -9   7   9   69.59   14.30
   9   7  -9   76.59   15.20
   9   7  -9   38.80   11.30
  -9   7   9   69.09   11.00
  -9   7   9   63.89   12.00
  -9   7   9   55.99   11.40
   9   7  -9  110.49   15.80
   9   7  -9   69.99   10.80
   9   7  -9   63.19   11.30
  -9   7   9   70.39    9.60
  -9   7   9   70.19   13.30
  -9   7   9   57.39    6.70
  -9   7   9   35.30   10.20
  -9   7   9   65.19   12.90
   9   7  -9   80.69   16.70
  -9   7   9   56.49    5.20
  -9   7   9   52.99   12.30
  -9   7   9   62.39    5.70
   9   7  -9   79.69   14.10
  -9   7   9   55.29   11.90
   9  -7  -9   89.79   14.60
   9  -7  -9   72.69   13.70
   9  -7  -9   86.39   11.00
  -9  -7   9   44.30   11.20
   9  -7  -9   64.49   10.10
   9  -7  -9   56.39   12.30
   9  -7  -9   55.29   11.90
   9  -7  -9   75.69    6.40
   9  -7  -9   65.89    9.30
  -9  -7   9   71.19   16.40
  -9  -7   9   59.39   11.70
  -9  -7   9   78.09   14.40
   9  -7  -9   63.39   11.40
  -9  -7   9   50.39   10.90
   9  -7  -9   84.19   14.20
  -9  -7   9   63.09   13.40
  -9  -7   9   52.29   11.90
   9  -7  -9   69.79   12.00
   9  -7  -9   68.39   12.60
   9  -7  -9   70.29    5.10
  -9  -7   9   61.29   11.40
  -9  -7   9   68.69   10.00
  -9  -7   9   60.79   10.60
  11   7 -11  397.46   24.10
  11   7 -11  389.96   29.40
  11   7 -11  392.16   29.80
 -11   7  11  378.26   25.90
 -11   7  11  400.46   27.90
  11   7 -11  360.86   22.20
 -11   7  11  381.96   28.80
  11   7 -11  394.26   29.20
  11   7 -11  302.67   27.20
 -11   7  11  379.76   28.70
  11   7 -11  416.66   27.30
 -11   7  11  375.96   20.30
 -11   7  11  362.66   23.00
 -11   7  11  341.97   27.30
 -11   7  11  379.36   18.70
 -11  -7  11  391.06   28.10
 -11  -7  11  386.96   24.50
  11  -7 -11  363.96   20.90
  11  -7 -11  349.07   24.20
  11  -7 -11  389.76   14.60
  11  -7 -11  367.86   22.40
 -11  -7  11  388.66   27.60
  11  -7 -11  393.36   27.60
 -11  -7  11  381.46   27.10
 -11  -7  11  353.06   21.20
 -11  -7  11  406.56   26.80
 -11  -7  11  366.86   26.30
  11  -7 -11  384.66   27.10
  11  -7 -11  352.96   19.30
  11  -7 -11  373.76   26.30
  11  -7 -11  386.96   27.50
  11  -7 -11  430.36   27.80
 -13   7  13  510.95   35.60
  13   7 -13  483.65   29.60
  13   7 -13  426.76   34.10
 -13   7  13  508.85   24.00
 -13   7  13  537.05   35.60
 -13   7  13  466.35   32.50
 -13   7  13  474.75   34.60
  13   7 -13  524.15   36.00
 -13   7  13  490.95   28.30
  13   7 -13  457.05   28.40
  13   7 -13  470.55   28.70
  13   7 -13  566.74   35.40
 -13   7  13  454.55   33.70
  13   7 -13  454.65   33.30
  13   7 -13  461.25   36.50
  13  -7 -13  414.56   31.10
 -13  -7  13  411.96   25.40
  13  -7 -13  502.65   34.10
 -13  -7  13  450.85   31.00
 -13  -7  13  499.55   33.20
 -13  -7  13  532.95   34.30
 -13  -7  13  504.75   33.50
  13  -7 -13  519.25   33.90
  13  -7 -13  463.15   31.50
  13  -7 -13  487.15   31.50
  13  -7 -13  504.65   31.40
 -13  -7  13  504.65   33.20
 -13  -7  13  410.26   29.20
  15   7 -15   70.09   14.20
 -15   7  15   34.00   15.10
  15   7 -15   61.29   17.10
  15   7 -15   68.59   18.60
  15   7 -15   32.70   16.00
 -15   7  15   63.59   18.10
 -15   7  15   66.89   13.60
  15   7 -15   34.40   15.00
  15   7 -15   43.90   16.30
 -15   7  15   66.59   18.20
 -15   7  15   36.40   14.00
 -15   7  15   62.29   17.40
  15   7 -15   88.49   20.10
 -15  -7  15   56.49   15.10
 -15  -7  15   74.39   16.70
 -15  -7  15   66.99   18.20
  15  -7 -15   67.99   15.90
  15  -7 -15   49.70   15.60
  15  -7 -15   69.89   17.30
  15  -7 -15   45.30   15.90
 -15  -7  15   74.59   17.30
 -15  -7  15   79.49   15.60
 -15  -7  15   43.40   15.10
  15  -7 -15   47.70   15.80
  15  -7 -15   78.09   16.80
  17   7 -17    1.90   13.20
  17   7 -17   33.70   15.00
  17   7 -17   16.00   13.80
 -17   7  17   53.99   18.00
 -17   7  17   51.49   16.90
  17   7 -17   30.50   18.50
 -17   7  17   20.00   13.60
  17   7 -17   10.80   11.10
  17   7 -17   14.90   11.30
 -17   7  17   36.60   15.70
 -17   7  17   24.60   15.50
  17   7 -17   56.69   17.80
  17  -7 -17   15.70   12.70
  17  -7 -17   23.00   14.10
 -17  -7  17   19.50   13.50
  17  -7 -17   53.89   15.40
 -17  -7  17   31.30   14.50
 -17  -7  17   12.30    9.60
 -17  -7  17   20.10   12.70
  17  -7 -17   36.40   15.60
  17  -7 -17   35.60   15.60
 -17  -7  17   40.40   17.10
  17  -7 -17   67.59   16.60
 -17  -7  17   48.80   16.40
 -19   7  19   15.10   14.40
  19   7 -19    2.70   11.80
  19   7 -19    6.80   11.20
  19   7 -19   -4.00   12.50
  19   7 -19   -6.80   12.30
 -19   7  19   23.80   13.60
 -19   7  19   26.40   14.20
  19   7 -19    0.60   14.60
 -19   7  19   32.80   13.10
  19   7 -19    4.00   12.50
 -19   7  19   -7.90   11.00
 -19  -7  19   -5.30    8.60
  19  -7 -19   10.40   14.50
 -19  -7  19   -1.70   11.50
 -19  -7  19  -10.30    7.30
  19  -7 -19    0.20   12.30
  19  -7 -19   -5.40   10.30
 -19  -7  19    5.90   11.50
  19  -7 -19    6.80   12.50
  19  -7 -19    4.20   11.20
 -19  -7  19   18.90   14.00
  21   7 -21   40.50   21.00
 -21   7  21   37.90   19.40
 -21   7  21   26.60   15.80
  21   7 -21    7.60   12.80
 -21   7  21    3.30   11.10
  21   7 -21   39.80   18.90
 -21   7  21   56.19   20.90
 -21   7  21   39.90   22.10
  21  -7 -21   63.89   21.90
  21  -7 -21   50.89   16.90
  21  -7 -21   52.69   17.30
  21  -7 -21   23.90   17.30
 -21  -7  21   12.00   17.40
 -21  -7  21   63.49   21.10
  21  -7 -21   69.39   22.30
  21  -7 -21   56.19   21.00
 -21  -7  21   24.80   16.80
 -23   7  23  103.39   29.00
 -23   7  23   79.89   22.60
  23   7 -23  101.69   32.00
  23   7 -23   64.09   26.90
  23   7 -23  115.99   24.10
  23   7 -23   99.79   27.90
 -23   7  23  107.09   25.80
 -23   7  23  117.49   39.20
 -23  -7  23  110.49   26.70
  23  -7 -23   86.29   24.90
  23  -7 -23   65.69   19.90
  23  -7 -23  126.89   28.70
  23  -7 -23   93.49   24.60
 -23  -7  23   78.79   23.70
  23  -7 -23  115.79   23.90
   0   8   0  296.97   16.10
   0   8   0  277.27   18.60
   0   8   0  288.27   18.60
   0   8   0  283.97   16.10
   0   8   0  307.67   17.00
   0   8   0  297.17   16.30
   0   8   0  295.27   17.10
   0   8   0  295.57   19.20
   0   8   0  262.77   17.10
   0   8   0  258.17   15.70
   0   8   0  289.37   18.40
   0   8   0  303.97   19.70
   0   8   0  296.47   17.50
   0   8   0  290.67   19.30
   0   8   0  296.97   19.90
   0   8   0  299.67   18.80
   0   8   0  282.87   18.90
   0   8   0  271.07   18.10
   0   8   0  300.07   20.30
   0   8   0  318.37   19.00
   0   8   0  278.97   16.00
   0  -8   0  286.77   16.00
   0  -8   0  285.07   18.70
   0  -8   0  305.37   16.90
   0  -8   0  317.07   17.30
   0  -8   0  330.27   19.30
   0  -8   0  281.47   19.30
   0  -8   0  264.37   16.10
   0  -8   0  309.87   19.50
   0  -8   0  277.77   18.30
   0  -8   0  339.07   20.00
   0  -8   0  312.97   18.60
   0  -8   0  295.67   18.80
   0  -8   0  307.27   19.00
   0  -8   0  304.27   16.40
   0  -8   0  276.27   19.30
   0  -8   0  305.77   16.70
   0  -8   0  293.07   19.00
   2   8  -2  441.96   23.00
  -2   8   2  451.85   23.60
  -2   8   2  424.56   23.30
   2   8  -2  431.76   19.10
  -2   8   2  485.35   22.20
  -2   8   2  472.35   24.20
   2   8  -2  440.16   20.30
  -2   8   2  420.06   21.60
  -2   8   2  467.95   24.60
   2   8  -2  449.95   25.70
   2   8  -2  399.06   21.50
  -2   8   2  411.16   21.50
  -2   8   2  456.65   23.10
  -2   8   2  430.56   24.50
   2   8  -2  523.85   28.10
  -2   8   2  430.86   22.30
   2   8  -2  472.45   21.10
   2   8  -2  447.06   23.80
   2   8  -2  488.15   26.40
   2   8  -2  483.75   26.70
   2   8  -2  451.85   22.80
  -2   8   2  426.96   23.30
  -2   8   2  472.95   22.00
   2   8  -2  440.26   19.40
   2   8  -2  477.25   20.20
   2   8  -2  419.86   20.70
  -2   8   2  437.66   24.00
  -2   8   2  445.86   23.00
   2   8  -2  472.85   24.10
  -2   8   2  447.76   22.80
   2   8  -2  461.35   19.90
  -2   8   2  486.85   22.10
  -2   8   2  470.85   24.50
   2   8  -2  471.65   20.20
   2   8  -2  449.36   21.20
  -2   8   2  486.55   24.20
  -2   8   2  467.55   25.10
   2   8  -2  466.15   25.90
  -2   8   2  430.26   23.40
   2   8  -2  510.65   27.90
  -2   8   2  474.25   24.60
   2   8  -2  447.86   25.20
  -2  -8   2  470.85   25.90
   2  -8  -2  473.75   24.40
  -2  -8   2  431.36   22.30
  -2  -8   2  440.26   24.90
  -2  -8   2  460.75   24.30
   2  -8  -2  445.56   21.30
  -2  -8   2  472.55   19.70
  -2  -8   2  479.65   20.90
  -2  -8   2  485.35   26.40
   2  -8  -2  440.16   22.70
  -2  -8   2  477.05   20.80
   2  -8  -2  472.85   24.80
   2  -8  -2  440.06   22.70
   2  -8  -2  486.05   23.70
   2  -8  -2  476.05   24.20
  -2  -8   2  480.15   25.70
  -2  -8   2  441.66   19.90
  -2  -8   2  422.56   25.80
  -2  -8   2  503.15   26.00
   2  -8  -2  451.15   23.70
   2  -8  -2  472.95   22.50
  -2  -8   2  492.45   20.20
  -2  -8   2  439.36   23.50
   2  -8  -2  442.96   22.30
   2  -8  -2  466.45   22.30
   2  -8  -2  473.85   22.30
   2  -8  -2  422.96   23.60
  -2  -8   2  428.06   22.00
   2  -8  -2  480.35   24.90
   2  -8  -2  468.75   23.10
   2  -8  -2  447.86   22.30
   4   8  -4 1113.09   40.70
   4   8  -4 1138.99   42.80
  -4   8   4 1062.69   42.30
  -4   8   4 1138.89   45.10
  -4   8   4 1081.99   39.70
  -4   8   4 1128.19   39.00
   4   8  -4 1068.49   44.40
  -4   8   4 1091.89   41.80
   4   8  -4 1084.09   45.50
   4   8  -4 1098.39   43.10
   4   8  -4 1142.29   37.00
  -4   8   4 1075.29   37.70
  -4   8   4 1088.89   40.70
  -4   8   4 1108.59   41.60
   4   8  -4 1099.69   34.90
   4   8  -4 1115.69   37.40
  -4   8   4 1117.39   42.40
   4   8  -4 1102.29   46.00
   4   8  -4 1062.79   36.50
   4   8  -4 1100.79   34.20
  -4   8   4 1112.49   43.60
  -4   8   4 1117.59   40.00
  -4   8   4 1091.89   41.00
  -4   8   4 1099.89   41.00
  -4   8   4 1141.39   43.20
   4   8  -4 1107.89   47.80
  -4   8   4 1175.88   39.40
  -4   8   4 1036.40   42.10
   4   8  -4 1110.29   47.10
  -4   8   4 1107.59   43.90
  -4   8   4 1148.59   43.10
   4   8  -4 1167.98   40.20
   4   8  -4 1115.19   39.90
   4   8  -4 1208.18   47.80
  -4   8   4 1089.89   44.10
   4   8  -4 1117.19   43.50
   4   8  -4 1128.29   33.70
   4   8  -4 1080.19   32.90
   4   8  -4 1048.80   46.00
  -4   8   4 1078.99   40.50
   4   8  -4 1068.59   44.40
  -4  -8   4 1135.09   46.10
   4  -8  -4 1097.39   44.40
   4  -8  -4 1123.19   39.20
  -4  -8   4 1165.78   40.90
   4  -8  -4 1126.49   38.80
   4  -8  -4 1070.79   41.80
   4  -8  -4 1131.69   42.30
  -4  -8   4 1156.38   45.40
   4  -8  -4 1140.89   40.50
   4  -8  -4 1172.18   43.90
   4  -8  -4 1043.40   40.90
   4  -8  -4 1060.79   37.50
  -4  -8   4 1066.59   44.80
  -4  -8   4 1086.99   44.80
  -4  -8   4 1059.79   46.00
  -4  -8   4 1080.89   38.80
  -4  -8   4 1129.89   42.60
  -4  -8   4 1086.79   36.50
   4  -8  -4 1033.60   40.80
   4  -8  -4 1148.39   41.80
   4  -8  -4 1182.68   41.50
   4  -8  -4 1102.09   43.50
   4  -8  -4 1128.49   43.10
  -4  -8   4 1122.79   45.60
   4  -8  -4 1101.29   38.50
  -4  -8   4 1092.29   43.20
  -4  -8   4 1156.78   42.70
  -4  -8   4 1128.09   33.80
  -4  -8   4 1129.59   33.20
   6   8  -6  180.88   20.40
  -6   8   6  210.68   13.30
   6   8  -6  196.68   16.80
  -6   8   6  201.98   16.50
   6   8  -6  214.18   17.20
  -6   8   6  208.08   16.40
  -6   8   6  205.18   12.60
  -6   8   6  222.08   13.00
   6   8  -6  205.88   15.60
   6   8  -6  214.98   24.00
   6   8  -6  209.88   16.50
  -6   8   6  210.18   17.00
   6   8  -6  198.98   18.00
   6   8  -6  201.88    7.80
  -6   8   6  205.58   17.20
   6   8  -6  178.58   22.10
   6   8  -6  203.18    7.90
   6   8  -6  211.88   13.70
  -6   8   6  206.88   16.30
  -6   8   6  178.48   19.60
   6   8  -6  217.48   19.50
  -6   8   6  185.88   14.80
   6   8  -6  205.78   25.90
  -6   8   6  216.58   18.40
  -6   8   6  201.58   17.00
  -6   8   6  189.68   14.70
   6   8  -6  229.78   18.70
  -6   8   6  217.48   18.50
  -6   8   6  210.88   14.90
   6   8  -6  210.78   25.20
  -6   8   6  222.18   17.90
  -6   8   6  185.18   16.40
  -6   8   6  195.68   15.00
  -6  -8   6  194.98   24.90
   6  -8  -6  188.08   15.60
  -6  -8   6  203.58   22.90
  -6  -8   6  235.18   20.00
   6  -8  -6  201.38   13.60
  -6  -8   6  196.78   12.80
   6  -8  -6  213.58   17.40
   6  -8  -6  206.68   12.50
  -6  -8   6  185.08   14.50
  -6  -8   6  210.38   16.50
  -6  -8   6  205.98   18.70
   6  -8  -6  204.88   15.20
  -6  -8   6  189.18   17.00
   6  -8  -6  212.78   16.50
   6  -8  -6  235.68   18.30
   6  -8  -6  217.48   18.00
   6  -8  -6  194.78   17.40
   6  -8  -6  201.68   17.40
   6  -8  -6  211.08   15.10
  -6  -8   6  226.38   18.70
   6  -8  -6  192.28   15.10
   6  -8  -6  199.28   17.40
  -6  -8   6  214.78   15.80
  -6  -8   6  241.08   24.70
   6  -8  -6  211.08   17.30
  -8   8   8  194.88   16.50
   8   8  -8  205.48   23.00
   8   8  -8  219.08   24.90
   8   8  -8  203.28   21.60
  -8   8   8  193.48   16.60
  -8   8   8  201.98   11.80
  -8   8   8  213.48   23.70
  -8   8   8  217.48   18.10
  -8   8   8  179.48   20.30
  -8   8   8  204.28   11.70
   8   8  -8  216.88   18.10
   8   8  -8  184.88   15.90
  -8   8   8  203.58   14.10
  -8   8   8  188.18   20.50
  -8   8   8  187.98   14.00
  -8   8   8  185.18   11.30
  -8   8   8  199.18   15.40
   8   8  -8  234.28   24.60
  -8   8   8  212.68   18.30
   8   8  -8  198.18   23.20
   8   8  -8  175.78   14.40
  -8   8   8  221.08   18.70
  -8   8   8  258.27   21.20
  -8   8   8  199.48   23.10
   8   8  -8  175.08   19.40
   8   8  -8  206.08   14.70
  -8   8   8  173.08   14.20
  -8   8   8  177.38   10.90
  -8   8   8  169.48   19.20
   8   8  -8  187.18   23.10
   8   8  -8  172.48   20.40
  -8  -8   8  202.88   17.40
   8  -8  -8  215.28   14.80
   8  -8  -8  180.98   20.00
   8  -8  -8  227.38   22.40
  -8  -8   8  197.78   21.90
  -8  -8   8  169.28   15.00
  -8  -8   8  192.18   13.60
   8  -8  -8  214.68   22.50
   8  -8  -8  184.78   15.80
  -8  -8   8  192.58   23.20
   8  -8  -8  168.68   19.10
  -8  -8   8  198.98   22.70
   8  -8  -8  186.68   10.90
  -8  -8   8  186.68   21.70
  -8  -8   8  203.58   18.00
   8  -8  -8  175.68   19.00
   8  -8  -8  202.18   15.90
   8  -8  -8  202.58   21.70
   8  -8  -8  210.88   14.00
  -8  -8   8  198.78   15.30
  -8  -8   8  204.78   22.70
   8  -8  -8  210.08   22.90
   8  -8  -8  189.48   12.00
  10   8 -10   81.39   13.10
 -10   8  10   64.89   13.80
 -10   8  10   40.50   11.10
 -10   8  10   67.49   10.20
 -10   8  10   74.79    6.00
  10   8 -10   88.39   17.20
 -10   8  10  100.29   18.00
  10   8 -10   58.29   10.70
  10   8 -10   67.39   15.30
 -10   8  10   51.29    9.70
 -10   8  10   67.19    7.70
 -10   8  10   84.09   16.30
  10   8 -10   66.79   13.30
  10   8 -10   95.39   17.00
  10   8 -10   59.59   16.00
 -10   8  10   80.99   10.80
  10   8 -10   50.99   11.20
 -10   8  10   77.79    5.60
 -10   8  10   69.69   15.40
 -10   8  10   79.29   12.70
  10  -8 -10   70.59   14.20
  10  -8 -10   61.59   14.70
 -10  -8  10   80.29   14.90
 -10  -8  10   91.49   16.10
  10  -8 -10   73.69   14.90
  10  -8 -10   69.09    6.90
 -10  -8  10   66.39   14.80
 -10  -8  10   78.29   15.90
  10  -8 -10   61.59   13.00
 -10  -8  10   62.29   12.20
  10  -8 -10   67.29    9.90
  10  -8 -10   66.89   11.80
  10  -8 -10   61.59   10.20
 -10  -8  10   70.99   14.80
 -10  -8  10   66.19   10.10
  10  -8 -10   70.09   14.50
  10  -8 -10   77.59   15.00
  10  -8 -10   79.29   14.00
 -12   8  12  665.53   39.30
  12   8 -12  797.62   47.10
  12   8 -12  753.12   43.90
  12   8 -12  756.12   36.20
  12   8 -12  736.73   43.70
  12   8 -12  728.13   34.40
  12   8 -12  704.93   42.50
  12   8 -12  717.63   39.20
 -12   8  12  719.63   42.60
  12   8 -12  658.13   34.80
 -12   8  12  722.73   43.10
 -12   8  12  801.72   44.40
 -12   8  12  719.83   38.20
 -12   8  12  845.52   45.70
 -12   8  12  719.23   30.70
 -12   8  12  701.03   34.80
  12  -8 -12  711.93   40.20
 -12  -8  12  752.72   40.10
  12  -8 -12  716.23   40.70
  12  -8 -12  716.73   40.00
 -12  -8  12  769.72   41.30
 -12  -8  12  586.14   34.70
 -12  -8  12  741.53   41.80
 -12  -8  12  678.33   40.70
 -12  -8  12  661.23   35.10
  12  -8 -12  668.33   38.60
  12  -8 -12  773.82   38.70
  12  -8 -12  709.33   39.90
 -14   8  14  237.68   30.80
 -14   8  14  279.57   32.20
  14   8 -14  233.48   29.40
  14   8 -14  253.47   29.20
  14   8 -14  302.67   33.80
  14   8 -14  310.57   23.60
  14   8 -14  245.08   32.60
 -14   8  14  269.67   31.80
 -14   8  14  248.48   30.90
  14   8 -14  222.28   31.40
  14   8 -14  235.98   25.30
 -14   8  14  332.77   35.00
 -14   8  14  279.77   22.60
  14  -8 -14  255.87   28.70
 -14  -8  14  316.87   33.10
 -14  -8  14  197.48   26.00
  14  -8 -14  291.47   29.60
 -14  -8  14  313.77   24.90
 -14  -8  14  349.17   29.30
 -14  -8  14  318.37   33.00
  14  -8 -14  210.78   28.50
  14  -8 -14  242.88   28.60
  14  -8 -14  233.08   27.70
 -14  -8  14  269.57   29.70
  14  -8 -14  346.37   28.70
  16   8 -16   -1.10   10.30
 -16   8  16    5.90   10.70
  16   8 -16   -5.20    8.70
  16   8 -16    2.40    9.30
  16   8 -16   12.80   14.40
 -16   8  16    4.40   11.60
  16   8 -16   -0.40   10.00
  16   8 -16   19.70   13.70
  16   8 -16   -8.50   11.00
 -16   8  16   16.50   12.10
 -16   8  16   -3.90   10.40
 -16  -8  16   15.30   10.60
  16  -8 -16    3.80   10.80
 -16  -8  16    4.10    9.50
 -16  -8  16   15.80   10.90
  16  -8 -16   14.00   12.60
  16  -8 -16   -3.30   11.40
 -16  -8  16    0.60   11.20
  16  -8 -16   11.80   11.20
  16  -8 -16   17.10   11.60
 -16  -8  16   14.60   12.40
  16  -8 -16   10.00   11.40
 -16  -8  16    6.20   10.80
 -18   8  18   25.80   14.00
  18   8 -18   12.40   13.90
 -18   8  18   36.90   16.00
 -18   8  18   51.69   18.80
  18   8 -18   20.30   14.20
  18   8 -18   38.40   15.60
  18   8 -18   13.10   14.70
  18   8 -18   41.20   21.80
 -18   8  18   19.50   15.10
  18   8 -18   61.49   20.90
 -18   8  18   42.90   15.20
 -18  -8  18   45.80   16.60
 -18  -8  18   61.19   18.50
 -18  -8  18   73.29   19.10
 -18  -8  18   28.10   13.90
  18  -8 -18   67.39   17.90
 -18  -8  18   34.90   14.20
  18  -8 -18   66.19   18.80
  18  -8 -18   27.40   17.40
  18  -8 -18   44.20   16.40
  18  -8 -18   52.19   17.40
  18  -8 -18   26.50   15.50
  20   8 -20   10.10   11.70
  20   8 -20   -2.60   15.30
  20   8 -20   -0.70   14.20
 -20   8  20    5.60   12.90
  20   8 -20   18.40   16.70
 -20   8  20   -3.70   11.30
 -20   8  20   18.30   15.70
  20   8 -20   -9.60   10.00
 -20   8  20    5.30   13.80
 -20   8  20    0.00   11.50
  20   8 -20   29.10   19.70
  20  -8 -20   -2.60   12.80
  20  -8 -20    4.20   10.80
 -20  -8  20   13.30   14.30
  20  -8 -20   51.09   18.40
 -20  -8  20   -1.90   11.60
 -20  -8  20   12.30   12.20
  20  -8 -20   10.70   11.70
  20  -8 -20   15.70   16.70
 -20  -8  20   28.60   15.80
  20  -8 -20    4.00   14.40
 -20  -8  20   -2.80   12.80
  22   8 -22    6.70   19.00
 -22   8  22   72.89   22.80
 -22   8  22   -3.20   11.50
  22   8 -22   21.60   16.60
  22   8 -22    3.60   11.90
  22   8 -22   20.20   19.10
 -22   8  22   11.70   15.40
 -22   8  22    3.30   14.90
 -22   8  22    4.20   16.60
  22  -8 -22   -1.60   12.60
 -22  -8  22   41.10   16.50
 -22  -8  22   -0.90   13.20
  22  -8 -22   -3.50   13.50
  22  -8 -22    5.20   14.20
 -22  -8  22   54.99   21.50
  22  -8 -22   -6.30   14.80
  22  -8 -22    2.60   12.50
   1   9  -1  675.13   27.10
   1   9  -1  637.94   29.70
   1   9  -1  641.64   33.40
   1   9  -1  667.53   32.80
  -1   9   1  689.03   31.30
  -1   9   1  669.93   28.90
   1   9  -1  622.84   29.30
   1   9  -1  673.03   29.10
  -1   9   1  676.03   31.50
  -1   9   1  637.04   30.80
   1   9  -1  671.33   33.30
   1   9  -1  688.93   27.20
  -1   9   1  688.83   31.70
   1   9  -1  615.74   30.00
  -1   9   1  692.33   28.30
  -1   9   1  709.53   32.50
  -1   9   1  669.13   28.50
  -1   9   1  656.13   32.60
  -1   9   1  660.13   30.50
   1   9  -1  619.14   28.70
  -1   9   1  658.03   28.40
  -1   9   1  666.63   31.00
   1   9  -1  661.33   27.20
  -1   9   1  628.54   28.60
   1   9  -1  664.43   27.10
  -1   9   1  655.03   29.10
  -1   9   1  693.03   31.20
   1   9  -1  706.53   33.10
   1   9  -1  691.83   33.00
   1   9  -1  695.13   34.60
   1   9  -1  642.94   30.70
   1   9  -1  683.13   28.10
  -1   9   1  661.33   32.10
  -1   9   1  607.94   29.80
  -1   9   1  694.23   28.40
  -1   9   1  708.63   32.00
  -1   9   1  641.74   30.60
  -1   9   1  659.83   28.40
   1   9  -1  717.73   28.40
  -1   9   1  701.23   33.00
   1   9  -1  671.33   32.50
   1   9  -1  662.73   32.60
  -1   9   1  685.13   30.30
   1   9  -1  645.24   31.30
   1   9  -1  669.33   27.10
  -1  -9   1  611.54   30.80
  -1  -9   1  677.63   29.90
   1  -9  -1  647.84   29.00
  -1  -9   1  685.73   27.40
   1  -9  -1  702.43   28.50
   1  -9  -1  673.33   31.60
   1  -9  -1  632.54   27.90
  -1  -9   1  659.73   31.70
   1  -9  -1  609.54   28.10
   1  -9  -1  736.93   32.30
   1  -9  -1  653.83   30.60
   1  -9  -1  631.44   31.40
   1  -9  -1  704.53   28.60
  -1  -9   1  651.03   28.80
   1  -9  -1  662.33   28.40
   1  -9  -1  646.84   30.00
  -1  -9   1  609.64   30.90
   1  -9  -1  675.53   30.50
  -1  -9   1  655.03   30.70
   1  -9  -1  679.13   31.30
  -1  -9   1  676.73   27.70
   1  -9  -1  635.74   31.50
  -1  -9   1  704.83   34.00
  -1  -9   1  647.24   31.00
  -1  -9   1  678.13   32.80
  -1  -9   1  652.63   31.60
  -1  -9   1  652.33   26.90
  -1  -9   1  675.13   33.00
   1  -9  -1  740.53   32.20
  -1  -9   1  687.53   27.50
  -1  -9   1  652.03   32.00
  -3   9   3  482.15   25.30
  -3   9   3  455.75   23.90
  -3   9   3  465.05   26.00
  -3   9   3  474.95   23.10
   3   9  -3  486.95   28.70
  -3   9   3  452.85   25.20
  -3   9   3  489.45   25.70
   3   9  -3  435.86   22.20
   3   9  -3  428.26   21.90
  -3   9   3  491.15   23.50
   3   9  -3  473.95   25.20
  -3   9   3  422.06   23.30
   3   9  -3  453.15   25.30
   3   9  -3  433.36   28.20
   3   9  -3  478.75   28.20
   3   9  -3  491.75   20.10
  -3   9   3  483.45   23.40
  -3   9   3  503.25   26.40
  -3   9   3  439.66   24.10
  -3   9   3  442.36   23.10
   3   9  -3  468.25   21.10
   3   9  -3  494.45   20.50
  -3   9   3  461.95   25.10
   3   9  -3  474.85   20.90
  -3   9   3  465.25   25.30
   3   9  -3  545.05   30.70
  -3   9   3  494.85   24.50
  -3   9   3  462.15   24.70
  -3   9   3  504.35   27.40
   3   9  -3  435.46   27.30
   3   9  -3  454.65   20.80
  -3   9   3  434.56   25.90
  -3   9   3  496.25   26.60
   3   9  -3  442.46   24.20
   3   9  -3  451.45   27.40
   3   9  -3  454.95   26.60
   3   9  -3  441.46   20.70
  -3   9   3  468.15   24.70
   3   9  -3  478.25   24.40
  -3   9   3  448.26   25.40
   3   9  -3  456.75   27.10
   3   9  -3  499.55   21.50
  -3  -9   3  490.35   27.80
   3  -9  -3  471.05   23.50
  -3  -9   3  471.05   26.00
  -3  -9   3  488.65   27.70
  -3  -9   3  471.55   19.90
  -3  -9   3  449.46   26.70
  -3  -9   3  456.45   25.00
   3  -9  -3  481.45   25.90
  -3  -9   3  463.65   22.10
   3  -9  -3  468.35   23.80
   3  -9  -3  464.85   25.40
   3  -9  -3  426.76   22.20
   3  -9  -3  450.65   24.80
  -3  -9   3  456.75   23.90
   3  -9  -3  487.75   24.70
   3  -9  -3  450.95   25.90
  -3  -9   3  470.35   19.70
  -3  -9   3  489.45   22.00
  -3  -9   3  441.16   24.00
   3  -9  -3  495.25   27.10
   3  -9  -3  484.55   24.90
   3  -9  -3  474.45   24.10
  -3  -9   3  444.56   27.40
   3  -9  -3  505.25   26.40
   3  -9  -3  453.45   23.10
  -3  -9   3  439.66   27.80
  -3  -9   3  460.45   27.30
  -3  -9   3  509.75   21.60
   3  -9  -3  486.55   24.10
   3  -9  -3  460.95   25.40
  -5   9   5   14.90    7.50
   5   9  -5    7.00    3.30
  -5   9   5    9.70    5.20
  -5   9   5   17.30    5.80
  -5   9   5    2.40    5.20
  -5   9   5    0.30    3.90
  -5   9   5    8.00    5.20
  -5   9   5   13.00    6.00
  -5   9   5    7.20    5.80
  -5   9   5   13.20    6.70
   5   9  -5   10.00    6.00
   5   9  -5    5.80    5.60
   5   9  -5    8.90    6.00
   5   9  -5    8.70    8.40
  -5   9   5   11.90    6.10
   5   9  -5    6.90    5.90
   5   9  -5    3.00    5.70
   5   9  -5    8.60    6.70
   5   9  -5    7.80    3.30
  -5   9   5   12.20    6.50
   5   9  -5   11.50    5.10
  -5   9   5    8.20    5.40
  -5   9   5    7.80    5.80
  -5   9   5    3.60    5.60
   5   9  -5   -0.20    3.80
  -5   9   5    5.90    6.60
  -5   9   5    1.60    5.60
   5   9  -5   21.30    8.40
  -5   9   5    4.90    5.50
   5   9  -5   18.40    9.20
   5   9  -5    4.30    6.00
  -5   9   5    9.00    6.90
   5   9  -5   10.30    3.60
  -5   9   5    2.00    5.90
  -5   9   5    5.90    6.50
   5   9  -5   -0.50    5.30
  -5  -9   5    4.70    6.40
  -5  -9   5   11.50    7.00
   5  -9  -5    3.10    6.00
   5  -9  -5   13.00    5.90
   5  -9  -5    5.60    4.50
  -5  -9   5    3.50    4.70
   5  -9  -5    9.40    6.30
  -5  -9   5    5.30    4.30
   5  -9  -5   11.90    5.30
   5  -9  -5    5.20    4.80
   5  -9  -5    1.60    5.70
   5  -9  -5   10.50    6.40
   5  -9  -5   13.40    6.80
  -5  -9   5    6.50    2.90
  -5  -9   5    7.00    6.30
  -5  -9   5    3.70    6.20
  -5  -9   5    5.50    6.30
  -5  -9   5   10.50    6.00
   5  -9  -5    7.90    6.10
   5  -9  -5    1.30    5.00
   5  -9  -5    3.70    6.50
   5  -9  -5    9.10    5.80
  -5  -9   5    3.60    7.00
   5  -9  -5   10.60    6.50
  -7   9   7  146.59   18.50
  -7   9   7  151.98   20.40
  -7   9   7  162.38   12.10
   7   9  -7  151.08   21.10
  -7   9   7  164.78   17.40
  -7   9   7  207.58   24.70
  -7   9   7  161.68   12.00
  -7   9   7  175.58   19.60
   7   9  -7  134.89   20.40
   7   9  -7  157.98   13.00
  -7   9   7  189.68   22.40
   7   9  -7  142.69   19.60
  -7   9   7  159.78   19.40
  -7   9   7  173.28   13.90
  -7   9   7  157.68   19.60
   7   9  -7  162.78   13.40
  -7   9   7  144.19   11.40
   7   9  -7  183.98   19.10
   7   9  -7  177.88   18.20
   7   9  -7  157.48   18.90
  -7   9   7  152.78   17.10
  -7   9   7  157.28   13.80
  -7   9   7  155.48   11.50
   7   9  -7  171.88   24.00
  -7   9   7  184.78   15.40
   7   9  -7  151.48   21.60
   7   9  -7  161.78   19.00
  -7   9   7  154.88   18.40
   7   9  -7  130.19   18.10
  -7   9   7  175.08   22.90
  -7   9   7  163.38   17.60
  -7  -9   7  177.68   22.40
   7  -9  -7  160.58   14.40
  -7  -9   7  176.68   22.30
  -7  -9   7  221.38   25.40
   7  -9  -7  148.09   15.80
   7  -9  -7  208.08   21.70
   7  -9  -7  160.18   11.50
   7  -9  -7  151.68   13.60
   7  -9  -7  212.18   22.80
  -7  -9   7  189.68   23.40
  -7  -9   7  170.28   15.10
   7  -9  -7  178.98   21.20
   7  -9  -7  157.38   19.10
  -7  -9   7  159.68   19.10
   7  -9  -7  158.58   17.80
   7  -9  -7  159.78   18.90
   7  -9  -7  160.28   19.50
  -7  -9   7  161.98   19.30
  -7  -9   7  164.28   19.40
  -7  -9   7  161.38   12.10
  -7  -9   7  172.48   17.40
   7  -9  -7  163.78   13.00
   7  -9  -7  160.68   11.50
   7  -9  -7  201.98   20.40
   9   9  -9   -4.90    4.70
   9   9  -9   -4.70    8.20
  -9   9   9    8.10    7.70
  -9   9   9   -1.60    4.10
  -9   9   9    0.30    6.80
   9   9  -9    2.50    6.40
  -9   9   9   11.20    7.50
  -9   9   9    3.10    5.80
   9   9  -9    4.30    5.90
   9   9  -9  -13.70    5.30
  -9   9   9   -1.40    4.30
  -9   9   9    2.30    3.40
  -9   9   9    4.60    5.90
  -9   9   9    2.20    3.40
  -9   9   9   -6.70    5.20
  -9   9   9   -0.10    5.30
   9   9  -9   -2.90    6.40
   9   9  -9   11.40    8.90
  -9   9   9    5.20    5.80
  -9   9   9   -6.00    5.30
  -9   9   9   -4.60    5.10
   9   9  -9   -2.00    6.90
  -9   9   9    0.60    4.40
   9  -9  -9   -0.80    6.00
  -9  -9   9   12.40    8.50
  -9  -9   9   -2.30    6.50
   9  -9  -9   -0.90    5.10
   9  -9  -9   -4.50    4.20
   9  -9  -9   -1.30    5.00
   9  -9  -9  -10.40    4.60
   9  -9  -9   -1.80    6.00
  -9  -9   9   10.30    7.90
  -9  -9   9    8.50    7.30
   9  -9  -9    9.60    7.40
   9  -9  -9   -2.90    5.50
   9  -9  -9    0.30    3.50
  -9  -9   9   -0.30    6.40
  -9  -9   9   -1.20    3.90
  -9  -9   9   -9.80    6.10
   9  -9  -9    0.50    6.20
 -11   9  11   76.49   16.20
  11   9 -11   50.49   15.40
  11   9 -11   72.99   16.50
  11   9 -11   71.19   15.30
  11   9 -11   90.59   19.30
  11   9 -11   81.59   13.10
 -11   9  11  102.79   16.20
 -11   9  11  107.19   20.80
  11   9 -11   78.59   13.80
 -11   9  11   70.99   15.90
  11   9 -11  107.69   20.50
 -11   9  11   63.49   11.30
 -11   9  11   84.09   14.00
 -11   9  11   86.69   16.60
 -11   9  11   42.40   13.70
 -11   9  11   82.89   16.90
  11   9 -11  106.79   15.30
  11  -9 -11  109.09   18.40
 -11  -9  11   83.69   15.40
 -11  -9  11   75.29   16.00
  11  -9 -11   84.39   16.20
  11  -9 -11   99.39   19.80
 -11  -9  11   93.49   15.10
  11  -9 -11   72.59   15.20
  11  -9 -11   78.69   16.10
 -11  -9  11  113.49   19.40
 -11  -9  11   91.99   18.60
 -11  -9  11  108.59   19.20
  11  -9 -11   87.19   17.40
  13   9 -13  487.45   37.00
 -13   9  13  507.65   30.20
  13   9 -13  504.85   34.40
  13   9 -13  497.75   38.10
 -13   9  13  539.65   38.20
 -13   9  13  525.15   38.30
 -13   9  13  509.15   37.10
 -13   9  13  521.65   38.40
  13   9 -13  499.95   37.30
 -13   9  13  530.55   35.80
  13   9 -13  502.45   40.30
  13   9 -13  554.54   31.20
  13   9 -13  520.65   34.90
  13  -9 -13  547.15   35.50
 -13  -9  13  531.95   32.40
 -13  -9  13  557.74   37.00
 -13  -9  13  443.96   33.30
 -13  -9  13  413.36   32.30
  13  -9 -13  482.15   34.00
  13  -9 -13  587.74   37.20
  13  -9 -13  495.55   34.40
 -13  -9  13  519.85   34.20
  13  -9 -13  461.35   34.40
 -13  -9  13  484.55   35.50
  13  -9 -13  505.15   32.10
 -15   9  15   52.19   16.60
 -15   9  15   49.99   20.80
 -15   9  15   46.30   15.50
  15   9 -15   77.49   15.20
  15   9 -15   69.69   20.00
  15   9 -15   52.19   19.50
  15   9 -15   71.19   22.90
 -15   9  15   46.20   16.80
  15   9 -15   44.40   16.40
 -15   9  15   40.10   16.10
  15   9 -15   69.39   19.00
  15  -9 -15   65.49   17.60
  15  -9 -15   92.39   20.80
  15  -9 -15  107.99   19.60
 -15  -9  15   87.19   17.60
 -15  -9  15   80.09   18.90
  15  -9 -15   57.89   16.10
  15  -9 -15   52.49   20.40
  15  -9 -15   99.49   20.80
 -15  -9  15   58.59   16.00
 -15  -9  15   98.59   21.00
 -15  -9  15   79.99   18.10
  17   9 -17  278.77   37.30
 -17   9  17  266.67   36.30
  17   9 -17  281.67   34.90
  17   9 -17  268.27   39.80
  17   9 -17  240.78   32.60
  17   9 -17  307.17   26.80
 -17   9  17  266.87   36.50
 -17   9  17  305.27   38.10
 -17   9  17  299.07   35.70
 -17   9  17  318.07   37.50
  17  -9 -17  279.77   34.00
  17  -9 -17  282.27   33.90
 -17  -9  17  266.97   32.10
 -17  -9  17  294.97   34.90
  17  -9 -17  289.77   35.90
 -17  -9  17  288.37   35.40
  17  -9 -17  295.87   32.40
 -17  -9  17  249.18   32.50
  17  -9 -17  303.97   36.30
 -17  -9  17  281.37   34.50
  17  -9 -17  232.68   32.90
  19   9 -19   22.10   16.80
  19   9 -19   23.90   13.80
  19   9 -19   42.80   20.50
 -19   9  19   23.20   16.40
 -19   9  19   21.00   15.30
 -19   9  19   35.40   19.10
  19   9 -19   12.60   15.60
  19   9 -19   16.00   16.60
 -19   9  19   25.80   16.40
 -19   9  19   15.20   13.30
  19   9 -19   10.70   19.80
  19  -9 -19   12.30   13.00
 -19  -9  19   10.30   12.50
 -19  -9  19   42.60   18.10
 -19  -9  19   22.80   14.70
  19  -9 -19   20.80   15.70
  19  -9 -19   31.00   16.00
  19  -9 -19    5.40   14.20
 -19  -9  19   37.60   17.70
 -19  -9  19   15.60   12.10
  19  -9 -19   24.00   14.90
  21   9 -21   89.69   24.50
 -21   9  21  115.79   23.90
 -21   9  21   48.70   20.00
  21   9 -21   78.19   25.60
 -21   9  21   90.09   22.40
 -21   9  21   34.20   20.70
  21   9 -21   37.20   24.20
 -21   9  21   74.99   25.00
  21   9 -21   64.19   20.90
 -21  -9  21   99.29   23.00
  21  -9 -21   90.39   26.30
 -21  -9  21   82.09   20.90
 -21  -9  21   54.39   19.60
  21  -9 -21  112.99   25.80
 -21  -9  21   89.59   23.80
  21  -9 -21  120.49   25.90
  21  -9 -21  128.09   25.70
  21  -9 -21   68.19   20.40
   0  10   0    4.60    5.80
   0  10   0    0.50    4.00
   0  10   0    1.50    4.80
   0  10   0    8.50    6.00
   0  10   0    2.20    5.20
   0  10   0    7.70    5.80
   0  10   0   -1.00    4.80
   0  10   0    1.30    4.30
   0  10   0   -1.20    3.60
   0  10   0    6.10    5.00
   0  10   0   -0.80    3.80
   0  10   0   -4.30    4.00
   0  10   0   -3.30    4.70
   0  10   0   -4.80    3.20
   0  10   0   10.20    6.10
   0  10   0    4.50    6.00
   0  10   0    5.40    6.20
   0  10   0   -2.70    3.40
   0  10   0    1.50    5.20
   0  10   0    3.20    4.50
   0  10   0    6.10    6.20
   0  10   0    6.40    5.80
   0 -10   0   -2.30    3.50
   0 -10   0    6.60    4.90
   0 -10   0   -8.90    3.40
   0 -10   0   -2.80    4.00
   0 -10   0    5.50    6.10
   0 -10   0    2.30    5.70
   0 -10   0    7.40    5.80
   0 -10   0    7.00    6.40
   0 -10   0    5.60    5.80
   0 -10   0   19.30    8.00
   0 -10   0    1.90    4.40
   0 -10   0   -1.70    5.10
   0 -10   0   10.10    5.40
  -2  10   2   21.60    6.80
  -2  10   2   20.80    7.30
   2  10  -2   30.30    6.60
   2  10  -2   12.90    5.10
  -2  10   2   14.90    6.70
   2  10  -2   27.60    8.20
  -2  10   2   31.90    9.10
   2  10  -2    6.80    7.20
  -2  10   2    9.50    6.10
  -2  10   2   20.00    7.70
  -2  10   2   24.30    7.80
   2  10  -2   19.60    6.40
   2  10  -2    9.40    6.90
  -2  10   2   16.00    7.30
   2  10  -2   16.90    9.30
  -2  10   2   22.30    6.80
  -2  10   2   11.80    5.80
   2  10  -2   18.40    6.10
   2  10  -2    7.00    5.80
   2  10  -2   20.20    8.30
   2  10  -2    8.90    7.80
   2  10  -2   11.30    6.70
   2  10  -2   13.70    5.20
   2  10  -2   15.50    5.80
   2  10  -2   18.60    6.50
  -2  10   2   13.40    7.10
  -2  10   2    2.80    5.80
   2  10  -2   26.10    7.90
   2  10  -2   13.10    7.80
  -2  10   2   22.90    7.70
  -2  10   2   19.20    6.70
  -2  10   2    8.50    6.10
  -2  10   2   19.50    7.40
  -2  10   2   12.90    6.70
  -2  10   2   18.40    6.60
   2  10  -2   12.10    6.70
   2  10  -2   21.20    9.30
  -2  10   2   30.00    8.40
  -2  10   2   36.40    9.20
   2  10  -2    9.00    5.90
  -2  10   2   12.00    6.60
   2  10  -2   13.80    6.00
   2  10  -2   16.00    5.70
  -2  10   2   17.80    7.20
  -2  10   2   10.30    6.50
   2 -10  -2   16.70    6.70
   2 -10  -2   13.00    7.70
  -2 -10   2   17.90    8.00
   2 -10  -2   24.20    6.80
   2 -10  -2    2.60    5.40
  -2 -10   2   24.60    9.00
   2 -10  -2   18.10    7.00
  -2 -10   2   21.20    7.70
   2 -10  -2   21.70    6.90
  -2 -10   2    9.90    5.10
  -2 -10   2   17.20    5.90
  -2 -10   2    5.50    6.20
   2 -10  -2   28.20    8.10
   2 -10  -2   21.70    7.90
  -2 -10   2    6.50    5.30
  -2 -10   2   11.60    5.80
  -2 -10   2   14.40    7.40
   2 -10  -2   31.60    8.70
  -2 -10   2   21.10    5.90
   2 -10  -2   22.30    8.00
   2 -10  -2   30.10    8.00
   2 -10  -2    4.80    5.80
  -2 -10   2   14.40    6.90
  -2 -10   2   23.80    9.00
  -2 -10   2   25.20    6.70
   2 -10  -2   17.20    7.20
   2 -10  -2   25.60    7.60
  -2 -10   2   39.80   11.10
  -2 -10   2   13.70    7.70
   2 -10  -2   15.40    7.70
  -4  10   4   71.19   14.50
  -4  10   4   73.59   14.00
  -4  10   4   91.89   13.40
   4  10  -4   74.19   13.80
   4  10  -4   70.89   10.00
   4  10  -4   71.29    9.70
  -4  10   4   71.69   11.10
   4  10  -4   96.89   15.90
  -4  10   4   77.99   12.60
   4  10  -4   85.09   13.30
   4  10  -4   94.69    9.60
   4  10  -4   62.99   13.30
   4  10  -4   72.19    9.00
  -4  10   4   80.99   13.60
  -4  10   4   77.99   11.30
  -4  10   4   57.49   12.10
  -4  10   4   87.39   13.70
   4  10  -4   73.09    8.40
   4  10  -4   74.39   14.70
   4  10  -4   74.69   12.80
  -4  10   4   88.29   13.10
   4  10  -4   74.39   15.70
   4  10  -4   67.19   12.10
   4  10  -4   74.49   12.30
  -4  10   4   61.89   10.90
   4  10  -4   65.39   11.10
  -4  10   4   67.09   12.30
  -4  10   4   59.39   10.60
   4  10  -4   65.29   11.00
   4  10  -4   71.79   14.40
  -4  10   4   78.29   12.00
   4  10  -4   69.99    9.70
  -4  10   4   63.99   10.60
   4  10  -4   71.29    9.20
  -4  10   4   57.89   10.50
  -4  10   4   70.89   10.60
  -4  10   4   61.39   11.70
  -4  10   4   62.49   11.80
  -4 -10   4   71.39   14.00
  -4 -10   4   69.59    8.20
  -4 -10   4   72.29   13.70
   4 -10  -4   56.29   10.60
   4 -10  -4   60.29   11.10
   4 -10  -4   60.69   11.50
  -4 -10   4   66.99   11.80
   4 -10  -4   68.49   11.00
   4 -10  -4   61.39   10.00
  -4 -10   4   57.79    7.50
  -4 -10   4   63.49   10.90
   4 -10  -4   84.79   12.60
  -4 -10   4   61.69   13.70
   4 -10  -4   72.29   12.40
   4 -10  -4   68.19   12.00
  -4 -10   4   94.79   15.80
   4 -10  -4   66.09   11.60
  -4 -10   4   80.59   14.30
   4 -10  -4   68.29   12.70
   4 -10  -4   68.49   12.90
   4 -10  -4   59.09   10.30
  -4 -10   4   56.09   13.10
   4 -10  -4   87.09   12.80
   4 -10  -4   49.30   10.30
  -4 -10   4   72.49   12.40
  -4 -10   4   64.49    9.70
  -6  10   6  790.92   35.60
   6  10  -6  805.42   42.90
   6  10  -6  801.52   34.60
   6  10  -6  825.32   25.00
  -6  10   6  782.22   35.10
  -6  10   6  800.92   33.30
  -6  10   6  791.22   31.30
   6  10  -6  806.52   31.40
   6  10  -6  793.62   31.30
   6  10  -6  860.01   36.00
  -6  10   6  758.02   36.10
  -6  10   6  814.72   32.40
   6  10  -6  819.02   44.60
  -6  10   6  761.52   37.10
   6  10  -6  760.92   42.20
   6  10  -6  798.62   27.50
  -6  10   6  820.32   36.20
  -6  10   6  820.32   37.40
  -6  10   6  796.42   40.60
  -6  10   6  814.52   38.40
  -6  10   6  766.82   40.80
  -6  10   6  784.02   32.30
  -6  10   6  742.93   34.10
   6  10  -6  840.82   40.10
  -6  10   6  785.82   35.30
  -6  10   6  817.52   44.00
  -6  10   6  870.01   41.60
   6  10  -6  764.32   42.40
   6  10  -6  775.72   32.00
   6  10  -6  822.72   25.60
   6  10  -6  744.53   34.80
   6  10  -6  810.22   25.50
   6 -10  -6  756.82   38.00
   6 -10  -6  834.42   31.90
  -6 -10   6  789.82   30.90
   6 -10  -6  875.31   33.90
   6 -10  -6  766.02   38.50
   6 -10  -6  789.52   34.30
   6 -10  -6  782.92   39.80
   6 -10  -6  793.62   34.20
   6 -10  -6  841.72   32.50
   6 -10  -6  840.32   37.20
  -6 -10   6  787.22   41.60
   6 -10  -6  825.52   36.40
   6 -10  -6  812.92   37.20
   6 -10  -6  836.92   39.80
  -6 -10   6  772.72   37.50
  -6 -10   6  828.82   35.50
   6 -10  -6  845.12   36.40
  -6 -10   6  820.52   38.10
  -6 -10   6  810.82   39.40
  -6 -10   6  868.41   42.50
   6 -10  -6  745.53   36.50
   6 -10  -6  779.12   43.00
  -6 -10   6  793.82   40.50
  -6 -10   6  800.92   33.90
   8  10  -8  323.87   33.30
  -8  10   8  314.67   26.30
  -8  10   8  300.47   19.70
  -8  10   8  293.77   25.10
   8  10  -8  286.57   19.20
  -8  10   8  297.47   21.70
   8  10  -8  277.57   21.10
   8  10  -8  297.97   32.40
  -8  10   8  294.57   23.30
  -8  10   8  286.27   16.40
   8  10  -8  263.37   20.50
  -8  10   8  276.77   16.30
  -8  10   8  301.27   19.20
   8  10  -8  294.37   18.30
  -8  10   8  290.77   16.30
   8  10  -8  321.77   28.20
   8  10  -8  291.27   24.40
   8  10  -8  266.77   29.60
  -8  10   8  314.27   25.60
  -8  10   8  291.57   21.80
  -8  10   8  299.27   20.30
  -8  10   8  270.27   19.90
  -8  10   8  241.48   16.70
  -8 -10   8  274.07   24.60
   8 -10  -8  323.07   23.00
   8 -10  -8  295.67   23.10
   8 -10  -8  297.17   16.00
   8 -10  -8  280.97   17.90
  -8 -10   8  295.37   17.50
   8 -10  -8  271.07   19.10
  -8 -10   8  292.97   24.10
   8 -10  -8  293.57   23.70
  -8 -10   8  297.37   22.80
  -8 -10   8  289.27   24.40
   8 -10  -8  290.27   23.30
   8 -10  -8  294.77   20.50
   8 -10  -8  301.97   20.60
   8 -10  -8  333.77   24.80
  -8 -10   8  246.68   19.60
  -8 -10   8  299.67   23.60
 -10  10  10    4.70    6.90
  10  10 -10    3.60    9.70
 -10  10  10   -3.50    7.80
 -10  10  10    9.80    8.20
  10  10 -10    3.30    6.60
 -10  10  10    2.40    8.60
 -10  10  10    5.60    6.60
 -10  10  10    2.00    6.80
  10  10 -10    7.40    9.80
  10  10 -10   -3.20    8.30
  10  10 -10   -4.90    8.90
  10  10 -10   12.20    7.20
 -10  10  10    3.60    8.30
 -10  10  10    4.50    7.40
  10  10 -10    6.30    8.90
 -10  10  10    1.60    7.30
 -10  10  10   11.80    9.60
  10  10 -10    2.10    6.80
  10 -10 -10    2.50    7.70
 -10 -10  10    5.30    7.80
  10 -10 -10   -5.70    6.30
  10 -10 -10    2.20    7.50
 -10 -10  10   -2.70    8.10
  10 -10 -10   -5.40    5.60
 -10 -10  10   -5.60    6.90
 -10 -10  10   -2.20    6.50
 -10 -10  10    2.50    7.20
 -10 -10  10    3.70    7.70
  10 -10 -10   -8.20    6.00
  10 -10 -10   -8.10    4.90
 -12  10  12   11.50   10.50
  12  10 -12    3.60   10.80
  12  10 -12    9.90    9.30
  12  10 -12   16.80   11.80
 -12  10  12   32.40   11.30
 -12  10  12   12.60   10.70
 -12  10  12   14.70   12.00
  12  10 -12   31.70   14.20
  12  10 -12   23.90    9.60
 -12  10  12    9.50   10.10
  12  10 -12    5.20    9.90
 -12  10  12   13.70   11.40
  12  10 -12   -6.10   10.20
 -12 -10  12   12.70    9.50
  12 -10 -12    9.30    9.40
 -12 -10  12   10.90   10.10
  12 -10 -12   34.60   12.00
  12 -10 -12   -2.00    8.90
  12 -10 -12   12.20   10.20
  12 -10 -12   31.60   12.20
  12 -10 -12   29.70   11.60
 -12 -10  12   11.20    9.90
 -12 -10  12   13.60   10.60
 -12 -10  12   18.80   10.90
 -12 -10  12   15.00   10.20
  14  10 -14  -13.50    8.20
  14  10 -14   10.30   13.30
 -14  10  14    0.40    9.10
  14  10 -14   15.70   12.30
 -14  10  14    1.70    9.40
  14  10 -14  -10.90   10.10
  14  10 -14    4.70    8.70
 -14  10  14  -13.60    7.90
  14  10 -14    1.00   11.40
 -14  10  14   -2.40    8.60
 -14  10  14   -3.30    7.10
 -14 -10  14   -1.80    9.20
 -14 -10  14    2.40    9.40
  14 -10 -14  -10.00    7.80
 -14 -10  14   -8.30    8.40
  14 -10 -14    9.50    9.90
 -14 -10  14    4.10   11.20
  14 -10 -14   11.60   10.90
 -14 -10  14   -6.10    7.20
  14 -10 -14    1.10    9.70
  14 -10 -14    7.60   11.30
  14 -10 -14   18.70   12.60
 -14 -10  14  -13.60    6.50
  16  10 -16   -2.90   12.40
 -16  10  16   -1.30    9.30
  16  10 -16   -8.00   10.60
 -16  10  16   -7.80    7.80
  16  10 -16   -5.60   10.80
  16  10 -16    7.40   15.20
  16  10 -16    8.70   10.60
 -16  10  16    1.20   10.50
  16  10 -16   15.90   14.20
 -16 -10  16   22.10   14.50
  16 -10 -16   -6.80    9.70
  16 -10 -16   -1.80   11.30
 -16 -10  16    0.80   10.30
  16 -10 -16    5.40   11.90
  16 -10 -16   -0.40    8.80
  16 -10 -16    0.80   10.50
  16 -10 -16    2.30   11.70
 -16 -10  16    9.40   10.20
 -16 -10  16   18.90   12.10
  18  10 -18   16.70   15.80
 -18  10  18   31.40   15.30
 -18  10  18   48.70   17.30
 -18  10  18   14.40   15.70
  18  10 -18   88.59   22.10
  18  10 -18   67.09   36.60
 -18  10  18   63.49   20.90
 -18  10  18   30.40   16.50
  18  10 -18   69.89   21.70
  18  10 -18   54.79   18.70
  18  10 -18   53.89   22.70
  18 -10 -18   61.09   19.10
 -18 -10  18  121.09   24.10
 -18 -10  18   29.60   16.60
  18 -10 -18   13.30   15.20
 -18 -10  18   71.79   19.40
  18 -10 -18   36.20   17.40
 -18 -10  18   62.89   19.40
  18 -10 -18   31.70   16.90
 -18 -10  18   32.40   15.90
  18 -10 -18   77.29   20.00
  20  10 -20    5.20   16.80
  20  10 -20   44.50   25.50
  20  10 -20   27.70   19.60
 -20  10  20   21.80   16.60
 -20  10  20   25.30   16.80
  20  10 -20   45.80   24.00
  20  10 -20    7.70   14.80
 -20  10  20   29.80   18.00
 -20  10  20   21.00   16.20
 -20  10  20   38.80   18.80
  20  10 -20   40.30   19.70
 -20 -10  20   59.59   21.80
 -20 -10  20   39.40   16.10
 -20 -10  20   24.60   16.20
  20 -10 -20   39.30   19.10
 -20 -10  20   35.40   16.80
  20 -10 -20   66.79   19.60
  20 -10 -20   47.90   20.70
  20 -10 -20   38.60   16.40
 -20 -10  20   52.79   17.30
  20 -10 -20   50.29   21.20
   1  11  -1   16.60    8.50
  -1  11   1   31.50    8.80
   1  11  -1   46.90    8.80
   1  11  -1   14.30    7.70
  -1  11   1   69.39   14.50
  -1  11   1   40.40    9.60
   1  11  -1   26.20    7.00
  -1  11   1   46.80   10.40
  -1  11   1   19.20    7.60
  -1  11   1   17.20    8.50
  -1  11   1   16.40    6.50
   1  11  -1   25.30    6.90
  -1  11   1    9.90    6.10
   1  11  -1   28.00   10.40
  -1  11   1   28.40    9.30
  -1  11   1   16.40    7.30
  -1  11   1   41.30   10.80
  -1  11   1   41.60   10.70
   1  11  -1   53.49   12.30
   1  11  -1   32.20    8.30
   1  11  -1   39.50    9.10
   1  11  -1   27.90    7.40
  -1  11   1   37.00    8.90
  -1  11   1   26.10    8.10
  -1  11   1   30.10    8.00
   1  11  -1   35.60   10.60
   1  11  -1   29.50    7.60
   1  11  -1   30.70    8.10
  -1  11   1   27.90    8.10
  -1  11   1   31.30    8.20
  -1  11   1   38.80    8.50
   1  11  -1   31.50    9.10
   1  11  -1   23.80    7.40
   1  11  -1   40.50   11.70
  -1  11   1   32.20    9.00
  -1  11   1   33.60   10.00
  -1  11   1   30.60    8.20
   1  11  -1   23.70    9.20
   1  11  -1   32.50    7.40
  -1  11   1   28.00    9.10
   1  11  -1   14.20    8.00
   1  11  -1   23.10    8.70
   1  11  -1   31.80    8.30
  -1  11   1   23.60    7.40
  -1 -11   1   32.80    7.90
  -1 -11   1   31.50    9.20
   1 -11  -1   23.10    7.80
  -1 -11   1   37.90   10.40
   1 -11  -1   37.70   10.20
   1 -11  -1   29.40    7.80
   1 -11  -1   25.30    8.70
   1 -11  -1   29.00    8.50
  -1 -11   1   44.30   11.60
  -1 -11   1   28.90    7.90
   1 -11  -1   17.70    7.70
  -1 -11   1   39.30    8.30
   1 -11  -1   23.90    8.80
  -1 -11   1   34.90   10.00
  -1 -11   1   21.70    8.70
   1 -11  -1   32.20    9.30
  -1 -11   1   15.90    6.90
   1 -11  -1   40.60   11.00
   1 -11  -1   30.00    8.10
  -1 -11   1   34.30    8.00
   1 -11  -1   28.80    8.00
  -1 -11   1   18.20    8.00
  -1 -11   1   36.80    9.60
   1 -11  -1   11.10    7.10
  -1 -11   1   31.90    9.20
   1 -11  -1   30.60    7.80
   3  11  -3    2.80    4.50
  -3  11   3   13.60    6.00
  -3  11   3   -2.70    4.70
  -3  11   3   10.60    6.30
   3  11  -3    2.40    6.50
  -3  11   3   -0.80    5.40
  -3  11   3    4.80    5.30
  -3  11   3    6.00    6.10
  -3  11   3    1.00    5.30
  -3  11   3   -5.20    3.40
   3  11  -3    6.70    5.40
   3  11  -3    5.20    8.20
   3  11  -3    7.10    7.90
   3  11  -3    6.00    4.60
   3  11  -3   -1.70    4.90
  -3  11   3    5.50    6.30
   3  11  -3   -5.90    3.40
   3  11  -3    4.00    6.90
  -3  11   3   20.50    7.10
  -3  11   3   -4.90    4.20
  -3  11   3    4.00    5.60
  -3  11   3    9.40    6.20
   3  11  -3   -4.40    3.90
   3  11  -3    4.50    7.60
  -3  11   3   -1.70    3.60
   3  11  -3   21.10    8.90
   3  11  -3   11.30    5.40
   3  11  -3   -4.30    4.90
   3  11  -3    2.30    4.20
   3  11  -3    0.40    5.10
   3  11  -3    1.30    4.80
  -3  11   3    4.80    5.90
   3  11  -3    0.10    4.10
  -3  11   3    1.50    4.90
  -3  11   3    7.90    6.40
  -3  11   3    9.50    7.50
  -3  11   3   14.50    7.60
   3  11  -3    3.60    5.20
  -3  11   3    6.30    6.80
  -3 -11   3   11.50    6.20
  -3 -11   3    2.50    6.80
  -3 -11   3   10.70    6.90
   3 -11  -3   -0.10    5.00
  -3 -11   3    6.40    4.50
  -3 -11   3    4.60    6.00
  -3 -11   3    8.20    4.60
   3 -11  -3   12.60    7.40
   3 -11  -3    5.00    5.40
  -3 -11   3    9.20    8.30
  -3 -11   3    3.30    5.50
   3 -11  -3   -1.30    4.40
   3 -11  -3    8.40    6.20
  -3 -11   3   -0.30    5.10
  -3 -11   3   -6.40    3.80
   3 -11  -3   -1.60    4.30
  -3 -11   3   11.50    6.40
   3 -11  -3    6.80    6.40
   3 -11  -3   -2.90    5.10
   3 -11  -3    6.60    8.10
   3 -11  -3   -0.50    4.60
  -3 -11   3    8.60    6.90
   3 -11  -3   -1.60    4.90
   3 -11  -3    5.50    5.40
  -3 -11   3    0.60    4.30
   3 -11  -3    0.20    5.20
   5  11  -5 1214.98   50.99
  -5  11   5 1185.28   48.40
  -5  11   5 1113.99   48.40
  -5  11   5 1156.98   44.80
  -5  11   5 1144.99   48.40
  -5  11   5 1234.98   46.90
  -5  11   5 1161.98   48.00
   5  11  -5 1209.78   56.19
   5  11  -5 1377.06   58.99
  -5  11   5 1220.68   54.19
   5  11  -5 1214.18   42.10
   5  11  -5 1163.68   39.30
  -5  11   5 1157.08   44.70
  -5  11   5 1198.88   48.40
  -5  11   5 1163.78   49.40
   5  11  -5 1092.59   44.90
  -5  11   5 1180.58   47.00
   5  11  -5 1205.18   45.60
  -5  11   5 1199.68   53.39
   5  11  -5 1186.68   48.60
  -5  11   5 1186.78   52.39
  -5  11   5 1199.18   47.60
  -5  11   5 1181.78   43.70
  -5  11   5 1088.89   44.90
   5  11  -5 1214.98   55.29
   5  11  -5 1123.49   37.70
   5  11  -5 1155.88   54.49
   5  11  -5 1186.08   37.50
   5  11  -5 1198.28   42.70
  -5  11   5 1240.08   45.80
   5  11  -5 1171.48   41.80
   5 -11  -5 1137.59   47.60
   5 -11  -5 1222.98   55.39
   5 -11  -5 1171.58   44.60
   5 -11  -5 1190.48   47.70
   5 -11  -5 1209.18   47.20
  -5 -11   5 1116.09   43.60
  -5 -11   5 1237.48   54.19
   5 -11  -5 1164.28   46.70
   5 -11  -5 1194.88   44.00
   5 -11  -5 1180.98   49.99
  -5 -11   5 1217.48   51.09
  -5 -11   5 1206.68   47.00
   5 -11  -5 1252.97   51.29
   5 -11  -5 1181.68   44.80
  -5 -11   5 1249.38   55.09
   5 -11  -5 1154.28   48.20
  -5 -11   5 1214.18   38.00
  -5 -11   5 1156.68   41.40
   5 -11  -5 1240.48   53.89
  -5 -11   5 1189.28   48.90
  -5 -11   5 1197.08   52.89
   5 -11  -5 1193.28   49.90
  -5 -11   5 1200.78   53.09
  -5 -11   5 1245.98   49.80
   5 -11  -5 1197.98   55.29
   7  11  -7    4.90    6.30
  -7  11   7   14.40    8.10
   7  11  -7   -6.30    5.90
  -7  11   7   10.80    6.20
  -7  11   7    1.20    6.60
   7  11  -7  -14.80    5.90
  -7  11   7    4.30    6.00
  -7  11   7    6.90    6.70
   7  11  -7   21.40    8.60
  -7  11   7   13.60    8.50
   7  11  -7   15.20   10.20
   7  11  -7    6.30    8.10
   7  11  -7    2.80    2.60
  -7  11   7    0.20    6.50
   7  11  -7    5.60    6.10
   7  11  -7   23.10   11.40
  -7  11   7   16.60    7.80
  -7  11   7   14.40    8.90
  -7  11   7    5.50    6.60
  -7  11   7    3.30    5.30
   7  11  -7    1.40    5.20
  -7  11   7    8.30    8.30
  -7  11   7    5.70    5.50
  -7  11   7   12.50    9.60
   7 -11  -7    4.10    6.50
  -7 -11   7   13.90    5.80
  -7 -11   7    3.60    7.30
  -7 -11   7    4.80    7.40
   7 -11  -7    2.30    6.30
   7 -11  -7    8.70    8.30
   7 -11  -7    5.60    6.00
   7 -11  -7    2.70    7.00
  -7 -11   7   11.30    7.20
   7 -11  -7    8.50    7.40
  -7 -11   7    1.70    6.90
   7 -11  -7    4.50    5.10
  -7 -11   7   12.30    7.90
   7 -11  -7    3.20    7.70
   7 -11  -7    2.10    5.50
   7 -11  -7    2.90    6.00
  -7 -11   7    5.80    8.60
   7 -11  -7    1.10    7.60
   7 -11  -7    6.40    7.20
  -7 -11   7    4.50    7.10
   9  11  -9   66.79   14.60
  -9  11   9   49.99   15.00
   9  11  -9   89.89   18.00
  -9  11   9   62.19   15.40
   9  11  -9   72.29   17.30
   9  11  -9   80.29   14.20
  -9  11   9   67.19   11.50
  -9  11   9   73.99   13.00
   9  11  -9   90.19   12.80
  -9  11   9   84.99   13.60
   9  11  -9   36.30   14.20
   9  11  -9   87.99   13.50
  -9  11   9   92.59   14.90
  -9  11   9   76.79   14.10
  -9  11   9   64.79   16.10
  -9  11   9   69.29   15.40
  -9  11   9   70.99   16.70
   9  11  -9   97.99   20.40
   9  11  -9   73.69   17.60
   9 -11  -9   58.39   12.50
  -9 -11   9   67.89   15.20
  -9 -11   9   69.59   15.40
   9 -11  -9   63.59   13.70
  -9 -11   9   37.00   12.10
   9 -11  -9  104.49   17.50
   9 -11  -9   68.39   14.80
  -9 -11   9   85.69   14.40
   9 -11  -9   95.69   17.70
   9 -11  -9   81.79   15.90
  -9 -11   9   86.09   17.60
  -9 -11   9  103.69   17.20
 -11  11  11  564.04   39.50
  11  11 -11  606.84   35.80
 -11  11  11  563.44   36.60
 -11  11  11  580.34   41.40
 -11  11  11  576.94   39.50
  11  11 -11  585.24   31.30
 -11  11  11  550.54   36.80
  11  11 -11  584.84   40.70
 -11  11  11  619.94   34.30
 -11  11  11  639.74   42.80
  11  11 -11  608.24   30.30
  11  11 -11  600.44   43.20
  11  11 -11  598.54   39.70
  11  11 -11  682.63   43.50
  11  11 -11  597.04   42.20
 -11 -11  11  579.24   37.50
  11 -11 -11  569.84   37.50
  11 -11 -11  574.34   36.60
  11 -11 -11  582.84   33.00
  11 -11 -11  608.04   38.30
 -11 -11  11  603.44   37.20
 -11 -11  11  596.04   39.70
  11 -11 -11  478.45   33.20
 -11 -11  11  561.84   38.50
  11 -11 -11  534.25   36.30
 -11 -11  11  583.74   38.90
 -11 -11  11  557.94   32.10
  13  11 -13  127.89   24.80
  13  11 -13   91.29   23.50
 -13  11  13  142.99   20.40
 -13  11  13  140.99   24.20
  13  11 -13  123.79   25.10
 -13  11  13  150.18   24.70
  13  11 -13  145.69   25.90
  13  11 -13  122.39   23.40
  13  11 -13  143.79   19.60
 -13  11  13  169.18   27.20
 -13  11  13  117.99   23.20
  13  11 -13  133.59   21.60
 -13  11  13  122.49   23.20
  13 -11 -13  145.09   23.20
  13 -11 -13  175.08   22.50
  13 -11 -13  170.58   23.90
 -13 -11  13  152.88   24.90
  13 -11 -13  134.09   22.70
 -13 -11  13  144.19   21.90
  13 -11 -13  170.98   26.00
 -13 -11  13  131.29   22.80
 -13 -11  13  181.28   22.20
  13 -11 -13  140.69   22.10
 -13 -11  13  156.18   25.10
 -13 -11  13  121.39   22.00
  15  11 -15  199.78   31.60
  15  11 -15  141.89   31.20
  15  11 -15  228.78   32.30
  15  11 -15  210.28   33.10
 -15  11  15  179.08   28.60
  15  11 -15  179.68   26.50
  15  11 -15  195.58   31.60
 -15  11  15  136.09   25.50
 -15  11  15  207.58   31.40
 -15  11  15  183.98   28.10
 -15  11  15  136.09   26.70
 -15 -11  15  190.18   28.00
  15 -11 -15  156.38   25.70
  15 -11 -15  193.28   25.70
 -15 -11  15  182.58   27.70
  15 -11 -15  173.38   25.60
  15 -11 -15  201.38   30.30
  15 -11 -15  196.68   27.40
 -15 -11  15  138.49   24.10
 -15 -11  15  182.68   27.80
  15 -11 -15  124.39   23.50
 -15 -11  15  161.58   27.40
  17  11 -17   58.39   17.20
 -17  11  17    8.20   11.60
  17  11 -17   16.30   16.80
 -17  11  17   52.39   19.80
 -17  11  17    3.70   12.60
 -17  11  17    1.80   11.20
  17  11 -17    9.70   14.90
  17  11 -17   28.20   16.90
 -17  11  17   10.60   12.60
  17  11 -17   32.00   18.90
  17  11 -17   28.70   15.40
  17 -11 -17   57.59   17.80
 -17 -11  17   39.20   15.90
  17 -11 -17   23.70   14.20
  17 -11 -17   36.10   16.90
 -17 -11  17   22.60   14.90
  17 -11 -17   57.19   19.20
 -17 -11  17   36.10   16.70
 -17 -11  17   34.50   16.00
 -17 -11  17   20.60   14.10
  17 -11 -17   27.60   16.00
  19  11 -19   11.50   16.80
 -19  11  19   22.30   16.20
  19  11 -19    3.40   20.00
 -19  11  19   15.00   16.50
 -19  11  19   -7.90   10.00
  19  11 -19   27.20   17.80
 -19  11  19    5.50   15.10
  19  11 -19    0.60   17.70
  19  11 -19   24.30   18.60
  19  11 -19   -0.10   13.80
 -19  11  19    8.40   14.10
 -19 -11  19   -6.80   10.40
 -19 -11  19   20.20   15.70
  19 -11 -19   12.60   14.90
 -19 -11  19   24.40   16.70
  19 -11 -19    4.80   15.00
 -19 -11  19    9.80   13.20
  19 -11 -19   18.90   16.50
  19 -11 -19   14.50   15.40
  19 -11 -19    3.20   12.60
 -19 -11  19    1.50   11.40
 -21  11  21   84.39   24.90
  21  11 -21   90.79   25.90
  21  11 -21   94.09   30.40
  21  11 -21   96.39   25.90
 -21  11  21   62.79   24.20
  21  11 -21   99.09   27.70
  21  11 -21   72.99   24.60
 -21  11  21  115.09   25.90
 -21  11  21  127.49   26.90
  21 -11 -21  114.59   27.10
 -21 -11  21   73.99   21.50
  21 -11 -21  102.29   24.80
  21 -11 -21  100.39   25.10
  21 -11 -21   95.99   27.50
 -21 -11  21  112.39   25.00
 -21 -11  21  108.49   23.80
 -21 -11  21  107.59   24.20
  21 -11 -21  106.79   34.10
 -21 -11  21   77.59   23.40
   0  12   0   54.59   12.60
   0  12   0   49.00    9.90
   0  12   0   67.89   11.10
   0  12   0   37.40   10.20
   0  12   0   31.70   10.30
   0  12   0   51.39   10.40
   0  12   0   24.80    9.40
   0  12   0   42.90    9.70
   0  12   0   51.59    9.90
   0  12   0   47.60   11.50
   0  12   0   39.70    9.70
   0  12   0   46.10   12.80
   0  12   0   38.50    8.70
   0  12   0   43.50    9.30
   0  12   0   42.70   11.20
   0  12   0   57.99   11.70
   0  12   0   66.19   14.60
   0  12   0   33.30   10.30
   0  12   0   62.69   12.70
   0 -12   0   39.10    9.20
   0 -12   0   33.70    8.70
   0 -12   0   45.80    9.80
   0 -12   0   47.30   11.80
   0 -12   0   38.00    9.00
   0 -12   0   50.79   12.80
   0 -12   0   39.30   10.80
   0 -12   0   57.79   12.60
   0 -12   0   63.09   13.10
   0 -12   0   32.50   11.10
   0 -12   0   32.60    9.70
   0 -12   0   21.70    9.70
   0 -12   0   50.99   10.10
  -2  12   2   25.50    8.90
  -2  12   2   23.70    9.50
  -2  12   2   28.70   10.20
   2  12  -2   27.20   11.10
  -2  12   2   29.90    8.80
   2  12  -2   22.10    6.70
   2  12  -2   41.60   11.50
  -2  12   2   29.70    8.50
  -2  12   2   44.60   11.80
   2  12  -2   35.20    8.90
  -2  12   2   29.70    8.60
  -2  12   2   28.30    8.40
   2  12  -2   26.90   10.90
  -2  12   2   41.50   10.80
  -2  12   2   16.00    8.50
  -2  12   2   30.10    8.50
  -2  12   2   34.70   10.30
  -2  12   2   39.20   11.60
  -2  12   2   51.09   10.60
   2  12  -2   30.90    9.00
  -2  12   2   12.30    8.50
  -2  12   2   58.39   11.20
  -2  12   2   32.80   10.10
   2  12  -2   29.10    8.00
   2  12  -2   14.90    8.50
   2  12  -2   22.30    7.70
   2  12  -2   39.80   10.70
   2  12  -2   39.50    8.80
   2  12  -2   39.70   12.00
  -2  12   2   51.79   11.50
   2  12  -2   24.60    7.20
   2  12  -2   38.70   12.10
   2  12  -2   34.00    8.50
  -2  12   2   35.90   10.20
   2  12  -2   31.60    8.30
   2  12  -2   22.60    7.20
  -2  12   2   38.40    9.30
  -2  12   2   44.00   11.50
  -2  12   2   35.60   10.20
  -2 -12   2   24.20    9.00
   2 -12  -2   27.70    8.70
   2 -12  -2    2.20    7.60
   2 -12  -2   29.30    8.90
   2 -12  -2   20.80    9.00
   2 -12  -2   25.60   10.40
  -2 -12   2   35.90    9.70
   2 -12  -2   30.00    9.00
  -2 -12   2   25.90   10.50
  -2 -12   2   26.20    8.20
  -2 -12   2   38.50    8.10
   2 -12  -2   18.40    8.50
  -2 -12   2   33.80    9.10
  -2 -12   2   42.50   12.30
   2 -12  -2   16.70    7.60
   2 -12  -2   37.80   10.40
   2 -12  -2   15.70    7.60
  -2 -12   2   36.50   10.50
   2 -12  -2   25.10    8.90
   2 -12  -2   32.20    9.60
   2 -12  -2   32.90    9.80
  -2 -12   2   35.40   10.50
  -2 -12   2   33.00    8.10
  -2 -12   2   32.30   11.10
   2 -12  -2   15.70    8.70
  -4  12   4 1208.08   50.99
  -4  12   4 1300.37   55.39
   4  12  -4 1298.27   57.79
  -4  12   4 1277.27   49.90
   4  12  -4 1212.48   56.89
   4  12  -4 1261.07   44.00
  -4  12   4 1300.17   53.49
   4  12  -4 1184.08   47.00
   4  12  -4 1241.98   52.29
  -4  12   4 1230.38   48.00
  -4  12   4 1209.88   48.10
   4  12  -4 1264.47   45.10
   4  12  -4 1233.78   44.40
  -4  12   4 1361.76   57.49
   4  12  -4 1304.07   59.89
  -4  12   4 1140.69   51.39
  -4  12   4 1306.67   55.49
   4  12  -4 1267.17   57.29
   4  12  -4 1195.48   44.10
   4  12  -4 1320.17   59.59
  -4  12   4 1213.48   51.29
  -4  12   4 1351.46   49.90
   4  12  -4 1241.28   47.80
   4  12  -4 1249.57   44.60
  -4  12   4 1283.07   51.59
  -4  12   4 1196.98   48.90
   4  12  -4 1202.18   49.40
  -4  12   4 1405.16   53.99
   4  12  -4 1310.07   51.39
   4  12  -4 1231.48   42.50
  -4  12   4 1233.88   50.59
  -4  12   4 1291.77   49.60
   4  12  -4 1267.87   43.40
  -4  12   4 1325.47   49.10
   4 -12  -4 1227.48   53.89
   4 -12  -4 1300.17   48.10
  -4 -12   4 1285.57   42.20
  -4 -12   4 1175.48   60.39
  -4 -12   4 1224.98   55.49
  -4 -12   4 1388.76   54.29
   4 -12  -4 1282.97   51.19
  -4 -12   4 1241.78   46.60
  -4 -12   4 1171.18   54.29
  -4 -12   4 1232.88   50.29
   4 -12  -4 1238.68   49.60
   4 -12  -4 1218.18   48.50
   4 -12  -4 1275.87   48.50
   4 -12  -4 1261.27   51.49
  -4 -12   4 1264.87   42.80
   4 -12  -4 1240.78   51.99
  -4 -12   4 1316.77   50.49
   4 -12  -4 1270.07   48.70
   4 -12  -4 1225.38   52.69
  -4 -12   4 1266.97   57.29
  -4 -12   4 1243.88   53.19
  -6  12   6 2252.87   85.49
  -6  12   6 2265.47   78.99
   6  12  -6 2297.67   75.49
  -6  12   6 2226.58   72.79
  -6  12   6 2171.38   75.99
  -6  12   6 2203.38   76.09
   6  12  -6 2246.88   69.49
  -6  12   6 2136.39   76.99
  -6  12   6 2266.07   83.49
   6  12  -6 2059.49   74.69
   6  12  -6 2282.07   88.09
  -6  12   6 2257.67   84.99
  -6  12   6 2276.77   74.39
  -6  12   6 2322.97   80.99
   6  12  -6 1927.71   88.19
  -6  12   6 2269.67   72.69
   6  12  -6 2307.17   81.69
   6  12  -6 2273.17   64.39
  -6  12   6 2278.97   74.29
   6  12  -6 2162.78   86.59
  -6  12   6 2338.57   84.79
   6  12  -6 2296.67   88.89
   6  12  -6 2229.08   64.69
   6  12  -6 2262.87   86.69
  -6  12   6 2177.38   75.29
   6  12  -6 2191.98   70.09
  -6 -12   6 2110.69   82.69
  -6 -12   6 2264.57   75.69
   6 -12  -6 2273.37   77.89
  -6 -12   6 2159.78   83.09
  -6 -12   6 2136.89   79.89
   6 -12  -6 2254.37   80.79
  -6 -12   6 2311.57   86.09
   6 -12  -6 2304.57   75.89
   6 -12  -6 2234.58   71.29
   6 -12  -6 2288.87   73.89
   6 -12  -6 2223.88   80.89
  -6 -12   6 2385.26   81.29
  -6 -12   6 2245.28   85.39
   6 -12  -6 2283.17   80.39
   6 -12  -6 2219.08   82.39
   6 -12  -6 2276.87   79.09
   6 -12  -6 2330.77   73.09
   6 -12  -6 2400.16   77.59
  -8  12   8 1177.58   47.90
   8  12  -8 1101.59   58.39
  -8  12   8 1200.18   49.70
   8  12  -8 1263.37   61.79
  -8  12   8 1151.68   56.49
   8  12  -8 1256.37   61.29
   8  12  -8 1168.58   45.40
  -8  12   8 1152.28   58.09
  -8  12   8 1195.78   51.79
   8  12  -8 1202.18   56.49
   8  12  -8 1155.38   43.90
   8  12  -8 1305.17   51.99
   8  12  -8 1301.17   61.09
   8  12  -8 1194.68   49.90
  -8  12   8 1150.08   49.30
  -8  12   8 1232.38   54.89
  -8  12   8 1193.98   44.50
  -8  12   8 1236.38   58.79
  -8  12   8 1226.28   44.40
  -8  12   8 1208.08   57.79
   8 -12  -8 1168.78   54.29
  -8 -12   8 1183.78   52.29
   8 -12  -8 1161.88   47.50
   8 -12  -8 1149.98   52.89
  -8 -12   8 1247.28   56.49
  -8 -12   8 1099.39   52.89
   8 -12  -8 1097.49   52.79
   8 -12  -8 1143.29   50.89
  -8 -12   8 1154.58   57.29
  -8 -12   8 1168.38   56.39
  -8 -12   8 1223.58   58.09
 -10  12  10  104.59   17.90
 -10  12  10  114.19   22.10
 -10  12  10  139.39   23.80
  10  12 -10  118.89   24.40
  10  12 -10  129.39   18.80
 -10  12  10  104.09   19.80
  10  12 -10  106.09   21.50
  10  12 -10  177.68   27.00
  10  12 -10   94.49   21.60
 -10  12  10  147.39   23.80
 -10  12  10  147.59   22.00
  10  12 -10  119.09   22.00
 -10  12  10  130.69   17.50
  10  12 -10  104.89   15.40
  10 -12 -10  100.09   18.20
 -10 -12  10  120.99   17.00
  10 -12 -10  112.39   20.00
 -10 -12  10  134.39   23.70
  10 -12 -10   96.39   18.20
 -10 -12  10  162.88   23.70
 -10 -12  10  107.99   20.00
 -10 -12  10  113.79   20.10
  10 -12 -10  128.69   20.40
  10 -12 -10  159.38   20.10
  10 -12 -10  133.79   20.20
 -10 -12  10  116.29   21.80
 -12  12  12   95.79   19.10
  12  12 -12  107.49   23.00
 -12  12  12   81.59   18.80
 -12  12  12  122.49   23.00
 -12  12  12   68.49   18.00
 -12  12  12  107.49   23.50
  12  12 -12  110.49   23.00
  12  12 -12  134.59   25.80
 -12  12  12  104.39   21.70
  12  12 -12  128.39   23.80
  12  12 -12   72.29   20.50
  12  12 -12  105.49   19.10
  12 -12 -12   87.59   19.10
 -12 -12  12  121.79   21.30
  12 -12 -12   87.39   18.10
  12 -12 -12  121.39   23.10
  12 -12 -12  105.39   21.00
 -12 -12  12  103.69   17.80
  12 -12 -12  155.88   20.40
 -12 -12  12   98.79   21.70
  12 -12 -12  123.89   22.20
 -12 -12  12   90.19   19.60
 -12 -12  12  109.69   21.60
 -12 -12  12   89.89   19.30
 -14  12  14   -4.70    9.80
 -14  12  14   -3.70    9.20
  14  12 -14   -5.20   11.00
  14  12 -14   -6.70   10.70
  14  12 -14    4.30   10.10
  14  12 -14   21.20   14.60
  14  12 -14   10.50   13.10
  14  12 -14    8.20   16.00
 -14  12  14   -4.90    7.40
 -14  12  14  -11.90    9.40
 -14  12  14   -1.20    9.10
 -14 -12  14    8.20   10.20
  14 -12 -14    0.10    9.80
  14 -12 -14   -3.90    8.70
 -14 -12  14   -0.50   11.00
 -14 -12  14   -2.50    9.40
 -14 -12  14   -3.50    8.20
  14 -12 -14   -4.80    8.40
  14 -12 -14   -2.10    9.00
  14 -12 -14   -2.30   10.10
 -14 -12  14    2.30   11.10
 -16  12  16   24.20   15.40
  16  12 -16   70.69   21.30
  16  12 -16   78.69   22.90
  16  12 -16   44.80   17.30
 -16  12  16   28.00   15.50
 -16  12  16   51.69   18.40
  16  12 -16   71.39   20.00
 -16  12  16   35.40   17.30
  16  12 -16   30.20   19.50
 -16  12  16   24.00   18.00
  16  12 -16   26.40   16.50
  16 -12 -16   31.50   16.60
 -16 -12  16   64.79   20.20
 -16 -12  16   74.39   20.10
  16 -12 -16   40.20   16.70
  16 -12 -16   32.20   16.80
  16 -12 -16   76.69   19.40
 -16 -12  16   27.00   14.70
 -16 -12  16   21.50   14.60
 -16 -12  16   30.40   16.30
  18  12 -18   12.10   19.90
 -18  12  18    4.90   14.40
  18  12 -18   -3.10   12.20
  18  12 -18   21.00   18.10
 -18  12  18    8.80   13.00
  18  12 -18   17.20   15.10
 -18  12  18    5.20   14.40
 -18  12  18   -3.30   12.10
  18  12 -18   16.30   15.60
 -18  12  18   14.00   13.00
  18  12 -18    1.70   14.70
  18 -12 -18   33.30   16.90
 -18 -12  18   -0.60    9.70
  18 -12 -18    6.60   14.30
 -18 -12  18   11.80   12.80
  18 -12 -18   -6.00   12.50
 -18 -12  18   -6.50   11.80
  18 -12 -18   11.50   16.00
  18 -12 -18   -3.00   10.40
 -18 -12  18  -10.30   11.30
 -18 -12  18    2.30   10.50
 -20  12  20   18.80   18.20
 -20  12  20   -8.80   12.70
 -20  12  20   17.70   16.80
  20  12 -20   -8.10   19.50
 -20  12  20    7.30   13.90
  20  12 -20   12.10   15.70
  20  12 -20    4.20   14.90
  20  12 -20   -3.50   13.00
  20  12 -20  -33.50   15.50
  20  12 -20    1.60   14.40
  20 -12 -20    7.10   22.20
 -20 -12  20   18.40   15.20
  20 -12 -20    6.30   14.30
  20 -12 -20   -0.20   15.40
 -20 -12  20   -2.10   12.70
 -20 -12  20   -7.40   11.10
 -20 -12  20   -4.20   13.50
 -20 -12  20    8.70   16.50
  20 -12 -20    2.00   15.60
  20 -12 -20    4.40   16.10
  -1  13   1  101.99   17.90
   1  13  -1   79.59   13.60
  -1  13   1   96.79   16.70
  -1  13   1  124.79   16.10
  -1  13   1   89.59   17.10
   1  13  -1   89.99   13.40
  -1  13   1   81.29   14.90
  -1  13   1  107.89   15.00
   1  13  -1   96.89   13.30
  -1  13   1   91.49   14.60
  -1  13   1   89.69   15.30
   1  13  -1   90.79   13.30
   1  13  -1   74.19   11.80
  -1  13   1   87.79   13.50
   1  13  -1   82.49   16.20
   1  13  -1   90.69   14.90
   1  13  -1   79.09   12.30
  -1  13   1   86.29   12.80
  -1  13   1  102.39   14.50
   1  13  -1   78.69   15.90
  -1  13   1   88.59   16.40
   1  13  -1   88.29   15.40
   1  13  -1   92.19   13.10
   1  13  -1  104.49   17.60
  -1  13   1   62.09   13.70
  -1  13   1   95.09   13.80
   1  13  -1   82.19   14.10
   1  13  -1   91.89   13.30
  -1  13   1   85.99   14.90
  -1  13   1   61.19   14.80
   1  13  -1  109.49   18.50
  -1  13   1   86.69   15.80
  -1  13   1   82.09   15.70
   1  13  -1  113.79   19.80
  -1  13   1   91.59   17.40
   1  13  -1   51.29   13.50
   1  13  -1   82.49   13.90
   1 -13  -1   92.09   16.90
   1 -13  -1   56.09   12.90
  -1 -13   1   96.69   13.40
  -1 -13   1   66.99   14.90
   1 -13  -1   84.39   15.90
  -1 -13   1   91.99   17.60
   1 -13  -1   95.89   15.10
   1 -13  -1   74.49   12.70
  -1 -13   1   91.29   13.50
   1 -13  -1   49.50   12.90
   1 -13  -1   61.19   13.40
  -1 -13   1  109.59   17.00
   1 -13  -1   89.49   13.70
   1 -13  -1  104.89   16.30
   1 -13  -1   83.29   13.20
  -1 -13   1   98.59   14.10
   1 -13  -1   68.29   15.00
  -1 -13   1   78.69   15.30
  -1 -13   1   59.89   12.40
   1 -13  -1   66.29   12.30
  -1 -13   1   90.49   17.00
  -3  13   3  362.46   24.40
   3  13  -3  304.67   26.50
   3  13  -3  324.57   27.70
  -3  13   3  321.27   29.10
   3  13  -3  298.87   21.50
   3  13  -3  424.06   32.20
   3  13  -3  277.87   22.60
   3  13  -3  348.57   24.90
  -3  13   3  370.06   23.70
   3  13  -3  371.56   29.80
   3  13  -3  341.27   22.40
  -3  13   3  329.57   23.80
  -3  13   3  356.76   27.30
  -3  13   3  368.26   24.30
  -3  13   3  348.97   26.60
  -3  13   3  346.07   25.80
   3  13  -3  393.16   22.90
  -3  13   3  370.56   28.00
   3  13  -3  370.46   21.40
   3  13  -3  367.16   21.70
   3  13  -3  372.96   21.20
  -3  13   3  340.57   24.60
  -3  13   3  379.06   27.10
  -3  13   3  337.97   24.90
  -3  13   3  365.96   31.50
  -3  13   3  336.07   22.80
   3  13  -3  321.97   20.40
   3  13  -3  346.47   25.00
   3  13  -3  406.26   31.70
  -3  13   3  332.97   26.50
  -3  13   3  363.16   23.20
   3  13  -3  343.87   22.10
  -3  13   3  354.86   27.00
  -3 -13   3  334.97   26.00
  -3 -13   3  340.37   35.60
  -3 -13   3  350.36   20.40
   3 -13  -3  362.76   26.80
   3 -13  -3  325.47   26.40
   3 -13  -3  344.97   26.10
  -3 -13   3  378.56   29.70
  -3 -13   3  359.86   24.80
   3 -13  -3  360.06   23.70
   3 -13  -3  397.66   25.20
   3 -13  -3  355.86   23.60
  -3 -13   3  386.56   28.90
  -3 -13   3  367.76   28.30
  -3 -13   3  333.27   23.70
   3 -13  -3  350.56   24.10
  -3 -13   3  350.56   21.90
  -3 -13   3  333.07   26.90
   3 -13  -3  340.47   24.50
   3 -13  -3  330.07   28.80
   3 -13  -3  353.06   22.70
   3 -13  -3  338.07   23.90
   3 -13  -3  333.17   24.80
   3 -13  -3  335.47   29.70
  -3 -13   3  314.07   19.20
  -5  13   5  813.52   40.70
   5  13  -5  856.91   46.70
   5  13  -5  762.52   31.00
   5  13  -5  790.12   33.80
  -5  13   5  783.52   36.40
   5  13  -5  783.52   36.80
  -5  13   5  769.12   36.90
   5  13  -5  737.43   44.90
  -5  13   5  729.43   41.50
  -5  13   5  753.02   36.20
  -5  13   5  799.02   44.20
  -5  13   5  753.32   42.80
   5  13  -5  709.93   40.20
  -5  13   5  785.92   40.90
   5  13  -5  787.82   32.90
  -5  13   5  804.82   38.80
  -5  13   5  693.23   37.60
   5  13  -5  660.53   42.70
   5  13  -5  783.12   45.00
   5  13  -5  754.92   46.60
  -5  13   5  786.82   43.70
   5  13  -5  798.02   31.90
   5  13  -5  734.13   37.60
  -5  13   5  795.52   39.50
   5 -13  -5  762.22   38.50
  -5 -13   5  702.33   41.70
   5 -13  -5  851.11   37.60
   5 -13  -5  736.73   36.70
  -5 -13   5  764.72   44.20
  -5 -13   5  755.72   43.40
   5 -13  -5  787.22   40.70
  -5 -13   5  733.53   40.70
   5 -13  -5  867.41   37.40
   5 -13  -5  873.21   43.10
  -5 -13   5  790.22   41.20
  -5 -13   5  754.52   37.60
   5 -13  -5  757.32   35.70
  -5 -13   5  725.23   42.60
   5 -13  -5  716.43   39.50
   5 -13  -5  794.52   39.60
   5 -13  -5  706.63   37.20
   5 -13  -5  748.03   42.00
   7  13  -7   82.49   19.20
   7  13  -7   50.69   14.90
   7  13  -7   69.39   12.00
   7  13  -7   62.89   16.40
  -7  13   7   79.69   12.90
   7  13  -7   78.89   11.80
   7  13  -7   80.49   15.10
   7  13  -7   75.99   18.50
  -7  13   7   64.19   13.50
  -7  13   7   71.99   16.30
  -7  13   7   86.99   17.10
   7  13  -7   92.59   16.50
   7  13  -7   69.39   16.40
  -7  13   7   79.79   14.30
  -7  13   7   61.19   15.20
  -7  13   7   74.79   12.80
  -7  13   7   57.39   16.40
  -7  13   7   76.29   17.20
   7 -13  -7   77.59   15.90
  -7 -13   7   55.39   15.20
  -7 -13   7   89.79   19.60
  -7 -13   7   78.59   16.30
  -7 -13   7   53.99   15.50
  -7 -13   7   48.80   13.80
   7 -13  -7   61.49   14.50
   7 -13  -7   66.89   14.90
   7 -13  -7   59.19   13.30
  -7 -13   7   78.39   18.10
   7 -13  -7   67.39   16.10
   7 -13  -7   50.99   13.20
   7 -13  -7   80.59   14.30
   7 -13  -7   67.69   16.20
   7 -13  -7   48.00   12.60
  -7 -13   7   70.99   14.00
   9  13  -9   16.90   13.40
   9  13  -9   -3.10   10.00
   9  13  -9    0.80    8.90
  -9  13   9    2.40    8.20
  -9  13   9    5.60    9.00
  -9  13   9  -10.00    6.50
  -9  13   9    7.20   10.00
  -9  13   9   -1.10    8.50
  -9  13   9   -8.20    6.20
   9  13  -9    9.30   10.00
   9  13  -9   18.90   13.50
   9  13  -9   -0.30    7.90
  -9  13   9    6.50    7.80
   9 -13  -9   -6.20    8.40
   9 -13  -9    0.00    7.80
   9 -13  -9   10.90    9.00
   9 -13  -9   -1.90    6.90
  -9 -13   9    3.10   10.10
  -9 -13   9   -6.30    6.40
  -9 -13   9   18.40   12.40
   9 -13  -9   -2.30    6.90
  -9 -13   9    7.40    9.40
  -9 -13   9   -4.00    8.60
   9 -13  -9    5.20    9.50
  -9 -13   9   -7.60    8.10
 -11  13  11  125.39   19.20
  11  13 -11   81.89   18.40
 -11  13  11   92.99   19.90
 -11  13  11   98.79   26.00
  11  13 -11  124.49   24.80
  11  13 -11  169.38   23.40
  11  13 -11  162.78   29.90
  11  13 -11  145.79   25.40
 -11  13  11  121.89   22.80
 -11  13  11  123.79   23.20
 -11 -13  11  151.78   20.90
  11 -13 -11  131.89   21.10
 -11 -13  11  105.39   26.00
  11 -13 -11  112.89   21.30
 -11 -13  11  155.28   25.30
  11 -13 -11   69.69   18.10
 -11 -13  11  141.09   25.40
 -11 -13  11  105.89   21.10
 -11 -13  11  100.19   20.70
  11 -13 -11  109.49   18.30
  11 -13 -11  112.89   20.30
  13  13 -13   -7.20   11.60
 -13  13  13   14.00   11.70
  13  13 -13   -8.50    9.50
 -13  13  13    6.00   11.50
  13  13 -13   -8.90    9.80
  13  13 -13   11.60   12.20
 -13  13  13   19.90   13.80
  13  13 -13    1.00   10.40
  13  13 -13   -8.40   11.30
 -13  13  13   -4.30   10.80
 -13 -13  13   -2.40    9.70
  13 -13 -13  -14.60    8.10
 -13 -13  13   -3.70   10.30
 -13 -13  13   -9.10    9.30
 -13 -13  13   12.30   12.10
  13 -13 -13    8.40   11.60
 -13 -13  13   18.30   11.80
  13 -13 -13    5.30    9.20
  13 -13 -13   -5.70    8.00
  15  13 -15   -1.30   12.20
  15  13 -15   -2.50   12.50
 -15  13  15   23.20   14.70
 -15  13  15    6.80   12.70
  15  13 -15   -8.00    8.60
 -15  13  15   12.00   13.60
  15  13 -15    1.60   10.70
  15  13 -15    9.10   17.30
 -15  13  15   -5.20    9.30
 -15  13  15    0.00   11.90
  15  13 -15   21.50   16.00
  15 -13 -15   -8.10    9.10
 -15 -13  15   -0.70   10.00
 -15 -13  15    0.60   11.10
 -15 -13  15    7.40   13.10
  15 -13 -15   -5.00   10.90
  15 -13 -15    9.00   17.40
 -15 -13  15   10.00   13.40
  15 -13 -15   -0.80   11.10
  15 -13 -15   26.40   14.80
 -15 -13  15    7.30   12.40
  17  13 -17   11.10   20.80
  17  13 -17   17.50   18.60
 -17  13  17   30.40   17.00
  17  13 -17   19.60   16.60
 -17  13  17    9.40   13.80
  17  13 -17   22.80   16.20
  17  13 -17   22.70   18.90
 -17  13  17    6.80   13.20
  17  13 -17   10.90   15.60
 -17  13  17   31.00   17.00
 -17  13  17   48.70   20.10
  17 -13 -17   16.50   16.20
 -17 -13  17   -4.40   11.00
 -17 -13  17   30.80   16.70
  17 -13 -17   13.70   15.60
 -17 -13  17   17.10   16.50
  17 -13 -17   28.50   16.60
  17 -13 -17    0.40   12.90
 -17 -13  17   28.20   17.00
  17 -13 -17  -12.60    7.80
  19  13 -19   -1.00   14.00
  19  13 -19  -14.60   15.40
 -19  13  19   31.40   22.60
  19  13 -19    6.90   14.50
  19  13 -19    7.90   16.50
  19  13 -19   13.00   16.50
 -19  13  19   -6.60   13.00
  19  13 -19  -17.20   19.00
 -19  13  19   13.20   16.40
 -19  13  19    8.40   15.40
 -19  13  19  -12.90   11.70
  19 -13 -19  -11.90   11.80
 -19 -13  19    1.00   11.70
 -19 -13  19    9.40   15.10
  19 -13 -19   -3.30   15.50
  19 -13 -19   -6.70   14.60
 -19 -13  19  -15.70   11.10
  19 -13 -19    0.00   13.30
 -19 -13  19    4.50   15.30
  19 -13 -19   12.00   15.00
   0  14   0  191.48   19.80
   0  14   0  175.48   24.30
   0  14   0  166.48   22.50
   0  14   0  166.78   18.30
   0  14   0  184.48   24.00
   0  14   0  174.88   23.60
   0  14   0  202.78   17.10
   0  14   0  204.08   24.10
   0  14   0  171.98   19.30
   0  14   0  190.68   22.00
   0  14   0  179.68   20.50
   0  14   0  161.38   19.00
   0  14   0  138.09   19.20
   0  14   0  133.69   18.50
   0  14   0  151.88   22.60
   0  14   0  200.48   26.30
   0  14   0  159.38   23.20
   0  14   0  159.08   20.90
   0 -14   0  172.18   22.80
   0 -14   0  211.08   21.60
   0 -14   0  206.08   26.00
   0 -14   0  158.28   21.70
   0 -14   0  171.08   23.70
   0 -14   0  185.78   19.90
   0 -14   0  202.78   20.60
   0 -14   0  183.68   23.20
   0 -14   0  232.08   28.10
   0 -14   0  202.18   24.70
   0 -14   0  233.98   23.40
  -2  14   2   48.90   12.90
   2  14  -2   19.40   10.40
   2  14  -2   48.80   10.10
   2  14  -2   39.10   10.30
  -2  14   2   47.90   11.10
   2  14  -2   48.90   11.10
  -2  14   2   39.10   10.30
   2  14  -2   58.29   11.40
  -2  14   2   44.20   13.10
  -2  14   2   46.20   12.80
  -2  14   2   31.10   11.00
  -2  14   2   38.80   12.40
  -2  14   2   60.29   14.60
   2  14  -2   53.99   16.00
  -2  14   2   66.59   13.00
  -2  14   2   50.49   13.60
   2  14  -2   67.19   14.80
  -2  14   2   52.79   12.50
  -2  14   2   55.39   14.10
   2  14  -2   55.09   15.40
   2  14  -2   46.20   13.70
  -2  14   2   32.00    9.00
  -2  14   2   76.99   13.70
  -2  14   2   35.40   12.80
  -2  14   2   48.80   13.30
   2  14  -2   37.20   13.40
   2  14  -2   60.69   11.20
   2  14  -2   53.29   13.00
   2 -14  -2   30.60   10.00
   2 -14  -2   37.90   12.40
   2 -14  -2   56.09   11.60
   2 -14  -2   50.69   14.30
   2 -14  -2   45.20   13.40
  -2 -14   2   38.90   13.30
  -2 -14   2   25.60   10.20
  -2 -14   2   39.30    9.80
  -2 -14   2   53.39   14.20
   2 -14  -2   33.90   10.50
   2 -14  -2   58.19   13.90
   2 -14  -2   36.50   11.80
   2 -14  -2   57.49   12.20
   2 -14  -2   61.89   14.10
  -2 -14   2   44.40   13.90
   2 -14  -2   36.20   10.60
   2 -14  -2   50.09   12.40
  -2 -14   2   56.09   15.90
  -2 -14   2   54.09   14.70
  -2 -14   2   48.70   13.30
  -2 -14   2   39.90   10.30
  -2 -14   2   26.40    8.50
   4  14  -4  742.23   35.90
  -4  14   4  729.23   40.80
  -4  14   4  822.82   43.90
   4  14  -4  717.13   32.70
   4  14  -4  771.92   40.80
  -4  14   4  706.93   39.50
  -4  14   4  647.94   40.90
  -4  14   4  767.92   41.20
   4  14  -4  762.42   44.70
  -4  14   4  709.03   42.00
  -4  14   4  646.34   36.40
  -4  14   4  687.23   35.60
  -4  14   4  666.03   37.30
   4  14  -4  745.43   46.60
   4  14  -4  780.12   33.30
   4  14  -4  735.53   44.30
  -4  14   4  656.63   35.80
   4  14  -4  754.12   45.20
  -4  14   4  727.53   37.90
  -4  14   4  698.83   38.80
   4  14  -4  767.22   33.30
   4  14  -4  770.12   46.60
   4  14  -4  710.93   33.10
  -4  14   4  717.93   40.30
  -4  14   4  738.63   42.40
   4 -14  -4  739.03   37.10
   4 -14  -4  630.54   38.40
   4 -14  -4  693.23   36.60
  -4 -14   4  704.83   37.20
  -4 -14   4  748.13   44.70
  -4 -14   4  650.93   41.00
   4 -14  -4  765.32   40.20
   4 -14  -4  798.82   40.60
   4 -14  -4  666.13   40.40
  -4 -14   4  725.93   43.10
   4 -14  -4  701.93   38.80
   4 -14  -4  763.22   38.40
  -4 -14   4  703.83   39.80
  -4 -14   4  687.13   41.50
   4 -14  -4  740.93   42.20
  -4 -14   4  690.63   40.40
   4 -14  -4  737.13   36.90
   6  14  -6   17.40    9.10
   6  14  -6   12.40   10.50
  -6  14   6    9.50    8.70
  -6  14   6   12.20    8.50
  -6  14   6   15.30   10.10
  -6  14   6   -1.90    6.30
   6  14  -6    8.50    9.70
  -6  14   6   -2.70    8.00
   6  14  -6   -6.10    6.50
  -6  14   6    5.00    8.20
   6  14  -6    5.90    9.70
  -6  14   6    7.00    7.80
  -6  14   6   -0.60    6.50
  -6  14   6   -1.10    6.90
   6  14  -6    7.80   12.30
  -6  14   6    0.20    6.90
   6  14  -6   -1.70   10.30
  -6  14   6    5.40    6.60
   6  14  -6    1.20    9.40
  -6 -14   6    1.50    8.50
   6 -14  -6   -2.20    6.50
   6 -14  -6    4.60    8.00
  -6 -14   6   -1.20    7.90
   6 -14  -6   -2.10    9.30
   6 -14  -6   -3.50    6.60
   6 -14  -6   14.10   10.00
  -6 -14   6   -6.60    6.90
  -6 -14   6    0.90    8.30
  -6 -14   6   29.00   12.40
  -6 -14   6    6.30    9.80
   6 -14  -6   18.50   10.10
  -6 -14   6   -6.60    5.50
   6 -14  -6    5.40    8.20
   6 -14  -6   15.20   10.40
  -8  14   8  143.89   22.80
  -8  14   8  159.28   22.20
   8  14  -8  156.58   27.10
  -8  14   8  206.18   23.00
   8  14  -8  182.18   28.50
  -8  14   8  150.68   25.10
  -8  14   8  146.69   20.80
  -8  14   8  175.88   25.80
   8  14  -8  171.18   29.00
   8  14  -8  197.48   22.50
   8  14  -8  131.89   22.80
  -8  14   8  152.68   19.70
  -8  14   8  169.08   25.30
  -8  14   8  131.69   23.10
   8  14  -8  172.58   26.70
  -8 -14   8  180.28   24.20
   8 -14  -8  170.48   24.20
   8 -14  -8  185.98   25.30
   8 -14  -8  196.68   24.90
  -8 -14   8  143.49   22.90
  -8 -14   8  175.28   26.70
  -8 -14   8  142.99   24.30
   8 -14  -8  166.78   22.30
   8 -14  -8  200.08   21.40
  -8 -14   8  134.99   23.10
   8 -14  -8  174.08   24.80
  -8 -14   8  157.08   20.80
  10  14 -10  279.17   35.70
  10  14 -10  308.57   36.60
  10  14 -10  328.17   36.40
 -10  14  10  190.58   34.10
  10  14 -10  304.27   38.60
  10  14 -10  297.77   37.20
 -10  14  10  282.47   30.00
 -10  14  10  278.77   34.30
  10  14 -10  278.77   28.90
 -10  14  10  332.57   34.90
 -10  14  10  289.87   34.30
 -10 -14  10  278.97   34.60
 -10 -14  10  312.07   32.40
 -10 -14  10  252.27   31.30
  10 -14 -10  302.97   34.80
  10 -14 -10  266.47   31.10
  10 -14 -10  269.47   30.30
  10 -14 -10  256.87   30.20
 -10 -14  10  257.37   32.30
  10 -14 -10  264.07   36.40
  12  14 -12   21.20   15.30
  12  14 -12    6.90   11.30
  12  14 -12   35.00   17.90
 -12  14  12   16.40   13.10
  12  14 -12   53.49   20.70
 -12  14  12   -1.10   10.40
 -12  14  12   13.80   11.90
  12  14 -12   25.50   16.00
 -12  14  12   13.90   13.50
 -12 -14  12   15.30   13.80
 -12 -14  12   13.10   12.90
  12 -14 -12   25.90   13.80
 -12 -14  12   22.80   13.50
 -12 -14  12   29.40   14.90
  12 -14 -12   12.60   12.60
  12 -14 -12   12.60   11.90
  12 -14 -12   13.40   12.50
 -14  14  14   89.69   23.60
  14  14 -14  139.59   27.90
 -14  14  14  159.58   30.20
  14  14 -14  112.19   26.40
  14  14 -14  149.49   29.80
 -14  14  14  104.69   22.50
  14  14 -14  138.39   24.30
  14  14 -14  145.89   30.40
 -14  14  14  143.69   25.80
 -14  14  14  135.39   24.30
  14  14 -14  200.18   37.10
 -14 -14  14  156.08   25.10
 -14 -14  14  145.39   28.60
 -14 -14  14  152.78   26.40
 -14 -14  14  123.69   25.10
 -14 -14  14  118.19   24.00
  14 -14 -14  145.69   25.50
  14 -14 -14  151.78   24.50
  14 -14 -14  141.59   27.20
  14 -14 -14  113.09   22.90
  14 -14 -14  112.39   22.70
 -16  14  16   31.90   17.20
  16  14 -16   66.09   26.20
  16  14 -16   59.79   23.60
 -16  14  16   77.29   24.10
  16  14 -16   88.09   23.40
 -16  14  16   52.49   20.10
  16  14 -16   57.09   20.60
 -16  14  16   44.30   19.70
  16  14 -16  106.19   24.40
 -16  14  16   91.09   23.40
 -16 -14  16   46.00   20.70
  16 -14 -16   51.09   17.70
 -16 -14  16   93.59   22.60
 -16 -14  16   90.49   22.50
 -16 -14  16   79.19   23.00
  16 -14 -16   86.19   21.80
  16 -14 -16   72.39   19.90
  16 -14 -16   41.00   17.60
  16 -14 -16  111.99   24.20
 -16 -14  16   65.39   19.90
 -18  14  18  -13.40   10.70
  18  14 -18   11.90   15.70
 -18  14  18   -3.50   11.80
  18  14 -18    1.90   15.00
 -18  14  18   11.90   14.30
  18  14 -18    1.40   15.20
 -18  14  18   -9.90   10.30
 -18  14  18   19.20   11.30
  18  14 -18  -14.10   18.10
 -18 -14  18   -1.60   13.70
  18 -14 -18  -24.40    7.90
  18 -14 -18   34.90   14.60
  18 -14 -18    9.10   14.60
  18 -14 -18   -1.90   12.60
 -18 -14  18   22.80   17.90
 -18 -14  18   -4.60   10.30
 -18 -14  18    9.10   14.00
  -1  15   1   -6.70    5.90
   1  15  -1   -6.80    5.70
   1  15  -1   13.70    8.40
  -1  15   1   -2.80    8.00
  -1  15   1   13.80    9.30
   1  15  -1   -2.90    5.80
  -1  15   1    8.10    8.70
  -1  15   1    4.50    7.70
  -1  15   1   -9.80    5.30
   1  15  -1    1.20    9.30
  -1  15   1   -7.10    4.70
  -1  15   1   -1.00    6.90
  -1  15   1   -4.90    5.50
   1  15  -1    1.50    5.70
   1  15  -1   -3.00    8.30
   1  15  -1    1.90    5.70
  -1  15   1   -0.90    6.40
  -1  15   1    9.00    9.10
   1  15  -1    8.50    8.40
   1  15  -1    3.60    9.20
   1  15  -1    9.90    7.90
   1  15  -1   -5.80    4.90
   1  15  -1    6.90    6.30
  -1  15   1    7.40    8.30
   1  15  -1   -5.20    6.40
  -1  15   1    7.60    7.60
  -1  15   1    1.70    8.20
   1  15  -1    6.20    8.70
   1  15  -1    7.00    7.80
  -1  15   1   -3.30    5.90
  -1 -15   1    3.20    8.00
  -1 -15   1   -0.90    9.40
   1 -15  -1    1.40    6.80
  -1 -15   1   -1.00    8.20
   1 -15  -1    6.60    7.30
   1 -15  -1    5.40    8.00
   1 -15  -1   16.60   10.40
  -1 -15   1    1.80    6.30
   1 -15  -1   -2.20    8.00
   1 -15  -1    1.50    8.20
   1 -15  -1    6.50    8.80
   1 -15  -1   -1.90    8.20
   1 -15  -1    3.10    7.30
   1 -15  -1   -0.70    8.60
  -1 -15   1    5.40    7.90
  -1 -15   1  -11.10    4.30
  -1 -15   1    5.60    8.80
  -1 -15   1   -5.60    8.30
  -1 -15   1   13.10    9.70
   1 -15  -1    0.80    6.40
   1 -15  -1   -3.70    7.30
  -1 -15   1   10.60    8.20
   3  15  -3   18.90    8.50
   3  15  -3   41.80   11.70
  -3  15   3   54.79   14.30
   3  15  -3   57.59   14.20
   3  15  -3   36.90   10.10
  -3  15   3   26.80   12.50
   3  15  -3   40.40   10.10
  -3  15   3   67.09   15.30
  -3  15   3   34.60   12.90
  -3  15   3   58.19   12.80
  -3  15   3   12.70   10.30
   3  15  -3   28.80   12.50
   3  15  -3   26.40   12.60
  -3  15   3   35.70   10.60
  -3  15   3   61.99   16.70
  -3  15   3   39.60   12.30
   3  15  -3   46.00   14.80
  -3  15   3   20.70   11.30
  -3  15   3   43.40   11.10
   3  15  -3   23.40   11.40
  -3  15   3   49.80   14.10
  -3  15   3   47.20   14.30
   3  15  -3   44.40   14.60
   3  15  -3   21.10   13.00
   3  15  -3   39.00   10.50
  -3  15   3   57.49   14.10
  -3 -15   3   28.70   13.50
   3 -15  -3   35.40   14.20
   3 -15  -3   43.90   11.70
   3 -15  -3   32.30   11.90
  -3 -15   3   52.49   12.90
  -3 -15   3   35.70   13.20
  -3 -15   3   51.99   14.30
   3 -15  -3   50.39   12.10
  -3 -15   3   27.20   12.70
   3 -15  -3   31.30   12.80
   3 -15  -3   51.39   14.70
   3 -15  -3   47.20   13.10
  -3 -15   3   35.90   13.10
   3 -15  -3   54.49   13.40
   3 -15  -3   49.00   12.70
   3 -15  -3   13.50    9.80
   3 -15  -3   19.90    9.40
   3 -15  -3   66.39   13.50
  -3 -15   3   35.60   13.40
  -5  15   5  262.27   30.00
   5  15  -5  243.08   32.60
  -5  15   5  319.97   28.50
  -5  15   5  270.87   23.90
   5  15  -5  357.76   39.90
   5  15  -5  250.07   31.40
  -5  15   5  292.67   30.60
  -5  15   5  290.37   26.20
   5  15  -5  246.38   28.40
  -5  15   5  278.27   31.20
   5  15  -5  278.47   34.70
  -5  15   5  276.77   31.80
  -5  15   5  301.87   23.60
  -5  15   5  286.07   24.30
  -5  15   5  276.07   24.50
   5  15  -5  303.27   32.50
  -5  15   5  288.17   23.30
  -5  15   5  281.37   23.20
   5  15  -5  342.07   38.20
  -5  15   5  269.37   31.30
  -5 -15   5  328.27   36.60
  -5 -15   5  294.87   26.40
  -5 -15   5  300.07   34.70
  -5 -15   5  296.47   34.10
   5 -15  -5  245.08   29.40
   5 -15  -5  304.77   33.00
  -5 -15   5  250.77   22.30
   5 -15  -5  319.57   25.60
   5 -15  -5  310.47   25.50
   5 -15  -5  265.77   22.40
  -5 -15   5  239.68   31.00
   5 -15  -5  313.27   23.60
  -5 -15   5  292.17   31.80
   5 -15  -5  302.67   24.20
   5 -15  -5  287.87   25.80
   5 -15  -5  307.27   25.70
  -7  15   7   19.40   13.10
   7  15  -7   31.70   14.10
   7  15  -7    4.70   12.10
  -7  15   7   19.00   10.90
  -7  15   7   13.30   10.30
  -7  15   7   24.20   12.70
  -7  15   7   15.60   12.30
  -7  15   7   30.50   11.90
  -7  15   7   13.90    8.60
  -7  15   7   19.40   13.10
   7  15  -7   19.10   13.90
  -7  15   7   13.60   11.20
   7  15  -7   24.60   14.10
   7  15  -7   10.90   13.30
   7  15  -7   -2.70   10.50
   7  15  -7   14.40   10.30
   7 -15  -7   15.50   10.20
  -7 -15   7   34.50   13.70
  -7 -15   7   12.70   14.20
   7 -15  -7   15.10   10.60
   7 -15  -7   10.20   10.00
   7 -15  -7   25.70   12.90
  -7 -15   7   36.90   13.80
  -7 -15   7   30.20   11.10
   7 -15  -7   30.00   12.70
  -7 -15   7   23.30   13.00
   7 -15  -7   13.60   11.00
  -7 -15   7   17.30   12.10
   7 -15  -7   10.50   11.10
  -7 -15   7   17.50   12.10
   7 -15  -7   36.40   13.30
   9  15  -9  474.25   40.20
   9  15  -9  485.85   41.80
  -9  15   9  457.85   35.60
   9  15  -9  538.15   42.70
   9  15  -9  499.35   41.80
  -9  15   9  563.84   36.00
  -9  15   9  480.45   38.30
   9  15  -9  440.66   32.00
  -9  15   9  491.15   39.10
  -9  15   9  494.95   39.70
   9  15  -9  494.55   37.60
  -9 -15   9  461.75   38.70
  -9 -15   9  532.85   37.60
  -9 -15   9  446.66   38.60
   9 -15  -9  498.55   35.30
   9 -15  -9  481.15   36.20
  -9 -15   9  489.25   35.50
   9 -15  -9  517.35   38.10
   9 -15  -9  545.75   35.40
  -9 -15   9  525.35   40.30
   9 -15  -9  470.65   35.40
  11  15 -11    7.90   10.90
 -11  15  11   -5.90   11.50
 -11  15  11    8.40   11.10
  11  15 -11    0.80   10.20
 -11  15  11    3.40   11.30
  11  15 -11    6.30   14.30
  11  15 -11   -5.10    8.70
  11  15 -11   -8.20    9.40
  11  15 -11    6.40   12.30
 -11 -15  11   -7.10    8.30
 -11 -15  11    1.60    9.90
  11 -15 -11   -5.40    8.60
  11 -15 -11    1.30   10.40
  11 -15 -11    1.70   10.50
 -11 -15  11    7.50   11.60
  11 -15 -11   -0.40    8.20
 -11 -15  11    7.80   10.40
  11 -15 -11    6.40   11.20
 -11 -15  11    3.30   10.30
 -13  15  13   69.39   20.10
  13  15 -13   64.89   19.20
 -13  15  13   81.49   21.20
  13  15 -13   64.99   20.30
 -13  15  13   64.19   19.20
  13  15 -13   47.30   22.00
  13  15 -13  116.89   20.80
  13  15 -13   48.80   19.00
 -13  15  13   77.29   20.80
 -13  15  13   40.70   17.40
  13  15 -13   55.79   20.50
  13 -15 -13   72.09   18.80
 -13 -15  13   85.59   22.20
  13 -15 -13   80.59   20.00
 -13 -15  13   66.69   20.20
  13 -15 -13   42.30   15.80
  13 -15 -13   74.09   18.90
 -13 -15  13   90.49   20.80
 -13 -15  13   90.99   20.40
  13 -15 -13   77.99   20.20
 -13 -15  13   41.40   18.90
  15  15 -15  331.77   43.50
 -15  15  15  273.67   37.40
  15  15 -15  376.46   46.60
  15  15 -15  311.97   43.90
 -15  15  15  350.76   45.80
 -15  15  15  379.46   41.70
  15  15 -15  344.17   47.30
 -15  15  15  289.07   41.40
 -15  15  15  267.97   39.10
  15  15 -15  269.57   38.30
 -15 -15  15  305.87   40.70
  15 -15 -15  293.17   37.90
 -15 -15  15  363.36   44.40
 -15 -15  15  346.17   40.90
  15 -15 -15  302.27   38.90
 -15 -15  15  332.47   42.60
 -15 -15  15  346.77   39.10
  15 -15 -15  347.57   42.60
  15 -15 -15  324.27   39.90
  15 -15 -15  304.67   36.50
  17  15 -17  430.16   51.49
  17  15 -17  444.16   50.09
 -17  15  17  297.97   44.30
  17  15 -17  400.36   49.00
 -17  15  17  303.17   42.70
 -17  15  17  398.76   46.40
 -17  15  17  410.76   50.59
  17  15 -17  398.16   49.40
 -17  15  17  483.75   54.89
  17  15 -17  464.35   58.89
 -17 -15  17  386.46   45.40
 -17 -15  17  364.86   45.50
  17 -15 -17  433.66   48.00
  17 -15 -17  460.25   41.00
  17 -15 -17  357.56   43.40
 -17 -15  17  336.47   48.90
 -17 -15  17  417.96   47.70
  17 -15 -17  405.26   44.30
  17 -15 -17  385.96   45.20
   0  16   0  187.08   27.40
   0  16   0  194.88   23.80
   0  16   0  175.18   20.50
   0  16   0  153.88   24.60
   0  16   0  183.18   25.60
   0  16   0  190.08   24.60
   0  16   0  196.78   24.80
   0  16   0  194.98   26.50
   0  16   0  168.98   22.90
   0  16   0  135.59   20.50
   0  16   0  170.28   26.40
   0  16   0  165.38   19.30
   0  16   0  151.38   23.40
   0  16   0  200.28   27.20
   0 -16   0  176.28   25.40
   0 -16   0  173.28   21.40
   0 -16   0  214.78   27.20
   0 -16   0  158.18   25.00
   0 -16   0  164.68   25.10
   0 -16   0  209.88   27.30
   0 -16   0  178.98   25.00
   0 -16   0  169.78   20.90
   0 -16   0  189.48   25.30
   0 -16   0  159.78   23.30
  -2  16   2  191.98   27.30
  -2  16   2  110.29   19.90
  -2  16   2  181.48   24.80
  -2  16   2  191.98   28.10
   2  16  -2  173.48   22.80
   2  16  -2  203.98   25.30
  -2  16   2  255.17   26.10
  -2  16   2  198.18   26.00
   2  16  -2  201.68   25.00
  -2  16   2  213.88   27.00
   2  16  -2  206.18   30.10
  -2  16   2  186.98   21.40
   2  16  -2  171.48   27.50
   2  16  -2  189.58   27.20
   2  16  -2  184.48   26.50
   2  16  -2  246.68   32.60
  -2  16   2  180.48   25.30
  -2  16   2  177.28   21.30
  -2  16   2  219.38   29.70
   2  16  -2  180.08   26.20
   2  16  -2  199.08   24.80
  -2  16   2  174.18   28.60
   2  16  -2  246.08   33.10
  -2  16   2  172.68   24.90
  -2  16   2  185.28   25.80
  -2 -16   2  180.68   27.30
   2 -16  -2  174.88   24.40
   2 -16  -2  178.78   22.10
   2 -16  -2  218.78   28.70
   2 -16  -2  219.88   23.50
  -2 -16   2  203.88   27.80
   2 -16  -2  230.68   31.30
  -2 -16   2  206.78   28.70
  -2 -16   2  177.78   25.10
   2 -16  -2  195.98   25.30
   2 -16  -2  164.98   25.20
   2 -16  -2  189.08   22.80
   2 -16  -2  206.08   23.40
   2 -16  -2  204.18   23.10
  -2 -16   2  159.08   24.50
  -2 -16   2  211.78   28.20
  -2 -16   2  225.58   26.60
   2 -16  -2  208.58   26.50
  -4  16   4  161.58   24.50
  -4  16   4  119.19   18.40
  -4  16   4  100.19   19.50
   4  16  -4  118.39   23.20
  -4  16   4   89.99   17.40
  -4  16   4  113.39   18.20
   4  16  -4  111.59   23.50
   4  16  -4  112.69   20.30
  -4  16   4  115.09   17.40
  -4  16   4   82.69   17.30
  -4  16   4  140.49   22.10
   4  16  -4  126.59   18.10
  -4  16   4  105.19   18.50
  -4  16   4  137.49   22.90
  -4  16   4   85.59   18.10
   4  16  -4   71.79   19.70
  -4  16   4  126.59   22.40
   4  16  -4   92.59   20.40
  -4  16   4   99.29   19.50
  -4  16   4   95.79   19.20
   4  16  -4  125.19   23.10
  -4 -16   4  113.79   19.90
   4 -16  -4  130.49   20.80
   4 -16  -4   83.49   16.30
   4 -16  -4  127.59   20.00
   4 -16  -4  103.29   20.70
   4 -16  -4  115.19   21.40
  -4 -16   4  111.79   22.10
   4 -16  -4  110.59   20.40
  -4 -16   4  108.89   22.20
  -4 -16   4  129.99   20.40
  -4 -16   4   72.89   18.00
   4 -16  -4  136.99   24.10
   4 -16  -4   96.49   16.90
  -4 -16   4  173.38   26.60
   4 -16  -4  119.69   20.20
   4 -16  -4   89.19   17.30
  -4 -16   4  112.99   21.60
   6  16  -6  203.98   32.30
  -6  16   6  261.37   32.60
   6  16  -6  190.38   28.30
  -6  16   6  267.77   22.50
  -6  16   6  232.08   30.70
  -6  16   6  244.78   31.30
   6  16  -6  262.87   34.10
  -6  16   6  243.18   28.60
   6  16  -6  216.28   24.80
   6  16  -6  249.68   32.80
  -6  16   6  264.97   33.30
  -6  16   6  272.37   29.90
   6  16  -6  277.67   34.10
  -6  16   6  322.67   36.40
  -6  16   6  332.67   28.40
  -6  16   6  239.78   27.60
   6  16  -6  275.57   31.40
  -6 -16   6  271.27   33.00
  -6 -16   6  227.88   31.70
   6 -16  -6  227.28   28.60
  -6 -16   6  301.17   36.30
   6 -16  -6  286.77   25.10
   6 -16  -6  215.98   26.10
   6 -16  -6  259.97   31.80
  -6 -16   6  247.58   29.10
  -6 -16   6  256.47   31.80
   6 -16  -6  264.77   29.80
   6 -16  -6  236.58   30.60
   6 -16  -6  252.27   28.30
   6 -16  -6  281.47   28.60
  -6 -16   6  260.97   33.80
  -6 -16   6  243.68   27.20
   8  16  -8  123.09   20.80
   8  16  -8  104.59   25.40
  -8  16   8  132.39   21.20
  -8  16   8  125.39   21.50
   8  16  -8  131.59   24.60
   8  16  -8  167.38   28.40
   8  16  -8  125.29   26.60
  -8  16   8   54.29   16.90
  -8  16   8  114.19   21.70
   8  16  -8  132.69   27.40
  -8  16   8  113.99   23.60
  -8  16   8  120.79   23.10
  -8  16   8  140.09   24.70
   8  16  -8  129.99   25.30
   8 -16  -8  142.19   23.20
  -8 -16   8  167.58   27.50
  -8 -16   8  198.38   29.70
   8 -16  -8  191.28   24.60
  -8 -16   8  107.49   26.40
   8 -16  -8  139.49   22.80
   8 -16  -8  118.99   21.80
  -8 -16   8  129.09   22.80
  -8 -16   8  124.69   24.10
   8 -16  -8  140.09   22.80
 -10  16  10   30.10   15.90
  10  16 -10   25.50   15.80
 -10  16  10   33.70   15.90
  10  16 -10   40.80   17.80
 -10  16  10   24.80   14.10
  10  16 -10   47.30   17.20
 -10  16  10   21.90   14.60
 -10  16  10   34.90   16.40
  10  16 -10   47.10   20.40
  10  16 -10   31.30   16.60
  10  16 -10   10.20   13.30
  10 -16 -10   -1.00   10.10
 -10 -16  10   22.20   14.50
  10 -16 -10   29.90   14.60
  10 -16 -10    3.00   10.20
 -10 -16  10   26.40   15.70
 -10 -16  10   35.20   12.50
 -10 -16  10   71.49   21.40
  10 -16 -10   72.39   20.00
  10 -16 -10   47.10   15.50
 -10 -16  10   13.80   12.80
 -12  16  12  -10.20    9.80
  12  16 -12    4.80   11.70
  12  16 -12    3.60   13.80
 -12  16  12    3.20   10.80
 -12  16  12   -1.50   10.10
  12  16 -12   15.20   14.90
 -12  16  12   31.30   15.60
 -12  16  12   -4.10   11.80
  12  16 -12   17.70   16.20
 -12 -16  12   19.30   14.30
 -12 -16  12   -2.00   10.20
 -12 -16  12   18.30   14.00
  12 -16 -12   -5.30    9.70
 -12 -16  12   -1.80   10.90
  12 -16 -12  -10.60    9.30
  12 -16 -12   11.80   14.00
  12 -16 -12    2.30   11.30
  12 -16 -12   -8.80    6.10
 -14  16  14   10.60   14.50
  14  16 -14    5.80   14.30
 -14  16  14   18.40   16.70
  14  16 -14   -8.30   13.20
  14  16 -14    5.40   12.10
  14  16 -14   32.80   22.60
 -14  16  14    7.60   14.20
  14  16 -14   17.80   17.30
 -14  16  14    9.30   13.30
 -14  16  14   15.70   15.70
 -14 -16  14   20.70   15.10
 -14 -16  14    5.60   11.50
  14 -16 -14    4.30   14.50
  14 -16 -14   17.20   15.80
  14 -16 -14    5.50   12.00
 -14 -16  14   -4.40   12.60
 -14 -16  14   12.90   13.90
  14 -16 -14   39.10   19.10
 -14 -16  14   28.00   19.30
 -16  16  16  105.99   25.90
 -16  16  16   58.09   20.40
  16  16 -16   53.19   21.50
 -16  16  16  102.29   23.70
 -16  16  16  129.09   27.80
 -16  16  16  174.18   31.60
  16  16 -16   50.19   35.50
  16  16 -16   77.39   25.40
  16  16 -16  108.59   32.60
  16 -16 -16  113.69   22.90
  16 -16 -16   94.79   23.80
  16 -16 -16   87.99   22.90
  16 -16 -16   82.19   23.20
 -16 -16  16   50.99   21.40
 -16 -16  16   79.69   24.10
 -16 -16  16   33.20   20.90
  16 -16 -16   97.69   23.60
   1  17  -1   21.90   12.70
  -1  17   1    8.10    9.70
   1  17  -1   20.90   12.90
   1  17  -1    0.10    9.10
  -1  17   1   19.70   11.00
   1  17  -1   17.70   10.10
  -1  17   1   15.70   10.90
  -1  17   1    4.60   10.90
   1  17  -1   28.50   14.70
  -1  17   1   20.30   11.30
  -1  17   1   38.90   13.50
  -1  17   1   13.40   11.90
  -1  17   1   23.50   12.20
   1  17  -1   29.80   13.20
   1  17  -1   10.70   12.10
   1  17  -1    9.50    9.90
  -1  17   1   15.20   10.60
  -1  17   1   10.00    9.50
  -1  17   1   14.00    9.50
   1  17  -1   10.50    9.90
  -1  17   1   28.30   10.90
   1  17  -1   23.60   12.60
  -1  17   1   14.80   10.10
  -1  17   1   12.40   11.00
   1 -17  -1   17.20   11.50
   1 -17  -1   27.90   13.00
  -1 -17   1   11.60   11.40
  -1 -17   1   20.10   12.50
   1 -17  -1   32.30   12.90
  -1 -17   1   35.60   15.00
  -1 -17   1   26.10   12.40
   1 -17  -1   24.70   10.90
   1 -17  -1   13.90   12.50
  -1 -17   1   31.20   14.10
  -1 -17   1   38.20   15.30
   1 -17  -1   51.69   16.30
  -1 -17   1   24.90   12.20
   1 -17  -1   15.30    9.60
   1 -17  -1   24.60   12.90
   3  17  -3   22.30   13.50
   3  17  -3   20.30   13.40
  -3  17   3   15.60   11.30
   3  17  -3    5.60   11.40
   3  17  -3    6.50   10.80
  -3  17   3    9.60   10.90
  -3  17   3   19.50   11.50
  -3  17   3   14.10   11.70
  -3  17   3    3.30    7.60
  -3  17   3   12.30   10.50
   3  17  -3   23.80   13.70
   3  17  -3   10.60   11.80
  -3  17   3   11.60   10.00
   3  17  -3    4.20    9.70
  -3  17   3   19.50   10.00
  -3  17   3    9.30   11.30
  -3  17   3   -3.40    8.00
   3  17  -3   12.50   12.20
  -3  17   3   12.70   10.50
  -3  17   3   -0.10    8.60
  -3  17   3   14.70    8.80
  -3 -17   3    4.20    9.00
   3 -17  -3    6.30    9.30
  -3 -17   3    3.70   10.80
   3 -17  -3   21.20   13.70
   3 -17  -3   -2.50    9.10
   3 -17  -3    0.40    8.10
   3 -17  -3   -2.10    6.80
   3 -17  -3   18.00   11.40
   3 -17  -3    1.90    8.90
  -3 -17   3   -1.40    9.00
   3 -17  -3   10.90   11.30
  -3 -17   3   21.20   12.80
  -3 -17   3   32.50   12.00
  -3 -17   3   -1.70    8.30
  -3 -17   3    4.10   12.00
   3 -17  -3    7.80   12.00
   5  17  -5   70.79   19.20
   5  17  -5  106.49   23.90
  -5  17   5   65.89   16.90
   5  17  -5   65.49   17.50
  -5  17   5   96.89   19.80
  -5  17   5   78.99   15.40
  -5  17   5   74.29   18.20
   5  17  -5   88.69   21.20
  -5  17   5   85.39   18.40
  -5  17   5   61.49   16.50
  -5  17   5   87.89   28.40
  -5  17   5   78.99   15.40
   5  17  -5   77.89   19.00
  -5  17   5  110.59   19.90
   5  17  -5   69.89   20.70
  -5  17   5   83.39   18.30
  -5 -17   5   53.89   17.20
  -5 -17   5   95.49   17.40
   5 -17  -5   44.80   13.70
  -5 -17   5   86.19   18.20
   5 -17  -5   72.29   16.70
  -5 -17   5   63.69   18.20
   5 -17  -5   58.89   15.00
  -5 -17   5   87.29   21.10
  -5 -17   5  102.69   23.40
   5 -17  -5   61.59   16.90
  -5 -17   5   76.99   19.30
   5 -17  -5   75.69   17.50
   5 -17  -5  101.19   21.10
  -7  17   7   -7.30    8.20
  -7  17   7   12.30   12.30
   7  17  -7    7.40   11.70
  -7  17   7   -1.00    9.20
  -7  17   7   -2.40    7.70
  -7  17   7    8.50   11.50
  -7  17   7    6.90    9.70
   7  17  -7    0.00   12.20
  -7  17   7    1.00   10.00
   7  17  -7    6.00   12.20
  -7  17   7   -2.40    8.20
   7  17  -7    5.00   10.80
  -7  17   7   -2.50    8.40
   7  17  -7   -0.50    7.50
   7  17  -7    1.10   12.50
  -7  17   7   -0.30    9.20
  -7 -17   7    4.10   10.90
   7 -17  -7   -1.30    9.00
  -7 -17   7   -7.60    9.60
  -7 -17   7   -4.00    9.20
   7 -17  -7    2.10   10.10
  -7 -17   7    6.20   11.50
   7 -17  -7   -2.80    9.10
   7 -17  -7    1.20    8.10
  -7 -17   7    2.10   11.60
   7 -17  -7   -4.20    9.90
   7 -17  -7   -9.70    6.60
  -9  17   9  -10.20    7.10
  -9  17   9    9.20   12.00
  -9  17   9   -1.80    9.00
  -9  17   9   -3.00    8.40
   9  17  -9   14.40   12.80
  -9  17   9    9.90   11.60
   9  17  -9   13.20   13.60
   9  17  -9   13.60   13.50
   9  17  -9   -3.30   11.10
  -9  17   9   33.70   16.40
   9  17  -9    1.30   13.90
   9  17  -9   -0.10    9.80
  -9 -17   9   22.80   15.20
   9 -17  -9   -0.70   10.30
  -9 -17   9    2.50   11.50
  -9 -17   9   12.10   12.80
  -9 -17   9   18.80   14.80
   9 -17  -9   26.30   14.40
   9 -17  -9   14.10   12.20
   9 -17  -9   -0.70    9.10
  -9 -17   9    2.90   10.30
  11  17 -11   89.59   23.00
 -11  17  11  104.89   24.80
  11  17 -11  135.89   28.50
 -11  17  11   91.39   20.70
  11  17 -11  126.79   28.30
 -11  17  11  121.89   26.50
 -11  17  11   83.59   21.70
  11  17 -11  119.59   26.50
  11  17 -11  121.69   25.60
 -11  17  11   94.89   21.70
  11  17 -11  101.19   26.70
 -11 -17  11  139.39   28.80
 -11 -17  11   91.29   23.90
  11 -17 -11  135.09   26.20
 -11 -17  11   99.69   25.00
  11 -17 -11  113.59   24.40
  11 -17 -11  103.09   23.30
 -11 -17  11  110.09   22.90
 -11 -17  11  128.69   22.80
  11 -17 -11  119.59   23.00
 -13  17  13   78.69   21.70
 -13  17  13  110.49   25.30
 -13  17  13   97.39   23.90
 -13  17  13   63.59   19.80
  13  17 -13   88.59   25.70
 -13  17  13   81.19   22.20
  13  17 -13   42.00   19.20
  13  17 -13  104.49   27.70
  13  17 -13   64.99   23.20
  13  17 -13   79.99   23.40
  13 -17 -13   72.39   19.80
  13 -17 -13   70.59   19.60
 -13 -17  13  140.49   29.10
 -13 -17  13  105.59   26.10
 -13 -17  13   14.40   16.80
  13 -17 -13  102.19   25.00
 -13 -17  13  151.68   26.80
 -15  17  15   97.39   27.20
 -15  17  15   45.70   19.40
 -15  17  15   69.99   22.00
 -15  17  15   72.39   21.80
  15  17 -15   52.39   22.80
 -15  17  15  101.39   26.50
  15  17 -15   39.40   21.50
  15  17 -15   84.19   26.20
  15  17 -15   80.59   27.40
  15  17 -15   81.29   25.40
 -15 -17  15   76.19   25.30
 -15 -17  15   60.69   21.70
  15 -17 -15  121.09   23.80
  15 -17 -15   57.89   21.90
  15 -17 -15   61.39   19.40
  15 -17 -15   57.19   22.90
 -15 -17  15   75.29   20.90
 -15 -17  15   89.79   25.30
   0  18   0   28.40   13.30
   0  18   0   73.99   19.10
   0  18   0   20.70   13.90
   0  18   0   29.90   13.30
   0  18   0   17.70   13.50
   0  18   0   28.90   14.80
   0  18   0   52.19   14.80
   0  18   0   28.60   13.90
   0  18   0   62.09   17.50
   0 -18   0   52.59   16.10
   0 -18   0   43.90   15.60
   0 -18   0   32.10   13.80
   0 -18   0   67.69   17.70
   0 -18   0   31.30   13.40
   0 -18   0   35.00   15.90
  -2  18   2   -4.10    8.10
   2  18  -2   -5.80    9.20
  -2  18   2   17.60   12.80
   2  18  -2   16.20   13.60
   2  18  -2   -6.30    9.90
  -2  18   2   26.00   10.30
   2  18  -2   16.10   14.60
  -2  18   2   17.60   11.50
  -2  18   2    5.70   11.50
   2  18  -2    0.70    8.20
  -2  18   2   -8.60    6.50
  -2  18   2   -2.30    8.80
  -2  18   2   -1.60    9.00
   2  18  -2   11.30   11.60
   2  18  -2   16.30   11.00
   2  18  -2   11.00   12.80
  -2  18   2   -3.50    7.50
   2  18  -2   10.80   12.80
   2  18  -2    4.80    8.60
  -2  18   2   -5.70    8.10
  -2  18   2   26.20   19.80
   2 -18  -2   22.20   13.30
  -2 -18   2  -10.50   10.30
  -2 -18   2    4.80   11.10
   2 -18  -2  -12.80    9.40
  -2 -18   2   -9.80    7.30
  -2 -18   2   11.20   12.00
   2 -18  -2    4.30    9.20
  -2 -18   2   16.20   12.20
   2 -18  -2   -5.70    7.40
   2 -18  -2    5.30   10.00
   2 -18  -2   -3.90    8.40
   2 -18  -2   -7.00    6.90
  -2 -18   2  -10.20    8.10
   2 -18  -2   16.70   12.50
  -2 -18   2    8.40   12.00
  -4  18   4   -4.60    8.20
   4  18  -4  -15.40    8.90
  -4  18   4    8.80   11.30
   4  18  -4    9.40   12.90
   4  18  -4   13.40   14.20
  -4  18   4   -9.40    7.50
   4  18  -4   14.20   11.60
   4  18  -4   -0.60    8.40
   4  18  -4    1.70   10.30
   4  18  -4   14.10   11.60
  -4  18   4    0.70    9.00
   4  18  -4    1.20   10.90
  -4  18   4   -5.60    8.70
  -4  18   4    6.60   10.80
  -4  18   4   -3.70    8.50
  -4  18   4    0.80   10.60
  -4  18   4   -5.60    9.60
  -4 -18   4    8.00   11.90
   4 -18  -4   -5.70    7.40
   4 -18  -4    1.60    8.50
   4 -18  -4  -13.00    7.30
  -4 -18   4    6.60   12.30
  -4 -18   4    6.10    9.30
   4 -18  -4    3.50    9.50
   4 -18  -4   -3.20   10.10
  -4 -18   4    7.40   11.60
  -4 -18   4    5.30    9.90
  -4 -18   4    9.20   11.70
  -4 -18   4    2.60    9.80
  -6  18   6  -14.10    7.60
  -6  18   6   15.60   12.20
   6  18  -6    6.10   13.00
   6  18  -6   21.60   14.80
  -6  18   6    4.80   10.00
   6  18  -6   12.00   13.20
  -6  18   6   -0.80    8.80
  -6  18   6   16.10   11.40
  -6  18   6   19.40   12.40
   6  18  -6   11.00   13.80
  -6  18   6    2.50    9.50
  -6  18   6   -3.70    9.20
   6  18  -6   24.20   15.10
   6  18  -6   -1.60   12.60
   6 -18  -6   19.90   13.00
   6 -18  -6   -0.90    9.60
   6 -18  -6   -3.60    8.30
  -6 -18   6   10.70   13.50
  -6 -18   6   10.70   12.30
   6 -18  -6    4.30   10.10
  -6 -18   6   -0.70    9.00
  -6 -18   6   10.90   13.20
   6 -18  -6    5.50    9.60
  -6 -18   6   10.00   13.10
   6 -18  -6    2.90   10.60
  -8  18   8   23.90   13.90
  -8  18   8   12.80   11.90
  -8  18   8   13.20   13.00
  -8  18   8   39.90   17.80
  -8  18   8   45.80   26.30
   8  18  -8   76.29   20.60
   8  18  -8   26.20   15.00
   8  18  -8   34.00   19.40
   8  18  -8   61.19   19.70
   8  18  -8   40.50   17.50
   8  18  -8   64.79   21.90
  -8  18   8   33.80   16.00
  -8  18   8   22.80   14.40
  -8 -18   8   44.70   18.50
   8 -18  -8   44.70   17.00
   8 -18  -8   26.70   14.80
  -8 -18   8   19.90   16.90
  -8 -18   8   21.00   13.80
   8 -18  -8   23.40   15.60
  -8 -18   8   78.59   19.70
  -8 -18   8   24.80   17.70
   8 -18  -8   13.60   12.50
 -10  18  10   25.10   14.30
 -10  18  10   29.80   16.50
 -10  18  10   56.29   17.10
  10  18 -10   32.40   18.00
 -10  18  10   57.89   17.30
 -10  18  10   15.90   15.20
  10  18 -10   71.99   23.00
  10  18 -10   78.99   22.30
  10  18 -10   30.20   20.00
  10  18 -10   63.29   20.70
 -10  18  10   33.40   17.50
  10  18 -10   82.99   21.60
  10 -18 -10   53.79   18.70
 -10 -18  10   84.69   23.40
 -10 -18  10   32.90   19.90
 -10 -18  10   88.09   22.00
 -10 -18  10   41.60   23.30
  10 -18 -10   43.50   18.30
  10 -18 -10   15.80   14.40
  10 -18 -10   70.09   19.70
 -10 -18  10   54.09   18.70
 -12  18  12    3.80   14.30
 -12  18  12   35.00   17.90
  12  18 -12   30.30   18.40
  12  18 -12   43.20   16.10
 -12  18  12    4.30   15.50
 -12  18  12    7.10   13.60
 -12  18  12    6.30   12.30
  12  18 -12   31.30   23.70
  12  18 -12   26.50   17.30
  12  18 -12   26.30   19.10
  12  18 -12   48.80   20.40
  12 -18 -12   39.30   17.40
 -12 -18  12   25.90   17.20
 -12 -18  12   30.10   17.40
  12 -18 -12   17.00   15.10
  12 -18 -12   35.50   19.00
 -12 -18  12   29.80   18.50
 -12 -18  12   53.39   19.70
  14  18 -14   43.70   23.60
  14  18 -14   92.49   26.40
 -14  18  14   27.50   18.60
  14  18 -14  118.49   35.30
 -14  18  14   59.19   23.20
 -14  18  14   87.79   25.10
 -14  18  14  104.19   26.90
  14  18 -14   41.60   22.60
 -14  18  14   66.29   21.90
  14  18 -14   78.99   24.00
  14  18 -14   68.29   23.70
  14 -18 -14  126.09   28.20
 -14 -18  14   52.39   22.60
 -14 -18  14   38.70   21.80
  14 -18 -14   62.29   21.60
  14 -18 -14   67.89   21.10
  14 -18 -14   40.00   18.10
 -14 -18  14   86.69   23.10
 -14 -18  14   52.79   24.20
  -1  19   1   55.79   18.60
   1  19  -1  123.89   24.70
  -1  19   1   80.79   19.90
  -1  19   1   80.39   18.10
   1  19  -1   84.79   19.10
   1  19  -1   90.89   20.70
  -1  19   1   49.20   17.20
   1  19  -1   68.89   19.70
   1  19  -1   71.29   19.00
   1  19  -1  105.19   23.40
   1  19  -1   97.89   21.30
  -1  19   1   72.19   19.00
   1  19  -1   61.79   18.30
  -1  19   1   38.10   17.20
  -1  19   1   47.20   14.90
  -1 -19   1   85.79   21.20
  -1 -19   1   69.29   19.00
  -1 -19   1   68.09   18.50
  -1 -19   1  114.69   22.50
   1 -19  -1   92.99   21.50
  -1 -19   1   73.89   20.10
   1 -19  -1   54.39   18.10
   1 -19  -1   74.19   19.30
   1 -19  -1   92.19   21.30
   1 -19  -1   51.69   16.70
   3  19  -3   96.69   24.10
   3  19  -3   85.09   22.20
  -3  19   3  122.09   23.30
   3  19  -3   90.89   25.00
  -3  19   3   80.39   20.10
  -3  19   3   76.19   19.30
   3  19  -3  102.99   19.90
  -3  19   3  129.69   24.40
  -3  19   3   91.49   20.40
   3  19  -3   81.99   21.10
  -3  19   3   88.99   19.80
   3  19  -3   76.79   21.50
   3  19  -3   87.29   19.10
   3  19  -3  107.39   24.80
   3  19  -3   93.59   20.70
   3 -19  -3  102.49   18.70
   3 -19  -3   87.69   19.90
  -3 -19   3  109.29   24.40
   3 -19  -3   68.69   17.60
  -3 -19   3  152.58   28.30
  -3 -19   3  122.39   23.50
  -3 -19   3   88.09   22.40
  -3 -19   3   94.59   24.00
  -3 -19   3   74.39   20.50
  -5  19   5  132.99   23.10
  -5  19   5   72.09   21.50
  -5  19   5   78.29   19.90
   5  19  -5   51.89   18.70
   5  19  -5   98.29   24.30
  -5  19   5  107.19   23.40
  -5  19   5   90.19   21.80
  -5  19   5   98.29   21.10
  -5  19   5   96.49   21.50
   5  19  -5   78.29   22.10
   5  19  -5   99.59   22.20
   5  19  -5   79.79   20.40
   5  19  -5   92.39   24.80
  -5  19   5   92.19   21.00
   5  19  -5   73.89   21.40
  -5 -19   5  108.49   24.90
  -5 -19   5   77.09   22.40
   5 -19  -5   89.09   22.10
  -5 -19   5   98.99   22.20
   5 -19  -5   62.29   17.70
  -5 -19   5  124.69   26.70
   5 -19  -5   96.49   20.10
   5 -19  -5   79.19   19.10
   5 -19  -5   77.29   18.80
  -5 -19   5   92.89   20.40
  -7  19   7  124.09   25.60
   7  19  -7  138.89   26.50
  -7  19   7  169.08   30.40
  -7  19   7  178.08   29.00
   7  19  -7  140.39   29.10
   7  19  -7  119.49   24.60
   7  19  -7  147.09   32.10
  -7  19   7  119.69   26.30
   7  19  -7  132.29   27.60
   7  19  -7  149.79   29.20
  -7  19   7  110.09   23.40
  -7  19   7  121.69   24.10
  -7 -19   7   88.99   24.40
  -7 -19   7  135.49   27.50
  -7 -19   7  183.98   31.60
   7 -19  -7  164.88   26.70
   7 -19  -7  130.89   26.00
  -7 -19   7  139.19   27.80
  -7 -19   7  139.79   25.90
   7 -19  -7  112.89   23.60
   9  19  -9   25.30   19.20
  -9  19   9    4.50   12.70
   9  19  -9   28.60   17.40
  -9  19   9   -5.40   11.10
  -9  19   9   11.40   15.00
   9  19  -9    8.30   18.80
  -9  19   9   12.90   12.70
   9  19  -9    2.80   12.70
   9  19  -9    4.50   12.80
  -9  19   9   15.50   15.20
  -9  19   9  -12.10    9.90
   9  19  -9    2.10   14.00
  -9 -19   9   40.00   18.50
  -9 -19   9    2.50   13.50
  -9 -19   9    8.10   15.20
   9 -19  -9   14.30   14.00
  -9 -19   9    9.70   13.60
   9 -19  -9    7.20   12.40
   9 -19  -9   22.70   15.50
 -11  19  11   71.79   23.30
 -11  19  11   26.80   17.80
  11  19 -11   25.70   18.30
 -11  19  11   33.00   16.30
  11  19 -11   15.30   25.50
  11  19 -11   17.30   23.70
  11  19 -11   16.80   17.40
 -11  19  11   27.90   16.40
  11  19 -11    8.60   18.30
 -11  19  11   53.99   19.30
 -11  19  11   87.99   23.90
  11  19 -11   64.59   27.10
 -11 -19  11   35.00   20.60
  11 -19 -11   32.90   18.00
  11 -19 -11   14.40   14.70
 -11 -19  11   41.40   18.40
 -11 -19  11   32.60   18.60
  11 -19 -11   24.20   14.50
 -11 -19  11   52.89   22.90
   0  20   0  102.69   23.40
   0  20   0   73.49   30.80
   0  20   0   97.39   22.80
   0  20   0   63.29   20.00
   0  20   0  104.39   22.90
   0  20   0  107.39   20.90
   0  20   0  100.09   23.60
   0  20   0  131.69   24.10
   0  20   0  109.79   24.80
   0 -20   0  103.59   23.00
   0 -20   0   99.59   22.70
   0 -20   0  132.69   27.60
   0 -20   0  108.09   22.10
   0 -20   0  139.49   23.60
   0 -20   0  167.88   27.10
   2  20  -2   -2.20   12.00
  -2  20   2   25.40   15.60
   2  20  -2   25.50   16.80
   2  20  -2   -6.30   10.40
   2  20  -2    4.60   12.00
   2  20  -2   24.90   13.90
  -2  20   2   13.00   11.80
  -2  20   2    4.20   12.70
  -2  20   2    6.30   11.00
  -2  20   2   20.30   14.50
  -2  20   2   17.90   13.60
   2  20  -2   18.70   13.50
   2  20  -2   18.10   14.20
   2 -20  -2   21.30   14.50
  -2 -20   2   12.50   14.00
  -2 -20   2   27.10   17.10
   2 -20  -2    8.50   14.00
   2 -20  -2   -3.40   11.00
  -2 -20   2   -1.10   10.80
  -2 -20   2   17.70   14.30
   2 -20  -2   17.30   15.00
  -4  20   4  134.09   25.50
   4  20  -4  146.89   24.60
   4  20  -4  183.88   33.40
  -4  20   4  146.99   27.70
   4  20  -4  166.08   29.60
   4  20  -4  171.08   29.30
  -4  20   4  158.48   27.60
  -4  20   4  127.89   25.60
   4  20  -4  132.29   25.50
  -4  20   4  160.98   28.40
   4  20  -4  199.78   33.70
  -4  20   4  193.88   30.50
  -4  20   4  116.69   26.20
  -4  20   4   95.69   23.30
   4  20  -4  145.99   28.40
   4  20  -4  173.28   29.90
   4 -20  -4  141.39   24.50
  -4 -20   4  120.89   25.50
   4 -20  -4  122.69   25.00
  -4 -20   4  161.98   26.20
  -4 -20   4  118.29   26.20
  -4 -20   4  199.38   30.00
   4 -20  -4  182.68   27.70
  -4 -20   4  165.18   28.30
   4 -20  -4   99.39   30.60
   4 -20  -4   96.49   33.10
  -4 -20   4  199.38   32.90
   6  20  -6   73.99   19.30
  -6  20   6   36.80   17.80
   6  20  -6    4.30   13.50
  -6  20   6   31.20   17.00
  -6  20   6   19.80   16.10
   6  20  -6   45.70   20.10
   6  20  -6   66.99   24.10
   6  20  -6   67.79   20.40
   6  20  -6   31.80   19.00
  -6  20   6   25.30   16.20
  -6  20   6   78.39   21.00
  -6  20   6   69.59   20.80
   6  20  -6   80.29   23.50
   6 -20  -6   37.80   18.40
  -6 -20   6    3.90   15.80
   6 -20  -6   25.30   14.00
  -6 -20   6   82.29   21.20
  -6 -20   6   83.89   23.90
   6 -20  -6   31.60   15.60
   6 -20  -6   33.90   16.60
  -6 -20   6   26.60   25.10
  -6 -20   6   21.30   18.10
   8  20  -8   24.30   17.70
   8  20  -8   12.50   16.70
  -8  20   8   29.60   17.70
  -8  20   8   21.80   16.00
  -8  20   8   75.49   20.10
   8  20  -8   61.09   24.90
  -8  20   8   63.49   19.80
  -8  20   8   35.70   18.60
   8  20  -8   11.70   16.80
   8  20  -8   54.29   24.00
   8 -20  -8   32.70   16.20
   8 -20  -8   83.99   20.40
  -8 -20   8   37.00   21.10
  -8 -20   8   35.60   18.20
  -8 -20   8   49.00   19.60
  -8 -20   8   49.20   22.90
  10  20 -10   15.70   15.90
  10  20 -10   51.79   25.60
 -10  20  10   35.10   18.80
  10  20 -10   89.09   23.40
  10  20 -10   38.10   20.00
 -10  20  10   21.90   17.30
  10  20 -10   32.20   20.60
 -10  20  10   83.39   24.00
  10  20 -10   34.90   19.90
 -10 -20  10   33.90   20.40
  10 -20 -10   46.10   20.00
 -10 -20  10    3.30   15.20
 -10 -20  10   30.20   28.70
  10 -20 -10   30.80   17.70
 -10 -20  10   54.39   20.60
   1  21  -1   56.09   21.50
   1  21  -1   27.30   16.50
   1  21  -1   66.99   20.30
  -1  21   1   31.10   17.40
  -1  21   1   32.70   15.40
   1  21  -1   77.89   19.70
  -1  21   1   95.09   23.10
   1  21  -1   36.30   15.10
  -1  21   1   28.30   16.50
  -1  21   1   53.79   20.90
  -1  21   1   22.00   16.60
   1  21  -1   68.49   20.80
   1  21  -1   41.80   18.40
   1  21  -1   54.49   21.30
  -1 -21   1   70.19   21.60
   1 -21  -1   94.89   22.70
  -1 -21   1   78.39   21.10
  -1 -21   1   77.39   22.00
   1 -21  -1   44.80   17.40
   1 -21  -1   92.99   24.10
  -1 -21   1   35.60   17.50
  -1 -21   1   26.50   16.20
   1 -21  -1   29.60   17.50
  -3  21   3  135.89   26.60
   3  21  -3   99.59   22.00
  -3  21   3   75.79   20.40
   3  21  -3   64.99   19.20
  -3  21   3   93.49   22.50
  -3  21   3   85.49   22.80
   3  21  -3  118.49   27.60
   3  21  -3  101.29   24.30
  -3  21   3  123.49   24.60
   3  21  -3  105.59   24.80
   3  21  -3  172.28   32.80
  -3  21   3  120.99   25.20
   3  21  -3   55.89   22.70
   3  21  -3  112.89   27.80
  -3 -21   3  160.18   27.20
  -3 -21   3   98.89   22.90
   3 -21  -3  135.09   25.20
  -3 -21   3   81.69   23.30
   3 -21  -3  125.09   26.30
  -3 -21   3  156.88   28.70
   3 -21  -3   85.89   22.00
  -3 -21   3   93.89   24.30
  -5  21   5   21.80   15.80
   5  21  -5   -3.80   10.00
   5  21  -5    6.20   16.10
  -5  21   5    1.20   10.70
   5  21  -5   18.90   18.90
   5  21  -5    3.90   10.90
  -5  21   5   42.80   18.40
   5  21  -5    4.00   14.40
  -5  21   5    7.70   13.00
   5  21  -5   14.30   16.60
   5  21  -5    3.70   14.90
  -5  21   5   14.20   15.30
  -5  21   5    4.70   12.20
  -5  21   5   -0.10   12.70
   5  21  -5   13.60   14.80
  -5 -21   5   48.40   22.10
  -5 -21   5   15.60   12.70
  -5 -21   5   19.80   16.30
   5 -21  -5  -12.80   10.70
   5 -21  -5  -19.90   10.50
  -5 -21   5    7.00   12.40
  -7  21   7  258.77   36.40
   7  21  -7  360.66   50.99
   7  21  -7  266.87   49.30
  -7  21   7  316.37   41.50
   7  21  -7  285.27   43.20
   7  21  -7  261.67   38.10
  -7  21   7  340.87   42.50
   7  21  -7  304.77   42.00
   7  21  -7  347.17   48.50
   7  21  -7  309.17   45.90
  -7  21   7  264.27   38.40
  -7  21   7  301.87   41.20
   7 -21  -7  277.57   35.10
  -7 -21   7  329.37   44.60
  -7 -21   7  332.57   44.70
   7 -21  -7  347.97   39.40
  -7 -21   7  360.66   44.60
  -7 -21   7  269.97   40.70
   0  22   0   53.49   22.40
   0  22   0   41.80   21.40
   0  22   0   40.10   19.90
   0  22   0   38.70   19.30
   0  22   0   75.19   21.00
   0 -22   0   62.89   24.10
   0 -22   0   56.69   21.40
   0 -22   0   40.90   18.10
   0 -22   0   55.29   22.60
   2  22  -2  -10.30   12.10
   2  22  -2   -6.80   12.60
   2  22  -2   19.50   13.20
   2  22  -2   26.10   16.70
  -2  22   2    0.70   12.90
  -2  22   2   -1.70   11.10
  -2  22   2    9.50   14.80
   2  22  -2    1.80   13.50
   2  22  -2    1.90   15.60
   2  22  -2   -4.90   11.80
  -2  22   2   13.50   15.10
   2  22  -2    6.60   13.70
  -2  22   2   15.40   15.40
   2 -22  -2   23.50   16.60
  -2 -22   2   17.40   18.80
  -2 -22   2    6.20   14.40
  -2 -22   2    5.20   15.10
   2 -22  -2    6.40   14.60
  -2 -22   2   10.50   14.80
 -24   0  23    8.40   14.60
  24   0 -23   14.10   16.90
  24   0 -23  -21.80    9.60
  24   0 -23    8.80   16.30
 -24   0  23   -5.10   13.20
  24   0 -23   -0.60   16.10
 -24   0  23   -1.60   13.20
 -22   0  21   -6.50   10.50
  22   0 -21  -11.90    9.00
  22   0 -21  -17.20   13.10
  22   0 -21    6.80   11.80
 -22   0  21  -13.40   10.00
 -22   0  21   -8.20   11.00
  22   0 -21   -6.50   10.20
 -20   0  19   -1.30   10.30
 -20   0  19   -6.50    8.30
  20   0 -19    8.20   11.90
  20   0 -19    8.60   15.00
 -20   0  19    6.80   11.60
  20   0 -19    6.60   12.20
  20   0 -19   22.80   13.80
 -20   0  19   -1.40    9.80
  20   0 -19    4.00   13.50
 -18   0  17   23.50   10.00
  18   0 -17    1.60    6.60
 -18   0  17    3.50   10.80
  18   0 -17    2.30   11.70
 -18   0  17   12.40   10.00
 -18   0  17    0.40    5.80
  18   0 -17  -14.90    8.60
  18   0 -17   -0.80   10.30
  18   0 -17   -0.90    6.60
 -18   0  17  -10.60    5.60
  18   0 -17   -0.80   10.50
  18   0 -17  -12.10    7.70
 -18   0  17    6.60    8.60
 -18   0  17    9.30   11.10
  16   0 -15  -11.10    7.50
 -16   0  15    4.30    7.50
  16   0 -15   10.10    7.20
  16   0 -15  -10.10    5.30
 -16   0  15   -2.50    5.70
  16   0 -15   10.50    9.30
 -16   0  15   -7.30    6.00
  16   0 -15   -6.20    4.70
 -16   0  15    3.50    7.10
  16   0 -15   -5.80    6.50
 -16   0  15   13.10   10.50
 -16   0  15   -7.20    7.10
 -16   0  15    3.60    6.90
 -16   0  15    1.80    6.40
  16   0 -15   24.60   12.00
  16   0 -15    0.80    6.80
 -16   0  15    2.10    7.80
  16   0 -15   -3.40    8.90
  14   0 -13    0.30    4.60
 -14   0  13    7.90    7.80
  14   0 -13   -7.10    3.80
  14   0 -13  -11.40    4.10
  14   0 -13   -1.40    7.70
  14   0 -13   -3.80    7.20
 -14   0  13    6.70    5.20
 -14   0  13   -6.30    3.80
 -14   0  13    3.10    5.70
 -14   0  13   -8.30    4.30
 -14   0  13    8.90    7.60
  14   0 -13   -7.80    3.20
  14   0 -13   -1.30    6.40
  14   0 -13    5.20    6.20
  14   0 -13    2.70    5.10
  14   0 -13    3.20    8.50
  14   0 -13   -1.30    6.30
  14   0 -13   -6.10    4.90
  14   0 -13    8.10    8.10
 -14   0  13    2.70    5.50
 -14   0  13    3.50    5.20
 -14   0  13   -0.40    4.90
 -14   0  13    3.40    6.40
 -14   0  13    5.70    6.10
  14   0 -13    1.20    5.20
  12   0 -11   -0.90    6.40
 -12   0  11   -5.80    4.50
 -12   0  11    3.30    5.00
  12   0 -11   -1.60    6.00
 -12   0  11   -3.60    3.70
  12   0 -11   -0.80    5.10
  12   0 -11    0.90    5.90
  12   0 -11    4.30    5.30
  12   0 -11   -0.50    3.60
  12   0 -11   -4.90    5.70
  12   0 -11    0.10    4.20
 -12   0  11    6.30    6.10
  12   0 -11   -1.30    3.60
  12   0 -11    0.40    5.00
 -12   0  11   -9.10    2.70
  12   0 -11   -1.30    3.70
 -12   0  11    0.00    8.50
  12   0 -11   -5.10    4.10
  12   0 -11    0.20    4.30
 -12   0  11    8.20    5.50
  12   0 -11    7.70    7.50
 -12   0  11   -4.40    4.90
 -12   0  11    2.30    6.90
  12   0 -11   -1.80    4.50
 -12   0  11   -2.90    3.40
 -12   0  11    1.40    3.80
 -12   0  11    0.60    5.30
 -12   0  11   -2.80    4.20
  12   0 -11    0.90    4.40
 -10   0   9   -6.10    4.30
  10   0  -9    2.20    4.20
 -10   0   9    6.20    6.40
  10   0  -9    5.00    7.10
 -10   0   9    1.10    5.50
 -10   0   9   -0.50    4.00
  10   0  -9    0.10    3.90
 -10   0   9   -0.10    5.50
  10   0  -9    7.80    5.20
 -10   0   9    0.30    6.00
  10   0  -9    2.60    5.20
  10   0  -9   -1.00    6.00
 -10   0   9   -1.20    4.50
 -10   0   9    0.30    4.30
  10   0  -9    2.50    5.40
 -10   0   9   -3.60    3.10
 -10   0   9   -0.30    4.00
  10   0  -9    3.20    4.20
  10   0  -9   -5.90    3.50
  10   0  -9   -6.10    3.50
 -10   0   9    0.60    6.70
  10   0  -9   -2.00    4.10
  10   0  -9    3.70    6.30
  10   0  -9    0.40    6.50
  10   0  -9   -1.10    3.70
  10   0  -9    6.20    5.30
 -10   0   9    2.00    4.60
 -10   0   9   -1.30    5.70
  10   0  -9   -7.10    4.10
  -8   0   7    2.20    4.40
   8   0  -7    4.30    4.70
  -8   0   7    3.80    3.90
   8   0  -7    2.20    4.90
  -8   0   7    0.40    3.60
   8   0  -7    3.60    6.00
   8   0  -7    1.90    4.70
   8   0  -7   -3.00    3.60
   8   0  -7   -2.70    3.40
   8   0  -7   -2.70    4.40
  -8   0   7   -2.40    2.70
   8   0  -7    1.40    3.40
  -8   0   7   -3.40    3.50
   8   0  -7   -0.50    4.60
  -8   0   7   -0.70    4.90
  -8   0   7   -4.40    4.00
  -8   0   7    0.40    4.50
   8   0  -7    2.30    3.40
  -8   0   7   -0.30    4.80
   8   0  -7   -4.90    4.80
   8   0  -7    0.10    4.30
  -8   0   7   -2.10    3.10
  -8   0   7    1.50    4.70
   8   0  -7   -0.10    3.30
  -8   0   7   -7.80    3.20
   8   0  -7   -0.50    3.30
   8   0  -7    0.20    3.20
   8   0  -7   -0.70    3.70
  -8   0   7   -2.20    3.00
  -6   0   5   -2.10    4.00
  -6   0   5   -1.30    3.80
  -6   0   5    1.80    3.00
   6   0  -5   -1.90    3.70
  -6   0   5   -2.10    4.20
   6   0  -5    2.90    3.90
   6   0  -5   -2.80    2.50
   6   0  -5    2.70    4.40
  -6   0   5   -0.10    4.10
  -6   0   5    1.70    3.20
   6   0  -5   -1.90    2.90
   6   0  -5   -0.30    2.80
  -6   0   5   -0.30    2.70
   6   0  -5    3.80    4.40
   6   0  -5    0.70    3.10
   6   0  -5   -5.80    3.90
  -6   0   5    1.20    3.10
  -6   0   5    6.60    4.30
  -6   0   5   -1.40    4.00
  -6   0   5    1.70    3.30
   6   0  -5   -0.10    2.80
   6   0  -5   -0.70    4.00
  -6   0   5    0.50    3.60
   6   0  -5   -0.50    2.90
   6   0  -5    0.70    3.30
   6   0  -5    6.90    5.00
   6   0  -5    0.70    4.10
  -6   0   5    3.00    4.70
   6   0  -5   -2.50    3.80
  -4   0   3    4.30    3.10
  -4   0   3   -6.90    3.50
  -4   0   3   -0.60    2.10
   4   0  -3    1.20    2.30
  -4   0   3    1.80    3.50
  -4   0   3    0.30    3.10
   4   0  -3    0.70    2.40
   4   0  -3   -1.30    3.70
  -4   0   3    2.30    2.80
  -4   0   3    0.10    2.60
   4   0  -3   -1.40    2.30
   4   0  -3   -2.60    2.10
   4   0  -3   -2.80    2.50
   4   0  -3   -2.90    2.10
  -4   0   3    0.80    3.30
   4   0  -3   -0.80    3.40
   4   0  -3    5.90    4.00
   4   0  -3    6.30    4.20
  -4   0   3    2.00    2.90
   4   0  -3    6.40    4.00
  -4   0   3    5.40    4.30
   4   0  -3    4.10    3.90
  -4   0   3    1.30    2.40
  -4   0   3   -1.60    2.20
   4   0  -3    2.00    3.30
  -4   0   3    3.30    2.50
  -4   0   3    0.20    4.00
   4   0  -3    1.70    2.40
   4   0  -3    3.60    3.50
  -4   0   3    0.50    2.80
   4   0  -3    2.00    2.60
   2   0  -1   -0.40    0.50
   2   0  -1   -1.00    0.60
  -2   0   1   -0.40    0.80
  -2   0   1   -0.30    0.70
  -2   0   1   -0.60    0.40
  -2   0   1   -0.20    0.30
   2   0  -1   -0.50    0.60
   0   0  -1    0.20    0.70
  -2   0   3    1.60    2.90
  -2   0   3    1.60    2.30
  -2   0   3    0.00    2.70
  -2   0   3    1.60    2.50
   2   0  -3   -0.40    2.90
   2   0  -3    1.00    2.20
  -2   0   3    0.80    3.00
  -2   0   3   -0.50    2.40
   2   0  -3    0.40    2.20
   2   0  -3    0.00    3.00
  -2   0   3    0.40    2.30
  -2   0   3   -0.80    2.30
   2   0  -3    6.10    4.60
   2   0  -3    1.50    3.70
   2   0  -3    2.60    3.20
  -2   0   3   -4.90    3.40
   2   0  -3    0.50    1.80
   2   0  -3   -0.70    2.20
   2   0  -3    1.40    2.40
   2   0  -3    0.10    2.50
   2   0  -3    1.20    2.90
  -2   0   3    0.80    3.60
   2   0  -3    0.30    3.40
  -2   0   3    2.60    2.20
   2   0  -3    0.10    2.70
  -2   0   3    3.50    3.30
   2   0  -3    3.20    2.80
  -2   0   3    1.80    1.80
  -2   0   3   -1.00    2.90
   2   0  -3    1.10    2.70
  -2   0   3    0.70    2.90
   2   0  -3   -1.20    2.90
   4   0  -5   -2.60    3.90
  -4   0   5    5.90    3.60
  -4   0   5   -0.70    2.50
   4   0  -5   -3.80    3.50
   4   0  -5    3.80    3.50
   4   0  -5    3.40    3.10
   4   0  -5    3.00    4.00
   4   0  -5    0.70    4.20
  -4   0   5   -8.90    4.20
  -4   0   5   -0.30    2.90
  -4   0   5    2.80    4.50
   4   0  -5    1.70    5.00
   4   0  -5   -0.90    3.70
  -4   0   5    6.80    4.90
  -4   0   5   -2.80    3.30
  -4   0   5   -0.80    2.80
   4   0  -5   -1.00    2.80
   4   0  -5    0.10    4.40
   4   0  -5   -2.80    3.40
  -4   0   5    4.00    3.50
  -4   0   5    0.60    3.50
  -4   0   5   -1.20    3.80
   4   0  -5    4.40    5.60
  -4   0   5    2.10    3.40
  -4   0   5   -1.80    2.70
   4   0  -5   -5.20    2.60
  -4   0   5    3.40    4.40
  -4   0   5   -1.40    4.60
   4   0  -5    1.20    3.80
  -6   0   7   -1.70    3.50
  -6   0   7   -4.50    2.80
  -6   0   7   -2.40    3.50
   6   0  -7   -0.10    4.60
   6   0  -7    0.80    4.40
  -6   0   7    0.40    4.70
   6   0  -7    0.60    3.50
   6   0  -7   -0.90    3.40
  -6   0   7   -1.90    3.80
  -6   0   7   -1.10    2.90
   6   0  -7   -0.30    4.00
  -6   0   7   -0.60    4.90
  -6   0   7    1.50    4.90
   6   0  -7   -3.30    5.50
   6   0  -7   -6.40    3.80
  -6   0   7    4.10    4.20
   6   0  -7   -1.90    3.80
   6   0  -7   -6.70    4.80
   6   0  -7    3.10    3.80
  -6   0   7    3.10    3.80
   6   0  -7    0.90    3.40
  -6   0   7    5.60    4.70
   6   0  -7    8.40    5.40
  -6   0   7    1.20    3.30
   6   0  -7    1.50    5.50
  -6   0   7    3.40    5.30
  -6   0   7    2.70    5.00
   6   0  -7   13.90    5.90
  -6   0   7    3.00    4.80
   8   0  -9   -0.80    3.70
  -8   0   9    4.60    4.90
  -8   0   9   -3.00    5.10
  -8   0   9    2.60    5.50
   8   0  -9   -6.10    4.60
   8   0  -9   -1.10    4.70
  -8   0   9   -1.20    3.70
   8   0  -9   -0.10    5.50
  -8   0   9   -0.60    5.30
  -8   0   9   -0.30    6.30
   8   0  -9    5.40    5.90
   8   0  -9    2.40    4.30
   8   0  -9    2.20    5.50
   8   0  -9    5.00    6.10
   8   0  -9   -1.90    5.80
  -8   0   9    5.50    5.80
  -8   0   9    3.40    4.20
   8   0  -9    0.10    6.80
   8   0  -9   -1.40    6.20
  -8   0   9    1.20    4.30
   8   0  -9    4.60    4.20
  -8   0   9    5.10    6.40
   8   0  -9    8.20    5.30
  -8   0   9    2.00    3.80
  -8   0   9    1.30    4.10
  -8   0   9   -0.60    4.00
  -8   0   9    1.10    4.40
  -8   0   9   -0.10    3.80
   8   0  -9    2.80    5.60
 -10   0  11   -2.20    3.60
 -10   0  11   -2.70    3.70
  10   0 -11   -2.90    4.00
 -10   0  11    2.60    4.40
 -10   0  11    5.60    6.90
  10   0 -11    2.80    5.40
 -10   0  11    8.70    5.50
  10   0 -11    0.50    5.00
 -10   0  11    6.30    7.10
 -10   0  11   -1.30    6.00
  10   0 -11   -1.00    6.60
 -10   0  11   -2.70    3.70
 -10   0  11    0.10    4.50
 -10   0  11    0.90    4.00
  10   0 -11   -1.90    5.20
  10   0 -11    3.20    4.20
  10   0 -11    0.40    5.40
 -10   0  11    6.00    5.60
  10   0 -11   -6.60    6.60
  10   0 -11    0.50    5.10
 -10   0  11    1.20    6.00
  10   0 -11    1.50    5.40
  10   0 -11   -1.00    3.70
  10   0 -11   -4.70    4.30
  10   0 -11    2.50    7.50
 -10   0  11   -2.10    3.50
 -10   0  11   -9.80    4.60
  12   0 -13   -4.00    8.40
 -12   0  13   -2.10    5.70
 -12   0  13    1.40    4.90
  12   0 -13   -1.20    5.70
 -12   0  13    3.80    5.50
  12   0 -13    1.50    8.90
  12   0 -13   -5.40    5.40
  12   0 -13   -4.00    5.40
  12   0 -13   -7.70    7.60
  12   0 -13   -1.80    6.80
  12   0 -13   -4.20    4.40
  12   0 -13   -2.20    5.10
  12   0 -13   -4.70    3.90
  12   0 -13   -1.60    4.70
 -12   0  13   -1.50    6.30
  12   0 -13   -0.20    6.10
 -12   0  13  -11.10    5.60
 -12   0  13   -2.20    5.20
 -12   0  13    3.90    6.00
 -12   0  13   -1.70    4.40
 -12   0  13    0.80    4.90
 -12   0  13   -1.20    4.20
 -12   0  13   -5.80    5.10
 -12   0  13   -1.90    4.50
  12   0 -13   -6.40    5.00
 -12   0  13    5.90    5.80
  14   0 -15   10.90    9.60
 -14   0  15   -2.00    7.40
 -14   0  15   -0.70    5.50
 -14   0  15   -6.00    6.90
 -14   0  15    3.90    6.10
 -14   0  15    7.60    7.40
  14   0 -15   -2.70    7.40
 -14   0  15   -7.90    4.80
 -14   0  15   12.60   10.70
  14   0 -15   -3.00    9.30
 -14   0  15    0.00    5.60
  14   0 -15   -4.00    5.50
  14   0 -15   -3.80    5.70
  14   0 -15    1.70    7.50
  14   0 -15   -7.30    9.90
  14   0 -15   -7.10    5.20
 -14   0  15    4.20    6.90
  14   0 -15    8.90    8.00
 -16   0  17   -7.10    7.50
 -16   0  17    6.80    8.30
  16   0 -17   -1.60    9.40
 -16   0  17   10.30   11.50
  16   0 -17   -5.20    6.20
  16   0 -17    2.80    7.50
  16   0 -17   -4.00   12.60
  16   0 -17    3.80    9.20
  16   0 -17   -4.90   10.80
  16   0 -17   -1.60   10.60
 -16   0  17    0.40   10.50
  16   0 -17   19.30   11.60
 -16   0  17   -0.80    6.90
  18   0 -19   11.60   14.20
  18   0 -19  -11.60    8.70
 -18   0  19  -13.70    7.80
 -18   0  19   -2.80    9.70
  18   0 -19   -4.70   10.90
 -18   0  19   -3.10    7.50
 -18   0  19    7.70   11.90
  18   0 -19  -11.00   11.00
  18   0 -19   22.00   12.60
  20   0 -21  -12.10   12.80
  20   0 -21  -13.60    8.20
  20   0 -21  -10.20   11.90
 -20   0  21    3.20   12.20
  20   0 -21   -1.20   10.50
 -20   0  21    4.00   13.80
 -20   0  21    0.50   13.20
  20   0 -21   -2.20   13.30
 -22   0  23    4.90   15.90
  22   0 -23   -7.10   14.20
 -22   0  23  -10.20   13.50
 -22   0  23   -0.80   12.60
  22   0 -23   -0.50   12.70
  22   0 -23    6.10   13.30
  22   0 -23   -8.90   12.70
  25   1 -24    7.10   13.80
  25   1 -24    5.00   15.10
  25   1 -24    2.80   18.10
 -25   1  24   16.90   19.80
 -25   1  24    9.80   15.60
 -25  -1  24    2.60   15.20
  25  -1 -24   12.00   18.80
  25  -1 -24   11.90   16.90
 -25  -1  24   -1.40   12.50
  25  -1 -24   20.10   21.10
  25  -1 -24  -20.60   12.10
 -23   1  22  457.65   40.20
 -23   1  22  309.47   40.60
  23   1 -22  313.87   46.80
  23   1 -22  420.86   36.80
 -23   1  22  396.06   43.80
  23   1 -22  302.47   39.00
  23   1 -22  313.37   42.30
 -23  -1  22  345.07   42.80
 -23  -1  22  425.06   46.30
  23  -1 -22  403.56   45.20
 -23  -1  22  431.26   38.30
  23  -1 -22  312.27   40.30
  23  -1 -22  324.57   41.30
  23  -1 -22  326.67   40.70
  21   1 -20  158.28   25.80
  21   1 -20  117.79   25.60
 -21   1  20  219.78   33.00
 -21   1  20  180.58   28.50
  21   1 -20  160.68   28.60
 -21   1  20  169.58   27.90
  21   1 -20  156.18   27.80
  21   1 -20  161.68   26.50
  21  -1 -20  219.28   33.60
  21  -1 -20  167.78   29.20
 -21  -1  20  186.88   29.90
  21  -1 -20  156.38   26.90
 -21  -1  20  159.18   27.30
 -21  -1  20  215.08   28.30
  21  -1 -20  195.58   28.50
  19   1 -18  307.67   34.50
  19   1 -18  299.47   33.90
 -19   1  18  400.96   41.20
 -19   1  18  315.67   27.70
  19   1 -18  339.37   35.00
  19   1 -18  362.06   39.80
 -19   1  18  292.57   34.10
 -19   1  18  353.06   28.10
 -19   1  18  326.87   37.00
  19   1 -18  363.26   39.40
 -19   1  18  340.17   27.10
  19  -1 -18  333.77   30.60
 -19  -1  18  293.97   33.80
  19  -1 -18  326.47   26.10
  19  -1 -18  300.27   35.40
  19  -1 -18  344.57   36.30
  19  -1 -18  268.57   32.50
 -19  -1  18  324.17   28.60
  19  -1 -18  344.27   37.50
 -19  -1  18  290.77   36.00
  19  -1 -18  303.47   24.70
  17   1 -16    8.70   10.80
 -17   1  16    1.50    6.90
 -17   1  16    4.70    7.20
  17   1 -16   14.50   11.20
  17   1 -16    3.50    8.50
 -17   1  16   -1.50    6.40
 -17   1  16   -3.40    8.40
  17   1 -16    8.60   13.30
  17   1 -16    0.60    6.20
  17   1 -16   -7.30    8.70
  17   1 -16   -1.90    5.50
  17   1 -16   -8.50    7.20
  17   1 -16    0.10   10.20
 -17   1  16   -8.30    9.20
 -17   1  16   -3.70    9.20
 -17   1  16    9.30    8.60
 -17  -1  16    1.20    7.10
 -17  -1  16   -2.90    7.10
 -17  -1  16   -4.40    7.10
  17  -1 -16  -10.60   10.10
  17  -1 -16   -0.60    6.30
  17  -1 -16    2.10    8.50
  17  -1 -16   -1.40   10.60
 -17  -1  16    3.60    8.30
 -17  -1  16   -0.60    8.00
  17  -1 -16    0.10    6.00
 -17  -1  16    5.60   10.60
  17  -1 -16   -1.90    9.00
  17  -1 -16    0.90   10.00
 -17  -1  16   -8.40    5.30
 -17  -1  16   -0.60    6.60
  15   1 -14  236.38   17.20
  15   1 -14  218.08   17.20
 -15   1  14  228.18   18.20
 -15   1  14  185.98   25.70
  15   1 -14  202.28   16.70
  15   1 -14  190.98   22.50
  15   1 -14  215.98   16.60
 -15   1  14  213.78   19.30
  15   1 -14  219.88   19.50
 -15   1  14  217.28   17.60
  15   1 -14  217.68   27.00
 -15   1  14  200.78   24.60
 -15   1  14  222.68   25.10
 -15   1  14  209.18   22.70
 -15   1  14  226.08   23.50
 -15   1  14  217.58   17.00
  15   1 -14  251.97   19.90
  15   1 -14  220.28   22.20
  15   1 -14  190.78   24.40
  15   1 -14  153.88   21.00
  15   1 -14  264.57   30.30
  15  -1 -14  249.97   26.70
  15  -1 -14  175.28   25.50
 -15  -1  14  207.48   17.60
  15  -1 -14  170.78   18.80
 -15  -1  14  201.08   15.70
 -15  -1  14  216.98   17.40
  15  -1 -14  234.08   18.50
 -15  -1  14  210.38   17.30
  15  -1 -14  197.58   25.20
  15  -1 -14  192.68   16.50
 -15  -1  14  216.78   16.40
 -15  -1  14  208.48   18.90
  15  -1 -14  200.68   23.50
 -15  -1  14  240.18   26.90
 -15  -1  14  185.78   22.10
 -15  -1  14  232.98   25.50
 -15  -1  14  257.97   28.80
  15  -1 -14  230.98   17.00
  15  -1 -14  250.97   27.90
 -15  -1  14  244.08   18.10
 -15  -1  14  186.58   16.40
  15  -1 -14  199.28   17.40
 -13   1  12   66.69   10.40
 -13   1  12   78.29   14.00
  13   1 -12   59.69    9.30
 -13   1  12   56.09   10.50
 -13   1  12   64.79    9.30
 -13   1  12   66.79   10.80
  13   1 -12   65.89   12.30
  13   1 -12   79.49   15.10
 -13   1  12   49.99   10.50
 -13   1  12   50.89    9.60
 -13   1  12   56.19   13.20
 -13   1  12   52.49   11.70
  13   1 -12   65.79    9.90
  13   1 -12   74.09   12.80
  13   1 -12   76.19   12.10
  13   1 -12   68.19   11.40
  13   1 -12   52.69   12.20
  13   1 -12   51.89   10.40
  13   1 -12   61.79   15.20
  13   1 -12   56.69   11.80
 -13   1  12   63.09   12.70
  13   1 -12   66.19   14.70
  13   1 -12   83.29   15.70
  13   1 -12   55.49   10.00
 -13   1  12   64.69   13.70
 -13   1  12   69.39   12.50
 -13   1  12   71.89    9.70
  13  -1 -12   64.29   14.00
 -13  -1  12   60.79   13.30
 -13  -1  12   53.19   12.50
 -13  -1  12   78.59   13.30
  13  -1 -12   38.10   14.20
 -13  -1  12   71.49   12.70
 -13  -1  12   62.19    9.40
  13  -1 -12   72.99   10.60
  13  -1 -12   86.69   13.20
  13  -1 -12   59.99   13.10
  13  -1 -12   58.49   10.80
  13  -1 -12   87.79   15.70
  13  -1 -12   79.19   10.80
  13  -1 -12   51.49    9.70
 -13  -1  12   79.49   11.90
  13  -1 -12   59.99    9.30
  13  -1 -12   86.19   14.40
 -13  -1  12   45.10    9.50
 -13  -1  12   69.49   11.50
 -13  -1  12   54.99   11.10
  13  -1 -12   39.70   11.30
 -13  -1  12   55.49   11.90
 -13  -1  12   72.89   11.10
  13  -1 -12   60.69    8.80
 -13  -1  12   63.39    9.40
 -13  -1  12   43.30   11.60
 -13  -1  12   57.09   10.30
  13  -1 -12   57.79   12.30
  13  -1 -12   55.49   10.10
  11   1 -10  425.36   25.40
 -11   1  10  467.15   23.00
 -11   1  10  464.05   20.50
  11   1 -10  442.86   22.30
  11   1 -10  447.36   26.20
 -11   1  10  436.76   22.10
 -11   1  10  379.76   25.40
 -11   1  10  471.05   21.20
  11   1 -10  391.66   24.90
  11   1 -10  404.66   23.30
 -11   1  10  415.06   19.50
  11   1 -10  435.16   23.00
  11   1 -10  424.96   22.90
  11   1 -10  438.36   23.50
 -11   1  10  427.46   24.00
  11   1 -10  456.95   27.50
 -11   1  10  434.06   22.30
 -11   1  10  468.75   26.10
  11   1 -10  465.05   20.90
  11   1 -10  494.55   28.40
 -11   1  10  496.85   27.60
  11   1 -10  460.35   21.00
  11   1 -10  459.75   25.40
 -11   1  10  418.26   25.20
 -11   1  10  409.46   25.60
  11   1 -10  477.35   22.90
  11   1 -10  453.65   25.40
  11  -1 -10  427.76   26.50
  11  -1 -10  426.06   22.40
 -11  -1  10  465.05   24.20
 -11  -1  10  420.06   22.30
  11  -1 -10  430.06   26.00
  11  -1 -10  459.95   20.00
 -11  -1  10  450.85   24.70
 -11  -1  10  461.65   22.30
  11  -1 -10  502.95   27.90
 -11  -1  10  442.46   22.80
 -11  -1  10  472.55   21.10
  11  -1 -10  439.46   20.20
 -11  -1  10  403.46   23.70
  11  -1 -10  447.16   24.40
  11  -1 -10  410.76   24.40
  11  -1 -10  470.85   21.10
  11  -1 -10  437.76   25.70
  11  -1 -10  447.46   19.40
 -11  -1  10  446.36   25.90
  11  -1 -10  378.96   24.50
 -11  -1  10  468.25   25.40
 -11  -1  10  457.65   20.80
 -11  -1  10  486.85   27.70
  11  -1 -10  466.35   23.30
  11  -1 -10  426.76   25.70
 -11  -1  10  442.06   22.60
  11  -1 -10  469.95   24.30
 -11  -1  10  501.35   27.90
  11  -1 -10  424.76   21.80
  -9   1   8    1.70    5.40
  -9   1   8    3.40    6.40
  -9   1   8   -2.50    3.70
   9   1  -8    2.60    5.30
  -9   1   8    8.80    5.70
   9   1  -8    1.60    4.60
   9   1  -8    1.80    3.70
   9   1  -8    9.10    5.70
  -9   1   8    9.00    6.40
   9   1  -8   -1.20    4.60
   9   1  -8    6.80    4.80
  -9   1   8    0.10    2.90
  -9   1   8    2.20    4.60
  -9   1   8    5.30    4.00
   9   1  -8    5.10    6.00
  -9   1   8   -3.60    4.70
   9   1  -8    1.30    4.60
   9   1  -8   -1.40    4.20
  -9   1   8    1.00    4.20
   9   1  -8    0.30    3.90
   9   1  -8   -7.50    6.20
   9   1  -8   -3.40    4.40
  -9   1   8    2.30    3.40
  -9   1   8    6.80    6.40
  -9   1   8   -4.40    3.90
   9   1  -8    2.60    6.00
   9   1  -8    4.70    3.80
  -9  -1   8    8.30    6.50
   9  -1  -8   -0.80    4.30
   9  -1  -8    5.60    5.60
  -9  -1   8   -4.00    3.90
   9  -1  -8   -6.00    4.10
  -9  -1   8    3.50    4.60
  -9  -1   8    4.90    3.90
  -9  -1   8   -1.40    5.50
  -9  -1   8    6.00    5.70
  -9  -1   8   13.50    7.00
   9  -1  -8   -0.30    5.10
  -9  -1   8    3.80    4.70
  -9  -1   8    3.40    3.70
   9  -1  -8   -0.60    2.90
  -9  -1   8    1.10    4.60
   9  -1  -8   -5.30    5.30
   9  -1  -8   -0.70    4.70
   9  -1  -8   10.60    5.40
  -9  -1   8    5.80    4.70
   9  -1  -8   -0.20    4.90
   9  -1  -8    6.60    4.60
  -9  -1   8   11.40    5.10
   9  -1  -8    5.00    4.50
  -9  -1   8    8.40    5.50
   9  -1  -8    1.50    4.70
   9  -1  -8   -0.20    3.60
   9  -1  -8   10.30    7.20
   9  -1  -8    0.30    3.10
   7   1  -6   61.59    9.10
   7   1  -6   68.69    7.10
  -7   1   6   56.59    9.60
   7   1  -6   52.79    8.10
  -7   1   6   54.89    8.80
   7   1  -6   84.19   11.40
   7   1  -6   66.29    8.70
   7   1  -6   51.89    9.00
  -7   1   6   60.69    8.00
  -7   1   6   52.79    8.80
   7   1  -6   58.29    8.70
  -7   1   6   47.80    8.60
   7   1  -6   60.19    8.30
   7   1  -6   60.79    7.90
   7   1  -6   43.80    8.40
   7   1  -6   58.19    7.70
   7   1  -6   45.90    8.30
  -7   1   6   62.89    7.40
  -7   1   6   63.59    9.80
  -7   1   6   67.69    8.10
   7   1  -6   52.69    8.60
  -7   1   6   66.99   10.30
   7   1  -6   54.49    7.90
  -7   1   6   51.49    6.00
   7   1  -6   57.99    7.90
  -7   1   6   53.69    8.40
  -7   1   6   61.79    6.10
  -7   1   6   60.89    7.80
   7  -1  -6   60.29    9.10
   7  -1  -6   43.70    8.30
   7  -1  -6   58.79    5.80
  -7  -1   6   57.59    8.30
   7  -1  -6   62.19    6.20
   7  -1  -6   55.99    9.70
  -7  -1   6   64.79    9.50
  -7  -1   6   54.19    9.10
   7  -1  -6   48.30    7.60
   7  -1  -6   55.59    8.80
   7  -1  -6   62.09    6.30
   7  -1  -6   54.59    9.20
   7  -1  -6   64.69    8.10
  -7  -1   6   58.89    8.30
   7  -1  -6   56.29    9.20
  -7  -1   6   42.10    8.10
  -7  -1   6   59.19    9.40
  -7  -1   6   52.39    6.20
  -7  -1   6   72.79    9.50
   7  -1  -6   60.79    7.90
  -7  -1   6   51.79    6.20
  -7  -1   6   54.39    8.90
  -7  -1   6   64.49    8.50
   7  -1  -6   43.20    8.30
  -7  -1   6   42.50    7.00
   7  -1  -6   64.19    8.70
  -7  -1   6   53.09    8.20
   7  -1  -6   65.49    6.70
  -5   1   4 2018.60   57.79
   5   1  -4 2065.89   56.79
  -5   1   4 2086.19   59.29
   5   1  -4 2126.09   57.99
   5   1  -4 2147.19   57.79
   5   1  -4 2100.99   54.09
  -5   1   4 2054.59   58.59
   5   1  -4 2126.89   54.09
   5   1  -4 2089.29   57.09
   5   1  -4 2092.09   58.09
   5   1  -4 2116.59   59.69
   5   1  -4 2094.29   57.99
   5   1  -4 2103.69   58.69
  -5   1   4 2086.89   58.69
   5   1  -4 2098.99   58.19
  -5   1   4 2090.39   57.69
  -5   1   4 2095.79   57.29
  -5   1   4 2112.69   57.29
  -5   1   4 2136.29   59.69
  -5   1   4 2085.99   55.59
  -5   1   4 2083.99   58.69
   5   1  -4 1992.20   58.59
   5   1  -4 2127.09   59.09
  -5   1   4 2036.00   52.99
   5   1  -4 2015.80   56.49
   5   1  -4 2060.69   59.09
  -5   1   4 2090.09   52.79
   5   1  -4 2089.89   57.89
  -5   1   4 2119.29   56.49
   5  -1  -4 2061.39   55.49
  -5  -1   4 2147.89   59.39
   5  -1  -4 2082.89   58.39
  -5  -1   4 2134.29   54.09
  -5  -1   4 2030.10   58.59
  -5  -1   4 2030.60   58.09
   5  -1  -4 2118.99   58.79
  -5  -1   4 2083.29   57.29
  -5  -1   4 2141.89   58.99
   5  -1  -4 1991.10   58.69
   5  -1  -4 2104.69   57.39
  -5  -1   4 1938.11   58.59
   5  -1  -4 2043.70   58.59
   5  -1  -4 2105.69   52.89
  -5  -1   4 2000.70   57.39
  -5  -1   4 2036.20   53.89
   5  -1  -4 2055.19   59.19
   5  -1  -4 2054.09   57.29
  -5  -1   4 2083.59   57.39
   5  -1  -4 2084.99   56.19
  -5  -1   4 2057.99   56.59
   5  -1  -4 2105.99   52.89
  -5  -1   4 2092.29   57.19
  -5  -1   4 2007.80   57.89
   5  -1  -4 2077.29   57.49
   5  -1  -4 2074.99   52.49
   5  -1  -4 1975.50   61.59
   5  -1  -4 2031.40   52.99
   5  -1  -4 2075.99   59.09
  -5  -1   4 1959.60   60.79
  -3   1   2  651.03   21.30
   3   1  -2  672.33   21.00
   3   1  -2  665.73   21.30
  -3   1   2  673.73   21.10
  -3   1   2  722.23   21.20
   3   1  -2  660.03   20.60
   3   1  -2  591.04   18.70
   3   1  -2  659.03   21.30
  -3   1   2  682.73   21.50
  -3   1   2  666.23   19.80
  -3   1   2  696.53   20.90
   3   1  -2  698.33   21.60
   3   1  -2  684.53   21.10
   3   1  -2  693.73   19.00
  -3   1   2  666.73   20.80
   3   1  -2  654.03   21.30
   3   1  -2  675.53   20.70
   3   1  -2  696.73   21.30
   3   1  -2  691.83   21.20
   3   1  -2  604.74   18.70
  -3   1   2  648.24   19.90
  -3   1   2  675.43   21.10
  -3   1   2  624.44   17.90
   3   1  -2  700.73   20.30
  -3   1   2  678.63   20.40
  -3   1   2  643.14   23.00
   3   1  -2  690.73   20.80
  -3   1   2  667.23   20.70
  -3  -1   2  675.63   18.20
  -3  -1   2  709.23   20.20
  -3  -1   2  692.93   21.10
   3  -1  -2  696.43   20.90
   3  -1  -2  688.63   21.50
   3  -1  -2  683.43   20.50
  -3  -1   2  707.13   21.40
   3  -1  -2  683.53   20.90
  -3  -1   2  687.13   21.50
   3  -1  -2  647.04   20.80
  -3  -1   2  686.13   18.30
  -3  -1   2  701.83   21.60
  -3  -1   2  652.83   21.20
   3  -1  -2  675.93   21.10
  -3  -1   2  662.23   20.90
  -3  -1   2  645.64   20.70
  -3  -1   2  674.13   20.60
  -3  -1   2  680.23   20.80
   3  -1  -2  683.53   20.80
   3  -1  -2  658.73   23.20
   3  -1  -2  679.83   21.00
  -3  -1   2  666.43   18.90
   3  -1  -2  683.43   20.80
   3  -1  -2  652.93   19.70
  -3  -1   2  683.83   21.40
   3  -1  -2  658.53   20.80
  -3  -1   2  648.84   20.80
  -1  -1   0    0.00    0.40
  -1  -1   0    0.50    0.40
  -1  -1   0   -0.10    0.50
   1  -1   0    0.20    0.80
  -1  -1   0    0.20    0.90
  -1  -1   0    0.10    0.70
   1  -1   0   -0.30    0.80
   1  -1   0   -1.30    0.70
   1  -1   0    0.00    0.40
  -1   1   2 1701.73   46.90
   1   1  -2 1731.33   46.00
  -1   1   2 1785.92   45.20
   1   1  -2 1767.12   46.40
   1   1  -2 1732.23   49.10
   1   1  -2 1781.32   47.70
   1   1  -2 1775.42   47.00
  -1   1   2 1738.13   46.40
  -1   1   2 1692.03   48.70
   1   1  -2 1753.02   46.20
  -1   1   2 1679.53   46.80
   1   1  -2 1747.53   47.40
   1   1  -2 1708.83   44.20
  -1   1   2 1783.02   47.10
   1   1  -2 1615.34   45.30
  -1   1   2 1782.32   47.20
  -1   1   2 1723.43   46.50
  -1   1   2 1691.23   46.80
  -1   1   2 1766.02   45.00
  -1   1   2 1771.42   46.90
   1   1  -2 1758.02   46.10
   1   1  -2 1720.53   47.00
   1   1  -2 1724.33   46.50
   1   1  -2 1764.92   44.00
  -1   1   2 1749.22   46.30
   1   1  -2 1713.33   45.80
   1  -1  -2 1775.22   46.50
   1  -1  -2 1746.33   43.10
   1  -1  -2 1719.03   47.10
  -1  -1   2 1669.83   44.20
  -1  -1   2 1764.62   44.10
  -1  -1   2 1749.53   45.70
   1  -1  -2 1719.33   46.60
   1  -1  -2 1758.02   46.40
   1  -1  -2 1674.23   46.70
  -1  -1   2 1684.53   46.00
  -1  -1   2 1795.92   46.40
   1  -1  -2 1760.82   44.90
  -1  -1   2 1791.02   47.20
   1  -1  -2 1760.42   46.90
  -1  -1   2 1759.62   43.80
   1  -1  -2 1683.03   46.10
  -1  -1   2 1700.73   47.20
  -1  -1   2 1732.13   46.00
  -1  -1   2 1750.72   45.50
  -1  -1   2 1736.03   46.50
   1  -1  -2 1742.63   45.40
   1  -1  -2 1762.02   45.10
   1  -1  -2 1732.23   46.50
   1  -1  -2 1689.23   47.00
  -1  -1   2 1751.42   44.00
   1  -1  -2 1659.83   46.00
  -1  -1   2 1704.23   46.70
  -1  -1   2 1746.43   47.30
   1  -1  -2 1718.63   47.00
  -3   1   4  787.62   26.20
  -3   1   4  734.03   24.90
   3   1  -4  775.42   24.90
   3   1  -4  814.82   25.20
   3   1  -4  756.02   27.20
  -3   1   4  730.53   20.70
   3   1  -4  794.22   25.40
   3   1  -4  769.82   24.90
   3   1  -4  788.62   28.00
   3   1  -4  742.43   26.50
  -3   1   4  743.83   26.20
  -3   1   4  750.72   25.40
   3   1  -4  748.43   23.20
  -3   1   4  780.12   27.60
  -3   1   4  770.32   23.20
  -3   1   4  754.32   26.80
  -3   1   4  749.03   21.50
  -3   1   4  772.72   27.60
   3   1  -4  741.13   23.30
   3   1  -4  763.22   22.60
   3   1  -4  795.52   26.70
   3   1  -4  781.42   26.70
  -3   1   4  727.73   28.30
  -3   1   4  775.82   23.70
  -3   1   4  751.02   26.40
   3   1  -4  789.62   27.90
   3  -1  -4  758.32   25.40
  -3  -1   4  735.93   26.10
  -3  -1   4  753.52   22.60
  -3  -1   4  747.03   25.00
   3  -1  -4  808.62   27.30
   3  -1  -4  765.82   20.90
  -3  -1   4  771.42   23.40
   3  -1  -4  727.73   25.50
  -3  -1   4  737.33   27.50
  -3  -1   4  779.32   23.30
  -3  -1   4  773.42   26.40
   3  -1  -4  773.02   27.30
   3  -1  -4  784.62   24.20
  -3  -1   4  781.22   24.70
   3  -1  -4  739.53   25.10
   3  -1  -4  800.12   26.60
   3  -1  -4  714.93   23.30
   3  -1  -4  775.72   27.30
   3  -1  -4  755.92   26.10
  -3  -1   4  762.12   22.50
   3  -1  -4  788.02   23.30
  -3  -1   4  743.53   24.00
  -3  -1   4  808.02   27.60
   3  -1  -4  719.83   26.70
   3  -1  -4  763.12   21.50
   3  -1  -4  745.33   26.20
  -3  -1   4  762.42   26.50
  -3  -1   4  758.22   24.80
  -3  -1   4  769.52   26.70
   3  -1  -4  758.32   26.20
  -3  -1   4  738.93   25.90
  -5   1   6  114.89   12.40
   5   1  -6  119.69   10.50
  -5   1   6  119.59   11.90
  -5   1   6   99.89   11.90
  -5   1   6   99.59    8.70
   5   1  -6  113.39    9.70
  -5   1   6  114.19    9.10
  -5   1   6  105.59    6.70
  -5   1   6  114.89    8.50
  -5   1   6  117.39   10.40
   5   1  -6  123.39   11.00
   5   1  -6  124.39    8.00
  -5   1   6  117.29    7.50
  -5   1   6  116.29   12.20
   5   1  -6  150.48   15.40
  -5   1   6  119.79   10.20
  -5   1   6  125.29    9.10
   5   1  -6  129.89   13.10
   5   1  -6  129.89   11.20
  -5   1   6  126.19   13.40
   5   1  -6  156.48   15.40
   5   1  -6  113.29    9.60
  -5   1   6  110.19    8.60
   5   1  -6  116.09    9.80
   5   1  -6  119.59    8.20
  -5   1   6  127.79   13.70
   5   1  -6  117.39   10.30
  -5  -1   6  117.09    8.50
  -5  -1   6  134.99   13.90
   5  -1  -6  128.49   12.80
   5  -1  -6  121.69    9.00
   5  -1  -6  127.99    9.30
  -5  -1   6  124.49   10.20
   5  -1  -6  114.09    8.60
   5  -1  -6  124.69   10.60
   5  -1  -6  111.79    9.50
   5  -1  -6  111.09   12.00
  -5  -1   6  127.89    8.00
  -5  -1   6  120.09    8.70
  -5  -1   6  124.59   11.20
   5  -1  -6  153.68   11.80
   5  -1  -6  109.59   12.70
   5  -1  -6  104.89   11.80
  -5  -1   6  121.99   12.60
   5  -1  -6  123.39   11.10
   5  -1  -6  112.49   11.70
  -5  -1   6  120.99   10.00
  -5  -1   6  128.69   10.00
  -5  -1   6  103.89    8.90
  -5  -1   6  122.49   10.30
  -5  -1   6  122.39   10.30
  -5  -1   6  110.19    7.50
  -5  -1   6  122.89   10.80
   5  -1  -6  111.49    7.50
   5  -1  -6  106.29    9.30
  -5  -1   6  123.19   10.70
  -7   1   8  683.83   30.60
  -7   1   8  751.12   28.70
   7   1  -8  695.83   30.70
   7   1  -8  721.03   31.60
   7   1  -8  783.92   30.80
  -7   1   8  727.33   25.40
  -7   1   8  698.73   26.90
   7   1  -8  699.33   30.70
  -7   1   8  768.52   33.80
   7   1  -8  736.23   33.70
   7   1  -8  781.32   30.40
  -7   1   8  686.83   31.90
   7   1  -8  741.83   30.30
  -7   1   8  693.33   24.10
  -7   1   8  755.72   32.60
  -7   1   8  744.03   30.40
   7   1  -8  726.73   32.00
  -7   1   8  718.53   27.40
  -7   1   8  680.63   30.90
   7   1  -8  680.43   29.40
   7   1  -8  729.53   26.30
   7   1  -8  715.63   32.20
   7   1  -8  685.43   28.40
  -7   1   8  704.03   28.20
  -7   1   8  729.33   30.50
  -7   1   8  723.83   26.80
   7   1  -8  642.14   26.90
  -7   1   8  757.32   30.40
   7  -1  -8  728.13   26.90
  -7  -1   8  734.33   27.20
   7  -1  -8  724.13   27.30
   7  -1  -8  741.53   32.60
   7  -1  -8  685.23   29.90
  -7  -1   8  713.23   29.10
   7  -1  -8  702.93   31.20
   7  -1  -8  715.53   30.80
   7  -1  -8  700.03   25.00
  -7  -1   8  721.93   25.90
  -7  -1   8  684.83   31.00
   7  -1  -8  717.93   32.20
  -7  -1   8  741.23   29.40
   7  -1  -8  727.73   30.90
  -7  -1   8  719.63   27.30
  -7  -1   8  701.03   32.30
  -7  -1   8  722.23   28.10
  -7  -1   8  746.23   32.60
  -7  -1   8  697.23   29.10
   7  -1  -8  783.72   29.30
  -7  -1   8  731.63   26.10
   7  -1  -8  730.33   30.90
  -7  -1   8  729.63   29.60
  -7  -1   8  642.24   29.80
  -7  -1   8  741.83   31.80
   7  -1  -8  672.83   27.90
   7  -1  -8  721.93   32.30
   7  -1  -8  736.93   31.10
  -9   1  10  179.78   15.40
  -9   1  10  204.58   13.70
   9   1 -10  208.18   16.50
   9   1 -10  184.38   14.80
   9   1 -10  193.38   16.60
   9   1 -10  190.38   20.70
  -9   1  10  198.28   20.90
   9   1 -10  207.98   16.40
  -9   1  10  213.98   12.30
  -9   1  10  186.88   20.30
   9   1 -10  196.28   13.10
  -9   1  10  202.98   16.40
   9   1 -10  175.98   13.90
  -9   1  10  180.68   14.00
   9   1 -10  183.48   21.10
   9   1 -10  194.38   16.10
  -9   1  10  203.58   17.60
  -9   1  10  182.28   13.40
  -9   1  10  186.38   13.80
  -9   1  10  209.98   21.90
   9   1 -10  202.08   16.60
  -9   1  10  162.08   18.60
   9   1 -10  195.68   17.10
   9   1 -10  181.98   20.80
   9   1 -10  184.08   13.10
  -9   1  10  211.98   16.30
  -9   1  10  180.18   12.50
  -9   1  10  190.18   14.50
   9   1 -10  180.78   19.70
   9  -1 -10  186.78   20.30
   9  -1 -10  178.08   20.50
  -9  -1  10  188.58   16.70
  -9  -1  10  202.28   14.60
  -9  -1  10  213.68   17.20
  -9  -1  10  210.98   18.20
   9  -1 -10  197.18   17.20
  -9  -1  10  174.98   18.80
   9  -1 -10  208.78   13.10
  -9  -1  10  193.98   14.00
  -9  -1  10  188.48   15.20
  -9  -1  10  211.58   14.30
   9  -1 -10  189.48   14.30
  -9  -1  10  184.68   13.60
   9  -1 -10  213.98   17.90
   9  -1 -10  170.18   13.90
   9  -1 -10  206.68   14.80
   9  -1 -10  171.18   18.70
  -9  -1  10  193.18   15.50
   9  -1 -10  201.08   16.70
  -9  -1  10  192.08   12.90
   9  -1 -10  186.28   16.60
   9  -1 -10  225.88   15.60
   9  -1 -10  180.08   13.50
   9  -1 -10  178.48   19.70
  -9  -1  10  202.88   15.40
  -9  -1  10  181.28   14.80
  -9  -1  10  164.58   12.50
  11   1 -12   38.00   10.70
  11   1 -12   37.80    9.80
  11   1 -12   41.80    9.60
  11   1 -12   44.40    8.20
 -11   1  12   16.80    9.30
  11   1 -12   35.40    9.40
  11   1 -12   29.10    7.30
 -11   1  12   17.40    6.50
  11   1 -12   27.90   11.90
 -11   1  12   59.69   11.20
 -11   1  12   46.30    9.00
 -11   1  12   37.20    8.70
  11   1 -12   37.50    9.50
 -11   1  12   36.70    7.90
  11   1 -12   44.30   12.60
 -11   1  12   28.10    8.00
  11   1 -12   37.00    8.60
 -11   1  12   44.70    9.40
  11   1 -12   45.20    9.20
  11   1 -12   28.90    9.30
 -11   1  12   27.60    6.60
 -11   1  12   41.70    9.60
 -11   1  12   41.00   10.60
 -11   1  12   29.60   10.90
  11   1 -12   30.00    9.40
 -11   1  12   15.90    8.80
  11   1 -12   41.10   11.70
 -11   1  12   34.40   10.90
  11  -1 -12   41.30   11.10
 -11  -1  12   48.20    9.50
  11  -1 -12   52.19   10.30
  11  -1 -12   45.90    9.50
  11  -1 -12   25.60   10.80
 -11  -1  12   37.70    8.50
 -11  -1  12   32.00    8.00
 -11  -1  12   47.60   10.50
  11  -1 -12   37.90    7.70
 -11  -1  12   35.90   11.20
 -11  -1  12   42.90   11.20
 -11  -1  12   49.30    9.50
  11  -1 -12   38.50   11.20
 -11  -1  12   31.30   10.00
 -11  -1  12    2.30    6.60
  11  -1 -12   47.20   10.50
  11  -1 -12   45.20    9.90
 -11  -1  12   31.80    8.00
  11  -1 -12   20.20    9.20
 -11  -1  12   41.10    7.40
  11  -1 -12   40.20    8.60
  11  -1 -12   31.90    9.80
 -11  -1  12   44.60   11.30
 -11  -1  12   41.00    9.20
  11  -1 -12   40.10   11.50
  11  -1 -12   31.40    8.30
 -11  -1  12   26.00    6.90
 -13   1  14   43.60   13.30
 -13   1  14   44.60   11.00
  13   1 -14   29.70   10.70
 -13   1  14   40.40   10.20
 -13   1  14   30.80   12.50
  13   1 -14   37.20   10.30
  13   1 -14   13.30    9.10
  13   1 -14   30.90    8.30
  13   1 -14   22.20    8.60
  13   1 -14   19.80   12.20
  13   1 -14   22.30   11.60
  13   1 -14   43.50    9.20
  13   1 -14   21.40    8.30
 -13   1  14   27.60    7.50
  13   1 -14   43.90   12.00
 -13   1  14   33.30    8.20
  13   1 -14   12.00    9.00
 -13   1  14   32.60   10.50
 -13   1  14   27.10    9.80
 -13   1  14   47.90   13.30
  13   1 -14   27.20    8.40
 -13   1  14   26.40    7.70
 -13   1  14   22.60    8.10
  13   1 -14   18.20   11.70
  13  -1 -14   18.80    9.90
 -13  -1  14   27.60    8.40
  13  -1 -14    9.90    7.30
 -13  -1  14   38.70   11.80
 -13  -1  14   18.40    8.00
 -13  -1  14   13.80    7.60
 -13  -1  14   25.20    7.60
 -13  -1  14   40.50    8.40
 -13  -1  14   27.60    8.70
 -13  -1  14   52.19   14.10
 -13  -1  14   58.49   15.50
  13  -1 -14   54.89   11.00
  13  -1 -14   28.30   12.40
  13  -1 -14   27.70    8.90
  13  -1 -14   48.20   14.60
  13  -1 -14   37.10    9.60
  13  -1 -14   26.40    8.60
  13  -1 -14   24.50   10.70
 -13  -1  14   28.20    9.50
 -13  -1  14   27.40    8.40
  13  -1 -14   32.20   12.00
 -13  -1  14    8.20    6.90
 -15   1  16  129.09   18.00
 -15   1  16  102.39   20.30
  15   1 -16   90.29   13.70
  15   1 -16   80.29   15.80
 -15   1  16   99.89   17.40
  15   1 -16   84.79   17.70
 -15   1  16  115.09   20.20
  15   1 -16  128.19   22.90
  15   1 -16  143.09   25.30
 -15   1  16  144.99   23.50
  15   1 -16   98.19   19.60
 -15   1  16   89.89   16.30
  15   1 -16  112.59   18.00
 -15   1  16  114.59   15.00
  15   1 -16  122.79   15.50
  15   1 -16   96.69   18.10
  15  -1 -16  105.29   20.50
 -15  -1  16  104.09   17.70
  15  -1 -16  100.19   15.40
 -15  -1  16  118.59   16.40
 -15  -1  16   97.39   14.00
 -15  -1  16  115.09   19.60
  15  -1 -16   92.59   19.70
 -15  -1  16   98.89   20.40
  15  -1 -16   91.39   19.20
 -15  -1  16  148.69   22.70
  15  -1 -16   83.89   18.00
  15  -1 -16   98.39   15.80
 -15  -1  16  111.59   15.90
 -15  -1  16  122.39   16.90
  15  -1 -16  132.29   17.90
  15  -1 -16  115.39   20.20
  17   1 -18   57.59   18.90
 -17   1  18   96.49   21.30
  17   1 -18   70.39   20.80
  17   1 -18   66.19   18.20
 -17   1  18   69.89   15.10
 -17   1  18   85.99   17.10
 -17   1  18   83.29   19.90
  17   1 -18  108.39   20.30
 -17   1  18   77.79   19.60
 -17   1  18   96.39   18.10
  17   1 -18   78.59   18.60
 -17  -1  18  126.99   23.40
  17  -1 -18   72.69   15.10
 -17  -1  18  105.19   21.30
  17  -1 -18   81.09   20.30
  17  -1 -18   95.59   19.30
  17  -1 -18   48.70   16.60
 -17  -1  18   86.79   17.20
  17  -1 -18   98.49   16.80
  17  -1 -18  106.89   21.80
 -17  -1  18   97.89   22.40
  17  -1 -18   83.49   21.10
  19   1 -20   -9.40   12.10
  19   1 -20   17.30   13.50
 -19   1  20   -5.40   10.30
  19   1 -20   -5.60   12.30
  19   1 -20    8.60   13.10
 -19   1  20   10.10   12.80
 -19   1  20   -3.80   10.60
  19   1 -20    0.90   11.50
 -19  -1  20   19.10   17.40
  19  -1 -20  -10.90   10.60
  19  -1 -20  -19.40    8.70
  19  -1 -20   -8.30    9.90
 -19  -1  20  -17.50    8.70
 -19  -1  20   -4.40   10.10
  19  -1 -20   10.40   15.50
  19  -1 -20    8.50   13.90
  21   1 -22  135.19   28.50
 -21   1  22  206.88   36.30
 -21   1  22  240.68   35.60
 -21   1  22  231.58   35.60
  21   1 -22  178.68   30.00
  21   1 -22  276.47   35.70
  21   1 -22  155.18   31.30
  21   1 -22  131.79   29.20
 -21  -1  22  173.78   30.90
  21  -1 -22  191.48   34.30
 -21  -1  22  200.88   31.60
  21  -1 -22  175.48   28.30
  21  -1 -22  196.68   37.60
  21  -1 -22  204.98   34.40
 -21  -1  22  174.98   33.10
  23   1 -24  183.58   29.30
 -23   1  24  220.78   33.60
 -23   1  24  182.58   34.50
  23   1 -24  138.09   28.40
  23   1 -24  224.18   42.80
  23   1 -24  206.68   34.80
  23  -1 -24  162.98   30.60
  23  -1 -24  176.18   32.60
  23  -1 -24  212.88   38.50
 -23  -1  24  194.78   36.70
 -23  -1  24  211.38   35.50
  23  -1 -24  157.98   31.10
 -23  -1  24  181.78   31.30
  24   2 -23   40.20   22.00
  24   2 -23   25.30   16.70
 -24   2  23   28.30   18.30
  24   2 -23   16.20   15.50
 -24   2  23   10.80   17.70
 -24   2  23   22.90   19.50
  24   2 -23   -8.20   14.60
  24  -2 -23   20.60   18.80
  24  -2 -23   23.10   17.60
 -24  -2  23   31.90   14.90
  24  -2 -23   55.69   19.80
 -24  -2  23    0.70   14.10
  24  -2 -23   24.60   16.60
 -22   2  21   64.79   21.20
  22   2 -21   54.09   22.40
  22   2 -21   44.10   20.40
  22   2 -21   55.29   19.40
 -22   2  21    6.60   14.10
  22   2 -21   23.80   16.40
  22   2 -21   24.00   14.50
 -22   2  21   33.80   19.40
  22  -2 -21   45.80   19.60
 -22  -2  21   40.20   18.00
  22  -2 -21   29.20   17.90
  22  -2 -21   10.20   14.20
 -22  -2  21   32.40   17.00
 -22  -2  21   20.80   15.40
  22  -2 -21   35.00   19.60
 -22  -2  21   53.79   16.50
  20   2 -19    3.00   13.20
 -20   2  19   10.50   10.40
 -20   2  19  -18.10   10.30
 -20   2  19   38.40   17.70
 -20   2  19   17.60   11.80
  20   2 -19   18.20   15.30
 -20   2  19    5.10   10.20
  20   2 -19   14.80   13.50
 -20   2  19   18.20   11.60
  20   2 -19   22.00   13.00
  20   2 -19   12.20   15.10
  20  -2 -19   42.10   28.00
  20  -2 -19   13.90   10.30
  20  -2 -19   16.40   13.30
 -20  -2  19   31.90   14.10
 -20  -2  19    1.80   10.10
  20  -2 -19   12.50   10.60
 -20  -2  19   11.20   12.40
 -20  -2  19    4.00   13.60
  20  -2 -19   -4.50   12.30
  20  -2 -19   25.90   16.70
  18   2 -17  386.56   33.40
  18   2 -17  354.96   38.40
  18   2 -17  409.56   41.30
 -18   2  17  398.56   32.40
  18   2 -17  381.76   31.50
 -18   2  17  484.75   32.70
  18   2 -17  401.86   29.90
  18   2 -17  376.06   31.90
 -18   2  17  394.66   33.10
 -18   2  17  382.96   29.10
 -18   2  17  378.06   34.00
 -18   2  17  430.06   30.90
 -18  -2  17  384.66   32.10
  18  -2 -17  392.06   34.80
  18  -2 -17  419.16   34.20
  18  -2 -17  393.36   33.80
  18  -2 -17  398.16   33.30
 -18  -2  17  448.86   29.10
  18  -2 -17  431.36   29.20
 -18  -2  17  444.66   35.10
 -18  -2  17  417.46   31.40
  18  -2 -17  420.96   29.00
  18  -2 -17  353.66   29.90
 -18  -2  17  411.66   31.30
 -18  -2  17  456.55   30.90
  16   2 -15  373.76   28.90
 -16   2  15  327.37   26.00
 -16   2  15  392.16   23.30
  16   2 -15  380.46   30.60
  16   2 -15  322.37   20.10
 -16   2  15  301.27   24.40
  16   2 -15  334.57   28.70
 -16   2  15  363.96   26.90
 -16   2  15  319.57   27.80
 -16   2  15  314.17   28.30
  16   2 -15  323.67   26.80
 -16   2  15  348.87   27.80
  16   2 -15  319.17   33.70
  16   2 -15  346.17   24.50
  16   2 -15  328.97   24.90
  16   2 -15  387.36   26.80
 -16   2  15  381.36   21.80
  16   2 -15  338.07   20.40
  16  -2 -15  346.37   29.00
  16  -2 -15  285.67   22.80
 -16  -2  15  338.27   26.50
 -16  -2  15  333.37   27.80
  16  -2 -15  383.26   30.40
  16  -2 -15  320.77   25.50
  16  -2 -15  306.17   32.60
 -16  -2  15  323.17   28.90
 -16  -2  15  317.47   25.70
 -16  -2  15  329.37   26.40
  16  -2 -15  328.57   28.70
 -16  -2  15  353.36   22.30
 -16  -2  15  341.87   23.60
 -16  -2  15  314.97   21.60
 -16  -2  15  311.47   27.40
  16  -2 -15  337.97   23.90
  14   2 -13  308.27   32.10
 -14   2  13  296.07   25.20
  14   2 -13  278.77   24.40
  14   2 -13  300.17   23.60
 -14   2  13  306.37   23.90
  14   2 -13  245.58   19.90
  14   2 -13  242.28   20.60
  14   2 -13  295.97   20.20
 -14   2  13  247.78   29.80
  14   2 -13  214.28   19.50
 -14   2  13  250.47   16.70
 -14   2  13  304.77   30.30
 -14   2  13  302.87   22.80
  14   2 -13  293.87   20.50
 -14   2  13  260.67   20.30
 -14   2  13  265.97   18.30
 -14   2  13  283.77   15.60
 -14   2  13  263.47   19.80
  14   2 -13  303.67   17.60
  14   2 -13  308.07   23.90
  14   2 -13  276.37   24.40
  14   2 -13  265.57   16.90
 -14   2  13  295.67   16.70
  14  -2 -13  260.77   20.00
 -14  -2  13  273.47   22.30
  14  -2 -13  300.97   17.50
 -14  -2  13  305.17   18.90
 -14  -2  13  275.87   16.70
  14  -2 -13  295.17   22.40
 -14  -2  13  256.07   27.30
  14  -2 -13  285.67   18.90
 -14  -2  13  292.87   20.90
  14  -2 -13  282.07   15.40
  14  -2 -13  270.57   15.90
  14  -2 -13  280.87   23.60
 -14  -2  13  275.97   20.30
 -14  -2  13  287.77   18.50
  14  -2 -13  281.07   20.60
 -14  -2  13  324.17   22.40
 -14  -2  13  286.77   22.10
  14  -2 -13  290.97   20.90
 -14  -2  13  264.57   16.60
 -14  -2  13  306.27   25.70
  14  -2 -13  283.47   24.50
  14  -2 -13  266.87   16.50
  14  -2 -13  258.17   28.20
  14  -2 -13  265.17   22.60
 -14  -2  13  251.67   19.20
 -14  -2  13  314.77   23.80
  12   2 -11   13.30    7.00
  12   2 -11   10.30    8.30
 -12   2  11   26.10    9.40
 -12   2  11   17.10    7.50
 -12   2  11   21.90    7.30
  12   2 -11    7.30    4.50
  12   2 -11   18.60    7.90
 -12   2  11    8.30    7.20
  12   2 -11   18.50    7.30
  12   2 -11   10.80    4.70
  12   2 -11    7.00    6.60
  12   2 -11   13.30    8.60
  12   2 -11   20.00    7.60
  12   2 -11   18.20    9.20
 -12   2  11   17.60    7.80
  12   2 -11    0.00    4.70
  12   2 -11   20.40    8.20
 -12   2  11   10.00    7.30
 -12   2  11   13.00    8.50
 -12   2  11   10.80    4.60
 -12   2  11   16.50    6.80
 -12   2  11   -4.80    3.40
  12   2 -11    6.20    6.20
 -12   2  11   25.50    6.50
  12   2 -11    9.40    6.80
  12   2 -11   14.80    6.50
 -12   2  11   27.40    7.40
  12  -2 -11    7.30    6.90
  12  -2 -11   14.40    6.80
 -12  -2  11   10.80    5.10
  12  -2 -11   26.20    7.40
 -12  -2  11   16.00    8.30
 -12  -2  11    6.70    6.50
 -12  -2  11   14.60    7.70
 -12  -2  11    9.60    4.80
  12  -2 -11   10.50    6.30
 -12  -2  11   21.40    9.20
 -12  -2  11   18.10    5.30
 -12  -2  11   11.10    7.60
 -12  -2  11   19.90    8.30
 -12  -2  11   14.10    7.10
 -12  -2  11    2.90    5.80
  12  -2 -11   30.30   10.40
  12  -2 -11   12.80    5.20
  12  -2 -11   13.60    7.10
  12  -2 -11    5.10    7.40
 -12  -2  11   12.00    4.80
  12  -2 -11   21.20   10.20
  12  -2 -11    3.40    7.00
  12  -2 -11   11.20    8.00
 -12  -2  11    5.40    5.40
  12  -2 -11   24.70    5.70
 -12  -2  11    6.70    7.40
 -10   2   9  740.53   31.30
 -10   2   9  716.83   33.60
 -10   2   9  736.33   31.50
  10   2  -9  763.12   32.50
 -10   2   9  734.03   33.20
  10   2  -9  756.92   31.30
 -10   2   9  728.33   25.80
 -10   2   9  786.52   36.30
  10   2  -9  803.82   33.70
 -10   2   9  749.53   25.10
  10   2  -9  742.63   29.30
 -10   2   9  754.72   28.20
  10   2  -9  690.53   33.40
 -10   2   9  670.23   32.60
 -10   2   9  748.83   29.30
 -10   2   9  751.62   31.20
  10   2  -9  796.72   27.00
 -10   2   9  755.62   34.60
  10   2  -9  747.13   33.00
  10   2  -9  798.72   36.40
 -10   2   9  807.52   35.50
  10   2  -9  744.53   32.50
  10   2  -9  754.82   33.20
  10   2  -9  703.83   31.30
  10   2  -9  782.12   31.80
  10   2  -9  735.43   34.60
  10   2  -9  797.92   33.40
  10   2  -9  781.52   35.30
 -10  -2   9  723.13   31.50
 -10  -2   9  788.52   32.80
  10  -2  -9  803.72   35.20
 -10  -2   9  812.22   28.30
 -10  -2   9  700.03   33.10
  10  -2  -9  757.12   25.20
 -10  -2   9  786.72   35.40
  10  -2  -9  694.13   33.40
  10  -2  -9  760.82   29.20
  10  -2  -9  766.72   26.30
  10  -2  -9  751.22   33.80
  10  -2  -9  756.82   31.60
  10  -2  -9  725.43   33.70
  10  -2  -9  745.43   25.50
 -10  -2   9  794.22   34.70
 -10  -2   9  784.12   31.90
  10  -2  -9  758.72   24.60
 -10  -2   9  843.62   36.40
  10  -2  -9  713.83   30.30
 -10  -2   9  784.62   32.70
 -10  -2   9  774.72   33.00
 -10  -2   9  748.13   33.60
 -10  -2   9  733.03   26.30
 -10  -2   9  682.53   31.30
 -10  -2   9  788.92   26.70
  10  -2  -9  738.43   31.40
  10  -2  -9  756.42   35.00
  10  -2  -9  715.13   33.60
  10  -2  -9  644.94   32.70
  10  -2  -9  716.73   31.10
   8   2  -7   93.09   10.60
   8   2  -7   77.39   12.40
  -8   2   7  110.69   11.90
  -8   2   7   86.69   10.60
  -8   2   7   91.89   12.20
  -8   2   7   91.49   12.10
  -8   2   7  100.69   12.20
   8   2  -7   89.39    8.00
  -8   2   7   84.29    9.40
   8   2  -7   90.89   10.70
   8   2  -7  114.69   13.20
  -8   2   7  104.49    8.60
   8   2  -7  100.19   11.20
  -8   2   7   98.09    6.10
   8   2  -7  108.59   12.30
  -8   2   7   86.99   11.00
   8   2  -7  102.59   11.50
  -8   2   7  110.09   13.80
   8   2  -7   95.99    7.10
  -8   2   7   92.89   10.50
   8   2  -7  107.09   12.80
   8   2  -7  101.69   12.00
  -8   2   7  105.19   12.30
   8   2  -7  118.39   14.90
   8   2  -7   89.59   11.80
  -8   2   7  102.89   13.90
   8   2  -7  105.99   12.30
   8   2  -7   97.59   12.10
  -8  -2   7  118.79   14.00
   8  -2  -7  109.99   13.20
  -8  -2   7   99.19    7.20
   8  -2  -7   86.69   12.20
   8  -2  -7   86.79   10.60
  -8  -2   7   98.19   11.70
  -8  -2   7  130.79   14.30
   8  -2  -7   97.89    6.40
  -8  -2   7  106.49   12.80
  -8  -2   7   95.19   11.80
   8  -2  -7   89.49    7.00
  -8  -2   7   94.99   10.90
  -8  -2   7  104.19   11.90
   8  -2  -7   89.69    5.80
   8  -2  -7   93.09   12.10
  -8  -2   7   97.49    7.20
  -8  -2   7  106.69   13.70
   8  -2  -7   97.89   12.80
   8  -2  -7   96.69   12.50
   8  -2  -7   88.49   10.60
   8  -2  -7   86.59   11.80
  -8  -2   7   96.59   11.80
   8  -2  -7   92.79   12.70
  -8  -2   7   99.09   11.50
   8  -2  -7  106.39   10.90
  -8  -2   7   95.89   11.50
   8  -2  -7  120.99   12.50
   8  -2  -7   88.09    9.50
   6   2  -5   34.10    3.90
  -6   2   5   37.20    6.60
   6   2  -5   34.00    6.90
   6   2  -5   35.10    6.40
  -6   2   5   51.59    7.60
  -6   2   5   34.20    2.80
   6   2  -5   44.40    7.50
  -6   2   5   38.80    5.60
  -6   2   5   33.00    7.00
   6   2  -5   39.30    7.20
   6   2  -5   35.80    4.10
   6   2  -5   49.50    7.80
   6   2  -5   44.80    8.50
   6   2  -5   38.20    6.20
  -6   2   5   36.70    7.20
   6   2  -5   28.10    6.80
   6   2  -5   47.10    8.30
   6   2  -5   26.50    7.10
  -6   2   5   30.40    6.20
   6   2  -5   31.50    6.30
   6   2  -5   41.30    8.30
  -6   2   5   43.70    7.70
   6   2  -5   43.80    7.80
  -6   2   5   38.00    7.10
  -6   2   5   35.90    7.40
   6   2  -5   33.00    7.00
  -6   2   5   31.20    6.80
  -6   2   5   36.00    3.60
  -6   2   5   36.20    7.80
   6  -2  -5   26.60    6.20
  -6  -2   5   47.90    8.10
   6  -2  -5   37.50    5.80
   6  -2  -5   38.10    6.60
  -6  -2   5   33.80    4.00
   6  -2  -5   34.80    7.00
   6  -2  -5   33.50    7.70
  -6  -2   5   35.30    7.40
   6  -2  -5   31.80    6.10
   6  -2  -5   42.90    6.30
   6  -2  -5   37.30    7.20
  -6  -2   5   37.70    6.50
  -6  -2   5   33.20    6.60
   6  -2  -5   50.69    8.30
  -6  -2   5   46.50    7.20
   6  -2  -5   46.20    7.80
  -6  -2   5   34.30    6.70
   6  -2  -5   43.40    7.80
  -6  -2   5   27.00    6.90
   6  -2  -5   39.30    3.80
   6  -2  -5   39.80    2.70
  -6  -2   5   33.80    7.10
  -6  -2   5   22.50    6.00
   6  -2  -5   33.40    3.00
   6  -2  -5   24.80    5.70
  -6  -2   5   30.40    6.00
  -6  -2   5   32.50    6.80
  -6  -2   5   36.70    4.20
   4   2  -3 1120.49   35.20
   4   2  -3 1120.69   35.50
  -4   2   3 1130.39   33.60
  -4   2   3 1156.48   33.50
  -4   2   3 1148.19   34.70
  -4   2   3 1127.29   35.40
  -4   2   3 1150.78   35.80
  -4   2   3 1123.29   35.20
  -4   2   3 1163.58   35.80
   4   2  -3 1153.48   36.10
   4   2  -3 1111.39   33.90
  -4   2   3 1160.28   35.00
   4   2  -3 1155.78   35.80
  -4   2   3 1153.18   34.70
   4   2  -3 1177.18   35.30
   4   2  -3 1150.58   36.60
   4   2  -3 1125.69   35.90
   4   2  -3 1144.49   34.10
  -4   2   3 1151.68   36.00
   4   2  -3 1138.69   35.70
   4   2  -3 1126.69   32.40
  -4   2   3 1131.69   32.80
  -4   2   3 1110.59   35.30
   4   2  -3 1182.08   34.30
   4   2  -3 1192.28   36.60
  -4   2   3 1187.58   36.30
   4   2  -3 1176.08   29.10
  -4   2   3 1098.19   30.50
   4   2  -3 1152.48   29.40
   4   2  -3 1073.99   35.20
   4  -2  -3 1203.78   35.80
  -4  -2   3 1127.29   33.90
   4  -2  -3 1143.99   34.60
  -4  -2   3 1128.39   35.80
   4  -2  -3 1136.09   35.70
   4  -2  -3 1121.79   35.10
  -4  -2   3 1176.98   29.20
  -4  -2   3 1190.08   35.70
   4  -2  -3 1157.18   35.90
   4  -2  -3 1078.49   34.80
   4  -2  -3 1147.29   35.10
  -4  -2   3 1148.79   29.40
   4  -2  -3 1174.78   33.50
   4  -2  -3 1135.39   34.30
  -4  -2   3 1153.38   36.20
  -4  -2   3 1088.79   34.90
  -4  -2   3 1108.29   32.20
   4  -2  -3 1119.99   35.70
  -4  -2   3 1171.48   36.40
  -4  -2   3 1136.39   35.60
   4  -2  -3 1152.88   35.00
  -4  -2   3 1162.78   35.60
  -4  -2   3 1169.28   35.40
  -4  -2   3 1146.09   34.90
   4  -2  -3 1139.99   30.50
   4  -2  -3 1141.99   33.50
  -4  -2   3 1188.48   36.10
  -4  -2   3 1143.69   33.70
   2   2  -3   66.99    7.60
   2   2  -3   59.09    7.40
  -2   2   3   53.79    5.00
   2   2  -3   58.09    7.00
  -2   2   3   53.09    4.20
  -2   2   3   51.69    7.10
   2   2  -3   44.50    7.00
  -2   2   3   54.19    7.30
  -2   2   3   49.99    7.10
   2   2  -3   62.09    7.60
   2   2  -3   51.39    7.60
  -2   2   3   48.50    5.40
   2   2  -3   59.79    8.30
   2   2  -3   49.80    3.60
  -2   2   3   49.50    3.50
  -2   2   3   54.99    7.40
  -2   2   3   62.19    7.50
   2   2  -3   76.49    9.40
  -2   2   3   70.29    8.20
   2   2  -3   55.69    4.00
  -2   2   3   47.00    3.60
   2   2  -3   60.19    8.20
  -2   2   3   60.49    7.60
   2   2  -3   59.89    5.90
   2   2  -3   59.19    5.40
  -2   2   3   60.09    5.60
  -2   2   3   47.70    6.60
  -2   2   3   74.19    8.40
  -2   2   3   58.49    7.00
   2   2  -3   49.40    7.00
   2  -2  -3   65.19    8.00
  -2  -2   3   65.79    7.50
   2  -2  -3   62.99    5.50
  -2  -2   3   54.79    7.90
   2  -2  -3   52.29    7.40
  -2  -2   3   44.70    7.00
  -2  -2   3   57.09    5.40
   2  -2  -3   68.89    7.40
  -2  -2   3   41.00    5.90
   2  -2  -3   52.49    6.70
  -2  -2   3   54.59    7.70
   2  -2  -3   55.19    7.20
  -2  -2   3   53.39    7.50
   2  -2  -3   75.19    7.10
   2  -2  -3   66.79    7.30
  -2  -2   3   45.50    7.00
  -2  -2   3   49.30    3.90
   2  -2  -3   57.69    5.60
   2  -2  -3   56.79    3.90
  -2  -2   3   55.29    3.60
   2  -2  -3   44.80    6.20
   2  -2  -3   41.50    6.50
   2  -2  -3   54.69    4.90
   2  -2  -3   54.79    3.40
  -2  -2   3   51.29    6.70
  -2  -2   3   46.20    6.60
  -4   2   5 1927.51   51.79
   4   2  -5 1950.20   51.29
   4   2  -5 2017.40   58.69
  -4   2   5 1902.41   49.20
  -4   2   5 1921.71   52.49
   4   2  -5 1910.81   54.39
   4   2  -5 1926.51   58.69
  -4   2   5 1971.20   50.19
  -4   2   5 1879.91   56.19
  -4   2   5 1930.31   57.69
   4   2  -5 1938.31   56.19
  -4   2   5 1999.40   59.09
   4   2  -5 1891.61   57.59
  -4   2   5 1898.21   52.59
  -4   2   5 1920.11   58.09
   4   2  -5 1945.11   59.49
   4   2  -5 1895.21   57.29
   4   2  -5 1949.90   56.79
   4   2  -5 1991.00   63.09
  -4   2   5 1961.30   56.89
  -4   2   5 1937.41   57.39
  -4   2   5 1872.41   58.49
  -4   2   5 1873.41   57.49
  -4   2   5 1824.32   55.69
   4   2  -5 1923.81   56.39
   4   2  -5 1970.40   54.29
  -4   2   5 1819.92   57.29
  -4  -2   5 1997.60   54.09
  -4  -2   5 1961.60   51.09
  -4  -2   5 1933.91   50.79
   4  -2  -5 1956.90   52.39
   4  -2  -5 1952.30   57.79
   4  -2  -5 1861.21   49.10
   4  -2  -5 1969.70   51.69
   4  -2  -5 1907.91   57.39
  -4  -2   5 1979.70   56.79
  -4  -2   5 1881.51   56.29
   4  -2  -5 1892.11   56.09
  -4  -2   5 1855.51   57.19
   4  -2  -5 1959.60   55.69
   4  -2  -5 1956.30   57.39
  -4  -2   5 1981.70   56.59
   4  -2  -5 1945.11   50.19
  -4  -2   5 1921.11   50.39
   4  -2  -5 1911.41   58.29
  -4  -2   5 1983.40   55.59
   4  -2  -5 1852.81   57.89
   4  -2  -5 1933.51   52.49
  -4  -2   5 1945.51   50.19
   4  -2  -5 1926.71   56.19
  -4  -2   5 1958.10   57.99
   4  -2  -5 1919.61   56.49
   4  -2  -5 1902.51   57.59
  -4  -2   5 1930.01   56.09
  -4  -2   5 1933.61   58.09
  -4  -2   5 1905.51   58.29
  -4  -2   5 1869.51   57.09
  -6   2   7  495.85   24.10
  -6   2   7  487.35   19.80
  -6   2   7  471.05   22.10
   6   2  -7  497.95   23.50
   6   2  -7  451.65   21.10
   6   2  -7  500.45   23.70
  -6   2   7  462.45   22.90
  -6   2   7  483.75   18.40
  -6   2   7  490.65   23.30
  -6   2   7  442.86   24.10
   6   2  -7  476.25   23.90
  -6   2   7  467.15   23.30
   6   2  -7  473.55   21.20
   6   2  -7  487.35   17.50
   6   2  -7  481.75   23.00
   6   2  -7  455.85   21.90
  -6   2   7  463.65   23.30
   6   2  -7  483.25   25.00
  -6   2   7  496.25   24.80
   6   2  -7  470.45   23.50
  -6   2   7  458.65   18.90
   6   2  -7  514.65   25.40
   6   2  -7  481.35   23.60
  -6   2   7  473.45   23.60
  -6   2   7  469.65   21.70
   6   2  -7  457.75   21.30
  -6   2   7  479.55   17.40
  -6   2   7  457.05   16.20
  -6  -2   7  472.95   22.70
  -6  -2   7  490.95   21.30
  -6  -2   7  486.95   17.70
   6  -2  -7  463.95   19.50
   6  -2  -7  464.95   23.70
   6  -2  -7  548.15   24.40
   6  -2  -7  463.95   19.00
  -6  -2   7  455.35   22.70
  -6  -2   7  450.55   17.20
  -6  -2   7  440.26   23.70
  -6  -2   7  480.35   21.00
  -6  -2   7  493.35   18.50
   6  -2  -7  491.35   22.30
  -6  -2   7  475.05   23.20
   6  -2  -7  481.95   22.30
  -6  -2   7  524.75   23.00
  -6  -2   7  474.65   23.30
   6  -2  -7  481.85   23.90
   6  -2  -7  459.75   18.20
  -6  -2   7  450.75   22.60
   6  -2  -7  487.95   24.60
   6  -2  -7  470.85   23.50
   6  -2  -7  451.45   21.50
   6  -2  -7  472.85   24.10
  -6  -2   7  449.56   23.50
  -6  -2   7  462.55   21.60
   6  -2  -7  502.35   17.60
   6  -2  -7  503.35   23.10
   8   2  -9  115.29   14.30
   8   2  -9  126.99   15.50
   8   2  -9  128.09   17.80
   8   2  -9  103.99    8.80
  -8   2   9  135.09   16.10
   8   2  -9   99.59   13.60
  -8   2   9  104.59    8.00
  -8   2   9  114.59   14.80
   8   2  -9   97.39   12.30
  -8   2   9  109.99   15.30
   8   2  -9  108.29   14.20
  -8   2   9   98.09   13.90
  -8   2   9  119.49   10.70
  -8   2   9   95.99   11.80
  -8   2   9   92.09   14.10
   8   2  -9   95.39   12.50
  -8   2   9  116.69   10.00
  -8   2   9  103.19   13.80
  -8   2   9  111.39   14.00
   8   2  -9  115.69   14.90
  -8   2   9   99.99   12.00
  -8   2   9  101.69   15.00
   8   2  -9  124.39   17.10
   8   2  -9   93.69   12.00
   8   2  -9  131.69   15.90
   8   2  -9   99.79    8.60
   8   2  -9  109.89   14.00
  -8   2   9   89.09   14.00
  -8   2   9  100.19    8.50
  -8  -2   9   85.79   11.90
  -8  -2   9  127.69   14.20
   8  -2  -9  118.79   11.90
  -8  -2   9   99.89    8.40
   8  -2  -9  119.29   15.10
   8  -2  -9   76.99   11.90
  -8  -2   9  112.29    9.60
  -8  -2   9   92.69   13.40
  -8  -2   9  125.19   14.00
   8  -2  -9  149.59   18.30
   8  -2  -9  116.89   15.20
  -8  -2   9  117.59   15.40
  -8  -2   9   90.49   12.60
  -8  -2   9  104.79    8.70
  -8  -2   9  112.89   13.90
   8  -2  -9  135.39   15.80
  -8  -2   9   91.29   14.40
  -8  -2   9   99.59   12.00
  -8  -2   9   94.49   10.00
   8  -2  -9   85.99   11.80
   8  -2  -9  104.99   12.60
   8  -2  -9  108.09   10.50
  -8  -2   9  106.19   15.00
   8  -2  -9   98.39   11.20
   8  -2  -9   94.19   13.70
   8  -2  -9   99.09   11.80
  -8  -2   9  107.89   14.20
   8  -2  -9  109.39   14.80
 -10   2  11   -2.70    4.30
 -10   2  11    2.30    3.70
 -10   2  11    5.00    7.30
 -10   2  11   12.10    7.20
  10   2 -11    7.20    6.10
 -10   2  11    2.30    6.30
 -10   2  11    2.80    4.00
  10   2 -11    7.00    4.40
  10   2 -11    4.20    6.90
 -10   2  11    3.30    5.80
  10   2 -11    3.50    5.70
 -10   2  11   -0.40    4.80
  10   2 -11    4.30    7.70
 -10   2  11    1.20    3.70
  10   2 -11    6.90    7.00
 -10   2  11    5.90    6.10
  10   2 -11    8.60    6.80
 -10   2  11    4.00    4.50
 -10   2  11    2.90    4.90
  10   2 -11    3.40    6.40
  10   2 -11    2.80    3.90
  10   2 -11   -4.20    4.10
  10   2 -11    9.10    6.90
 -10   2  11    4.30    6.60
  10   2 -11    0.40    4.80
  10   2 -11    3.80    7.00
 -10   2  11    4.40    7.20
  10  -2 -11    0.00    4.20
  10  -2 -11    5.00    6.40
  10  -2 -11    6.00    7.20
 -10  -2  11    8.00    5.70
  10  -2 -11   10.40    8.40
  10  -2 -11   -2.80    6.80
 -10  -2  11   15.20    7.70
 -10  -2  11    4.50    5.30
  10  -2 -11    8.20    6.00
  10  -2 -11    2.20    5.20
  10  -2 -11    3.30    6.10
 -10  -2  11   -0.60    5.80
 -10  -2  11    8.70    6.40
 -10  -2  11    2.80    3.90
  10  -2 -11    0.90    5.20
 -10  -2  11    1.90    4.00
 -10  -2  11    0.70    6.20
 -10  -2  11    3.00    5.30
 -10  -2  11    5.80    4.80
  10  -2 -11    3.30    4.60
  10  -2 -11    3.50    5.00
  10  -2 -11    4.00    5.40
 -10  -2  11    8.40    8.00
  10  -2 -11    5.40    5.40
 -10  -2  11   -0.70    3.80
 -10  -2  11    8.50    6.00
 -10  -2  11    9.60    6.40
  12   2 -13  494.85   29.10
 -12   2  13  435.86   22.00
 -12   2  13  473.05   22.90
 -12   2  13  440.56   29.30
  12   2 -13  475.25   28.70
 -12   2  13  461.55   31.30
 -12   2  13  470.05   28.60
 -12   2  13  459.15   28.50
  12   2 -13  450.35   27.10
 -12   2  13  492.75   27.00
  12   2 -13  499.25   27.40
  12   2 -13  503.25   29.20
 -12   2  13  475.15   21.20
  12   2 -13  456.85   31.80
  12   2 -13  460.45   25.70
  12   2 -13  488.95   22.80
  12   2 -13  510.25   29.80
  12   2 -13  508.75   29.50
 -12   2  13  424.26   22.70
  12   2 -13  479.65   27.10
 -12   2  13  450.55   30.30
  12   2 -13  542.05   33.20
 -12   2  13  449.26   25.40
  12   2 -13  464.95   32.40
 -12  -2  13  471.45   24.20
  12  -2 -13  462.45   29.00
 -12  -2  13  476.15   27.60
  12  -2 -13  417.16   27.10
  12  -2 -13  415.26   28.60
 -12  -2  13  458.85   26.40
 -12  -2  13  474.35   22.90
 -12  -2  13  441.56   31.20
 -12  -2  13  463.55   25.20
 -12  -2  13  478.45   28.20
  12  -2 -13  448.46   24.00
  12  -2 -13  446.86   26.30
  12  -2 -13  508.65   32.10
 -12  -2  13  497.45   30.60
 -12  -2  13  501.05   24.70
  12  -2 -13  448.66   26.70
 -12  -2  13  499.85   30.90
  12  -2 -13  438.26   30.50
  12  -2 -13  463.65   23.00
  12  -2 -13  496.65   30.40
 -12  -2  13  486.85   28.00
 -12  -2  13  429.06   26.30
 -12  -2  13  499.05   22.90
  12  -2 -13  424.86   21.50
  14   2 -15  285.07   32.60
  14   2 -15  321.87   19.80
  14   2 -15  270.47   30.60
  14   2 -15  325.37   23.30
  14   2 -15  333.57   25.90
 -14   2  15  339.67   25.50
 -14   2  15  249.88   30.20
  14   2 -15  328.97   25.10
 -14   2  15  327.47   28.20
 -14   2  15  287.27   31.20
  14   2 -15  292.67   31.20
  14   2 -15  339.07   26.00
 -14   2  15  306.97   19.20
 -14   2  15  323.27   25.00
 -14   2  15  291.57   21.90
 -14  -2  15  274.57   30.30
 -14  -2  15  299.27   26.50
  14  -2 -15  330.77   28.30
  14  -2 -15  295.67   32.00
 -14  -2  15  319.77   22.10
  14  -2 -15  298.67   33.20
 -14  -2  15  277.17   20.20
 -14  -2  15  330.97   21.20
  14  -2 -15  317.97   26.80
  14  -2 -15  321.37   26.80
  14  -2 -15  318.77   23.20
  14  -2 -15  341.17   21.70
  14  -2 -15  285.67   30.60
  14  -2 -15  261.67   21.90
 -14  -2  15  293.97   22.20
 -14  -2  15  295.07   23.60
 -14  -2  15  274.37   22.10
 -14  -2  15  249.18   28.60
 -16   2  17  196.08   28.20
 -16   2  17  197.58   22.60
 -16   2  17  248.88   30.40
  16   2 -17  218.48   27.90
 -16   2  17  119.39   23.10
  16   2 -17  228.68   32.40
  16   2 -17  175.78   26.10
  16   2 -17  188.28   24.20
  16   2 -17  213.48   26.00
 -16   2  17  196.78   25.20
  16   2 -17  175.28   27.90
  16   2 -17  220.78   26.50
 -16   2  17  188.58   24.00
  16  -2 -17  189.58   22.50
 -16  -2  17  169.78   25.70
  16  -2 -17  218.38   30.10
 -16  -2  17  213.08   27.90
  16  -2 -17  183.78   25.90
 -16  -2  17  164.88   19.70
  16  -2 -17  195.38   26.30
 -16  -2  17  201.08   27.00
  16  -2 -17  228.98   24.70
  16  -2 -17  174.78   27.80
 -16  -2  17  193.28   22.30
 -16  -2  17  193.38   23.60
  16  -2 -17  199.38   26.90
  18   2 -19   14.50   15.00
  18   2 -19   28.10   16.10
 -18   2  19    4.20   13.40
  18   2 -19   15.00   14.30
  18   2 -19   -2.80    8.30
 -18   2  19    6.40   10.10
 -18   2  19   -0.70   12.20
 -18   2  19   -3.20    9.30
  18   2 -19    4.60   10.70
  18  -2 -19   15.80   10.50
 -18  -2  19   18.00   13.60
 -18  -2  19   -1.60    9.20
  18  -2 -19   29.00   14.50
  18  -2 -19   -0.60   11.10
  18  -2 -19   14.00   10.50
  18  -2 -19   10.30   11.40
 -18  -2  19   30.40   14.80
  18  -2 -19   20.10   17.30
  18  -2 -19   -2.00   12.20
 -18  -2  19   -6.30    9.50
 -20   2  21   22.70   14.50
  20   2 -21  -26.60    7.30
  20   2 -21  -10.80   10.10
 -20   2  21   13.50   13.90
  20   2 -21   -5.50   13.70
  20   2 -21  -11.70    7.90
  20   2 -21   -6.70   13.40
 -20   2  21    3.70   12.50
 -20  -2  21    7.40   13.50
  20  -2 -21   10.00   14.30
  20  -2 -21    2.30   13.20
  20  -2 -21   21.00   15.00
 -20  -2  21    5.00   14.40
 -20  -2  21   14.30   13.20
  20  -2 -21    0.60   10.80
  22   2 -23    4.00   13.90
  22   2 -23   -8.90   15.70
  22   2 -23   11.50   14.40
 -22   2  23   15.60   16.50
  22   2 -23   13.20   14.70
 -22   2  23   -3.00   14.00
  22   2 -23   -2.50   15.90
 -22   2  23   -4.60   13.40
  22  -2 -23    2.70   17.90
  22  -2 -23    2.50   14.50
 -22  -2  23   12.70   15.90
  22  -2 -23  -12.70   12.70
 -22  -2  23   -9.70   12.30
  22  -2 -23   28.60   18.30
 -22  -2  23    5.20   13.80
 -25   3  24   -2.00   14.30
 -25   3  24   19.20   13.30
  25   3 -24    4.80   12.20
  25   3 -24    2.40   13.00
  25   3 -24    3.80   17.00
 -25   3  24   -2.70   12.70
  25   3 -24    1.30   15.40
  25  -3 -24   -6.10   12.40
  25  -3 -24  -13.60   11.20
 -25  -3  24  -11.20   10.90
  25  -3 -24    1.60   15.10
 -25  -3  24   14.00   17.90
  25  -3 -24    6.60   20.00
 -23   3  22   54.29   19.50
  23   3 -22   31.90   20.80
  23   3 -22   24.80   19.60
  23   3 -22   26.60   19.50
  23   3 -22   10.00   15.10
 -23   3  22   46.20   20.00
 -23   3  22   12.90   16.20
  23   3 -22   14.50   16.50
  23  -3 -22   12.30   16.60
  23  -3 -22   29.70   20.40
  23  -3 -22   31.70   17.30
 -23  -3  22   23.70   16.10
  23  -3 -22   30.10   19.10
 -23  -3  22   43.00   20.00
 -21   3  20   15.00   15.40
  21   3 -20   22.90   17.90
  21   3 -20   20.80   16.70
 -21   3  20   24.40   15.50
 -21   3  20   11.20   12.50
 -21   3  20    1.60   14.20
  21   3 -20   19.50   13.40
  21   3 -20   21.10   14.10
  21   3 -20    5.50   14.10
 -21   3  20   54.49   18.50
 -21  -3  20   45.50   17.90
  21  -3 -20   45.50   19.10
 -21  -3  20   38.80   18.70
  21  -3 -20   24.80   12.20
  21  -3 -20   42.10   19.10
 -21  -3  20   29.20   14.70
  21  -3 -20   61.99   15.30
  21  -3 -20   73.59   21.10
  21  -3 -20   81.29   22.50
 -21  -3  20   76.39   24.30
  19   3 -18  147.29   24.10
  19   3 -18  119.99   24.70
 -19   3  18  104.39   21.80
 -19   3  18   97.69   18.70
 -19   3  18  115.19   21.20
  19   3 -18   79.69   21.60
 -19   3  18  107.29   23.20
 -19   3  18   82.19   17.70
  19   3 -18  139.69   43.30
  19   3 -18   97.19   19.30
  19   3 -18   89.59   20.80
  19  -3 -18   78.79   19.50
 -19  -3  18  104.89   21.40
 -19  -3  18  109.09   20.30
 -19  -3  18  100.09   21.50
 -19  -3  18   85.89   17.10
  19  -3 -18  138.29   25.40
  19  -3 -18   93.29   18.50
 -19  -3  18   91.79   17.60
 -19  -3  18  126.99   23.50
  19  -3 -18  101.99   19.20
  19  -3 -18   94.49   21.60
  17   3 -16  221.48   25.80
 -17   3  16  265.57   22.70
  17   3 -16  281.97   33.90
 -17   3  16  292.37   33.50
  17   3 -16  235.68   26.40
 -17   3  16  220.88   28.90
  17   3 -16  224.18   29.50
 -17   3  16  225.58   26.80
 -17   3  16  278.07   31.40
  17   3 -16  299.57   34.30
  17   3 -16  227.48   27.90
  17   3 -16  299.97   35.80
 -17   3  16  228.38   27.20
 -17  -3  16  260.97   27.20
 -17  -3  16  239.78   27.20
  17  -3 -16  261.97   31.20
 -17  -3  16  223.08   28.80
  17  -3 -16  253.97   22.70
  17  -3 -16  250.17   26.20
  17  -3 -16  276.27   23.30
  17  -3 -16  249.97   28.90
 -17  -3  16  235.28   27.20
 -17  -3  16  251.37   27.30
 -17  -3  16  243.68   30.30
  17  -3 -16  240.38   29.90
  17  -3 -16  230.48   29.10
 -15   3  14    7.40    5.70
  15   3 -14   -6.60    6.30
 -15   3  14   -0.90    5.40
  15   3 -14   -7.40    7.50
  15   3 -14    1.70    8.60
  15   3 -14    0.50    6.70
 -15   3  14    7.00    8.20
  15   3 -14   -5.20    5.20
  15   3 -14    8.70    8.20
  15   3 -14   -1.50    8.50
  15   3 -14   -2.60    6.50
  15   3 -14    2.40   10.30
  15   3 -14    6.20    5.10
 -15   3  14   -1.60    6.30
  15   3 -14    1.70    4.40
 -15   3  14   -1.70    9.00
 -15   3  14    5.50    8.30
  15   3 -14    0.80    7.20
 -15   3  14    6.60    7.70
 -15   3  14    1.80    7.70
  15  -3 -14    7.40    8.90
  15  -3 -14    1.60    7.90
 -15  -3  14    1.40    6.60
  15  -3 -14    0.70    8.50
 -15  -3  14   -2.10    6.50
 -15  -3  14   -5.80    5.00
  15  -3 -14    4.20    8.20
  15  -3 -14   -5.80    6.20
  15  -3 -14   10.50    8.10
 -15  -3  14    3.30    8.30
 -15  -3  14    2.70    5.00
  15  -3 -14   -4.10    5.20
 -15  -3  14    5.40    8.00
 -15  -3  14   -2.80   11.00
  15  -3 -14   -1.10    8.20
 -15  -3  14    5.40    5.30
 -15  -3  14   -4.20    5.90
  15  -3 -14   -3.90    5.10
  13   3 -12   11.70    8.70
 -13   3  12   27.00    7.80
  13   3 -12   26.90    5.60
 -13   3  12   21.20    9.70
 -13   3  12   39.30    9.90
 -13   3  12   16.70    8.20
 -13   3  12   19.50    8.00
 -13   3  12   15.70    8.60
  13   3 -12   25.40    9.60
 -13   3  12   25.30    4.80
  13   3 -12   22.60    9.40
  13   3 -12   10.00    8.10
 -13   3  12   14.20    4.90
  13   3 -12   20.30   10.30
 -13   3  12   25.50   10.40
  13   3 -12    5.70    7.00
  13   3 -12    7.80    6.50
  13   3 -12   32.70    6.30
  13   3 -12   17.50    7.90
  13   3 -12   13.50    8.60
 -13   3  12   21.00    8.20
  13   3 -12   26.10   12.50
 -13   3  12   24.10    7.00
  13   3 -12   17.50    9.30
 -13   3  12   19.40    9.60
 -13  -3  12   18.00    7.90
  13  -3 -12   25.70    8.10
  13  -3 -12   20.30    8.10
  13  -3 -12   24.30    9.60
 -13  -3  12   33.50    9.60
 -13  -3  12   16.30    5.70
  13  -3 -12   16.20    4.20
 -13  -3  12   30.10    6.60
 -13  -3  12   18.30    9.30
  13  -3 -12   18.10    5.00
 -13  -3  12   18.80    8.40
 -13  -3  12    4.90    7.90
 -13  -3  12   30.50    8.90
  13  -3 -12   34.70    9.80
  13  -3 -12   17.70    9.00
  13  -3 -12    0.30    5.30
 -13  -3  12   11.50    7.50
 -13  -3  12   18.00    5.30
 -13  -3  12   34.60    6.40
 -13  -3  12    8.00    6.70
 -13  -3  12   10.60    7.20
  13  -3 -12   38.10   12.20
  13  -3 -12   31.60   12.30
  13  -3 -12   15.90    6.80
  13  -3 -12   24.80   10.00
  13  -3 -12   17.40    5.80
 -11   3  10   61.29   12.50
  11   3 -10   29.30    8.20
  11   3 -10   37.90    8.90
  11   3 -10   44.90   10.40
  11   3 -10   44.60   10.60
 -11   3  10   24.80    7.60
 -11   3  10   36.40   10.70
  11   3 -10   42.80   10.30
 -11   3  10   53.19    8.70
  11   3 -10   45.20   11.70
 -11   3  10   26.90    8.20
  11   3 -10   16.10    8.50
 -11   3  10   50.99   10.40
  11   3 -10   24.80    8.90
 -11   3  10   29.60    4.50
  11   3 -10   42.90    6.20
 -11   3  10   37.80    5.70
 -11   3  10   42.00   10.60
  11   3 -10   28.70    9.60
  11   3 -10   26.20    8.40
 -11   3  10   33.90    8.00
 -11   3  10   31.40    9.90
 -11   3  10   53.39    8.10
 -11   3  10   39.30   10.40
  11   3 -10   31.90    8.60
 -11   3  10   49.99   11.40
  11   3 -10   28.60    8.90
  11   3 -10   36.60    6.00
  11   3 -10   24.70    9.60
  11   3 -10   37.00    8.40
  11  -3 -10   35.50    5.60
  11  -3 -10   58.49   12.60
  11  -3 -10   33.70    4.90
 -11  -3  10   44.30   10.60
  11  -3 -10   46.00    5.20
 -11  -3  10   45.00   11.00
  11  -3 -10   47.40    9.90
 -11  -3  10   37.90    6.60
 -11  -3  10   31.60    6.10
 -11  -3  10   33.00    8.70
  11  -3 -10   48.10   11.30
 -11  -3  10   39.60    9.30
 -11  -3  10   35.40    5.80
  11  -3 -10   29.20    8.20
 -11  -3  10   32.80    8.80
  11  -3 -10   21.50    8.50
 -11  -3  10   37.90    9.60
  11  -3 -10   44.10    6.40
  11  -3 -10   38.80    7.90
 -11  -3  10   61.69   12.30
  11  -3 -10   50.69   12.00
  11  -3 -10   28.00    9.00
 -11  -3  10   51.79   10.40
 -11  -3  10   34.70    5.50
  11  -3 -10   35.50    8.80
 -11  -3  10   41.60   10.20
  11  -3 -10   44.50    9.60
 -11  -3  10   51.09   10.80
  11  -3 -10   30.60    8.40
 -11  -3  10   34.20    9.30
  11  -3 -10   20.60    9.10
   9   3  -8 1809.22   60.49
  -9   3   8 1788.82   62.09
   9   3  -8 1729.03   59.69
   9   3  -8 1825.02   59.89
   9   3  -8 1804.82   57.39
   9   3  -8 1829.82   48.80
  -9   3   8 1869.01   52.89
   9   3  -8 1802.02   59.19
   9   3  -8 1769.42   57.99
   9   3  -8 1831.82   58.99
   9   3  -8 1721.93   59.89
  -9   3   8 1882.91   54.39
  -9   3   8 1844.12   59.69
  -9   3   8 1640.34   56.79
   9   3  -8 1743.23   58.89
  -9   3   8 1769.02   60.59
  -9   3   8 1736.83   48.30
  -9   3   8 1757.92   57.99
  -9   3   8 1900.31   62.09
  -9   3   8 1721.83   59.49
  -9   3   8 1740.73   46.20
  -9   3   8 1778.92   56.69
   9   3  -8 1777.62   61.89
   9   3  -8 1813.32   58.19
   9   3  -8 1773.22   59.59
   9   3  -8 1829.62   49.00
   9   3  -8 1720.63   61.59
  -9   3   8 1703.13   58.09
   9   3  -8 1730.83   56.19
   9  -3  -8 1785.92   53.79
   9  -3  -8 1823.62   46.10
   9  -3  -8 1848.52   60.79
  -9  -3   8 1748.53   60.59
   9  -3  -8 1831.32   58.99
  -9  -3   8 1747.83   58.99
  -9  -3   8 1740.23   58.69
   9  -3  -8 1794.62   48.10
   9  -3  -8 1837.52   59.09
  -9  -3   8 1896.71   61.29
  -9  -3   8 1749.92   59.79
  -9  -3   8 1866.61   49.99
   9  -3  -8 1680.13   60.29
  -9  -3   8 1767.32   48.60
  -9  -3   8 1799.02   56.49
   9  -3  -8 1839.22   46.00
  -9  -3   8 1813.12   56.99
  -9  -3   8 1697.13   58.79
   9  -3  -8 1738.33   56.19
   9  -3  -8 1796.82   53.99
   9  -3  -8 1747.73   59.69
  -9  -3   8 1815.92   59.79
  -9  -3   8 1806.22   48.90
   9  -3  -8 1815.42   58.59
  -9  -3   8 1784.12   57.89
   9  -3  -8 1742.63   59.69
   9  -3  -8 1645.14   59.09
   9  -3  -8 1823.92   60.39
   7   3  -6 2615.94   78.69
  -7   3   6 2740.13   72.39
  -7   3   6 2582.04   76.49
   7   3  -6 2649.63   73.39
  -7   3   6 2736.23   78.09
   7   3  -6 2628.14   77.29
  -7   3   6 2586.44   78.09
  -7   3   6 2564.24   75.89
   7   3  -6 2589.54   75.79
  -7   3   6 2421.36   75.49
   7   3  -6 2636.84   77.49
   7   3  -6 2703.33   75.09
  -7   3   6 2533.55   65.39
   7   3  -6 2613.24   76.69
  -7   3   6 2593.34   76.79
  -7   3   6 2678.23   74.59
   7   3  -6 2726.73   74.49
   7   3  -6 2657.53   77.69
  -7   3   6 2552.34   75.39
   7   3  -6 2682.13   77.39
   7   3  -6 2691.13   66.39
  -7   3   6 2613.94   78.79
   7   3  -6 2657.23   76.39
  -7   3   6 2609.94   70.69
   7   3  -6 2603.64   76.79
   7   3  -6 2671.43   78.59
  -7   3   6 2608.04   74.89
   7   3  -6 2640.74   65.99
   7  -3  -6 2594.84   74.79
   7  -3  -6 2593.44   76.09
   7  -3  -6 2633.64   76.39
   7  -3  -6 2610.14   77.19
  -7  -3   6 2664.73   77.79
  -7  -3   6 2632.84   75.79
  -7  -3   6 2545.85   76.59
  -7  -3   6 2547.34   75.79
  -7  -3   6 2614.54   73.89
   7  -3  -6 2553.14   76.49
  -7  -3   6 2610.64   75.99
   7  -3  -6 2594.74   77.99
  -7  -3   6 2665.03   65.99
   7  -3  -6 2645.34   65.29
  -7  -3   6 2657.53   78.19
  -7  -3   6 2642.14   66.19
  -7  -3   6 2564.54   77.39
   7  -3  -6 2629.64   70.49
  -7  -3   6 2600.64   66.39
   7  -3  -6 2643.24   76.69
   7  -3  -6 2474.05   76.89
  -7  -3   6 2579.14   77.09
   7  -3  -6 2578.94   73.99
  -7  -3   6 2613.14   77.09
   7  -3  -6 2638.54   76.99
  -7  -3   6 2612.74   73.09
   5   3  -4 1453.35   45.60
  -5   3   4 1429.56   44.60
  -5   3   4 1404.76   43.10
   5   3  -4 1402.66   35.30
   5   3  -4 1424.16   44.60
   5   3  -4 1412.26   44.80
  -5   3   4 1431.36   44.50
  -5   3   4 1426.56   44.90
   5   3  -4 1465.75   46.90
   5   3  -4 1441.56   42.60
   5   3  -4 1421.76   45.60
   5   3  -4 1400.36   45.20
  -5   3   4 1403.26   43.60
  -5   3   4 1349.56   43.60
  -5   3   4 1340.27   44.70
   5   3  -4 1425.06   43.10
  -5   3   4 1414.36   35.60
  -5   3   4 1365.96   44.10
  -5   3   4 1380.96   40.80
   5   3  -4 1524.35   46.90
   5   3  -4 1464.65   45.70
   5   3  -4 1417.66   45.40
   5   3  -4 1453.75   42.40
  -5   3   4 1469.35   46.10
   5   3  -4 1416.46   41.00
  -5   3   4 1415.86   42.20
  -5   3   4 1455.35   45.90
   5   3  -4 1377.26   47.50
   5  -3  -4 1422.46   45.10
  -5  -3   4 1351.56   44.80
  -5  -3   4 1393.56   44.20
  -5  -3   4 1412.46   43.80
   5  -3  -4 1385.86   44.50
  -5  -3   4 1386.36   40.80
   5  -3  -4 1456.75   44.20
   5  -3  -4 1409.16   44.40
  -5  -3   4 1408.86   45.20
  -5  -3   4 1435.16   44.80
  -5  -3   4 1426.96   45.40
  -5  -3   4 1403.06   44.80
   5  -3  -4 1381.16   44.30
   5  -3  -4 1419.96   38.40
   5  -3  -4 1364.76   44.70
  -5  -3   4 1437.16   45.20
  -5  -3   4 1415.46   45.60
   5  -3  -4 1365.46   42.10
  -5  -3   4 1404.16   35.30
   5  -3  -4 1480.45   45.00
   5  -3  -4 1519.75   44.20
  -5  -3   4 1420.66   46.10
   5  -3  -4 1388.66   41.60
   5  -3  -4 1402.26   35.50
   5  -3  -4 1408.96   44.40
  -5  -3   4 1387.66   42.70
  -5  -3   4 1460.15   46.00
   5  -3  -4 1401.66   42.90
   3   3  -2 3835.22   92.69
  -3   3   2 3800.52   98.19
  -3   3   2 3749.43   94.39
  -3   3   2 3699.23   93.39
   3   3  -2 3847.82   97.99
  -3   3   2 3733.23   98.99
   3   3  -2 3858.41   99.29
  -3   3   2 3749.82   93.99
   3   3  -2 3756.72   94.89
   3   3  -2 3817.72   98.79
   3   3  -2 3769.32   96.29
  -3   3   2 3658.43   95.99
  -3   3   2 3842.82   99.39
  -3   3   2 3783.72   93.79
  -3   3   2 3758.62   97.29
   3   3  -2 3774.62   92.69
  -3   3   2 3756.42   97.59
  -3   3   2 3642.84  102.69
   3   3  -2 3877.41   99.39
   3   3  -2 3830.82  100.29
  -3   3   2 3746.83   96.79
  -3   3   2 3658.93   93.39
  -3   3   2 3816.32   94.79
   3   3  -2 3692.23   95.99
  -3   3   2 3735.53   97.99
   3   3  -2 3823.42   92.39
  -3   3   2 3736.63   99.09
   3  -3  -2 3703.93   97.39
   3  -3  -2 3690.03   96.59
  -3  -3   2 3809.32   99.99
   3  -3  -2 3898.51   98.89
   3  -3  -2 3756.62   93.49
   3  -3  -2 3720.53   94.39
  -3  -3   2 3763.02   97.79
   3  -3  -2 3708.63   98.39
   3  -3  -2 3648.54  101.39
  -3  -3   2 3660.43   99.29
   3  -3  -2 3707.73   97.79
  -3  -3   2 3784.82   98.99
   3  -3  -2 3748.32   94.29
  -3  -3   2 3876.11   96.49
   3  -3  -2 3716.83   93.49
   3  -3  -2 3739.33   98.99
  -3  -3   2 3820.12   92.79
  -3  -3   2 3792.52   92.79
   3  -3  -2 3721.53   98.59
   3  -3  -2 3883.51   96.39
   3  -3  -2 3772.62   96.69
  -3  -3   2 3725.23   98.99
  -3  -3   2 3775.52   99.59
   3  -3  -2 3799.82   93.39
   3  -3  -2 3726.43   98.09
  -3  -3   2 3776.42   99.79
  -3  -3   2 3825.92   94.79
   1   3   0   49.90    6.00
  -1   3   0   45.60    4.10
   1   3   0   42.60    5.40
   1   3   0   45.10    6.90
  -1   3   0   51.79    6.10
   1   3   0   43.40    5.60
   1   3   0   32.40    5.30
   1   3   0   45.80    5.60
   1   3   0   41.10    5.30
   1   3   0   40.80    5.10
  -1   3   0   33.90    5.60
  -1   3   0   49.20    5.80
  -1   3   0   43.90    5.80
  -1   3   0   40.50    6.30
  -1   3   0   32.30    5.60
   1   3   0   50.89    5.50
  -1   3   0   47.30    6.60
  -1   3   0   48.20    4.70
  -1   3   0   45.80    4.50
  -1   3   0   54.59    6.00
   1   3   0   37.50    4.80
  -1   3   0   47.10    4.70
   1   3   0   37.40    5.80
  -1   3   0   39.90    5.80
   1   3   0   44.40    5.60
  -1   3   0   26.70    4.90
  -1   3   0   33.50    5.00
   1   3   0   40.90    5.50
   1   3   0   44.10    5.90
  -1   3   0   52.69    7.90
  -1   3   0   50.39    4.30
  -1   3   0   38.50    5.00
   1   3   0   53.49    6.00
  -1   3   0   39.00    6.00
  -1   3   0   48.70    6.40
   1   3   0   48.50    6.00
   1   3   0   35.80    5.00
   1  -3   0   41.20    4.40
   1  -3   0   46.00    7.10
  -1  -3   0   47.30    6.50
   1  -3   0   50.19    4.20
  -1  -3   0   47.10    5.70
   1  -3   0   35.80    5.50
  -1  -3   0   46.70    5.60
   1  -3   0   40.30    4.30
   1  -3   0   36.80    6.00
   1  -3   0   39.70    5.50
  -1  -3   0   47.00    5.20
   1  -3   0   38.30    5.30
  -1  -3   0   59.69    7.30
  -1  -3   0   46.00    5.50
  -1  -3   0   51.99    6.10
  -1  -3   0   42.80    6.40
   1  -3   0   52.49    5.90
  -1  -3   0   44.60    5.60
   1  -3   0   41.10    6.10
  -1  -3   0   46.40    5.20
  -1  -3   0   38.10    5.20
  -1  -3   0   42.10    5.50
  -1  -3   0   42.40    5.80
  -1  -3   0   47.40    5.00
  -1  -3   0   43.60    5.70
   1  -3   0   44.40    6.40
   1  -3   0   34.60    5.60
   1  -3   0   50.99    5.60
   1  -3   0   43.50    6.10
  -1  -3   0   59.29    6.00
  -1  -3   0   37.00    5.40
  -1  -3   0   50.89    6.40
   1  -3   0   49.99    4.30
  -1  -3   0   40.60    5.50
   1  -3   0   43.10    7.30
   1   3  -2  978.30   26.20
   1   3  -2  959.90   25.80
   1   3  -2  908.81   34.50
   1   3  -2  975.50   31.10
   1   3  -2  965.70   27.90
  -1   3   2  929.91   30.00
  -1   3   2  946.81   27.90
  -1   3   2  957.50   30.30
  -1   3   2  979.70   30.60
   1   3  -2  917.21   32.50
   1   3  -2  951.10   31.90
   1   3  -2  964.90   31.80
  -1   3   2  942.81   30.40
  -1   3   2  937.71   30.10
   1   3  -2  969.30   30.40
   1   3  -2  960.90   25.80
  -1   3   2  941.41   30.10
  -1   3   2  986.70   30.30
   1   3  -2  927.61   26.10
   1   3  -2  948.91   32.30
  -1   3   2 1014.50   29.90
  -1   3   2  998.80   29.20
   1   3  -2  984.00   32.20
  -1   3   2  968.30   31.60
  -1   3   2  914.11   33.00
  -1   3   2  965.60   31.60
   1   3  -2  952.10   31.10
  -1   3   2  947.41   28.10
  -1   3   2  963.90   28.30
  -1   3   2  923.81   30.60
  -1   3   2  975.10   28.60
  -1   3   2  958.50   30.40
   1  -3  -2  946.71   28.50
   1  -3  -2  963.30   28.40
   1  -3  -2 1012.80   28.50
   1  -3  -2  928.01   30.00
   1  -3  -2  962.30   30.60
  -1  -3   2  953.70   25.60
  -1  -3   2  949.71   29.80
   1  -3  -2  929.31   30.10
  -1  -3   2  939.61   31.20
   1  -3  -2  960.30   29.40
  -1  -3   2  940.31   30.50
  -1  -3   2  970.10   26.10
   1  -3  -2  911.91   30.10
   1  -3  -2  987.70   30.30
  -1  -3   2  940.81   31.30
  -1  -3   2  879.31   29.00
   1  -3  -2  959.20   30.50
  -1  -3   2  941.61   25.70
  -1  -3   2  942.31   31.70
   1  -3  -2  937.41   30.20
   1  -3  -2  917.91   28.70
  -1  -3   2  973.90   31.10
  -1  -3   2  944.11   31.40
   1  -3  -2  909.41   32.00
   1  -3  -2  950.20   27.50
   1  -3  -2  905.91   28.00
   1  -3  -2  978.10   30.50
  -1  -3   2  958.40   30.80
   1  -3  -2  922.41   30.10
   1  -3  -2  945.31   27.80
   1  -3  -2 1000.50   30.80
   3   3  -4  181.58   12.70
  -3   3   4  163.28   12.00
  -3   3   4  192.68    9.70
   3   3  -4  162.78   11.30
  -3   3   4  165.38    7.60
  -3   3   4  144.19   11.00
  -3   3   4  175.48   11.40
  -3   3   4  183.58   12.60
   3   3  -4  162.48   10.50
   3   3  -4  184.18   13.30
   3   3  -4  174.38   11.70
   3   3  -4  168.58   12.80
  -3   3   4  162.68    8.10
  -3   3   4  189.88    9.20
  -3   3   4  164.08   11.40
  -3   3   4  206.48   12.80
  -3   3   4  168.78   11.80
   3   3  -4  166.88   11.80
   3   3  -4  167.78    6.70
  -3   3   4  171.78   11.50
  -3   3   4  189.98   11.60
  -3   3   4  163.48   11.90
   3   3  -4  169.78    9.50
   3   3  -4  181.88   12.00
   3   3  -4  178.68   13.20
  -3   3   4  168.88   12.40
   3   3  -4  171.58    6.30
   3   3  -4  167.18   11.70
   3   3  -4  165.68    9.00
  -3  -3   4  176.68   12.10
  -3  -3   4  170.28    6.20
  -3  -3   4  183.08   11.40
   3  -3  -4  173.28   11.80
   3  -3  -4  160.28   11.50
   3  -3  -4  159.38   10.60
   3  -3  -4  169.88   11.80
   3  -3  -4  169.18    8.00
  -3  -3   4  181.88   11.00
   3  -3  -4  176.48   12.10
   3  -3  -4  194.48   12.10
  -3  -3   4  176.58    9.10
  -3  -3   4  189.68   12.50
   3  -3  -4  151.68    8.80
  -3  -3   4  181.98   12.50
   3  -3  -4  160.58   11.60
  -3  -3   4  154.38   12.50
   3  -3  -4  180.78    9.00
   3  -3  -4  188.18   12.10
  -3  -3   4  183.18   11.80
   3  -3  -4  164.68    8.50
  -3  -3   4  172.08   11.70
   3  -3  -4  163.58   11.40
   3  -3  -4  194.38   10.80
  -3  -3   4  170.38    6.70
   5   3  -6    8.00    6.30
   5   3  -6    3.20    4.50
   5   3  -6   11.20    5.70
  -5   3   6    6.70    4.10
   5   3  -6   12.50    4.70
  -5   3   6    0.60    4.90
  -5   3   6    8.20    5.00
   5   3  -6   15.70    6.30
  -5   3   6    5.90    4.70
   5   3  -6   14.10    5.90
  -5   3   6    2.00    5.10
   5   3  -6    5.40    5.00
   5   3  -6    2.10    5.00
  -5   3   6   13.60    5.90
  -5   3   6    8.10    3.60
   5   3  -6    4.40    5.20
  -5   3   6    2.90    3.00
   5   3  -6    5.60    4.70
  -5   3   6    6.10    3.80
   5   3  -6    1.80    4.20
  -5   3   6    7.20    5.10
  -5   3   6    4.70    4.80
  -5   3   6   -4.40    4.40
  -5   3   6    7.90    5.40
   5   3  -6    7.10    7.60
   5   3  -6    7.00    2.60
  -5   3   6    5.50    5.10
   5  -3  -6    6.30    3.40
  -5  -3   6    1.00    4.40
  -5  -3   6    7.30    2.40
  -5  -3   6   19.20    6.00
  -5  -3   6    6.40    2.30
   5  -3  -6    7.40    4.50
  -5  -3   6    7.20    5.20
  -5  -3   6    3.90    4.80
   5  -3  -6    6.60    5.30
   5  -3  -6    7.60    3.70
   5  -3  -6    6.30    4.70
   5  -3  -6    5.80    4.90
   5  -3  -6   10.40    5.70
  -5  -3   6   12.10    6.10
   5  -3  -6    3.60    2.60
  -5  -3   6   11.40    5.60
  -5  -3   6    6.60    2.40
  -5  -3   6   10.80    5.90
  -5  -3   6    4.50    4.00
  -5  -3   6    6.80    4.50
   5  -3  -6    5.80    5.40
   5  -3  -6    6.30    5.10
  -5  -3   6    3.60    4.70
   5  -3  -6    8.10    4.60
  -5  -3   6    9.40    2.70
   5  -3  -6    5.60    5.60
  -5  -3   6   10.30    5.30
   5  -3  -6    9.60    4.00
   5  -3  -6   10.70    5.40
  -7   3   8  131.69    9.10
   7   3  -8  154.48   17.00
  -7   3   8  131.49   15.70
   7   3  -8  137.49   15.60
  -7   3   8  151.58    8.20
   7   3  -8  140.59   15.70
  -7   3   8  132.39   15.70
  -7   3   8  152.58   10.30
   7   3  -8  140.29   12.10
   7   3  -8  139.89   16.00
   7   3  -8  139.89   17.20
  -7   3   8  138.99   16.60
  -7   3   8  141.19   16.80
   7   3  -8  154.28   17.40
  -7   3   8  140.09   14.80
   7   3  -8  152.98   15.40
  -7   3   8  131.39   15.00
   7   3  -8  133.89   14.60
  -7   3   8  140.69   15.90
  -7   3   8  145.89    9.30
   7   3  -8  145.59   16.40
  -7   3   8  153.88   16.90
  -7   3   8  148.29   18.60
  -7   3   8  131.19   14.00
   7   3  -8  132.19   14.10
  -7   3   8  138.19   15.40
   7   3  -8  130.39   16.90
   7   3  -8  165.18   13.60
  -7  -3   8  123.69   14.00
  -7  -3   8  136.29   16.20
  -7  -3   8  149.39   16.20
   7  -3  -8  143.49   15.70
  -7  -3   8  135.19   15.90
   7  -3  -8  135.79   15.70
  -7  -3   8  142.69   15.00
  -7  -3   8  147.89    8.90
   7  -3  -8  138.69   15.00
  -7  -3   8  175.58   18.00
   7  -3  -8  134.49   10.80
  -7  -3   8  106.99   14.40
   7  -3  -8  145.99   13.30
   7  -3  -8  119.49    8.60
   7  -3  -8  141.39   16.00
  -7  -3   8  135.99    8.70
  -7  -3   8  117.89   14.30
   7  -3  -8  142.29   15.80
  -7  -3   8  134.09    8.20
   7  -3  -8  107.79   13.80
   7  -3  -8  130.29   15.10
  -7  -3   8  163.18   14.20
   7  -3  -8  149.49   15.10
  -7  -3   8  148.29   15.60
   7  -3  -8  155.08   16.30
   7  -3  -8  129.39    9.30
   7  -3  -8  144.59   10.20
  -7  -3   8  141.19   12.10
  -7  -3   8  129.09    7.90
   9   3 -10  134.09   18.40
  -9   3  10  176.28   18.80
  -9   3  10  138.49   17.70
  -9   3  10  144.39   15.50
   9   3 -10  139.29   15.50
   9   3 -10  145.89   18.70
  -9   3  10  162.18   14.20
  -9   3  10  182.68   21.40
  -9   3  10  143.49   12.40
   9   3 -10  187.58   20.10
  -9   3  10  155.98   18.50
  -9   3  10  150.68   18.00
  -9   3  10  169.98   18.20
  -9   3  10  134.29   10.70
  -9   3  10  138.29   10.10
  -9   3  10  158.78   17.80
  -9   3  10  145.29   17.70
   9   3 -10  163.38   18.80
   9   3 -10  132.19   16.60
   9   3 -10  151.38   17.10
   9   3 -10  136.19   17.00
  -9   3  10  138.79    9.10
   9   3 -10  156.18    9.90
  -9   3  10  141.99   11.70
   9   3 -10  166.58   14.70
   9   3 -10  132.89   14.80
   9   3 -10  142.09   15.10
   9   3 -10  154.58   18.30
   9   3 -10  169.88   14.80
   9   3 -10  113.59   14.50
  -9  -3  10  139.29   17.70
  -9  -3  10  165.38   17.60
  -9  -3  10  148.29   15.70
  -9  -3  10  154.28   17.70
  -9  -3  10  150.48   18.00
  -9  -3  10  114.39   15.00
   9  -3 -10  156.28   18.10
  -9  -3  10  118.59   16.40
   9  -3 -10  155.48   18.10
  -9  -3  10  160.18   13.70
  -9  -3  10  158.58   10.10
   9  -3 -10  143.59   12.30
   9  -3 -10  138.29   12.00
   9  -3 -10  153.28   11.90
   9  -3 -10  153.48   18.40
  -9  -3  10  161.78   10.60
   9  -3 -10  135.49   15.80
  -9  -3  10  154.08   10.50
  -9  -3  10  143.59   16.70
   9  -3 -10  144.19   17.90
   9  -3 -10  153.38   18.40
   9  -3 -10  153.48   16.40
  -9  -3  10  150.38   16.20
   9  -3 -10  156.28   17.20
  -9  -3  10  151.48   17.10
  -9  -3  10  152.08    9.80
   9  -3 -10  131.99   16.10
   9  -3 -10  125.89   17.20
 -11   3  12   10.40    6.40
 -11   3  12   17.20    5.90
  11   3 -12   24.40   11.40
 -11   3  12   25.60    6.10
  11   3 -12   21.00    8.40
  11   3 -12    5.60    8.80
 -11   3  12   21.20    7.90
 -11   3  12   15.30    5.30
  11   3 -12   26.70    9.40
 -11   3  12    7.70    7.20
 -11   3  12    5.00    7.00
 -11   3  12   18.00   11.00
  11   3 -12   10.60    6.20
 -11   3  12   18.10    5.50
  11   3 -12   12.80    8.50
  11   3 -12   18.00    5.50
  11   3 -12   25.70    8.90
 -11   3  12    8.50    7.20
 -11   3  12   17.60    9.80
 -11   3  12   15.80    9.30
  11   3 -12   19.30    8.00
  11   3 -12    8.60    8.40
  11   3 -12   21.00    9.00
  11   3 -12   11.60    8.00
  11   3 -12    9.60    7.10
  11  -3 -12   19.50    9.20
  11  -3 -12    7.00    7.80
  11  -3 -12   14.10    6.80
 -11  -3  12   17.80    8.10
  11  -3 -12   11.00    6.10
 -11  -3  12   14.10    7.90
  11  -3 -12   20.80    9.60
  11  -3 -12    7.50    9.00
 -11  -3  12    9.60    4.60
 -11  -3  12   14.50    8.30
  11  -3 -12    4.40    5.90
  11  -3 -12   13.20    6.90
 -11  -3  12   15.70    7.70
  11  -3 -12   21.20    9.20
 -11  -3  12    9.90    8.30
  11  -3 -12   18.20   10.70
 -11  -3  12   20.30    9.20
 -11  -3  12   16.70    5.30
 -11  -3  12    8.80    7.50
  11  -3 -12    9.80    7.70
 -11  -3  12   23.10    6.10
  11  -3 -12   21.10    6.40
  11  -3 -12   15.20    5.60
 -11  -3  12   14.00    5.40
 -11  -3  12   16.20    7.60
 -11  -3  12   10.70    8.30
 -13   3  14   44.10   12.30
 -13   3  14   75.59   15.90
  13   3 -14   60.39   14.10
  13   3 -14   52.99   12.80
  13   3 -14   51.39    8.80
  13   3 -14   77.69   13.40
  13   3 -14   47.70   12.20
 -13   3  14   53.79   15.20
 -13   3  14   52.99   11.10
  13   3 -14   48.00   13.40
  13   3 -14   61.29   17.30
  13   3 -14   63.79   16.30
 -13   3  14   61.89   13.70
 -13   3  14   43.60   13.60
  13   3 -14   85.99   14.10
 -13   3  14   71.79    9.90
  13   3 -14   72.29   15.80
  13  -3 -14   91.79   16.50
 -13  -3  14   79.99   16.40
  13  -3 -14   60.69    9.90
  13  -3 -14   79.49   17.20
 -13  -3  14   65.89   12.70
  13  -3 -14   73.49   11.30
  13  -3 -14   68.69   15.80
 -13  -3  14   82.99   13.80
 -13  -3  14   92.59   17.40
  13  -3 -14   58.39   12.10
  13  -3 -14   93.79   18.10
 -13  -3  14   74.29   14.90
  13  -3 -14   60.89   15.40
 -13  -3  14   99.49   17.70
 -13  -3  14   66.69   10.50
 -13  -3  14   80.99   11.20
  13  -3 -14   72.59   13.20
 -13  -3  14   77.09   14.20
  15   3 -16  209.18   30.10
  15   3 -16  203.98   25.30
  15   3 -16  171.88   23.70
 -15   3  16  231.68   28.70
 -15   3  16  209.38   25.60
 -15   3  16  258.57   32.30
  15   3 -16  196.08   26.00
  15   3 -16  218.98   28.90
 -15   3  16  215.38   19.40
 -15   3  16  216.48   26.40
  15   3 -16  210.28   25.60
 -15   3  16  195.58   26.10
  15   3 -16  251.77   28.20
 -15  -3  16  211.38   26.80
 -15  -3  16  234.98   20.40
 -15  -3  16  192.18   26.90
  15  -3 -16  215.38   27.80
  15  -3 -16  151.18   23.90
  15  -3 -16  210.88   27.60
  15  -3 -16  192.48   27.80
 -15  -3  16  183.38   24.80
  15  -3 -16  178.08   22.10
 -15  -3  16  241.28   26.50
  15  -3 -16  196.98   23.80
  15  -3 -16  201.68   25.50
 -15  -3  16  234.88   19.90
  17   3 -18  199.78   30.70
 -17   3  18  221.28   32.00
 -17   3  18  212.48   27.00
  17   3 -18  219.08   30.50
  17   3 -18  175.78   25.20
 -17   3  18  192.18   28.70
  17   3 -18  211.38   28.30
  17   3 -18  221.58   28.20
  17   3 -18  190.68   35.60
 -17   3  18  203.78   26.70
  17   3 -18  243.38   29.00
 -17   3  18  195.58   30.10
  17  -3 -18  187.38   24.10
 -17  -3  18  227.48   27.60
 -17  -3  18  168.68   26.80
  17  -3 -18  206.18   27.50
 -17  -3  18  193.18   24.00
  17  -3 -18  223.68   32.00
  17  -3 -18  155.48   25.00
 -17  -3  18  223.78   30.10
  17  -3 -18  216.58   29.80
  17  -3 -18  217.18   29.60
  17  -3 -18  221.28   25.10
  19   3 -20   41.70   15.60
 -19   3  20    8.50   11.20
  19   3 -20   19.60   14.80
 -19   3  20   30.80   17.00
 -19   3  20   23.30   12.60
 -19   3  20   32.70   15.90
 -19   3  20    3.60   12.70
  19   3 -20   20.70   16.90
  19   3 -20   13.30   15.50
  19   3 -20   10.60   14.20
  19  -3 -20   31.50   13.20
  19  -3 -20   10.20   14.90
 -19  -3  20   52.69   17.80
  19  -3 -20   39.50   16.90
 -19  -3  20    2.90   10.10
 -19  -3  20   34.10   16.50
 -19  -3  20   24.90   16.50
  19  -3 -20   15.20   12.20
  19  -3 -20   11.10   13.60
  19  -3 -20   17.20   15.00
 -21   3  22   -6.50   11.30
  21   3 -22    3.30   10.80
  21   3 -22    6.20   14.90
 -21   3  22   16.80   15.90
  21   3 -22    4.10   12.10
  21   3 -22   22.90   20.10
 -21   3  22   24.30   17.40
  21   3 -22    4.70   15.00
  21  -3 -22    3.50   15.00
  21  -3 -22    9.50   14.60
 -21  -3  22   -0.70   13.20
 -21  -3  22   16.10   14.50
 -21  -3  22   -2.30   13.60
  21  -3 -22    4.50   13.60
  21  -3 -22  -10.80   10.00
  23   3 -24    2.30   17.50
 -23   3  24   14.50   20.10
  23   3 -24   47.70   20.70
 -23   3  24  116.49   24.90
  23   3 -24   35.30   23.40
  23   3 -24   34.10   19.30
  23  -3 -24   58.69   39.90
  23  -3 -24   28.30   19.90
 -23  -3  24  102.79   27.30
  23  -3 -24   11.40   21.30
 -23  -3  24   58.59   21.90
  23  -3 -24   22.30   20.00
  24   4 -23   -2.50   12.80
  24   4 -23   10.90   14.80
 -24   4  23    5.80   14.30
  24   4 -23   22.50   18.70
 -24   4  23   24.40   19.40
 -24   4  23   -0.80   14.80
  24   4 -23   -9.00   14.50
  24   4 -23   22.40   21.80
 -24  -4  23   -3.50   13.30
  24  -4 -23   43.50   22.40
  24  -4 -23    7.10   16.40
  24  -4 -23    8.00   18.50
  24  -4 -23   21.60   15.30
 -22   4  21  -14.00    9.00
  22   4 -21  -16.50   10.30
 -22   4  21   -4.10   10.20
  22   4 -21   14.70   16.60
  22   4 -21    1.10   12.20
  22   4 -21   -4.50    9.70
 -22   4  21  -10.60    9.90
 -22   4  21  -10.10   10.10
  22   4 -21  -10.60   12.50
  22  -4 -21   -7.00   12.50
  22  -4 -21   -4.30    9.20
  22  -4 -21    7.80   10.50
 -22  -4  21    7.60   13.00
  22  -4 -21  -10.40   10.20
 -22  -4  21   -7.40   10.00
 -22  -4  21   -1.20   12.80
  22  -4 -21   19.40   17.90
  22  -4 -21    2.70   13.20
 -20   4  19   60.19   19.10
  20   4 -19   39.30   14.30
  20   4 -19   56.19   16.70
 -20   4  19  111.99   23.40
 -20   4  19   69.79   18.70
 -20   4  19   98.09   21.40
  20   4 -19   52.19   18.70
  20   4 -19   36.70   19.30
  20  -4 -19   57.49   19.00
 -20  -4  19   74.29   20.70
  20  -4 -19   76.09   20.70
 -20  -4  19   36.20   17.60
  20  -4 -19   84.89   21.10
  20  -4 -19   59.79   16.20
 -20  -4  19   65.29   16.90
  20  -4 -19   27.90   17.80
 -20  -4  19   89.79   20.30
 -20  -4  19   84.69   19.30
  20  -4 -19   74.09   17.40
 -20  -4  19   61.09   15.30
  18   4 -17   20.40   15.80
  18   4 -17   59.89   15.50
 -18   4  17   52.29   15.20
  18   4 -17   53.49   15.70
  18   4 -17   30.80   14.70
  18   4 -17   68.49   18.50
 -18   4  17   67.79   18.00
 -18   4  17   66.39   18.70
 -18   4  17   58.19   14.50
 -18   4  17   27.00   15.00
  18   4 -17   39.60   14.00
 -18   4  17   74.89   17.30
  18   4 -17   28.80   16.40
 -18  -4  17   76.99   17.80
  18  -4 -17   39.40   12.90
 -18  -4  17   55.19   15.40
  18  -4 -17   57.09   16.80
 -18  -4  17   24.50   12.90
  18  -4 -17   59.89   18.60
  18  -4 -17   75.39   15.90
 -18  -4  17   70.29   15.80
 -18  -4  17   48.60   15.40
  18  -4 -17   57.19   17.20
 -18  -4  17   46.50   15.60
  18  -4 -17   58.29   17.30
 -16   4  15  136.09   18.30
 -16   4  15  116.69   21.80
  16   4 -15  146.89   22.60
  16   4 -15  144.09   23.60
 -16   4  15  102.99   20.50
  16   4 -15  137.89   24.90
  16   4 -15  121.49   19.50
  16   4 -15  137.79   21.10
 -16   4  15  120.39   15.40
  16   4 -15  124.39   21.90
  16   4 -15  119.99   18.20
 -16   4  15  153.48   23.30
 -16   4  15  137.89   20.60
 -16   4  15  126.69   20.50
  16  -4 -15  140.19   22.70
 -16  -4  15  121.09   19.70
  16  -4 -15  141.49   21.60
 -16  -4  15  158.18   23.70
  16  -4 -15  148.29   19.00
 -16  -4  15  142.29   20.00
  16  -4 -15  186.58   26.20
 -16  -4  15  150.98   23.00
  16  -4 -15  117.89   19.70
 -16  -4  15  139.49   20.70
 -16  -4  15  132.79   20.00
  16  -4 -15  116.49   17.90
  16  -4 -15  164.48   21.40
  14   4 -13  208.18   22.00
 -14   4  13  245.28   21.90
 -14   4  13  258.97   27.40
 -14   4  13  264.77   17.40
 -14   4  13  182.58   24.70
 -14   4  13  235.68   19.50
  14   4 -13  223.78   20.20
  14   4 -13  250.47   20.20
  14   4 -13  233.88   13.30
  14   4 -13  229.38   29.30
 -14   4  13  192.98   24.10
  14   4 -13  242.98   27.20
  14   4 -13  223.48   13.10
  14   4 -13  225.18   26.70
  14   4 -13  195.58   22.50
 -14   4  13  207.28   23.10
  14   4 -13  270.17   22.80
  14   4 -13  215.38   26.20
  14   4 -13  206.68   18.50
 -14  -4  13  223.48   13.90
 -14  -4  13  247.98   14.10
 -14  -4  13  216.78   23.50
 -14  -4  13  245.38   27.10
 -14  -4  13  175.18   20.90
 -14  -4  13  239.68   20.30
  14  -4 -13  222.08   25.20
 -14  -4  13  221.38   24.10
  14  -4 -13  242.18   13.20
  14  -4 -13  207.58   24.30
  14  -4 -13  231.88   18.20
 -14  -4  13  209.98   28.20
  14  -4 -13  245.48   20.70
  14  -4 -13  207.28   26.20
 -14  -4  13  231.28   20.30
  14  -4 -13  240.98   19.30
  14  -4 -13  214.88   16.70
  14  -4 -13  201.68   23.50
 -12   4  11   15.90    8.20
 -12   4  11    0.30    5.80
 -12   4  11   23.10    9.00
 -12   4  11   13.80    5.50
  12   4 -11   15.50    8.00
  12   4 -11   12.80    9.30
  12   4 -11   14.50    9.20
 -12   4  11    0.30    6.40
 -12   4  11    8.20    3.50
  12   4 -11   15.30    8.10
  12   4 -11   11.70    8.00
  12   4 -11   10.80    8.00
  12   4 -11   13.50    8.90
 -12   4  11   28.50    8.30
  12   4 -11   16.50    9.00
  12   4 -11    9.60    7.00
  12   4 -11    8.80    3.70
 -12   4  11   21.10    7.60
 -12   4  11   11.00    7.60
  12   4 -11    6.60    5.70
  12   4 -11   19.90    8.70
 -12   4  11    7.30    6.50
  12   4 -11   14.70    9.40
  12   4 -11    2.60    6.20
 -12   4  11    6.50    5.40
  12   4 -11   15.00    4.00
 -12  -4  11    2.70    7.30
 -12  -4  11   13.30    7.30
 -12  -4  11   17.00    8.20
  12  -4 -11   16.40    3.90
 -12  -4  11   12.00    6.40
  12  -4 -11   20.70    4.60
 -12  -4  11    3.90    7.00
  12  -4 -11    7.90    6.60
 -12  -4  11   16.30    4.20
  12  -4 -11   17.80    8.50
  12  -4 -11   26.30    9.50
 -12  -4  11   12.40    4.70
 -12  -4  11   14.90    7.60
 -12  -4  11   14.40    4.40
  12  -4 -11   16.70    7.70
  12  -4 -11   13.30    7.40
  12  -4 -11   11.90    8.90
 -12  -4  11   29.70    9.20
  12  -4 -11   12.10    8.70
 -12  -4  11   13.10    7.70
  12  -4 -11   13.80    6.30
 -12  -4  11   14.70    7.70
 -12  -4  11   11.40    4.20
  12  -4 -11    2.40    6.50
  12  -4 -11    6.60    7.50
  10   4  -9  227.58    9.90
  10   4  -9  197.48   17.10
  10   4  -9  232.48   10.20
 -10   4   9  216.78   16.90
 -10   4   9  249.58   18.40
  10   4  -9  254.37   19.00
 -10   4   9  250.67   18.60
 -10   4   9  188.88   15.40
 -10   4   9  208.58   18.00
  10   4  -9  242.58   19.10
  10   4  -9  195.28   20.50
  10   4  -9  218.38   15.50
  10   4  -9  219.48   18.50
 -10   4   9  229.58   13.80
 -10   4   9  226.98    9.90
 -10   4   9  228.08   14.60
  10   4  -9  233.48   17.50
 -10   4   9  181.38   20.60
  10   4  -9  233.28   16.90
 -10   4   9  208.28   17.30
  10   4  -9  231.88   19.30
 -10   4   9  249.78   18.00
 -10   4   9  226.48   18.60
  10   4  -9  208.98   16.10
  10   4  -9  227.28   20.30
  10   4  -9  250.27   20.50
  10   4  -9  215.78   17.30
  10   4  -9  252.07   19.00
 -10  -4   9  222.88   18.50
  10  -4  -9  264.07   19.00
  10  -4  -9  249.88   19.30
 -10  -4   9  227.38   17.10
 -10  -4   9  248.58   16.90
  10  -4  -9  244.18   19.80
 -10  -4   9  232.68   17.70
 -10  -4   9  234.08   10.10
 -10  -4   9  222.18   18.20
  10  -4  -9  243.68   19.20
  10  -4  -9  208.88   17.50
  10  -4  -9  229.08    9.80
 -10  -4   9  223.98   17.90
 -10  -4   9  233.78   18.70
  10  -4  -9  224.88   14.60
 -10  -4   9  232.28   18.00
 -10  -4   9  234.98   10.40
  10  -4  -9  233.58   18.10
 -10  -4   9  227.68   10.40
 -10  -4   9  241.18   16.90
  10  -4  -9  225.48   17.30
  10  -4  -9  225.58   17.30
  10  -4  -9  208.38   15.50
 -10  -4   9  212.18   18.10
 -10  -4   9  239.98   10.80
  10  -4  -9  211.08   14.10
 -10  -4   9  227.68   18.10
   8   4  -7  386.76   19.10
  -8   4   7  387.36   18.40
  -8   4   7  357.16   12.00
  -8   4   7  374.86   21.40
  -8   4   7  415.16   22.70
   8   4  -7  361.76   19.00
   8   4  -7  397.56   23.50
   8   4  -7  359.96   21.20
   8   4  -7  407.36   21.10
  -8   4   7  385.36   23.10
  -8   4   7  371.46   17.00
   8   4  -7  333.17   21.30
   8   4  -7  372.26   21.50
   8   4  -7  390.96   12.00
  -8   4   7  374.66   22.50
  -8   4   7  395.36   22.40
   8   4  -7  361.56   21.30
  -8   4   7  386.56   20.20
   8   4  -7  376.56   20.10
  -8   4   7  394.06   21.10
   8   4  -7  373.66   23.10
   8   4  -7  408.36   23.60
  -8   4   7  373.16   21.40
  -8   4   7  364.76   20.80
   8   4  -7  378.56   21.80
   8   4  -7  344.27   21.40
   8   4  -7  348.87   21.50
  -8   4   7  370.46   20.40
   8  -4  -7  370.86   17.80
  -8  -4   7  364.16   21.90
   8  -4  -7  357.56   19.70
  -8  -4   7  385.06   19.40
  -8  -4   7  368.06   21.00
  -8  -4   7  393.56   12.30
   8  -4  -7  395.06   22.30
  -8  -4   7  418.06   23.20
  -8  -4   7  372.36   20.80
  -8  -4   7  362.06   22.10
   8  -4  -7  339.07   20.90
  -8  -4   7  380.36   19.30
  -8  -4   7  374.96   22.50
   8  -4  -7  370.86   21.20
  -8  -4   7  407.36   22.40
  -8  -4   7  363.56   20.50
   8  -4  -7  364.16   19.40
   8  -4  -7  375.86   21.50
   8  -4  -7  397.26   17.10
  -8  -4   7  388.56   22.20
   8  -4  -7  362.06   21.10
  -8  -4   7  400.96   12.10
   8  -4  -7  350.06   20.70
   8  -4  -7  393.76   12.00
   8  -4  -7  374.56   21.80
  -8  -4   7  383.46   11.50
  -8  -4   7  397.66   11.70
  -6   4   5  212.48   14.50
  -6   4   5  217.28   14.70
   6   4  -5  218.68   15.00
  -6   4   5  226.68    8.40
  -6   4   5  229.18   14.90
   6   4  -5  252.97   16.40
   6   4  -5  229.18   15.10
   6   4  -5  243.38   16.50
   6   4  -5  232.98   13.60
   6   4  -5  228.98   13.40
   6   4  -5  235.48   15.70
  -6   4   5  228.38   15.30
  -6   4   5  213.18   15.70
   6   4  -5  242.78   16.00
  -6   4   5  229.68   14.50
  -6   4   5  223.78   15.40
  -6   4   5  241.48    7.90
  -6   4   5  242.18   14.40
   6   4  -5  227.68   19.30
   6   4  -5  247.38   16.60
   6   4  -5  207.08   12.50
   6   4  -5  236.48   15.60
  -6   4   5  226.08    7.90
  -6   4   5  264.57   14.20
  -6   4   5  237.58   14.80
  -6   4   5  209.88   15.00
   6   4  -5  236.58   14.50
  -6   4   5  229.68   13.10
  -6   4   5  233.48   12.50
   6   4  -5  245.78   16.00
  -6  -4   5  226.58   15.30
  -6  -4   5  202.48   14.60
  -6  -4   5  251.57   13.40
  -6  -4   5  220.48   14.00
   6  -4  -5  226.28   13.40
   6  -4  -5  249.48   15.70
  -6  -4   5  239.28   15.40
   6  -4  -5  231.08   13.00
   6  -4  -5  216.98   14.50
  -6  -4   5  207.28   15.50
  -6  -4   5  242.48   15.80
   6  -4  -5  262.87   15.60
  -6  -4   5  233.28   16.10
  -6  -4   5  213.08   15.10
  -6  -4   5  237.68   15.60
  -6  -4   5  229.08   12.90
   6  -4  -5  217.28   13.50
  -6  -4   5  222.58   16.00
  -6  -4   5  223.08   18.00
   6  -4  -5  226.28   14.70
   6  -4  -5  238.88   15.50
   6  -4  -5  237.08    8.20
   6  -4  -5  219.58   14.90
   6  -4  -5  233.88   15.00
   6  -4  -5  221.08   14.80
  -6  -4   5  205.08   13.80
   6  -4  -5  254.97   11.10
   6  -4  -5  250.97   15.40
   4   4  -3  348.57   15.00
  -4   4   3  359.66   18.10
  -4   4   3  352.36   13.40
   4   4  -3  335.17   18.20
  -4   4   3  346.77   17.60
   4   4  -3  352.06   10.90
   4   4  -3  334.67   17.60
   4   4  -3  340.77   10.80
   4   4  -3  345.87   11.00
  -4   4   3  346.57   15.40
  -4   4   3  355.46   12.90
  -4   4   3  346.37   14.70
   4   4  -3  382.16   19.00
  -4   4   3  356.86   13.00
   4   4  -3  336.77   17.70
  -4   4   3  355.06   18.00
   4   4  -3  356.06   14.70
  -4   4   3  346.87   16.80
  -4   4   3  349.77   17.10
   4   4  -3  361.46   17.00
  -4   4   3  330.17   17.30
   4   4  -3  356.76   18.20
  -4   4   3  337.27   12.50
   4   4  -3  356.66   16.20
  -4   4   3  358.66   17.30
  -4   4   3  362.36   17.60
   4   4  -3  341.07   15.10
  -4   4   3  351.56   16.40
  -4   4   3  386.06   16.20
   4   4  -3  333.27   17.50
   4   4  -3  309.17   15.80
   4   4  -3  346.77   18.60
   4   4  -3  396.96   20.10
   4   4  -3  369.56   11.20
  -4   4   3  366.96   16.50
  -4   4   3  311.97   16.50
   4  -4  -3  342.87   15.20
  -4  -4   3  368.26   17.70
  -4  -4   3  337.47   14.80
  -4  -4   3  387.56   16.40
  -4  -4   3  335.87   17.80
   4  -4  -3  359.06   17.60
   4  -4  -3  344.57   16.80
  -4  -4   3  341.97   18.20
  -4  -4   3  350.56   18.70
   4  -4  -3  357.56   14.60
   4  -4  -3  334.07   15.50
  -4  -4   3  339.27   14.40
   4  -4  -3  337.87   17.10
   4  -4  -3  339.47   17.40
  -4  -4   3  356.16   16.90
  -4  -4   3  370.36   18.30
   4  -4  -3  356.36   17.00
   4  -4  -3  373.56   18.30
  -4  -4   3  332.67   16.00
   4  -4  -3  328.67   16.90
  -4  -4   3  352.26   18.30
   4  -4  -3  359.16   16.60
   4  -4  -3  345.07   12.90
  -4  -4   3  333.17   17.90
   4  -4  -3  344.97   12.50
  -4  -4   3  333.57   17.70
   4  -4  -3  331.77   17.00
  -4  -4   3  332.27   17.20
   4  -4  -3  377.26   16.70
  -2   4   1   63.79    7.90
   2   4  -1   70.09    9.00
  -2   4   1   70.59   10.00
   2   4  -1   54.69    6.70
  -2   4   1   59.59    7.60
  -2   4   1   69.09    6.60
   2   4  -1   69.99    8.10
  -2   4   1   74.69    8.60
  -2   4   1   76.99    7.60
  -2   4   1   64.99    8.10
   2   4  -1   73.19    9.30
   2   4  -1   65.39    7.10
   2   4  -1   71.99    8.10
  -2   4   1   63.79    7.40
   2   4  -1   75.89    6.40
   2   4  -1   67.09    7.40
   2   4  -1   68.99    8.80
   2   4  -1   70.09    7.10
  -2   4   1   63.29    8.10
   2   4  -1   60.89    7.60
   2   4  -1   70.49    6.20
  -2   4   1   68.19    5.70
  -2   4   1   73.59    7.30
   2   4  -1   72.59    8.50
  -2   4   1   84.59    8.30
  -2   4   1   91.19    9.60
   2   4  -1   65.09    5.70
  -2   4   1   81.49    9.30
   2   4  -1   74.99    7.20
  -2   4   1   66.99    7.50
   2   4  -1   71.69    7.50
  -2   4   1   64.09    6.90
   2   4  -1   78.19    9.00
  -2   4   1   70.89    8.20
  -2   4   1   78.19    7.70
  -2   4   1   70.89    5.90
   2   4  -1   68.09    6.10
  -2   4   1   63.19    8.10
   2  -4  -1   72.19    7.20
   2  -4  -1   73.59    8.90
  -2  -4   1   84.49    8.90
   2  -4  -1   63.69    9.40
   2  -4  -1   67.29    7.10
  -2  -4   1   76.09    8.00
   2  -4  -1   68.99    8.40
   2  -4  -1   61.89    8.10
  -2  -4   1   80.59    9.50
   2  -4  -1   76.89    6.70
   2  -4  -1   61.09    7.90
  -2  -4   1   79.79    9.10
  -2  -4   1   53.99    8.00
   2  -4  -1   70.09    7.20
  -2  -4   1   58.29    8.10
  -2  -4   1   81.79    9.40
  -2  -4   1   78.29    9.20
  -2  -4   1   72.29    7.60
   2  -4  -1   65.89    7.90
   2  -4  -1   55.49    6.10
  -2  -4   1   66.99    7.70
   2  -4  -1   71.79    8.40
   2  -4  -1   75.39    8.50
  -2  -4   1   64.19    5.50
   2  -4  -1   71.49    7.70
   2  -4  -1   72.89    7.60
  -2  -4   1   60.29    8.20
  -2  -4   1   63.59    6.70
  -2  -4   1   69.39    8.70
   2  -4  -1   61.99    6.00
   2  -4  -1   65.59    8.00
  -2  -4   1   58.59    6.80
  -2  -4   1   67.99    6.40
  -2  -4   1   78.59    7.50
   2  -4  -1   76.29    6.60
  -2  -4   1   71.29    7.40
   2   4  -3 4095.79  103.19
  -2   4   3 4204.28  110.39
  -2   4   3 4130.39  106.89
   2   4  -3 4261.67  112.89
  -2   4   3 4229.98  107.39
  -2   4   3 4093.09  111.99
  -2   4   3 4222.68  109.79
  -2   4   3 4159.48  111.29
   2   4  -3 4142.79  105.49
  -2   4   3 4187.18  108.19
   2   4  -3 4174.18  112.29
   2   4  -3 4226.58  113.09
  -2   4   3 4296.47  113.59
  -2   4   3 4130.89  111.59
  -2   4   3 4257.17  110.29
  -2   4   3 4315.17  108.29
   2   4  -3 4175.68  103.69
  -2   4   3 4231.58  107.59
  -2   4   3 4280.47  112.59
  -2   4   3 4298.87  111.79
  -2   4   3 4241.08  110.99
   2   4  -3 4278.87  111.59
   2   4  -3 4192.58  111.59
  -2   4   3 4214.68  107.39
   2   4  -3 4353.56  114.19
   2   4  -3 4238.38  114.69
   2   4  -3 4255.27  110.59
  -2   4   3 4106.29  111.09
   2   4  -3 4261.37  104.99
   2   4  -3 4104.29  107.89
   2   4  -3 4212.48  113.89
   2   4  -3 4080.59  111.09
   2   4  -3 4113.39  113.69
  -2   4   3 4181.48  113.39
  -2   4   3 4199.78  107.29
  -2   4   3 4266.27  111.79
   2   4  -3 4295.57  113.89
   2  -4  -3 4238.88  111.49
   2  -4  -3 4053.19  109.09
   2  -4  -3 4226.58  107.59
   2  -4  -3 4369.56  111.29
  -2  -4   3 4167.88  112.89
  -2  -4   3 4145.89  107.59
  -2  -4   3 4096.89  111.79
   2  -4  -3 3924.61  111.29
   2  -4  -3 4090.09  111.19
   2  -4  -3 4189.28  112.49
  -2  -4   3 4267.67  111.99
  -2  -4   3 4225.98  110.29
   2  -4  -3 4253.67  111.39
   2  -4  -3 4228.78  109.89
  -2  -4   3 4198.58  104.79
  -2  -4   3 4216.68  114.39
   2  -4  -3 4118.19  107.59
   2  -4  -3 4346.27  109.19
  -2  -4   3 4308.37  113.49
  -2  -4   3 4088.19  115.89
   2  -4  -3 4046.10  110.89
   2  -4  -3 4056.09  107.79
  -2  -4   3 4312.77  103.29
  -2  -4   3 4256.77  103.69
  -2  -4   3 4229.98  112.79
   2  -4  -3 4158.68  106.49
   2  -4  -3 4230.88  107.39
   2  -4  -3 4268.67  111.59
  -2  -4   3 4255.17  110.99
  -2  -4   3 4134.99  113.19
   4   4  -5  907.51   34.70
   4   4  -5  949.11   36.00
  -4   4   5  921.61   28.00
  -4   4   5  889.41   27.00
  -4   4   5  923.61   33.50
  -4   4   5  908.91   28.20
  -4   4   5  906.01   27.80
  -4   4   5  872.51   34.80
  -4   4   5  892.51   34.40
   4   4  -5  888.71   34.30
   4   4  -5  897.11   33.90
   4   4  -5  922.81   29.70
  -4   4   5  936.71   35.50
   4   4  -5  969.00   35.60
  -4   4   5  863.01   33.50
  -4   4   5  867.11   32.50
   4   4  -5  914.21   32.20
   4   4  -5  893.71   34.00
   4   4  -5  946.51   33.00
  -4   4   5  886.21   33.80
   4   4  -5  939.21   24.20
   4   4  -5  906.51   34.90
  -4   4   5  941.71   30.10
   4   4  -5  866.61   35.80
  -4   4   5  888.31   33.70
  -4   4   5  912.21   33.90
   4   4  -5  919.41   28.90
  -4   4   5  862.41   35.20
   4   4  -5  852.41   33.50
  -4   4   5  902.71   33.60
   4  -4  -5  875.01   33.30
  -4  -4   5  916.21   34.80
   4  -4  -5  915.11   34.10
  -4  -4   5  823.92   34.80
  -4  -4   5  886.01   31.20
  -4  -4   5  930.11   34.40
  -4  -4   5  908.61   34.10
   4  -4  -5  823.02   33.50
   4  -4  -5  918.41   28.00
   4  -4  -5  884.81   29.30
  -4  -4   5  896.41   28.60
   4  -4  -5  830.82   33.80
  -4  -4   5  918.31   34.70
  -4  -4   5  843.22   34.40
   4  -4  -5  929.81   34.00
   4  -4  -5  903.41   27.60
   4  -4  -5  934.81   28.10
  -4  -4   5  884.71   34.00
   4  -4  -5  937.61   31.00
  -4  -4   5  953.00   34.20
  -4  -4   5  946.31   23.90
  -4  -4   5  928.11   32.60
   4  -4  -5  943.11   33.50
   4  -4  -5  934.51   34.40
  -6   4   7  287.47   19.00
  -6   4   7  325.87   16.10
  -6   4   7  317.87   19.80
   6   4  -7  311.37   16.20
   6   4  -7  295.27   19.10
   6   4  -7  317.87   19.70
  -6   4   7  281.77   17.80
  -6   4   7  294.57   19.50
  -6   4   7  313.97   13.40
   6   4  -7  329.07   20.00
  -6   4   7  302.57   19.10
   6   4  -7  304.37   16.70
   6   4  -7  288.07   20.10
  -6   4   7  318.57   20.40
   6   4  -7  317.57   21.00
   6   4  -7  295.67   18.70
   6   4  -7  297.77   18.20
  -6   4   7  339.97   20.20
   6   4  -7  331.77   19.80
  -6   4   7  316.47   20.40
   6   4  -7  307.57   19.20
   6   4  -7  312.17   21.40
  -6   4   7  341.47   21.30
  -6   4   7  300.97   18.60
  -6   4   7  304.67   20.30
  -6   4   7  295.47   13.50
   6   4  -7  315.17   21.00
   6   4  -7  307.87   18.40
  -6   4   7  310.67   12.70
  -6   4   7  312.87   14.40
   6  -4  -7  318.97   19.60
  -6  -4   7  345.67   20.50
  -6  -4   7  341.87   19.10
   6  -4  -7  314.87   13.70
  -6  -4   7  297.37   19.10
  -6  -4   7  320.37   19.60
  -6  -4   7  308.17   19.80
  -6  -4   7  306.07   18.40
   6  -4  -7  311.17   19.50
  -6  -4   7  300.17   19.50
   6  -4  -7  302.67   15.50
   6  -4  -7  342.57   17.50
  -6  -4   7  287.67   20.00
   6  -4  -7  294.07   18.20
   6  -4  -7  286.77   18.90
  -6  -4   7  307.97   10.90
  -6  -4   7  311.97   16.10
   6  -4  -7  323.17   19.20
   6  -4  -7  310.07   12.90
   6  -4  -7  323.27   19.90
   6  -4  -7  297.27   19.50
   6  -4  -7  301.57   13.40
   6  -4  -7  310.37   19.30
  -6  -4   7  317.27   19.50
   6  -4  -7  298.77   18.70
  -6  -4   7  302.87   10.70
  -6  -4   7  327.07   10.60
  -6  -4   7  320.17   10.40
  -6  -4   7  291.27   17.90
  -8   4   9 1353.86   56.39
   8   4  -9 1409.16   54.09
   8   4  -9 1383.86   47.50
  -8   4   9 1384.46   53.49
  -8   4   9 1284.87   51.49
  -8   4   9 1381.46   42.70
   8   4  -9 1442.16   52.29
  -8   4   9 1369.46   40.20
   8   4  -9 1463.35   49.10
   8   4  -9 1387.16   54.49
   8   4  -9 1437.86   52.39
   8   4  -9 1429.26   51.49
   8   4  -9 1430.06   53.09
  -8   4   9 1449.06   51.79
  -8   4   9 1417.16   54.99
  -8   4   9 1345.07   51.49
  -8   4   9 1357.56   41.00
   8   4  -9 1479.95   54.49
   8   4  -9 1321.27   50.99
   8   4  -9 1348.57   50.99
  -8   4   9 1474.55   42.30
  -8   4   9 1423.36   46.30
  -8   4   9 1384.76   54.09
  -8   4   9 1312.77   49.80
  -8   4   9 1464.45   54.79
   8   4  -9 1321.57   49.70
   8   4  -9 1442.86   58.59
   8   4  -9 1380.86   55.29
  -8   4   9 1488.55   52.69
  -8  -4   9 1470.65   51.09
   8  -4  -9 1463.45   53.09
  -8  -4   9 1379.66   50.39
   8  -4  -9 1334.97   45.10
   8  -4  -9 1378.96   41.60
   8  -4  -9 1458.05   53.59
   8  -4  -9 1443.86   42.60
  -8  -4   9 1349.96   52.19
  -8  -4   9 1435.56   39.50
   8  -4  -9 1389.46   48.10
  -8  -4   9 1485.15   52.49
  -8  -4   9 1446.46   39.80
  -8  -4   9 1404.96   46.90
  -8  -4   9 1464.75   53.19
   8  -4  -9 1407.96   53.69
  -8  -4   9 1472.55   50.89
  -8  -4   9 1384.16   39.00
   8  -4  -9 1419.86   40.60
   8  -4  -9 1487.95   51.79
  -8  -4   9 1372.76   52.99
   8  -4  -9 1392.46   52.09
   8  -4  -9 1317.87   50.29
  -8  -4   9 1336.67   50.79
  -8  -4   9 1473.15   53.39
   8  -4  -9 1396.76   52.79
  -8  -4   9 1408.26   60.19
   8  -4  -9 1492.35   52.19
  -8  -4   9 1403.66   39.90
  10   4 -11  381.26   22.30
  10   4 -11  371.26   22.80
  10   4 -11  337.17   24.00
  10   4 -11  368.26   23.50
  10   4 -11  352.26   26.80
 -10   4  11  391.06   27.20
 -10   4  11  367.16   25.00
 -10   4  11  336.37   24.10
 -10   4  11  330.37   24.40
  10   4 -11  415.86   27.80
 -10   4  11  334.17   22.30
 -10   4  11  357.16   16.00
  10   4 -11  343.27   24.30
  10   4 -11  376.06   27.30
 -10   4  11  334.67   17.00
  10   4 -11  326.57   22.10
 -10   4  11  334.37   19.60
 -10   4  11  353.16   15.40
  10   4 -11  356.56   24.90
 -10   4  11  373.56   17.10
 -10   4  11  340.77   25.60
  10   4 -11  384.26   25.50
 -10   4  11  333.47   23.90
  10   4 -11  360.76   23.30
 -10   4  11  354.46   24.30
  10   4 -11  332.57   22.90
 -10  -4  11  351.46   24.80
 -10  -4  11  366.66   24.10
  10  -4 -11  360.16   16.60
  10  -4 -11  354.26   23.20
  10  -4 -11  352.46   23.40
  10  -4 -11  308.67   23.60
 -10  -4  11  352.46   17.10
  10  -4 -11  354.76   22.20
  10  -4 -11  373.36   25.20
 -10  -4  11  365.76   23.90
 -10  -4  11  358.26   15.80
 -10  -4  11  343.47   23.20
 -10  -4  11  366.16   16.10
 -10  -4  11  346.07   21.00
  10  -4 -11  342.77   24.70
  10  -4 -11  328.97   23.90
  10  -4 -11  343.47   15.80
  10  -4 -11  328.97   19.20
  10  -4 -11  343.17   24.40
 -10  -4  11  379.66   24.20
 -10  -4  11  370.46   25.10
  10  -4 -11  335.77   23.10
 -10  -4  11  334.67   26.30
 -10  -4  11  353.36   25.50
 -10  -4  11  356.56   15.30
 -10  -4  11  333.47   22.00
 -12   4  13   49.40    7.90
  12   4 -13   70.49   17.20
 -12   4  13   45.00    8.30
 -12   4  13   28.70   11.30
  12   4 -13   40.90   12.90
  12   4 -13   49.40   12.40
 -12   4  13   40.60   12.60
  12   4 -13   52.39   11.40
  12   4 -13   49.30   12.90
 -12   4  13   72.29   14.90
 -12   4  13   32.20   11.90
  12   4 -13   50.39   15.30
  12   4 -13   90.59   17.90
  12   4 -13   50.89   13.30
 -12   4  13   63.59   11.20
 -12   4  13   50.49   13.60
  12   4 -13   52.79   11.80
  12   4 -13   80.39   14.60
  12  -4 -13   44.30   11.00
 -12  -4  13   59.49   13.90
 -12  -4  13   71.19    9.00
  12  -4 -13   52.59    7.80
  12  -4 -13   56.29   12.10
  12  -4 -13   48.10   12.30
 -12  -4  13   82.29   14.20
  12  -4 -13   65.09   14.90
 -12  -4  13   71.59    9.30
 -12  -4  13   53.89   13.80
 -12  -4  13   61.39   12.30
 -12  -4  13   39.60   10.20
 -12  -4  13   57.49   12.40
 -12  -4  13   54.19   13.30
  12  -4 -13   77.19   17.70
  12  -4 -13   38.50   12.20
 -12  -4  13   72.19   13.80
  12  -4 -13   82.69   14.50
  12  -4 -13   51.19    8.70
  12  -4 -13   59.19   15.00
  14   4 -15  246.08   26.10
 -14   4  15  217.88   26.30
  14   4 -15  223.38   28.70
  14   4 -15  244.08   28.90
 -14   4  15  243.48   20.20
 -14   4  15  262.97   31.50
 -14   4  15  279.17   30.20
  14   4 -15  211.38   29.90
  14   4 -15  279.57   25.50
 -14   4  15  299.37   25.60
 -14   4  15  273.27   32.10
  14   4 -15  250.87   28.40
  14   4 -15  216.68   25.40
  14   4 -15  308.67   23.20
 -14  -4  15  299.47   31.90
 -14  -4  15  266.37   21.50
 -14  -4  15  295.77   31.40
 -14  -4  15  256.27   28.10
  14  -4 -15  263.27   29.50
  14  -4 -15  262.67   23.40
  14  -4 -15  289.77   23.50
  14  -4 -15  298.27   24.60
  14  -4 -15  274.27   29.70
  14  -4 -15  258.87   30.30
 -14  -4  15  294.97   24.40
  14  -4 -15  309.17   27.00
 -14  -4  15  271.17   22.90
 -16   4  17  127.69   21.70
 -16   4  17  136.59   23.00
  16   4 -17  152.28   22.10
 -16   4  17  103.79   25.20
 -16   4  17  109.79   21.30
  16   4 -17  115.49   21.10
  16   4 -17  122.99   23.80
  16   4 -17  133.09   24.40
  16   4 -17  138.09   22.90
  16   4 -17   87.99   18.60
  16   4 -17  122.99   24.60
 -16   4  17  126.39   22.40
 -16   4  17  122.29   24.40
  16  -4 -17  111.39   21.20
  16  -4 -17   98.49   21.00
  16  -4 -17   80.59   20.70
 -16  -4  17  137.09   23.30
 -16  -4  17  144.79   20.60
  16  -4 -17  126.49   22.00
  16  -4 -17  104.79   17.90
 -16  -4  17   68.69   14.40
 -16  -4  17  110.59   22.80
 -16  -4  17  156.78   25.80
 -16  -4  17  128.89   20.90
  16  -4 -17  101.69   20.10
  16  -4 -17  136.09   20.30
 -18   4  19   17.00   15.00
  18   4 -19   18.50   16.80
 -18   4  19   -0.60   10.70
  18   4 -19    4.70   12.70
 -18   4  19    0.10   12.80
  18   4 -19    2.10   11.00
  18   4 -19   15.60   11.60
 -18   4  19   15.20   12.60
  18   4 -19   -7.80   11.70
  18   4 -19    4.20   11.30
  18  -4 -19    3.90    9.70
 -18  -4  19    8.50   10.70
 -18  -4  19  -10.10    7.90
  18  -4 -19    1.10   10.70
 -18  -4  19    5.60   11.10
 -18  -4  19   -7.50    8.90
  18  -4 -19   -1.80    9.40
  18  -4 -19   -3.30   11.00
 -20   4  21   59.19   27.50
  20   4 -21    0.30   12.80
 -20   4  21   30.20   14.30
 -20   4  21   -3.80   10.30
  20   4 -21  -12.80   14.20
  20   4 -21    8.80   17.50
 -20   4  21    1.30   12.00
  20   4 -21   -7.90   10.60
 -20   4  21    7.20   13.50
  20   4 -21   -0.30   11.10
  20  -4 -21  -11.10    7.70
 -20  -4  21    3.70   11.40
 -20  -4  21    0.50   11.40
  20  -4 -21   11.60   11.50
  20  -4 -21   -0.60   11.10
 -20  -4  21   11.30   13.60
  20  -4 -21   13.70   16.80
 -20  -4  21   15.80   15.10
  20  -4 -21   16.10   15.90
  22   4 -23    6.20   21.10
  22   4 -23    0.70   12.70
  22   4 -23    6.20   15.30
  22   4 -23    0.20   27.40
 -22   4  23  -14.70   11.10
 -22   4  23   -9.80   13.70
 -22   4  23   10.20   16.30
  22  -4 -23   -8.20   12.10
 -22  -4  23   34.60   16.10
 -22  -4  23   -8.10   14.20
  22  -4 -23   18.40   15.70
  22  -4 -23   13.20   16.20
  22  -4 -23   11.00   18.30
  23   5 -22   12.50   20.40
 -23   5  22   -9.90    9.70
 -23   5  22   -0.30   12.40
  23   5 -22   -4.80   11.80
  23   5 -22    7.50   14.20
  23   5 -22    9.60   17.00
  23   5 -22    4.80   16.70
 -23   5  22   -0.80   13.90
  23  -5 -22   17.60   18.10
  23  -5 -22    2.20   11.80
  23  -5 -22   -3.90   12.90
  23  -5 -22   -1.40   14.90
 -23  -5  22    8.40   14.60
  23  -5 -22    8.70   15.20
 -23  -5  22   12.00   15.90
 -23  -5  22    3.30   13.40
 -21   5  20   12.00   13.10
  21   5 -20   24.10   18.20
  21   5 -20   47.60   14.40
 -21   5  20   26.90   14.40
 -21   5  20   98.69   24.30
  21   5 -20   23.70   18.90
 -21   5  20   39.60   20.20
  21   5 -20   47.20   19.60
  21   5 -20   20.20   14.50
 -21   5  20   31.20   17.10
  21  -5 -20    1.70   10.30
  21  -5 -20    1.10   10.60
  21  -5 -20   23.60   17.20
  21  -5 -20   41.60   18.80
  21  -5 -20   21.40   14.70
  21  -5 -20   23.70   15.90
 -21  -5  20   12.70   12.60
 -21  -5  20   23.30   14.40
  19   5 -18    6.80   10.30
  19   5 -18    4.60   13.00
  19   5 -18    6.20    9.80
  19   5 -18   10.30   12.60
  19   5 -18   12.90   13.70
 -19   5  18   -7.80   10.20
 -19   5  18   11.30   10.80
  19   5 -18    2.90   13.40
 -19   5  18   23.10   15.90
 -19   5  18   11.80   10.50
  19   5 -18   17.80   15.60
 -19  -5  18   14.70   13.80
 -19  -5  18    4.80    9.30
 -19  -5  18   21.70   13.50
  19  -5 -18   21.50   13.90
  19  -5 -18   29.90   14.50
 -19  -5  18    6.90   10.40
 -19  -5  18    4.60    9.20
  19  -5 -18   10.30   11.90
  19  -5 -18   27.60   14.40
  19  -5 -18    5.30    9.50
 -19  -5  18    6.50   12.60
  19  -5 -18   11.70   13.40
  17   5 -16    7.00   11.90
 -17   5  16   22.10   11.20
  17   5 -16    5.20   10.40
 -17   5  16   13.90   12.30
  17   5 -16   22.00   11.40
  17   5 -16   -1.60   11.70
  17   5 -16   -0.70   11.20
  17   5 -16    5.40   10.30
 -17   5  16   -0.50    8.10
 -17   5  16   -1.00    8.90
 -17   5  16    2.50    9.00
 -17   5  16    8.10   11.70
  17   5 -16   -5.80    9.00
 -17  -5  16   29.00   12.60
  17  -5 -16   23.40   13.90
  17  -5 -16    6.60   10.30
  17  -5 -16    6.90   12.40
  17  -5 -16   17.90   10.50
 -17  -5  16    0.80    8.70
 -17  -5  16   12.10   11.40
  17  -5 -16   12.80   11.00
 -17  -5  16   27.40   12.80
  17  -5 -16    9.00    9.60
 -17  -5  16   -5.40    8.70
  15   5 -14  244.98   29.90
 -15   5  14  257.77   21.20
  15   5 -14  220.98   24.40
  15   5 -14  196.08   26.90
 -15   5  14  275.97   31.10
 -15   5  14  310.47   27.60
  15   5 -14  261.77   29.30
 -15   5  14  251.47   28.70
  15   5 -14  238.58   26.80
 -15   5  14  269.17   30.10
  15   5 -14  240.78   21.00
  15   5 -14  246.48   28.00
 -15   5  14  251.07   18.00
  15   5 -14  266.67   22.70
  15  -5 -14  300.47   26.10
  15  -5 -14  258.97   22.50
 -15  -5  14  280.67   24.40
 -15  -5  14  240.18   25.70
 -15  -5  14  237.28   27.60
  15  -5 -14  269.87   21.00
  15  -5 -14  216.08   27.90
  15  -5 -14  283.67   24.00
 -15  -5  14  236.18   24.40
 -15  -5  14  292.97   24.80
 -15  -5  14  246.58   26.60
  15  -5 -14  263.67   29.70
  15  -5 -14  231.88   26.60
 -13   5  12    6.10    7.90
  13   5 -12   25.20   11.50
  13   5 -12   24.40    4.40
  13   5 -12   19.80   11.80
  13   5 -12   34.90    9.70
  13   5 -12   38.70   11.30
  13   5 -12   34.50   10.00
 -13   5  12   54.69   13.40
 -13   5  12   21.20    9.80
  13   5 -12    8.60    9.60
  13   5 -12   32.60   11.40
  13   5 -12    5.60    6.50
  13   5 -12   39.60   10.60
 -13   5  12   26.50    8.60
 -13   5  12   18.80    8.70
  13   5 -12   26.70   10.60
 -13   5  12   40.20    8.70
 -13   5  12   29.70    7.20
 -13   5  12   25.70   10.30
 -13  -5  12   22.60   10.30
 -13  -5  12   22.20    9.40
  13  -5 -12   20.90    8.60
  13  -5 -12   27.80   12.20
  13  -5 -12   27.60    9.60
 -13  -5  12   24.40   10.90
  13  -5 -12   11.50    9.30
  13  -5 -12   16.20    6.70
 -13  -5  12   22.00    9.20
 -13  -5  12   27.80    4.80
 -13  -5  12   16.40    8.40
 -13  -5  12   47.70   12.40
  13  -5 -12   32.60   10.80
 -13  -5  12   36.50    5.20
  13  -5 -12   28.60   11.80
 -13  -5  12   27.30    9.20
 -13  -5  12   27.20    9.80
  13  -5 -12   39.00    5.00
  13  -5 -12   20.70    8.00
  13  -5 -12   35.70    9.10
  11   5 -10    1.40    5.70
 -11   5  10    0.10    5.50
 -11   5  10    7.10    8.10
 -11   5  10    3.90    2.40
  11   5 -10   -3.00    5.00
 -11   5  10    2.80    5.00
 -11   5  10    5.80    5.90
 -11   5  10   -6.10    4.10
  11   5 -10    1.50    5.80
 -11   5  10    7.50    6.90
  11   5 -10   -3.90    4.30
 -11   5  10   -2.80    4.10
 -11   5  10    0.60    4.70
  11   5 -10   -1.20    5.30
  11   5 -10    7.00    5.60
  11   5 -10   -0.10    5.60
  11   5 -10   12.60    7.00
  11   5 -10   15.00   10.10
 -11   5  10   -1.80    5.90
  11   5 -10    7.80    8.20
  11   5 -10    6.50    6.40
  11   5 -10    2.50    6.80
  11   5 -10    2.20    2.10
 -11   5  10   -1.80    4.20
  11   5 -10    2.10    5.40
 -11  -5  10    7.10    6.30
  11  -5 -10    9.50    7.60
  11  -5 -10    2.30    5.70
 -11  -5  10    4.10    6.20
 -11  -5  10    2.20    2.20
 -11  -5  10    1.80    5.60
  11  -5 -10    1.90    4.10
 -11  -5  10   -0.10    6.20
  11  -5 -10    6.30    5.60
 -11  -5  10    7.20    6.70
 -11  -5  10    0.50    1.80
 -11  -5  10    1.30    5.60
  11  -5 -10    2.50    6.50
 -11  -5  10    1.00    5.70
 -11  -5  10   -3.40    4.40
  11  -5 -10    0.20    2.00
 -11  -5  10    2.60    2.20
  11  -5 -10    8.40    7.50
 -11  -5  10    0.30    2.40
  11  -5 -10   -0.10    5.00
  11  -5 -10    8.20    6.10
  11  -5 -10   -3.60    5.10
 -11  -5  10   -4.30    5.20
 -11  -5  10    2.90    5.90
  11  -5 -10    2.50    4.90
  11  -5 -10    3.50    6.10
   9   5  -8   86.59   14.90
   9   5  -8   82.09   12.80
   9   5  -8   93.79   13.90
   9   5  -8  105.29   15.40
  -9   5   8   72.19   12.60
   9   5  -8   90.49   12.30
   9   5  -8   83.89   11.10
   9   5  -8   72.59   12.20
  -9   5   8   66.09   12.10
  -9   5   8   73.89   11.70
   9   5  -8   87.39   14.40
   9   5  -8   89.79   15.20
  -9   5   8   77.49    9.70
  -9   5   8   96.79   11.00
  -9   5   8   77.99   11.80
  -9   5   8   82.69   13.00
   9   5  -8   82.39   12.60
  -9   5   8   78.39    4.90
  -9   5   8   84.39   12.20
   9   5  -8   85.39   13.60
  -9   5   8   78.99   12.30
  -9   5   8  105.29   15.50
  -9   5   8  101.89   14.30
   9   5  -8   69.49   10.50
  -9   5   8   90.69   14.40
   9   5  -8   78.19   14.10
  -9   5   8   84.09   12.90
   9   5  -8   48.30   12.30
  -9  -5   8   73.89   12.60
  -9  -5   8   87.69   12.60
   9  -5  -8   76.09   11.90
   9  -5  -8   86.79   11.40
   9  -5  -8   72.29   11.80
   9  -5  -8   76.09    4.50
   9  -5  -8   64.69   11.60
  -9  -5   8   71.99   12.30
  -9  -5   8   89.69   13.10
   9  -5  -8   85.49   13.50
   9  -5  -8   94.09   13.90
  -9  -5   8   91.19   13.20
   9  -5  -8   91.49   10.00
  -9  -5   8   82.29   13.70
   9  -5  -8   72.59   12.90
   9  -5  -8   82.09    9.90
   9  -5  -8   75.89   12.00
   9  -5  -8   81.99   12.90
  -9  -5   8   86.29   11.60
   9  -5  -8   67.39   12.60
  -9  -5   8   77.89   12.40
  -9  -5   8   73.19   10.60
  -9  -5   8   85.89   12.90
   7   5  -6  357.06   21.50
  -7   5   6  360.46   22.10
  -7   5   6  349.07   20.10
  -7   5   6  317.97   18.20
   7   5  -6  379.66   18.40
  -7   5   6  346.87   21.60
   7   5  -6  370.46   20.90
  -7   5   6  381.56   18.70
   7   5  -6  338.37   19.60
  -7   5   6  404.56   20.40
  -7   5   6  378.56   21.80
   7   5  -6  347.87   21.80
   7   5  -6  367.56   22.30
  -7   5   6  365.26   17.30
   7   5  -6  360.06   22.70
  -7   5   6  344.67   19.90
  -7   5   6  361.96   20.70
   7   5  -6  401.76   24.10
   7   5  -6  361.76   18.90
  -7   5   6  362.56   12.50
   7   5  -6  339.87   20.50
  -7   5   6  369.96   22.00
  -7   5   6  365.36   12.10
  -7   5   6  396.36   12.10
   7   5  -6  344.97   21.30
   7   5  -6  339.47   17.90
  -7   5   6  359.46   12.60
  -7   5   6  352.66   21.00
   7   5  -6  324.37   20.30
   7   5  -6  374.56   22.30
  -7   5   6  344.67   20.40
   7  -5  -6  359.16   20.50
   7  -5  -6  377.86   20.40
   7  -5  -6  378.26   15.40
   7  -5  -6  400.26   21.80
   7  -5  -6  403.26   21.40
  -7  -5   6  385.16   21.60
   7  -5  -6  388.66   19.30
  -7  -5   6  364.36   18.10
  -7  -5   6  372.66   20.30
  -7  -5   6  380.06   22.60
  -7  -5   6  350.36   20.80
   7  -5  -6  347.07   21.10
   7  -5  -6  369.96   21.40
  -7  -5   6  357.06   19.70
   7  -5  -6  339.47   21.00
  -7  -5   6  384.26   21.80
  -7  -5   6  396.16   22.60
  -7  -5   6  379.26   22.70
  -7  -5   6  395.56   22.90
   7  -5  -6  343.97   20.70
   7  -5  -6  353.16   17.80
  -7  -5   6  388.06   22.40
   7  -5  -6  372.46   21.10
  -7  -5   6  380.36   18.30
   7  -5  -6  394.56   19.60
   7  -5  -6  360.76   12.20
   5   5  -4  457.95   23.50
  -5   5   4  452.05   22.30
   5   5  -4  438.66   22.90
   5   5  -4  436.76   22.30
   5   5  -4  452.05   12.70
   5   5  -4  422.16   21.90
  -5   5   4  433.36   18.80
   5   5  -4  427.06   21.00
  -5   5   4  449.06   15.90
  -5   5   4  468.35   20.50
   5   5  -4  420.26   23.20
   5   5  -4  450.85   12.90
   5   5  -4  450.35   22.50
  -5   5   4  430.96   20.00
  -5   5   4  439.66   16.30
   5   5  -4  422.26   19.90
  -5   5   4  439.16   21.00
  -5   5   4  435.36   20.70
   5   5  -4  420.56   18.60
  -5   5   4  418.96   20.80
   5   5  -4  438.26   18.70
   5   5  -4  461.05   13.10
   5   5  -4  429.06   22.50
   5   5  -4  421.76   22.30
   5   5  -4  459.65   12.90
  -5   5   4  456.75   22.80
  -5   5   4  430.16   21.40
  -5   5   4  471.05   22.80
  -5   5   4  424.96   21.50
  -5   5   4  447.66   21.60
  -5   5   4  439.46   15.90
  -5   5   4  434.46   19.00
   5   5  -4  454.85   18.90
   5   5  -4  461.35   20.70
  -5   5   4  438.86   21.40
  -5  -5   4  433.16   22.30
  -5  -5   4  435.66   20.00
   5  -5  -4  425.86   20.20
  -5  -5   4  430.16   21.00
   5  -5  -4  427.66   21.60
  -5  -5   4  449.26   22.80
   5  -5  -4  410.26   21.90
  -5  -5   4  416.46   18.00
  -5  -5   4  440.36   22.00
  -5  -5   4  426.96   21.30
   5  -5  -4  454.15   21.70
   5  -5  -4  417.46   19.90
   5  -5  -4  429.76   20.30
  -5  -5   4  439.56   19.80
   5  -5  -4  446.66   21.90
  -5  -5   4  384.06   22.20
  -5  -5   4  447.56   18.50
   5  -5  -4  397.46   20.60
  -5  -5   4  419.96   22.20
   5  -5  -4  440.06   18.60
   5  -5  -4  445.66   15.50
   5  -5  -4  432.16   16.20
   5  -5  -4  427.16   21.30
   5  -5  -4  417.26   20.70
   5  -5  -4  417.36   19.30
  -5  -5   4  444.16   22.90
   5  -5  -4  408.16   21.20
  -5  -5   4  433.56   22.70
   3   5  -2 1580.14   42.90
  -3   5   2 1520.15   48.20
  -3   5   2 1495.65   44.70
  -3   5   2 1521.35   44.60
  -3   5   2 1551.84   48.30
   3   5  -2 1495.15   42.00
   3   5  -2 1554.64   49.30
   3   5  -2 1503.15   45.90
   3   5  -2 1499.65   50.59
  -3   5   2 1555.94   48.10
  -3   5   2 1509.85   45.50
   3   5  -2 1564.74   48.20
   3   5  -2 1551.74   47.60
  -3   5   2 1601.94   48.50
  -3   5   2 1526.35   47.70
  -3   5   2 1553.34   44.90
   3   5  -2 1564.04   48.00
   3   5  -2 1511.95   47.60
  -3   5   2 1549.24   47.10
  -3   5   2 1512.55   48.40
   3   5  -2 1503.75   41.90
  -3   5   2 1490.35   47.70
   3   5  -2 1612.94   45.10
   3   5  -2 1539.25   49.90
   3   5  -2 1535.65   42.80
   3   5  -2 1500.85   47.00
  -3   5   2 1463.85   47.00
   3   5  -2 1536.95   49.80
  -3   5   2 1483.55   47.20
   3   5  -2 1500.55   44.40
  -3   5   2 1536.45   43.60
   3   5  -2 1539.95   46.20
  -3   5   2 1543.75   48.70
  -3   5   2 1562.04   48.80
  -3   5   2 1516.85   46.00
  -3   5   2 1472.45   43.80
   3   5  -2 1532.25   48.80
   3   5  -2 1571.24   50.29
  -3   5   2 1505.25   47.10
   3   5  -2 1535.95   50.09
   3  -5  -2 1452.95   47.00
   3  -5  -2 1535.85   45.40
  -3  -5   2 1539.95   49.10
   3  -5  -2 1459.75   47.20
  -3  -5   2 1525.35   48.70
  -3  -5   2 1558.74   41.90
  -3  -5   2 1496.85   45.60
   3  -5  -2 1439.76   47.30
   3  -5  -2 1471.15   47.40
  -3  -5   2 1546.85   45.20
  -3  -5   2 1530.55   50.49
   3  -5  -2 1551.84   46.80
   3  -5  -2 1586.44   44.40
  -3  -5   2 1552.44   49.80
  -3  -5   2 1490.35   49.30
  -3  -5   2 1466.45   47.10
  -3  -5   2 1443.26   47.00
  -3  -5   2 1579.84   47.60
   3  -5  -2 1536.45   43.70
   3  -5  -2 1529.95   48.60
  -3  -5   2 1574.04   42.00
   3  -5  -2 1521.05   48.70
   3  -5  -2 1505.85   44.70
   3  -5  -2 1525.15   46.00
   3  -5  -2 1493.05   45.20
  -3  -5   2 1493.65   48.80
  -3  -5   2 1490.45   49.10
  -3  -5   2 1526.25   49.40
  -3  -5   2 1545.55   46.20
  -3  -5   2 1485.15   44.30
   3  -5  -2 1522.75   47.30
   3  -5  -2 1558.84   48.20
   3  -5  -2 1486.45   44.10
  -1   5   0 2533.65   72.79
  -1   5   0 2586.14   70.79
  -1   5   0 2573.64   72.69
  -1   5   0 2639.14   72.49
  -1   5   0 2587.84   74.49
  -1   5   0 2633.94   74.99
   1   5   0 2429.76   77.69
  -1   5   0 2571.54   73.19
   1   5   0 2598.74   71.09
   1   5   0 2590.04   72.09
   1   5   0 2654.33   70.99
   1   5   0 2637.24   73.09
   1   5   0 2542.35   72.69
   1   5   0 2580.64   70.79
   1   5   0 2625.24   71.69
   1   5   0 2634.64   71.79
   1   5   0 2613.54   73.79
   1   5   0 2594.64   70.79
  -1   5   0 2611.24   72.99
  -1   5   0 2553.34   73.69
   1   5   0 2591.94   71.69
   1   5   0 2589.54   71.59
  -1   5   0 2600.94   69.49
   1   5   0 2641.34   71.29
   1   5   0 2462.25   73.19
  -1   5   0 2607.34   69.89
   1   5   0 2544.15   73.49
  -1   5   0 2597.64   72.99
  -1   5   0 2554.94   74.09
  -1   5   0 2557.54   68.49
  -1   5   0 2591.04   73.09
   1   5   0 2606.14   70.29
  -1   5   0 2694.03   70.89
   1   5   0 2528.45   74.49
  -1   5   0 2592.94   72.09
  -1   5   0 2619.54   68.89
  -1   5   0 2544.15   73.59
  -1   5   0 2604.44   68.39
   1   5   0 2631.84   74.59
   1   5   0 2562.44   71.69
   1  -5   0 2623.84   73.89
   1  -5   0 2554.24   73.19
   1  -5   0 2629.14   73.99
   1  -5   0 2585.84   68.29
  -1  -5   0 2625.24   71.99
  -1  -5   0 2578.84   70.89
  -1  -5   0 2616.24   71.79
   1  -5   0 2554.14   73.99
   1  -5   0 2612.14   73.49
  -1  -5   0 2559.04   70.19
  -1  -5   0 2581.34   70.89
   1  -5   0 2593.14   70.79
  -1  -5   0 2557.14   73.29
  -1  -5   0 2533.75   73.49
   1  -5   0 2695.53   70.79
  -1  -5   0 2660.83   70.39
  -1  -5   0 2657.43   70.89
   1  -5   0 2475.25   71.09
   1  -5   0 2619.34   68.59
   1  -5   0 2638.44   73.39
   1  -5   0 2643.04   71.79
  -1  -5   0 2573.84   71.69
  -1  -5   0 2502.75   77.19
  -1  -5   0 2664.13   73.39
  -1  -5   0 2640.94   71.29
   1  -5   0 2554.14   72.49
  -1  -5   0 2538.75   76.99
  -1  -5   0 2588.44   72.69
   1  -5   0 2550.04   69.29
   1  -5   0 2564.54   72.69
  -1  -5   0 2649.33   71.79
   1  -5   0 2507.75   74.29
  -1   5   2 1792.62   54.39
  -1   5   2 1829.32   54.49
   1   5  -2 1884.01   49.20
  -1   5   2 1863.41   53.39
   1   5  -2 1827.52   57.09
   1   5  -2 1819.62   53.89
  -1   5   2 1874.51   55.09
   1   5  -2 1850.21   49.90
  -1   5   2 1778.52   56.09
  -1   5   2 1841.12   53.59
  -1   5   2 1856.01   53.79
  -1   5   2 1797.32   54.09
   1   5  -2 1827.02   56.79
  -1   5   2 1817.82   54.79
   1   5  -2 1815.22   56.99
   1   5  -2 1857.21   56.29
   1   5  -2 1842.82   49.50
   1   5  -2 1822.42   55.19
  -1   5   2 1803.02   53.39
   1   5  -2 1752.22   56.39
  -1   5   2 1836.32   54.39
  -1   5   2 1785.42   53.69
   1   5  -2 1789.42   57.69
  -1   5   2 1804.52   52.59
  -1   5   2 1785.92   53.59
   1   5  -2 1785.52   55.09
  -1   5   2 1873.21   53.99
   1   5  -2 1827.92   54.29
   1   5  -2 1861.51   49.10
  -1   5   2 1809.92   53.49
   1   5  -2 1826.52   50.99
  -1   5   2 1785.72   54.39
  -1   5   2 1866.91   55.49
   1   5  -2 1821.62   56.29
   1   5  -2 1861.71   50.99
   1   5  -2 1779.92   49.10
  -1   5   2 1836.72   53.79
  -1   5   2 1796.72   55.99
   1   5  -2 1811.52   58.09
   1  -5  -2 1819.02   54.19
  -1  -5   2 1844.32   49.50
  -1  -5   2 1842.32   53.59
  -1  -5   2 1865.81   56.19
   1  -5  -2 1875.91   55.39
  -1  -5   2 1847.32   54.29
   1  -5  -2 1770.32   52.39
   1  -5  -2 1768.62   53.09
   1  -5  -2 1838.52   53.29
  -1  -5   2 1838.82   50.69
  -1  -5   2 1778.32   49.30
  -1  -5   2 1772.92   56.29
   1  -5  -2 1832.42   54.49
   1  -5  -2 1879.31   54.09
  -1  -5   2 1876.61   55.59
   1  -5  -2 1847.72   54.49
   1  -5  -2 1900.41   54.69
  -1  -5   2 1817.52   49.10
   1  -5  -2 1823.42   53.39
  -1  -5   2 1808.82   56.89
  -1  -5   2 1802.52   56.29
   1  -5  -2 1858.61   54.89
  -1  -5   2 1813.72   55.99
  -1  -5   2 1754.72   57.19
  -1  -5   2 1868.41   55.69
  -1  -5   2 1819.72   49.80
   1  -5  -2 1832.12   54.59
   1  -5  -2 1921.71   53.89
   1  -5  -2 1839.02   53.49
   1  -5  -2 1743.03   52.49
   1  -5  -2 1814.92   54.39
   1  -5  -2 1902.61   53.69
   1  -5  -2 1840.52   54.49
  -3   5   4  475.45   22.40
   3   5  -4  474.45   21.20
  -3   5   4  474.35   22.70
   3   5  -4  493.35   15.00
  -3   5   4  483.35   21.50
  -3   5   4  475.25   22.30
  -3   5   4  465.15   21.10
   3   5  -4  440.76   22.20
   3   5  -4  454.45   23.10
   3   5  -4  470.65   23.10
  -3   5   4  485.35   23.00
   3   5  -4  484.55   24.90
   3   5  -4  493.85   24.30
  -3   5   4  505.25   20.30
   3   5  -4  498.45   23.70
  -3   5   4  450.25   18.20
  -3   5   4  460.15   18.30
   3   5  -4  475.35   14.40
   3   5  -4  445.76   23.50
  -3   5   4  491.05   22.10
   3   5  -4  471.55   24.30
  -3   5   4  495.45   22.70
  -3   5   4  463.95   18.90
   3   5  -4  471.55   22.70
  -3   5   4  451.05   18.30
  -3   5   4  462.95   19.50
   3   5  -4  491.85   17.30
  -3   5   4  459.55   21.90
  -3   5   4  484.15   21.90
   3   5  -4  489.95   17.90
  -3   5   4  484.15   24.00
  -3   5   4  484.15   23.40
  -3   5   4  450.55   18.50
   3   5  -4  454.25   22.00
   3   5  -4  441.56   27.70
  -3  -5   4  467.45   22.30
   3  -5  -4  463.15   22.10
  -3  -5   4  450.75   24.10
   3  -5  -4  478.95   22.40
  -3  -5   4  492.75   23.70
   3  -5  -4  466.25   18.10
  -3  -5   4  478.25   19.50
   3  -5  -4  469.75   18.30
  -3  -5   4  470.35   14.10
   3  -5  -4  480.15   20.70
   3  -5  -4  451.65   21.80
  -3  -5   4  478.95   23.50
  -3  -5   4  462.75   27.00
  -3  -5   4  504.45   21.80
   3  -5  -4  470.05   18.90
   3  -5  -4  440.86   21.60
   3  -5  -4  473.85   21.80
   3  -5  -4  489.25   22.50
   3  -5  -4  464.85   19.50
  -3  -5   4  486.65   22.60
   3  -5  -4  489.55   20.20
  -3  -5   4  483.15   14.80
   3  -5  -4  459.85   21.50
   3  -5  -4  461.45   22.50
  -3  -5   4  470.05   16.90
  -3  -5   4  475.55   22.00
   3  -5  -4  446.46   20.50
  -3  -5   4  440.56   22.90
   3  -5  -4  411.36   25.00
  -5   5   6  427.36   17.30
  -5   5   6  444.36   16.80
   5   5  -6  431.36   21.30
  -5   5   6  382.86   23.30
   5   5  -6  410.56   18.50
  -5   5   6  389.56   21.90
   5   5  -6  392.96   22.50
  -5   5   6  412.86   23.80
  -5   5   6  434.46   22.00
   5   5  -6  437.96   22.70
  -5   5   6  443.86   23.80
   5   5  -6  430.46   21.50
   5   5  -6  440.66   24.10
   5   5  -6  385.26   22.30
  -5   5   6  429.66   22.80
   5   5  -6  414.06   24.00
   5   5  -6  446.96   23.90
  -5   5   6  404.16   17.40
  -5   5   6  406.86   23.20
  -5   5   6  414.46   17.00
  -5   5   6  382.06   21.30
   5   5  -6  474.75   26.40
  -5   5   6  413.36   21.90
   5   5  -6  442.36   23.10
   5   5  -6  375.16   23.80
  -5   5   6  406.16   23.80
  -5   5   6  425.26   22.50
   5   5  -6  413.06   23.30
  -5   5   6  422.76   22.30
  -5   5   6  422.46   16.60
  -5   5   6  413.46   22.70
   5   5  -6  462.05   18.60
   5  -5  -6  401.86   19.10
   5  -5  -6  398.86   20.80
  -5  -5   6  402.96   22.60
   5  -5  -6  395.46   22.30
  -5  -5   6  397.16   23.00
   5  -5  -6  439.26   22.80
   5  -5  -6  411.56   22.40
   5  -5  -6  431.86   16.50
  -5  -5   6  416.76   20.20
  -5  -5   6  433.96   24.40
  -5  -5   6  426.36   22.70
   5  -5  -6  399.36   22.60
   5  -5  -6  413.16   18.60
   5  -5  -6  410.86   16.60
  -5  -5   6  419.66   21.20
  -5  -5   6  396.66   21.90
   5  -5  -6  436.16   22.80
   5  -5  -6  400.76   22.30
   5  -5  -6  447.16   22.30
   5  -5  -6  444.96   22.70
  -5  -5   6  420.16   23.30
   5  -5  -6  453.95   17.60
  -5  -5   6  413.36   17.60
  -5  -5   6  425.36   22.40
  -5  -5   6  396.46   22.50
  -7   5   8   -0.50    4.60
  -7   5   8    8.00    5.40
  -7   5   8    4.00    4.20
   7   5  -8    4.40    6.70
  -7   5   8   -1.90    5.20
   7   5  -8    7.50    8.10
  -7   5   8    4.10    6.00
  -7   5   8   -0.60    4.40
  -7   5   8    4.00    6.00
   7   5  -8   -0.60    6.60
  -7   5   8    2.80    6.20
   7   5  -8   -2.30    5.20
   7   5  -8    2.40    5.50
  -7   5   8    1.20    5.40
   7   5  -8   -5.20    5.30
  -7   5   8    0.80    6.00
  -7   5   8    4.60    3.70
   7   5  -8    1.40    6.10
   7   5  -8    2.00    6.00
  -7   5   8   -1.80    3.70
   7   5  -8    4.10    6.20
  -7   5   8    5.90    6.70
  -7   5   8   -1.80    4.60
  -7   5   8    3.20    3.70
   7   5  -8   12.40    7.10
  -7   5   8   10.20    6.80
   7   5  -8    0.40    4.40
   7   5  -8    3.00    5.60
  -7   5   8    1.20    5.70
   7   5  -8    7.80    6.00
  -7  -5   8   -8.70    4.20
   7  -5  -8    8.60    6.40
   7  -5  -8   -2.90    4.40
  -7  -5   8    3.80    5.70
   7  -5  -8    1.60    4.10
   7  -5  -8    4.70    3.60
   7  -5  -8   -1.50    5.30
  -7  -5   8    1.40    6.10
   7  -5  -8    0.10    2.90
  -7  -5   8   -0.30    5.70
   7  -5  -8    4.90    7.10
   7  -5  -8   -0.30    5.40
   7  -5  -8    3.60    5.20
   7  -5  -8    1.00    6.20
  -7  -5   8    9.60    6.20
  -7  -5   8    2.00    5.60
   7  -5  -8    5.20    3.60
  -7  -5   8    5.20    4.90
  -7  -5   8    3.80    5.60
  -7  -5   8    1.10    6.00
   7  -5  -8    7.20    5.70
  -7  -5   8    4.90    5.50
   7  -5  -8    1.30    4.90
  -7  -5   8   -1.20    5.00
   7  -5  -8    9.20    7.10
   9   5 -10  918.61   41.20
  -9   5  10  966.50   32.20
   9   5 -10 1042.40   45.80
  -9   5  10  943.31   30.00
  -9   5  10  925.91   43.70
   9   5 -10  981.10   46.40
   9   5 -10  975.80   42.50
  -9   5  10  959.00   41.30
  -9   5  10 1013.10   42.80
  -9   5  10  933.31   47.40
   9   5 -10  922.81   46.90
  -9   5  10  852.31   40.90
   9   5 -10  988.50   44.50
   9   5 -10  926.51   42.30
  -9   5  10  926.51   42.00
  -9   5  10 1025.20   45.80
   9   5 -10  982.20   37.70
  -9   5  10  921.81   44.20
   9   5 -10 1014.10   45.80
   9   5 -10  954.80   40.20
   9   5 -10  975.90   38.60
  -9   5  10  936.41   32.00
  -9   5  10  955.70   30.30
  -9   5  10 1025.40   46.70
   9   5 -10  958.60   43.30
   9   5 -10  898.01   40.80
   9   5 -10 1008.20   42.70
  -9   5  10 1027.80   36.90
  -9  -5  10  899.81   41.00
   9  -5 -10  949.71   35.80
   9  -5 -10  986.40   38.10
   9  -5 -10  951.80   40.80
  -9  -5  10  981.80   27.10
  -9  -5  10  974.80   40.80
   9  -5 -10  948.61   42.30
  -9  -5  10  907.01   42.70
   9  -5 -10  993.50   41.90
  -9  -5  10  934.41   42.80
   9  -5 -10  955.50   41.80
   9  -5 -10  958.40   31.40
  -9  -5  10  968.20   27.50
   9  -5 -10  963.00   34.30
  -9  -5  10  915.81   42.60
   9  -5 -10  938.91   42.50
  -9  -5  10  960.40   36.70
  -9  -5  10 1008.40   43.10
   9  -5 -10  926.51   42.00
   9  -5 -10 1004.30   43.70
  -9  -5  10  923.11   39.90
  -9  -5  10  981.50   27.90
   9  -5 -10  845.62   41.40
   9  -5 -10  986.20   29.70
  -9  -5  10  997.80   27.40
  -9  -5  10  956.20   42.60
  -9  -5  10  923.41   41.90
 -11   5  12   64.99    8.00
  11   5 -12   74.89   13.10
  11   5 -12   38.00   12.90
  11   5 -12   51.59   11.30
 -11   5  12   65.79   14.20
 -11   5  12   71.39    9.00
 -11   5  12   75.49    9.00
  11   5 -12   57.09   12.20
 -11   5  12   63.19   13.80
  11   5 -12   63.39   12.20
 -11   5  12   60.99    7.00
 -11   5  12   60.99   14.40
  11   5 -12   63.19   12.20
 -11   5  12   54.19   10.70
  11   5 -12   75.59   16.60
  11   5 -12   67.39   15.10
  11   5 -12   69.29   16.10
 -11   5  12   75.29   15.90
 -11   5  12   51.59   12.60
  11   5 -12   47.70   12.80
 -11   5  12   77.49   14.90
 -11  -5  12   57.49   10.40
 -11  -5  12   61.89   13.40
  11  -5 -12   75.69   11.20
 -11  -5  12   69.69   13.40
 -11  -5  12   65.09    6.80
 -11  -5  12   59.49    6.50
  11  -5 -12   69.89   13.00
  11  -5 -12   65.39   13.80
  11  -5 -12   49.99   11.90
  11  -5 -12   57.49   13.80
  11  -5 -12   57.69   14.10
 -11  -5  12   50.89   12.20
  11  -5 -12   71.89    8.70
 -11  -5  12   63.59   13.90
  11  -5 -12   57.49   12.40
  11  -5 -12   57.59   11.60
 -11  -5  12   63.49   13.40
 -11  -5  12   64.49   11.70
  11  -5 -12   42.20   12.10
 -11  -5  12   85.59   15.90
 -11  -5  12   65.69   13.60
  11  -5 -12   64.19    7.80
  13   5 -14  318.97   24.80
  13   5 -14  339.47   35.40
  13   5 -14  335.57   27.30
  13   5 -14  316.67   35.70
  13   5 -14  326.07   27.10
 -13   5  14  319.27   26.80
  13   5 -14  315.37   23.70
 -13   5  14  330.97   28.80
 -13   5  14  335.07   21.90
  13   5 -14  329.07   27.30
 -13   5  14  261.77   29.60
 -13   5  14  297.47   26.30
 -13   5  14  299.07   26.70
 -13  -5  14  270.67   21.80
 -13  -5  14  341.67   27.50
 -13  -5  14  272.47   22.60
 -13  -5  14  290.77   25.60
  13  -5 -14  317.57   32.30
  13  -5 -14  309.47   24.80
 -13  -5  14  320.37   25.70
 -13  -5  14  276.47   23.30
 -13  -5  14  339.87   26.00
  13  -5 -14  292.67   22.90
  13  -5 -14  300.17   24.70
  13  -5 -14  325.97   26.90
  13  -5 -14  312.87   32.30
  13  -5 -14  265.57   29.10
  15   5 -16  348.17   35.70
  15   5 -16  362.66   30.90
 -15   5  16  352.06   31.20
  15   5 -16  349.77   27.30
 -15   5  16  392.86   25.70
  15   5 -16  415.66   33.00
 -15   5  16  388.36   33.80
 -15   5  16  369.56   30.80
  15   5 -16  389.46   29.20
  15   5 -16  355.16   39.70
  15   5 -16  308.57   37.00
 -15   5  16  360.16   30.10
 -15   5  16  435.86   33.10
 -15  -5  16  343.47   29.50
  15  -5 -16  350.16   28.40
 -15  -5  16  374.26   27.20
 -15  -5  16  365.46   28.50
[truncated: 6,097,931 more chars]
