# Supplementary material for: Intriguing Reactivity of a 1,2‐Dihydrodialumane Towards Organic Azides – From a Terminal Diazido–Dialumane to Pendulum‐Clock‐Like Azide Bridging
Source: Angew Chem Int Ed Engl. 2025 Jul 4;64(33):e202503638. doi: 10.1002/anie.202503638 (PMC12338445; doi:10.1002/anie.202503638)
Supplement: Supplementary file 2 — Supporting Information [file ANIE-64-e202503638-s001.zip › 3_out.cif]

 
data_3
 
_audit_creation_method            'SHELXL-2019/3'
_shelx_SHELXL_version_number      '2019/3'
_chemical_name_systematic         ?
_chemical_name_common             ?
_chemical_melting_point           ?
_chemical_formula_moiety          'C57 H71 Al2 N7, 0.5(C6 H14)'
_chemical_formula_sum
 'C60 H78 Al2 N7' 
_chemical_formula_weight          951.25

loop_
 _atom_type_symbol
 _atom_type_description
 _atom_type_scat_dispersion_real
 _atom_type_scat_dispersion_imag
 _atom_type_scat_source
 'C'  'C'   0.0033   0.0016
 'International Tables Vol C Tables 4.2.6.8 and 6.1.1.4'
 'H'  'H'   0.0000   0.0000
 'International Tables Vol C Tables 4.2.6.8 and 6.1.1.4'
 'N'  'N'   0.0061   0.0033
 'International Tables Vol C Tables 4.2.6.8 and 6.1.1.4'
 'Al'  'Al'   0.0645   0.0514
 'International Tables Vol C Tables 4.2.6.8 and 6.1.1.4'
 
_space_group_crystal_system       monoclinic
_space_group_IT_number            14
_space_group_name_H-M_alt         'P 21/c'
_space_group_name_Hall            '-P 2ybc'
 
_shelx_space_group_comment
;
The symmetry employed for this shelxl refinement is uniquely defined
by the following loop, which should always be used as a source of
symmetry information in preference to the above space-group names.
They are only intended as comments.
;
 
loop_
 _space_group_symop_operation_xyz
 'x, y, z'
 '-x, y+1/2, -z+1/2'
 '-x, -y, -z'
 'x, -y-1/2, z-1/2'
 
_cell_length_a                    15.158(2)
_cell_length_b                    15.994(2)
_cell_length_c                    23.383(3)
_cell_angle_alpha                 90
_cell_angle_beta                  103.53(2)
_cell_angle_gamma                 90
_cell_volume                      5511.6(13)
_cell_formula_units_Z             4
_cell_measurement_temperature     100(2)
_cell_measurement_reflns_used     9321
_cell_measurement_theta_min       2.1985
_cell_measurement_theta_max       26.29
 
_exptl_crystal_description        block
_exptl_crystal_colour             yellow
_exptl_crystal_density_meas       ?
_exptl_crystal_density_method     ?
_exptl_crystal_density_diffrn     1.146          
_exptl_crystal_F_000              2052
_exptl_transmission_factor_min    ?
_exptl_transmission_factor_max    ?
_exptl_crystal_size_max           0.34
_exptl_crystal_size_mid           0.248
_exptl_crystal_size_min           0.182
_exptl_absorpt_coefficient_mu     0.097
_shelx_estimated_absorpt_T_min    0.968
_shelx_estimated_absorpt_T_max    0.983
_exptl_absorpt_correction_type    multi-scan
_exptl_absorpt_correction_T_min   0.6255
_exptl_absorpt_correction_T_max   0.7454
_exptl_absorpt_process_details    'SADABS-2016/2'
_exptl_absorpt_special_details    ?
_diffrn_ambient_temperature       100(2)
_diffrn_radiation_wavelength      0.71073
_diffrn_radiation_type            MoK\a
_diffrn_source                    'Bruker Rotating Anode'
_diffrn_detector_type             'Bruker Photon III C14 CMOS'
_diffrn_measurement_device_type   'Bruker Smart APEX II Ultra'
_diffrn_measurement_method        '\f and \w scans'
_diffrn_detector_area_resol_mean  ?
_diffrn_reflns_number             339316
_diffrn_reflns_av_unetI/netI      0.0255
_diffrn_reflns_av_R_equivalents   0.0968
_diffrn_reflns_limit_h_min        -18
_diffrn_reflns_limit_h_max        18
_diffrn_reflns_limit_k_min        -19
_diffrn_reflns_limit_k_max        19
_diffrn_reflns_limit_l_min        -29
_diffrn_reflns_limit_l_max        29
_diffrn_reflns_theta_min          1.879
_diffrn_reflns_theta_max          26.444
_diffrn_reflns_theta_full         25.242
_diffrn_measured_fraction_theta_max   0.998
_diffrn_measured_fraction_theta_full  0.999
_diffrn_reflns_Laue_measured_fraction_max    0.998
_diffrn_reflns_Laue_measured_fraction_full   0.999
_diffrn_reflns_point_group_measured_fraction_max   0.998
_diffrn_reflns_point_group_measured_fraction_full  0.999
_reflns_number_total              11322
_reflns_number_gt                 9353
_reflns_threshold_expression      'I > 2\s(I)'
_reflns_Friedel_coverage          0.000
_reflns_Friedel_fraction_max      .
_reflns_Friedel_fraction_full     .
 
_reflns_special_details
;
 Reflections were merged by SHELXL according to the crystal
 class for the calculation of statistics and refinement.
 
 Structure factors included contributions from the .fab file.
 
 _reflns_Friedel_fraction is defined as the number of unique
 Friedel pairs measured divided by the number that would be
 possible theoretically, ignoring centric projections and
 systematic absences.
;
 
_computing_data_collection        'Bruker APEX2 v2012.2'
_computing_cell_refinement        'Bruker SAINT V8.37A'
_computing_data_reduction         'Bruker SAINT V8.37A'
_computing_structure_solution     'SHELXT(Sheldrick,Acta Cryst.(2015)A71,3-8)'
_computing_structure_refinement   'SHELXL (Sheldrick,Acta Cryst.(2015)C71,3-8)'
_computing_molecular_graphics     'ShelXle Rev: 1387'
_computing_publication_material   'ShelXle Rev: 1387'
_refine_special_details           ?
_refine_ls_structure_factor_coef  Fsqd
_refine_ls_matrix_type            full
_refine_ls_weighting_scheme       calc
_refine_ls_weighting_details
'w=1/[\s^2^(Fo^2^)+(0.0383P)^2^+3.8042P] where P=(Fo^2^+2Fc^2^)/3'
_atom_sites_solution_primary      ?
_atom_sites_solution_secondary    ?
_atom_sites_solution_hydrogens    mixed
_refine_ls_hydrogen_treatment     mixed
_refine_ls_extinction_method      none
_refine_ls_extinction_coef        .
_refine_ls_number_reflns          11322
_refine_ls_number_parameters      619
_refine_ls_number_restraints      0
_refine_ls_R_factor_all           0.0590
_refine_ls_R_factor_gt            0.0461
_refine_ls_wR_factor_ref          0.1089
_refine_ls_wR_factor_gt           0.1022
_refine_ls_goodness_of_fit_ref    1.034
_refine_ls_restrained_S_all       1.034
_refine_ls_shift/su_max           0.001
_refine_ls_shift/su_mean          0.000
 
loop_
 _atom_site_label
 _atom_site_type_symbol
 _atom_site_fract_x
 _atom_site_fract_y
 _atom_site_fract_z
 _atom_site_U_iso_or_equiv
 _atom_site_adp_type
 _atom_site_occupancy
 _atom_site_site_symmetry_order  
 _atom_site_calc_flag
 _atom_site_refinement_flags_posn
 _atom_site_refinement_flags_adp
 _atom_site_refinement_flags_occupancy
 _atom_site_disorder_assembly
 _atom_site_disorder_group
Al1 Al 0.67693(3) 0.54756(3) 0.65112(2) 0.02171(11) Uani 1 1 d . . . . .
Al2 Al 0.72099(3) 0.33935(3) 0.69927(2) 0.02056(11) Uani 1 1 d . . . . .
N1 N 0.67980(9) 0.64839(8) 0.69497(6) 0.0245(3) Uani 1 1 d . . . . .
N2 N 0.75093(9) 0.58753(9) 0.60239(6) 0.0244(3) Uani 1 1 d . . . . .
N3 N 0.59835(9) 0.33316(8) 0.64975(6) 0.0218(3) Uani 1 1 d . . . . .
N4 N 0.76641(9) 0.26089(8) 0.64971(6) 0.0218(3) Uani 1 1 d . . . . .
N5 N 0.73476(9) 0.45708(8) 0.69164(6) 0.0215(3) Uani 1 1 d . . . . .
N6 N 0.82131(9) 0.46555(9) 0.72187(6) 0.0261(3) Uani 1 1 d . . . . .
N7 N 0.85258(9) 0.39235(9) 0.73840(6) 0.0257(3) Uani 1 1 d . . . . .
C1 C 0.77504(11) 0.54420(11) 0.55515(7) 0.0260(3) Uani 1 1 d . . . . .
C2 C 0.74146(11) 0.46836(11) 0.53120(8) 0.0295(4) Uani 1 1 d . . . . .
H2 H 0.697088 0.438509 0.545727 0.035 Uiso 1 1 calc R U . . .
C14 C 0.61481(11) 0.65109(10) 0.73210(7) 0.0246(3) Uani 1 1 d . . . . .
C15 C 0.52556(11) 0.67816(10) 0.70738(7) 0.0267(4) Uani 1 1 d . . . . .
C16 C 0.46324(12) 0.67775(11) 0.74265(8) 0.0305(4) Uani 1 1 d . . . . .
H16 H 0.403408 0.697694 0.727057 0.037 Uiso 1 1 calc R U . . .
C17 C 0.48668(12) 0.64893(12) 0.79984(8) 0.0321(4) Uani 1 1 d . . . . .
H17 H 0.443026 0.648265 0.823110 0.039 Uiso 1 1 calc R U . . .
C18 C 0.57390(12) 0.62108(11) 0.82304(8) 0.0312(4) Uani 1 1 d . . . . .
H18 H 0.589282 0.600357 0.862190 0.037 Uiso 1 1 calc R U . . .
C19 C 0.63992(11) 0.62262(11) 0.79044(8) 0.0278(4) Uani 1 1 d . . . . .
C20 C 0.73610(12) 0.59625(12) 0.82045(8) 0.0332(4) Uani 1 1 d . . . . .
H20 H 0.773950 0.598537 0.790732 0.040 Uiso 1 1 calc R U . . .
C21 C 0.77729(13) 0.65661(14) 0.87077(9) 0.0425(5) Uani 1 1 d . . . . .
H21A H 0.840895 0.641715 0.887190 0.064 Uiso 1 1 calc R U . . .
H21B H 0.743393 0.652662 0.901586 0.064 Uiso 1 1 calc R U . . .
H21C H 0.773856 0.713947 0.855628 0.064 Uiso 1 1 calc R U . . .
C22 C 0.73925(14) 0.50706(13) 0.84422(9) 0.0403(5) Uani 1 1 d . . . . .
H22A H 0.716707 0.468249 0.811649 0.060 Uiso 1 1 calc R U . . .
H22B H 0.701132 0.503154 0.872672 0.060 Uiso 1 1 calc R U . . .
H22C H 0.801946 0.492572 0.863578 0.060 Uiso 1 1 calc R U . . .
C23 C 0.49489(12) 0.70828(11) 0.64403(8) 0.0305(4) Uani 1 1 d . . . . .
H23 H 0.545285 0.697801 0.623942 0.037 Uiso 1 1 calc R U . . .
C24 C 0.47454(17) 0.80223(13) 0.64106(10) 0.0506(6) Uani 1 1 d . . . . .
H24A H 0.458254 0.820164 0.599847 0.076 Uiso 1 1 calc R U . . .
H24B H 0.528402 0.832930 0.661994 0.076 Uiso 1 1 calc R U . . .
H24C H 0.423941 0.813682 0.659425 0.076 Uiso 1 1 calc R U . . .
C25 C 0.41149(13) 0.66021(14) 0.61096(8) 0.0388(4) Uani 1 1 d . . . . .
H25A H 0.360564 0.671169 0.629124 0.058 Uiso 1 1 calc R U . . .
H25B H 0.424869 0.600192 0.612713 0.058 Uiso 1 1 calc R U . . .
H25C H 0.395476 0.678407 0.569802 0.058 Uiso 1 1 calc R U . . .
C26 C 0.51954(11) 0.36935(10) 0.66267(7) 0.0238(3) Uani 1 1 d . . . . .
C27 C 0.51241(12) 0.40851(11) 0.71406(8) 0.0282(4) Uani 1 1 d . . . . .
H27 H 0.563382 0.414105 0.746368 0.034 Uiso 1 1 calc R U . . .
C28 C 0.42774(12) 0.43939(12) 0.71662(8) 0.0334(4) Uani 1 1 d . . . . .
H28 H 0.420728 0.466930 0.751284 0.040 Uiso 1 1 calc R U . . .
C29 C 0.35326(12) 0.43079(12) 0.66953(9) 0.0356(4) Uani 1 1 d . . . . .
H29 H 0.295805 0.451278 0.672780 0.043 Uiso 1 1 calc R U . . .
C30 C 0.36156(12) 0.39267(12) 0.61780(8) 0.0324(4) Uani 1 1 d . . . . .
H30 H 0.310813 0.387908 0.585263 0.039 Uiso 1 1 calc R U . . .
C31 C 0.44554(11) 0.36174(10) 0.61471(7) 0.0259(3) Uani 1 1 d . . . . .
C32 C 0.47727(11) 0.32265(11) 0.56456(7) 0.0261(4) Uani 1 1 d . . . . .
C33 C 0.47633(13) 0.38819(12) 0.51621(8) 0.0348(4) Uani 1 1 d . . . . .
H33A H 0.501787 0.363647 0.485187 0.052 Uiso 1 1 calc R U . . .
H33B H 0.512833 0.436603 0.533181 0.052 Uiso 1 1 calc R U . . .
H33C H 0.413759 0.406051 0.499491 0.052 Uiso 1 1 calc R U . . .
C34 C 0.42353(12) 0.24552(13) 0.53842(9) 0.0374(4) Uani 1 1 d . . . . .
H34A H 0.450248 0.221802 0.507698 0.056 Uiso 1 1 calc R U . . .
H34B H 0.360392 0.261353 0.521365 0.056 Uiso 1 1 calc R U . . .
H34C H 0.425403 0.203854 0.569414 0.056 Uiso 1 1 calc R U . . .
C35 C 0.57580(10) 0.30266(10) 0.59520(7) 0.0227(3) Uani 1 1 d . . . . .
C36 C 0.63348(11) 0.25641(11) 0.56933(7) 0.0255(3) Uani 1 1 d . . . . .
H36 H 0.610984 0.239588 0.529625 0.031 Uiso 1 1 calc R U . . .
C37 C 0.72171(11) 0.23255(10) 0.59674(7) 0.0238(3) Uani 1 1 d . . . . .
C38 C 0.76524(12) 0.16966(12) 0.56356(8) 0.0340(4) Uani 1 1 d . . . . .
H38A H 0.717885 0.139285 0.535541 0.051 Uiso 0.58(2) 1 calc R U P . .
H38B H 0.801537 0.130058 0.591409 0.051 Uiso 0.58(2) 1 calc R U P . .
H38C H 0.804493 0.198903 0.542227 0.051 Uiso 0.58(2) 1 calc R U P . .
H38D H 0.831392 0.172879 0.577243 0.051 Uiso 0.42(2) 1 calc R U P . .
H38E H 0.747740 0.182106 0.521376 0.051 Uiso 0.42(2) 1 calc R U P . .
H38F H 0.744784 0.113262 0.570558 0.051 Uiso 0.42(2) 1 calc R U P . .
C39 C 0.85655(10) 0.22707(10) 0.67381(7) 0.0224(3) Uani 1 1 d . . . . .
C40 C 0.93238(11) 0.26049(11) 0.65696(7) 0.0276(4) Uani 1 1 d . . . . .
C41 C 1.01750(11) 0.22651(12) 0.68194(8) 0.0323(4) Uani 1 1 d . . . . .
H41 H 1.069592 0.248820 0.671409 0.039 Uiso 1 1 calc R U . . .
C42 C 1.02771(12) 0.16140(12) 0.72149(8) 0.0356(4) Uani 1 1 d . . . . .
H42 H 1.086207 0.139007 0.737908 0.043 Uiso 1 1 calc R U . . .
C43 C 0.95218(12) 0.12889(12) 0.73710(8) 0.0330(4) Uani 1 1 d . . . . .
H43 H 0.959433 0.083716 0.764180 0.040 Uiso 1 1 calc R U . . .
C44 C 0.86582(11) 0.16077(11) 0.71410(7) 0.0267(4) Uani 1 1 d . . . . .
C45 C 0.78510(12) 0.11984(11) 0.73122(8) 0.0311(4) Uani 1 1 d . . . . .
H45 H 0.730277 0.154786 0.714919 0.037 Uiso 1 1 calc R U . . .
C46 C 0.76812(16) 0.03289(14) 0.70414(10) 0.0484(5) Uani 1 1 d . . . . .
H46A H 0.760168 0.036828 0.661412 0.073 Uiso 1 1 calc R U . . .
H46B H 0.713202 0.009225 0.713037 0.073 Uiso 1 1 calc R U . . .
H46C H 0.820060 -0.003268 0.720565 0.073 Uiso 1 1 calc R U . . .
C47 C 0.79675(14) 0.11466(13) 0.79762(9) 0.0402(5) Uani 1 1 d . . . . .
H47A H 0.740928 0.092940 0.806418 0.060 Uiso 1 1 calc R U . . .
H47B H 0.809447 0.170510 0.814815 0.060 Uiso 1 1 calc R U . . .
H47C H 0.847370 0.077193 0.814349 0.060 Uiso 1 1 calc R U . . .
C48 C 0.92530(12) 0.32775(12) 0.61014(8) 0.0354(4) Uani 1 1 d . . . . .
H48 H 0.859713 0.342225 0.595474 0.042 Uiso 1 1 calc R U . . .
C49 C 0.96008(18) 0.29391(16) 0.55800(9) 0.0557(6) Uani 1 1 d . . . . .
H49A H 0.932188 0.239432 0.546100 0.084 Uiso 1 1 calc R U . . .
H49B H 1.026178 0.287656 0.569676 0.084 Uiso 1 1 calc R U . . .
H49C H 0.944071 0.333057 0.524948 0.084 Uiso 1 1 calc R U . . .
C50 C 0.97627(15) 0.40752(13) 0.63172(9) 0.0432(5) Uani 1 1 d . . . . .
H50A H 1.040549 0.394634 0.647604 0.065 Uiso 1 1 calc R U . . .
H50B H 0.950927 0.432651 0.662600 0.065 Uiso 1 1 calc R U . . .
H50C H 0.970302 0.446861 0.598902 0.065 Uiso 1 1 calc R U . . .
C51 C 0.94536(12) 0.39243(13) 0.77497(8) 0.0335(4) Uani 1 1 d . . . . .
H51A H 0.977350 0.442664 0.765479 0.040 Uiso 1 1 calc R U . . .
H51B H 0.977732 0.342694 0.765090 0.040 Uiso 1 1 calc R U . . .
C52 C 0.94970(12) 0.39183(12) 0.84019(8) 0.0338(4) Uani 1 1 d . . . . .
C53 C 0.89181(14) 0.34291(12) 0.86371(8) 0.0384(4) Uani 1 1 d . . . . .
H53 H 0.847554 0.309401 0.838364 0.046 Uiso 1 1 calc R U . . .
C54 C 0.89733(17) 0.34201(15) 0.92349(9) 0.0512(6) Uani 1 1 d . . . . .
H54 H 0.857056 0.308197 0.939099 0.061 Uiso 1 1 calc R U . . .
C55 C 0.96137(19) 0.39028(17) 0.96028(10) 0.0616(7) Uani 1 1 d . . . . .
H55 H 0.965456 0.389814 1.001447 0.074 Uiso 1 1 calc R U . . .
C56 C 1.01969(19) 0.43937(18) 0.93760(11) 0.0652(7) Uani 1 1 d . . . . .
H56 H 1.064182 0.472241 0.963287 0.078 Uiso 1 1 calc R U . . .
C57 C 1.01391(15) 0.44112(15) 0.87756(10) 0.0486(5) Uani 1 1 d . . . . .
H57 H 1.053576 0.475773 0.862040 0.058 Uiso 1 1 calc R U . . .
C3 C 0.77545(12) 0.43743(13) 0.48479(8) 0.0355(4) Uani 1 1 d . . . . .
H3 H 0.753805 0.385448 0.467358 0.043 Uiso 1 1 calc R U . . .
C4 C 0.84009(12) 0.48106(14) 0.46369(8) 0.0382(5) Uani 1 1 d . . . . .
H4 H 0.861969 0.458871 0.431937 0.046 Uiso 1 1 calc R U . . .
C5 C 0.87323(12) 0.55702(13) 0.48858(8) 0.0355(4) Uani 1 1 d . . . . .
H5 H 0.917928 0.586737 0.474293 0.043 Uiso 1 1 calc R U . . .
C6 C 0.84014(11) 0.58866(11) 0.53448(7) 0.0284(4) Uani 1 1 d . . . . .
H6 H 0.7080(12) 0.3040(11) 0.7599(8) 0.028(5) Uiso 1 1 d . . . . .
C7 C 0.86420(11) 0.66627(11) 0.57117(8) 0.0299(4) Uani 1 1 d . . . . .
C8 C 0.85069(14) 0.74728(13) 0.53534(9) 0.0409(5) Uani 1 1 d . . . . .
H8A H 0.892296 0.748160 0.508966 0.061 Uiso 1 1 calc R U . . .
H8B H 0.863157 0.795289 0.562058 0.061 Uiso 1 1 calc R U . . .
H8C H 0.787964 0.750252 0.512065 0.061 Uiso 1 1 calc R U . . .
C9 C 0.96246(12) 0.66105(13) 0.60814(9) 0.0358(4) Uani 1 1 d . . . . .
H9A H 0.970502 0.609177 0.631076 0.054 Uiso 1 1 calc R U . . .
H9B H 0.974997 0.709046 0.634864 0.054 Uiso 1 1 calc R U . . .
H9C H 1.004438 0.661608 0.581997 0.054 Uiso 1 1 calc R U . . .
C10 C 0.79865(11) 0.65917(11) 0.61197(8) 0.0268(4) Uani 1 1 d . . . . .
C11 C 0.79039(12) 0.71851(11) 0.65330(8) 0.0301(4) Uani 1 1 d . . . . .
H11 H 0.828164 0.766452 0.656119 0.036 Uiso 1 1 calc R U . . .
C12 C 0.73151(11) 0.71488(11) 0.69161(8) 0.0281(4) Uani 1 1 d . . . . .
C13 C 0.72810(13) 0.79017(12) 0.72973(9) 0.0372(4) Uani 1 1 d . . . . .
H13A H 0.765633 0.834888 0.719259 0.056 Uiso 0.53(2) 1 calc R U P . .
H13B H 0.751198 0.775011 0.771142 0.056 Uiso 0.53(2) 1 calc R U P . .
H13C H 0.665261 0.809579 0.723592 0.056 Uiso 0.53(2) 1 calc R U P . .
H13D H 0.689094 0.778097 0.756737 0.056 Uiso 0.47(2) 1 calc R U P . .
H13E H 0.703530 0.837974 0.704853 0.056 Uiso 0.47(2) 1 calc R U P . .
H13F H 0.789467 0.803406 0.752403 0.056 Uiso 0.47(2) 1 calc R U P . .
H1 H 0.5821(12) 0.5267(12) 0.6184(8) 0.032(5) Uiso 1 1 d . . . . .
 
loop_
 _atom_site_aniso_label
 _atom_site_aniso_U_11
 _atom_site_aniso_U_22
 _atom_site_aniso_U_33
 _atom_site_aniso_U_23
 _atom_site_aniso_U_13
 _atom_site_aniso_U_12
Al1 0.0197(2) 0.0214(2) 0.0247(2) 0.00079(19) 0.00652(19) -0.00109(19)
Al2 0.0187(2) 0.0216(2) 0.0214(2) -0.00007(19) 0.00453(18) -0.00159(18)
N1 0.0214(7) 0.0237(7) 0.0290(7) -0.0009(6) 0.0074(6) 0.0008(6)
N2 0.0217(7) 0.0246(7) 0.0273(7) 0.0019(6) 0.0068(6) -0.0012(6)
N3 0.0191(6) 0.0215(7) 0.0248(7) 0.0014(5) 0.0051(5) -0.0019(5)
N4 0.0174(6) 0.0238(7) 0.0244(7) 0.0015(5) 0.0050(5) 0.0003(5)
N5 0.0182(6) 0.0217(7) 0.0242(7) -0.0007(5) 0.0045(5) -0.0018(5)
N6 0.0222(7) 0.0286(8) 0.0280(7) -0.0024(6) 0.0065(6) -0.0003(6)
N7 0.0217(7) 0.0288(7) 0.0262(7) -0.0012(6) 0.0048(6) 0.0013(6)
C1 0.0204(8) 0.0329(9) 0.0247(8) 0.0035(7) 0.0053(6) 0.0033(7)
C2 0.0234(8) 0.0358(10) 0.0293(9) -0.0011(7) 0.0059(7) -0.0018(7)
C14 0.0231(8) 0.0217(8) 0.0303(9) -0.0040(7) 0.0089(7) 0.0008(6)
C15 0.0251(8) 0.0241(8) 0.0308(9) -0.0034(7) 0.0066(7) 0.0015(7)
C16 0.0232(8) 0.0324(9) 0.0355(9) -0.0040(8) 0.0061(7) 0.0048(7)
C17 0.0274(9) 0.0368(10) 0.0352(10) -0.0040(8) 0.0135(7) 0.0049(8)
C18 0.0320(9) 0.0345(10) 0.0285(9) -0.0022(7) 0.0098(7) 0.0040(8)
C19 0.0244(8) 0.0277(9) 0.0314(9) -0.0040(7) 0.0069(7) 0.0034(7)
C20 0.0254(9) 0.0443(11) 0.0302(9) -0.0009(8) 0.0075(7) 0.0058(8)
C21 0.0304(10) 0.0544(13) 0.0400(11) -0.0068(10) 0.0031(8) -0.0018(9)
C22 0.0399(11) 0.0461(12) 0.0341(10) 0.0007(9) 0.0069(8) 0.0157(9)
C23 0.0271(9) 0.0338(10) 0.0307(9) 0.0007(7) 0.0070(7) 0.0031(7)
C24 0.0664(15) 0.0377(11) 0.0415(12) 0.0062(9) -0.0001(11) 0.0071(11)
C25 0.0300(10) 0.0523(12) 0.0323(10) 0.0002(9) 0.0037(8) -0.0006(9)
C26 0.0207(8) 0.0219(8) 0.0298(8) 0.0048(7) 0.0078(7) 0.0001(6)
C27 0.0267(9) 0.0275(9) 0.0310(9) 0.0015(7) 0.0079(7) -0.0009(7)
C28 0.0338(10) 0.0316(10) 0.0385(10) 0.0000(8) 0.0159(8) 0.0021(8)
C29 0.0261(9) 0.0344(10) 0.0493(11) 0.0046(9) 0.0149(8) 0.0054(8)
C30 0.0215(8) 0.0354(10) 0.0389(10) 0.0060(8) 0.0046(7) 0.0021(7)
C31 0.0226(8) 0.0256(8) 0.0291(9) 0.0055(7) 0.0055(7) -0.0022(7)
C32 0.0205(8) 0.0295(9) 0.0269(8) 0.0025(7) 0.0025(6) -0.0015(7)
C33 0.0310(9) 0.0425(11) 0.0294(9) 0.0091(8) 0.0039(7) 0.0042(8)
C34 0.0258(9) 0.0434(11) 0.0390(10) -0.0043(9) -0.0003(8) -0.0055(8)
C35 0.0199(8) 0.0230(8) 0.0235(8) 0.0042(6) 0.0019(6) -0.0036(6)
C36 0.0251(8) 0.0294(9) 0.0208(8) -0.0010(7) 0.0028(6) -0.0020(7)
C37 0.0246(8) 0.0242(8) 0.0237(8) 0.0006(6) 0.0076(6) -0.0021(7)
C38 0.0310(9) 0.0387(10) 0.0325(9) -0.0100(8) 0.0075(8) 0.0022(8)
C39 0.0189(8) 0.0242(8) 0.0242(8) -0.0025(6) 0.0049(6) 0.0017(6)
C40 0.0239(8) 0.0304(9) 0.0291(9) -0.0022(7) 0.0076(7) 0.0008(7)
C41 0.0200(8) 0.0395(10) 0.0393(10) -0.0024(8) 0.0107(7) -0.0004(7)
C42 0.0222(9) 0.0407(11) 0.0415(10) -0.0003(9) 0.0030(8) 0.0069(8)
C43 0.0287(9) 0.0321(9) 0.0365(10) 0.0066(8) 0.0045(8) 0.0058(8)
C44 0.0238(8) 0.0260(8) 0.0299(9) 0.0002(7) 0.0057(7) 0.0022(7)
C45 0.0258(9) 0.0285(9) 0.0393(10) 0.0095(8) 0.0081(7) 0.0022(7)
C46 0.0512(13) 0.0448(12) 0.0528(13) -0.0037(10) 0.0196(10) -0.0183(10)
C47 0.0421(11) 0.0387(11) 0.0437(11) 0.0021(9) 0.0183(9) -0.0020(9)
C48 0.0257(9) 0.0439(11) 0.0386(10) 0.0092(9) 0.0119(8) -0.0023(8)
C49 0.0698(16) 0.0651(15) 0.0371(11) -0.0017(11) 0.0225(11) -0.0231(13)
C50 0.0505(12) 0.0387(11) 0.0458(12) 0.0052(9) 0.0223(10) -0.0029(9)
C51 0.0223(8) 0.0416(11) 0.0341(10) -0.0018(8) 0.0017(7) 0.0029(8)
C52 0.0308(9) 0.0336(10) 0.0327(9) -0.0040(8) -0.0011(7) 0.0122(8)
C53 0.0432(11) 0.0349(10) 0.0346(10) 0.0000(8) 0.0041(8) 0.0096(9)
C54 0.0648(15) 0.0504(13) 0.0375(11) 0.0067(10) 0.0102(10) 0.0238(11)
C55 0.0816(19) 0.0665(16) 0.0297(11) -0.0062(11) -0.0016(12) 0.0233(15)
C56 0.0704(17) 0.0673(17) 0.0449(13) -0.0223(12) -0.0125(12) 0.0088(14)
C57 0.0430(12) 0.0515(13) 0.0440(12) -0.0122(10) -0.0042(9) 0.0034(10)
C3 0.0294(9) 0.0441(11) 0.0311(9) -0.0087(8) 0.0035(7) 0.0000(8)
C4 0.0297(9) 0.0600(13) 0.0257(9) -0.0052(9) 0.0079(7) 0.0029(9)
C5 0.0253(9) 0.0523(12) 0.0304(9) 0.0046(8) 0.0096(7) -0.0024(8)
C6 0.0224(8) 0.0359(10) 0.0265(8) 0.0044(7) 0.0047(7) -0.0011(7)
C7 0.0232(8) 0.0340(9) 0.0340(9) 0.0047(8) 0.0097(7) -0.0034(7)
C8 0.0363(10) 0.0397(11) 0.0499(12) 0.0142(9) 0.0164(9) -0.0023(9)
C9 0.0233(9) 0.0418(11) 0.0428(11) -0.0034(9) 0.0088(8) -0.0055(8)
C10 0.0213(8) 0.0276(9) 0.0317(9) 0.0061(7) 0.0064(7) -0.0008(7)
C11 0.0260(9) 0.0245(9) 0.0406(10) 0.0004(7) 0.0092(7) -0.0052(7)
C12 0.0234(8) 0.0244(8) 0.0350(9) -0.0005(7) 0.0040(7) 0.0001(7)
C13 0.0376(10) 0.0262(9) 0.0493(11) -0.0076(8) 0.0131(9) -0.0046(8)
 
_geom_special_details
;
 All esds (except the esd in the dihedral angle between two l.s. planes)
 are estimated using the full covariance matrix.  The cell esds are taken
 into account individually in the estimation of esds in distances, angles
 and torsion angles; correlations between esds in cell parameters are only
 used when they are defined by crystal symmetry.  An approximate (isotropic)
 treatment of cell esds is used for estimating esds involving l.s. planes.
;
 
loop_
 _geom_bond_atom_site_label_1
 _geom_bond_atom_site_label_2
 _geom_bond_distance
 _geom_bond_site_symmetry_2
 _geom_bond_publ_flag
Al1 H1 1.499(18) . ?
Al1 N5 1.8361(14) . ?
Al1 N2 1.8877(14) . ?
Al1 N1 1.9061(15) . ?
Al2 H6 1.581(18) . ?
Al2 N5 1.9074(14) . ?
Al2 N4 1.9405(14) . ?
Al2 N3 1.9492(14) . ?
Al2 N7 2.1633(15) . ?
N1 C12 1.334(2) . ?
N1 C14 1.458(2) . ?
N2 C10 1.346(2) . ?
N2 C1 1.422(2) . ?
N3 C35 1.333(2) . ?
N3 C26 1.422(2) . ?
N4 C37 1.344(2) . ?
N4 C39 1.455(2) . ?
N5 N6 1.3436(19) . ?
N6 N7 1.288(2) . ?
N7 C51 1.465(2) . ?
C1 C2 1.382(3) . ?
C1 C6 1.391(2) . ?
C2 C3 1.396(2) . ?
C14 C19 1.404(2) . ?
C14 C15 1.409(2) . ?
C15 C16 1.392(2) . ?
C15 C23 1.523(2) . ?
C16 C17 1.380(3) . ?
C17 C18 1.380(2) . ?
C18 C19 1.393(2) . ?
C19 C20 1.522(2) . ?
C20 C22 1.528(3) . ?
C20 C21 1.537(3) . ?
C23 C25 1.526(3) . ?
C23 C24 1.532(3) . ?
C26 C27 1.382(2) . ?
C26 C31 1.394(2) . ?
C27 C28 1.389(2) . ?
C28 C29 1.387(3) . ?
C29 C30 1.386(3) . ?
C30 C31 1.383(2) . ?
C31 C32 1.504(2) . ?
C32 C34 1.525(2) . ?
C32 C35 1.531(2) . ?
C32 C33 1.539(2) . ?
C35 C36 1.388(2) . ?
C36 C37 1.394(2) . ?
C37 C38 1.513(2) . ?
C39 C44 1.404(2) . ?
C39 C40 1.405(2) . ?
C40 C41 1.396(2) . ?
C40 C48 1.521(2) . ?
C41 C42 1.377(3) . ?
C42 C43 1.382(3) . ?
C43 C44 1.391(2) . ?
C44 C45 1.522(2) . ?
C45 C47 1.523(3) . ?
C45 C46 1.525(3) . ?
C48 C50 1.516(3) . ?
C48 C49 1.536(3) . ?
C51 C52 1.511(3) . ?
C52 C53 1.382(3) . ?
C52 C57 1.391(3) . ?
C53 C54 1.381(3) . ?
C54 C55 1.374(4) . ?
C55 C56 1.378(4) . ?
C56 C57 1.386(3) . ?
C3 C4 1.384(3) . ?
C4 C5 1.389(3) . ?
C5 C6 1.383(3) . ?
C6 C7 1.504(3) . ?
C7 C8 1.530(3) . ?
C7 C10 1.534(2) . ?
C7 C9 1.540(2) . ?
C10 C11 1.381(2) . ?
C11 C12 1.406(2) . ?
C12 C13 1.506(2) . ?
 
loop_
 _geom_angle_atom_site_label_1
 _geom_angle_atom_site_label_2
 _geom_angle_atom_site_label_3
 _geom_angle
 _geom_angle_site_symmetry_1
 _geom_angle_site_symmetry_3
 _geom_angle_publ_flag
H1 Al1 N5 111.9(7) . . ?
H1 Al1 N2 113.6(7) . . ?
N5 Al1 N2 107.40(6) . . ?
H1 Al1 N1 111.2(7) . . ?
N5 Al1 N1 116.18(6) . . ?
N2 Al1 N1 95.52(6) . . ?
H6 Al2 N5 118.4(7) . . ?
H6 Al2 N4 116.1(7) . . ?
N5 Al2 N4 121.37(6) . . ?
H6 Al2 N3 102.3(6) . . ?
N5 Al2 N3 96.00(6) . . ?
N4 Al2 N3 91.98(6) . . ?
H6 Al2 N7 93.3(6) . . ?
N5 Al2 N7 62.78(6) . . ?
N4 Al2 N7 94.88(6) . . ?
N3 Al2 N7 158.12(6) . . ?
C12 N1 C14 119.97(14) . . ?
C12 N1 Al1 125.62(12) . . ?
C14 N1 Al1 114.32(10) . . ?
C10 N2 C1 108.57(14) . . ?
C10 N2 Al1 124.06(12) . . ?
C1 N2 Al1 126.92(11) . . ?
C35 N3 C26 108.18(13) . . ?
C35 N3 Al2 125.62(11) . . ?
C26 N3 Al2 125.80(11) . . ?
C37 N4 C39 117.19(13) . . ?
C37 N4 Al2 126.57(11) . . ?
C39 N4 Al2 116.19(10) . . ?
N6 N5 Al1 118.79(10) . . ?
N6 N5 Al2 99.49(10) . . ?
Al1 N5 Al2 140.97(8) . . ?
N7 N6 N5 108.17(13) . . ?
N6 N7 C51 114.20(14) . . ?
N6 N7 Al2 89.49(9) . . ?
C51 N7 Al2 155.70(12) . . ?
C2 C1 C6 122.12(16) . . ?
C2 C1 N2 127.23(15) . . ?
C6 C1 N2 110.65(15) . . ?
C1 C2 C3 117.25(17) . . ?
C19 C14 C15 120.95(15) . . ?
C19 C14 N1 120.11(14) . . ?
C15 C14 N1 118.85(15) . . ?
C16 C15 C14 118.37(16) . . ?
C16 C15 C23 118.86(15) . . ?
C14 C15 C23 122.77(15) . . ?
C17 C16 C15 121.28(16) . . ?
C16 C17 C18 119.63(16) . . ?
C17 C18 C19 121.60(17) . . ?
C18 C19 C14 118.12(15) . . ?
C18 C19 C20 118.42(16) . . ?
C14 C19 C20 123.42(15) . . ?
C19 C20 C22 111.81(16) . . ?
C19 C20 C21 110.65(15) . . ?
C22 C20 C21 109.60(16) . . ?
C15 C23 C25 111.20(15) . . ?
C15 C23 C24 111.50(15) . . ?
C25 C23 C24 109.69(16) . . ?
C27 C26 C31 121.84(15) . . ?
C27 C26 N3 127.58(15) . . ?
C31 C26 N3 110.58(14) . . ?
C26 C27 C28 117.36(16) . . ?
C29 C28 C27 121.26(17) . . ?
C30 C29 C28 120.86(17) . . ?
C31 C30 C29 118.39(17) . . ?
C30 C31 C26 120.26(16) . . ?
C30 C31 C32 130.97(16) . . ?
C26 C31 C32 108.65(14) . . ?
C31 C32 C34 114.24(14) . . ?
C31 C32 C35 100.19(13) . . ?
C34 C32 C35 112.93(14) . . ?
C31 C32 C33 109.87(14) . . ?
C34 C32 C33 110.13(15) . . ?
C35 C32 C33 109.03(13) . . ?
N3 C35 C36 124.43(14) . . ?
N3 C35 C32 112.01(14) . . ?
C36 C35 C32 123.54(14) . . ?
C35 C36 C37 125.46(15) . . ?
N4 C37 C36 123.64(15) . . ?
N4 C37 C38 120.70(15) . . ?
C36 C37 C38 115.64(15) . . ?
C44 C39 C40 121.04(15) . . ?
C44 C39 N4 118.58(14) . . ?
C40 C39 N4 120.38(14) . . ?
C41 C40 C39 118.12(16) . . ?
C41 C40 C48 118.64(15) . . ?
C39 C40 C48 123.12(15) . . ?
C42 C41 C40 121.54(16) . . ?
C41 C42 C43 119.46(16) . . ?
C42 C43 C44 121.54(17) . . ?
C43 C44 C39 118.29(16) . . ?
C43 C44 C45 118.86(15) . . ?
C39 C44 C45 122.78(15) . . ?
C44 C45 C47 112.52(15) . . ?
C44 C45 C46 110.56(15) . . ?
C47 C45 C46 109.98(16) . . ?
C50 C48 C40 114.28(16) . . ?
C50 C48 C49 108.54(16) . . ?
C40 C48 C49 110.05(17) . . ?
N7 C51 C52 113.47(15) . . ?
C53 C52 C57 119.13(19) . . ?
C53 C52 C51 121.57(17) . . ?
C57 C52 C51 119.30(19) . . ?
C54 C53 C52 121.0(2) . . ?
C55 C54 C53 119.6(2) . . ?
C54 C55 C56 120.1(2) . . ?
C55 C56 C57 120.5(2) . . ?
C56 C57 C52 119.6(2) . . ?
C4 C3 C2 121.27(18) . . ?
C3 C4 C5 120.54(17) . . ?
C6 C5 C4 118.95(17) . . ?
C5 C6 C1 119.87(17) . . ?
C5 C6 C7 131.39(16) . . ?
C1 C6 C7 108.70(15) . . ?
C6 C7 C8 113.75(15) . . ?
C6 C7 C10 100.82(13) . . ?
C8 C7 C10 112.33(15) . . ?
C6 C7 C9 110.43(15) . . ?
C8 C7 C9 109.95(15) . . ?
C10 C7 C9 109.21(14) . . ?
N2 C10 C11 124.65(15) . . ?
N2 C10 C7 111.13(15) . . ?
C11 C10 C7 124.22(15) . . ?
C10 C11 C12 126.34(16) . . ?
N1 C12 C11 122.67(16) . . ?
N1 C12 C13 120.02(15) . . ?
C11 C12 C13 117.32(15) . . ?
 
_refine_diff_density_max    0.309
_refine_diff_density_min   -0.296
_refine_diff_density_rms    0.041

_shelx_res_file
;
TITL test_a.res in P2(1)/c
    test3_sq.res
    created by SHELXL-2019/3 at 09:36:57 on 28-Jan-2025
REM Old TITL test in P2(1)/c
REM SHELXT solution in P2(1)/c: R1 0.139, Rweak 0.011, Alpha 0.039
REM <I/s>   0.562 for  430 systematic absences,  Orientation as input
REM Formula found by SHELXT:  C60 N7 Al2

CELL  0.71073  15.158  15.994  23.383   90.0  103.53   90.0
ZERR   4   0.002   0.002   0.003    0.0    0.02    0.0
LATT  1
SYMM -X, 1/2+Y, 1/2-Z
SFAC C H N Al
UNIT 240 312 28 8
LIST 4 ! automatically inserted. Change 6 to 4 for CHECKCIF!!
OMIT -1 0 2
TEMP -173.130
SIZE 0.182 0.248 0.34
L.S. 5 0   29
BOND
ACTA
OMIT    0   1   1
OMIT     1   0   0
OMIT    -1   1   1
FMAP 2
BIND al1 h1
BIND al2 h6
PLAN 20
ABIN
WGHT    0.038300    3.804200
FVAR       0.34449   0.57581   0.53050
AL1   4    0.676935    0.547556    0.651125    11.00000    0.01971    0.02139 =
         0.02469    0.00079    0.00652   -0.00109
AL2   4    0.720991    0.339354    0.699274    11.00000    0.01867    0.02159 =
         0.02136   -0.00007    0.00453   -0.00159
N1    3    0.679803    0.648389    0.694974    11.00000    0.02144    0.02369 =
         0.02896   -0.00090    0.00738    0.00082
N2    3    0.750926    0.587531    0.602386    11.00000    0.02174    0.02458 =
         0.02730    0.00193    0.00683   -0.00122
N3    3    0.598348    0.333158    0.649750    11.00000    0.01910    0.02145 =
         0.02477    0.00144    0.00506   -0.00195
N4    3    0.766412    0.260892    0.649705    11.00000    0.01741    0.02383 =
         0.02437    0.00150    0.00504    0.00033
N5    3    0.734756    0.457079    0.691637    11.00000    0.01815    0.02175 =
         0.02424   -0.00066    0.00453   -0.00183
N6    3    0.821306    0.465546    0.721873    11.00000    0.02222    0.02857 =
         0.02797   -0.00239    0.00655   -0.00033
N7    3    0.852579    0.392348    0.738396    11.00000    0.02167    0.02879 =
         0.02619   -0.00122    0.00481    0.00134
C1    1    0.775040    0.544201    0.555149    11.00000    0.02039    0.03293 =
         0.02469    0.00346    0.00525    0.00334
C2    1    0.741461    0.468358    0.531205    11.00000    0.02339    0.03580 =
         0.02931   -0.00109    0.00587   -0.00181
AFIX  43
H2    2    0.697088    0.438509    0.545727    11.00000   -1.20000
AFIX   0
C14   1    0.614809    0.651091    0.732098    11.00000    0.02310    0.02170 =
         0.03028   -0.00397    0.00887    0.00076
C15   1    0.525565    0.678165    0.707385    11.00000    0.02506    0.02411 =
         0.03083   -0.00342    0.00662    0.00151
C16   1    0.463240    0.677751    0.742653    11.00000    0.02325    0.03243 =
         0.03549   -0.00396    0.00609    0.00484
AFIX  43
H16   2    0.403408    0.697694    0.727057    11.00000   -1.20000
AFIX   0
C17   1    0.486679    0.648931    0.799840    11.00000    0.02745    0.03677 =
         0.03520   -0.00396    0.01348    0.00486
AFIX  43
H17   2    0.443026    0.648265    0.823110    11.00000   -1.20000
AFIX   0
C18   1    0.573903    0.621080    0.823037    11.00000    0.03198    0.03448 =
         0.02846   -0.00216    0.00976    0.00401
AFIX  43
H18   2    0.589282    0.600357    0.862190    11.00000   -1.20000
AFIX   0
C19   1    0.639922    0.622619    0.790438    11.00000    0.02439    0.02766 =
         0.03141   -0.00397    0.00687    0.00340
C20   1    0.736103    0.596253    0.820454    11.00000    0.02540    0.04435 =
         0.03024   -0.00094    0.00754    0.00581
AFIX  13
H20   2    0.773950    0.598537    0.790732    11.00000   -1.20000
AFIX   0
C21   1    0.777294    0.656613    0.870774    11.00000    0.03043    0.05445 =
         0.03997   -0.00680    0.00310   -0.00183
AFIX 137
H21A  2    0.840895    0.641715    0.887190    11.00000   -1.50000
H21B  2    0.743393    0.652662    0.901586    11.00000   -1.50000
H21C  2    0.773856    0.713947    0.855628    11.00000   -1.50000
AFIX   0
C22   1    0.739254    0.507064    0.844218    11.00000    0.03990    0.04606 =
         0.03405    0.00072    0.00685    0.01574
AFIX 137
H22A  2    0.716707    0.468249    0.811649    11.00000   -1.50000
H22B  2    0.701132    0.503154    0.872672    11.00000   -1.50000
H22C  2    0.801946    0.492572    0.863578    11.00000   -1.50000
AFIX   0
C23   1    0.494891    0.708278    0.644026    11.00000    0.02714    0.03382 =
         0.03074    0.00074    0.00697    0.00315
AFIX  13
H23   2    0.545285    0.697801    0.623942    11.00000   -1.20000
AFIX   0
C24   1    0.474538    0.802230    0.641055    11.00000    0.06638    0.03768 =
         0.04153    0.00621   -0.00014    0.00708
AFIX 137
H24A  2    0.458254    0.820164    0.599847    11.00000   -1.50000
H24B  2    0.528402    0.832930    0.661994    11.00000   -1.50000
H24C  2    0.423941    0.813682    0.659425    11.00000   -1.50000
AFIX   0
C25   1    0.411486    0.660210    0.610957    11.00000    0.02996    0.05227 =
         0.03234    0.00019    0.00365   -0.00064
AFIX 137
H25A  2    0.360564    0.671169    0.629124    11.00000   -1.50000
H25B  2    0.424869    0.600192    0.612713    11.00000   -1.50000
H25C  2    0.395476    0.678407    0.569802    11.00000   -1.50000
AFIX   0
C26   1    0.519536    0.369350    0.662669    11.00000    0.02068    0.02193 =
         0.02980    0.00482    0.00776    0.00010
C27   1    0.512412    0.408512    0.714061    11.00000    0.02675    0.02747 =
         0.03096    0.00152    0.00790   -0.00091
AFIX  43
H27   2    0.563382    0.414105    0.746368    11.00000   -1.20000
AFIX   0
C28   1    0.427742    0.439394    0.716622    11.00000    0.03380    0.03158 =
         0.03851    0.00001    0.01590    0.00212
AFIX  43
H28   2    0.420728    0.466930    0.751284    11.00000   -1.20000
AFIX   0
C29   1    0.353257    0.430787    0.669535    11.00000    0.02605    0.03437 =
         0.04933    0.00465    0.01494    0.00538
AFIX  43
H29   2    0.295805    0.451278    0.672780    11.00000   -1.20000
AFIX   0
C30   1    0.361563    0.392668    0.617798    11.00000    0.02151    0.03541 =
         0.03892    0.00602    0.00459    0.00210
AFIX  43
H30   2    0.310813    0.387908    0.585263    11.00000   -1.20000
AFIX   0
C31   1    0.445536    0.361740    0.614706    11.00000    0.02259    0.02559 =
         0.02911    0.00548    0.00547   -0.00222
C32   1    0.477267    0.322652    0.564565    11.00000    0.02046    0.02955 =
         0.02689    0.00250    0.00249   -0.00147
C33   1    0.476326    0.388192    0.516213    11.00000    0.03099    0.04249 =
         0.02937    0.00910    0.00390    0.00418
AFIX 137
H33A  2    0.501787    0.363647    0.485187    11.00000   -1.50000
H33B  2    0.512833    0.436603    0.533181    11.00000   -1.50000
H33C  2    0.413759    0.406051    0.499491    11.00000   -1.50000
AFIX   0
C34   1    0.423525    0.245523    0.538425    11.00000    0.02582    0.04340 =
         0.03901   -0.00430   -0.00029   -0.00553
AFIX 137
H34A  2    0.450248    0.221802    0.507698    11.00000   -1.50000
H34B  2    0.360392    0.261353    0.521365    11.00000   -1.50000
H34C  2    0.425403    0.203854    0.569414    11.00000   -1.50000
AFIX   0
C35   1    0.575796    0.302664    0.595198    11.00000    0.01994    0.02301 =
         0.02347    0.00415    0.00187   -0.00359
C36   1    0.633485    0.256407    0.569330    11.00000    0.02506    0.02936 =
         0.02080   -0.00097    0.00280   -0.00203
AFIX  43
H36   2    0.610984    0.239588    0.529625    11.00000   -1.20000
AFIX   0
C37   1    0.721710    0.232551    0.596740    11.00000    0.02465    0.02420 =
         0.02366    0.00065    0.00763   -0.00214
C38   1    0.765239    0.169662    0.563557    11.00000    0.03096    0.03869 =
         0.03253   -0.01000    0.00749    0.00222
AFIX 127
H38A  2    0.717885    0.139285    0.535541    21.00000   -1.50000
H38B  2    0.801537    0.130058    0.591409    21.00000   -1.50000
H38C  2    0.804493    0.198903    0.542227    21.00000   -1.50000
H38D  2    0.831392    0.172879    0.577243   -21.00000   -1.50000
H38E  2    0.747740    0.182106    0.521376   -21.00000   -1.50000
H38F  2    0.744784    0.113262    0.570558   -21.00000   -1.50000
AFIX   0
C39   1    0.856550    0.227074    0.673806    11.00000    0.01885    0.02417 =
         0.02416   -0.00247    0.00488    0.00172
C40   1    0.932376    0.260493    0.656963    11.00000    0.02388    0.03042 =
         0.02911   -0.00217    0.00757    0.00082
C41   1    1.017495    0.226512    0.681938    11.00000    0.01999    0.03945 =
         0.03934   -0.00245    0.01073   -0.00042
AFIX  43
H41   2    1.069592    0.248820    0.671409    11.00000   -1.20000
AFIX   0
C42   1    1.027712    0.161396    0.721491    11.00000    0.02222    0.04074 =
         0.04149   -0.00029    0.00299    0.00692
AFIX  43
H42   2    1.086207    0.139007    0.737908    11.00000   -1.20000
AFIX   0
C43   1    0.952182    0.128893    0.737103    11.00000    0.02872    0.03209 =
         0.03649    0.00657    0.00446    0.00583
AFIX  43
H43   2    0.959433    0.083716    0.764180    11.00000   -1.20000
AFIX   0
C44   1    0.865816    0.160775    0.714100    11.00000    0.02381    0.02600 =
         0.02986    0.00024    0.00568    0.00223
C45   1    0.785099    0.119844    0.731224    11.00000    0.02575    0.02850 =
         0.03934    0.00951    0.00807    0.00217
AFIX  13
H45   2    0.730277    0.154786    0.714919    11.00000   -1.20000
AFIX   0
PART 0

PART 0
C46   1    0.768115    0.032889    0.704140    11.00000    0.05118    0.04478 =
         0.05276   -0.00369    0.01958   -0.01828
AFIX 137
H46A  2    0.760168    0.036828    0.661412    11.00000   -1.50000
H46B  2    0.713202    0.009225    0.713037    11.00000   -1.50000
H46C  2    0.820060   -0.003268    0.720565    11.00000   -1.50000
AFIX   0
C47   1    0.796750    0.114659    0.797621    11.00000    0.04215    0.03874 =
         0.04371    0.00208    0.01828   -0.00195
AFIX 137
H47A  2    0.740928    0.092940    0.806418    11.00000   -1.50000
H47B  2    0.809447    0.170510    0.814815    11.00000   -1.50000
H47C  2    0.847370    0.077193    0.814349    11.00000   -1.50000
AFIX   0
C48   1    0.925298    0.327749    0.610141    11.00000    0.02570    0.04391 =
         0.03865    0.00921    0.01192   -0.00233
AFIX  13
H48   2    0.859713    0.342225    0.595474    11.00000   -1.20000
AFIX   0
C49   1    0.960080    0.293913    0.558000    11.00000    0.06981    0.06513 =
         0.03715   -0.00172    0.02252   -0.02308
AFIX 137
H49A  2    0.932188    0.239432    0.546100    11.00000   -1.50000
H49B  2    1.026178    0.287656    0.569676    11.00000   -1.50000
H49C  2    0.944071    0.333057    0.524948    11.00000   -1.50000
AFIX   0
C50   1    0.976272    0.407522    0.631718    11.00000    0.05046    0.03870 =
         0.04584    0.00519    0.02227   -0.00289
AFIX 137
H50A  2    1.040549    0.394634    0.647604    11.00000   -1.50000
H50B  2    0.950927    0.432651    0.662600    11.00000   -1.50000
H50C  2    0.970302    0.446861    0.598902    11.00000   -1.50000
AFIX   0
C51   1    0.945362    0.392435    0.774970    11.00000    0.02226    0.04159 =
         0.03414   -0.00178    0.00171    0.00287
AFIX  23
H51A  2    0.977350    0.442664    0.765479    11.00000   -1.20000
H51B  2    0.977732    0.342694    0.765090    11.00000   -1.20000
AFIX   0
C52   1    0.949696    0.391831    0.840186    11.00000    0.03078    0.03359 =
         0.03267   -0.00401   -0.00115    0.01222
C53   1    0.891809    0.342912    0.863711    11.00000    0.04322    0.03494 =
         0.03458   -0.00004    0.00412    0.00959
AFIX  43
H53   2    0.847554    0.309401    0.838364    11.00000   -1.20000
AFIX   0
C54   1    0.897325    0.342010    0.923491    11.00000    0.06484    0.05039 =
         0.03752    0.00673    0.01025    0.02380
AFIX  43
H54   2    0.857056    0.308197    0.939099    11.00000   -1.20000
AFIX   0
C55   1    0.961374    0.390282    0.960283    11.00000    0.08160    0.06648 =
         0.02965   -0.00620   -0.00157    0.02326
AFIX  43
H55   2    0.965456    0.389814    1.001447    11.00000   -1.20000
AFIX   0
C56   1    1.019693    0.439365    0.937599    11.00000    0.07037    0.06734 =
         0.04492   -0.02226   -0.01246    0.00880
AFIX  43
H56   2    1.064182    0.472241    0.963287    11.00000   -1.20000
AFIX   0
C57   1    1.013914    0.441118    0.877562    11.00000    0.04304    0.05153 =
         0.04397   -0.01220   -0.00422    0.00340
AFIX  43
H57   2    1.053576    0.475773    0.862040    11.00000   -1.20000
AFIX   0
C3    1    0.775453    0.437430    0.484793    11.00000    0.02939    0.04411 =
         0.03110   -0.00866    0.00350   -0.00005
AFIX  43
H3    2    0.753805    0.385448    0.467358    11.00000   -1.20000
AFIX   0
C4    1    0.840093    0.481055    0.463694    11.00000    0.02973    0.05996 =
         0.02573   -0.00521    0.00791    0.00293
AFIX  43
H4    2    0.861969    0.458871    0.431937    11.00000   -1.20000
AFIX   0
C5    1    0.873234    0.557016    0.488583    11.00000    0.02528    0.05232 =
         0.03039    0.00460    0.00956   -0.00243
AFIX  43
H5    2    0.917928    0.586737    0.474293    11.00000   -1.20000
AFIX   0
C6    1    0.840137    0.588665    0.534476    11.00000    0.02236    0.03592 =
         0.02650    0.00442    0.00473   -0.00108
H6    2    0.707999    0.304032    0.759915    11.00000    0.02786
C7    1    0.864197    0.666274    0.571166    11.00000    0.02316    0.03400 =
         0.03403    0.00473    0.00970   -0.00338
C8    1    0.850689    0.747276    0.535343    11.00000    0.03626    0.03968 =
         0.04994    0.01424    0.01641   -0.00233
AFIX 137
H8A   2    0.892296    0.748160    0.508966    11.00000   -1.50000
H8B   2    0.863157    0.795289    0.562058    11.00000   -1.50000
H8C   2    0.787964    0.750252    0.512065    11.00000   -1.50000
AFIX   0
C9    1    0.962462    0.661052    0.608135    11.00000    0.02333    0.04183 =
         0.04285   -0.00336    0.00876   -0.00553
AFIX 137
H9A   2    0.970502    0.609177    0.631076    11.00000   -1.50000
H9B   2    0.974997    0.709046    0.634864    11.00000   -1.50000
H9C   2    1.004438    0.661608    0.581997    11.00000   -1.50000
AFIX   0
C10   1    0.798653    0.659173    0.611973    11.00000    0.02127    0.02759 =
         0.03166    0.00610    0.00639   -0.00079
C11   1    0.790385    0.718512    0.653300    11.00000    0.02602    0.02446 =
         0.04065    0.00045    0.00921   -0.00519
AFIX  43
H11   2    0.828164    0.766452    0.656119    11.00000   -1.20000
AFIX   0
C12   1    0.731507    0.714885    0.691606    11.00000    0.02345    0.02445 =
         0.03496   -0.00052    0.00397    0.00015
C13   1    0.728102    0.790165    0.729729    11.00000    0.03758    0.02620 =
         0.04930   -0.00757    0.01310   -0.00460
AFIX 127
H13A  2    0.765633    0.834888    0.719259    31.00000   -1.50000
H13B  2    0.751198    0.775011    0.771142    31.00000   -1.50000
H13C  2    0.665261    0.809579    0.723592    31.00000   -1.50000
H13D  2    0.689094    0.778097    0.756737   -31.00000   -1.50000
H13E  2    0.703530    0.837974    0.704853   -31.00000   -1.50000
H13F  2    0.789467    0.803406    0.752403   -31.00000   -1.50000
AFIX   0
REM #####
H1    2    0.582139    0.526671    0.618356    11.00000    0.03222

REM <hkl>
REM test3_sq.hkl
REM </hkl>
HKLF 4


REM  test_a.res in P2(1)/c
REM wR2 = 0.1089, GooF = S = 1.034, Restrained GooF = 1.034 for all data
REM R1 = 0.0461 for 9353 Fo > 4sig(Fo) and 0.0590 for all 11322 data
REM 619 parameters refined using 0 restraints

END

WGHT      0.0383      3.8042

REM Highest difference peak  0.309,  deepest hole -0.296,  1-sigma level  0.041
Q1    1   0.8329  0.6639  0.5894  11.00000  0.05    0.31
Q2    1   0.7100  0.4038  0.6984  11.00000  0.05    0.29
Q3    1   0.7285  0.4024  0.6893  11.00000  0.05    0.29
Q4    1   0.8240  0.1389  0.7194  11.00000  0.05    0.29
Q5    1   0.7199  0.5769  0.6322  11.00000  0.05    0.26
Q6    1   0.7017  0.6014  0.6874  11.00000  0.05    0.25
Q7    1   0.4800  0.3556  0.5437  11.00000  0.05    0.24
Q8    1   0.5276  0.3118  0.5697  11.00000  0.05    0.24
Q9    1   0.7391  0.5197  0.5317  11.00000  0.05    0.24
Q10   1   0.8091  0.5621  0.5438  11.00000  0.05    0.23
Q11   1   0.7372  0.2770  0.6735  11.00000  0.05    0.23
Q12   1   0.8776  0.5599  0.5258  11.00000  0.05    0.23
Q13   1   0.9064  0.6631  0.5863  11.00000  0.05    0.23
Q14   1   0.7066  0.5013  0.6914  11.00000  0.05    0.23
Q15   1   0.6578  0.6052  0.6638  11.00000  0.05    0.23
Q16   1   0.7680  0.7020  0.6125  11.00000  0.05    0.22
Q17   1   0.7184  0.4968  0.6542  11.00000  0.05    0.22
Q18   1   0.9701  0.3584  0.5976  11.00000  0.05    0.22
Q19   1   0.9786  0.2621  0.6873  11.00000  0.05    0.22
Q20   1   0.7975  0.4791  0.4773  11.00000  0.05    0.21
;
_shelx_res_checksum   98906

_shelx_hkl_file
;
   1   0   0    0.30    0.40
   1   0   0    0.20    0.50
   1   0   0    0.40    0.50
   1   0   0    0.00    0.40
   1   0   0    0.00    0.50
   1   0   0    1.00    0.50
  -1   0   0   -0.20    0.50
  -1   0   0    0.60    0.50
  -1   0   0    0.10    0.50
  -1   0   0   -0.30    0.40
   2   0   0    2.60    1.60
   2   0   0    0.10    1.80
   2   0   0   -0.50    1.80
   2   0   0    3.30    1.80
  -2   0   0    0.10    1.60
   2   0   0    1.40    1.70
   2   0   0    1.60    1.70
   2   0   0    2.40    1.60
   2   0   0    2.80    1.80
  -2   0   0    1.70    1.80
  -2   0   0    2.00    1.70
  -2   0   0    2.50    1.90
  -2   0   0    4.60    1.80
  -2   0   0    1.50    1.60
  -3   0   0  477.45   28.90
  -3   0   0  451.65   28.40
   3   0   0  487.95   29.00
   3   0   0  434.86   28.80
   3   0   0  485.45   28.80
   3   0   0  488.15   28.90
   3   0   0  501.55   29.10
   3   0   0  457.05   28.80
   3   0   0  497.45   29.00
   3   0   0  482.05   28.90
  -3   0   0  467.75   28.80
  -3   0   0  457.95   28.40
  -3   0   0  494.05   29.00
  -3   0   0  453.95   28.80
  -3   0   0  487.85   29.00
  -3   0   0  487.45   28.80
   4   0   0 8657.33  503.05
   4   0   0 8705.43  503.05
   5   0   0  111.99    9.20
   5   0   0   93.49    8.40
   5   0   0  111.19    9.40
  -5   0   0  112.69    9.30
  -5   0   0  107.09    9.10
  -5   0   0  104.39    8.40
  -5   0   0  112.89    9.30
  -5   0   0  115.69    9.20
  -5   0   0  108.69    8.40
   5   0   0  105.69    9.00
   5   0   0  123.59    9.40
   5   0   0  106.79    8.50
   5   0   0  120.49    9.50
   6   0   0  188.38   14.40
   6   0   0  184.88   14.50
  -6   0   0  189.88   14.20
  -6   0   0  177.58   13.00
   6   0   0  192.58   13.90
   6   0   0  171.98   13.30
   6   0   0  193.78   14.20
  -6   0   0  189.68   13.80
  -6   0   0  170.18   12.90
  -6   0   0  209.28   14.50
  -6   0   0  189.08   13.80
   6   0   0  171.58   13.40
   6   0   0  181.58   13.80
   6   0   0  191.28   14.30
   7   0   0  177.18   14.80
   7   0   0  201.88   15.90
  -7   0   0  211.68   15.70
  -7   0   0  212.28   15.60
  -7   0   0  214.58   14.50
  -7   0   0  193.38   15.00
   7   0   0  202.18   15.90
  -7   0   0  202.68   15.50
  -7   0   0  203.18   14.40
  -7   0   0  186.78   15.30
   7   0   0  195.88   15.80
  -7   0   0  175.68   14.90
   7   0   0  230.88   15.30
   7   0   0  202.18   15.60
   7   0   0  187.18   15.80
   7   0   0  188.08   15.50
  -8   0   0  546.45   34.30
   8   0   0  587.74   35.30
  -8   0   0  554.04   34.90
   8   0   0  536.35   35.50
  -8   0   0  560.34   35.80
  -8   0   0  551.14   34.40
  -8   0   0  514.55   35.30
  -8   0   0  556.84   35.60
  -8   0   0  529.75   34.70
  -8   0   0  468.85   35.20
   8   0   0  555.34   35.00
   8   0   0  525.55   35.40
   8   0   0  575.54   35.80
   8   0   0  584.34   35.90
  -9   0   0  358.16   24.10
   9   0   0  320.27   24.20
  -9   0   0  343.57   23.50
   9   0   0  328.67   23.70
  -9   0   0  347.07   24.80
   9   0   0  343.37   24.20
  -9   0   0  348.97   23.40
  -9   0   0  361.26   25.00
   9   0   0  364.16   24.90
   9   0   0  319.77   23.70
  -9   0   0  377.26   24.90
   9   0   0  352.56   24.90
   9   0   0  360.56   25.00
  -9   0   0  314.37   24.30
  -9   0   0  361.06   24.10
   9   0   0  395.66   25.30
 -10   0   0  492.15   30.90
 -10   0   0  466.25   29.80
 -10   0   0  443.46   31.20
  10   0   0  478.75   31.30
  10   0   0  456.75   30.90
  10   0   0  464.75   30.40
  10   0   0  465.75   30.60
 -10   0   0  451.15   31.40
 -10   0   0  477.55   30.80
 -10   0   0  381.16   30.50
 -10   0   0  480.75   30.00
  10   0   0  451.05   31.10
  10   0   0  462.55   31.30
  10   0   0  456.35   31.30
  10   0   0  428.96   30.80
 -10   0   0  403.66   30.50
  11   0   0  366.16   26.80
  11   0   0  359.96   26.50
 -11   0   0  396.76   25.90
 -11   0   0  313.17   25.90
  11   0   0  365.96   25.70
  11   0   0  349.57   26.40
 -11   0   0  363.46   25.60
  11   0   0  376.96   26.50
 -11   0   0  311.47   25.80
 -11   0   0  354.76   25.20
  11   0   0  407.66   26.60
  11   0   0  393.26   26.60
 -11   0   0  346.17   25.80
 -11   0   0  311.47   25.60
  11   0   0  370.76   25.50
 -11   0   0  355.66   25.40
 -12   0   0    7.50    7.70
 -12   0   0   18.50    7.90
 -12   0   0   31.40    7.50
  12   0   0   10.50    8.20
 -12   0   0   15.90    6.90
 -12   0   0   16.20    7.30
 -12   0   0   18.00    8.80
  12   0   0   20.00    7.90
  12   0   0   22.50    8.90
  12   0   0   15.40    6.80
  12   0   0   12.20    9.10
 -12   0   0   11.40    7.50
  12   0   0   37.90   10.30
  12   0   0   16.10    8.00
 -12   0   0   27.40    7.70
  12   0   0   19.50    6.80
  13   0   0   72.59   13.40
 -13   0   0   75.59   16.90
  13   0   0   75.39   12.50
 -13   0   0   71.39   16.90
 -13   0   0   77.29   10.70
 -13   0   0   97.59   13.10
  13   0   0   61.49   10.70
 -13   0   0   87.29   11.30
  13   0   0   98.29   14.20
 -13   0   0   90.29   12.90
  13   0   0   65.59   11.00
  13   0   0  102.39   14.40
  13   0   0   92.69   13.00
  13   0   0   91.99   14.10
 -14   0   0   66.29   11.70
 -14   0   0   66.09   12.50
 -14   0   0   72.09   12.80
  14   0   0   69.49   11.90
  14   0   0   78.79   14.90
  14   0   0   83.69   14.00
  14   0   0   88.79   14.10
  14   0   0   72.39   14.40
  14   0   0   59.99   11.20
 -14   0   0   63.09   10.50
 -14   0   0   58.99   11.10
 -14   0   0   71.39   11.00
 -15   0   0   29.20   11.40
  15   0   0   33.40   11.70
  15   0   0   40.70   11.10
  15   0   0   43.30   12.60
 -15   0   0   61.89   10.90
 -15   0   0   18.80    8.90
  15   0   0   32.30   12.20
 -15   0   0   39.00    9.50
 -15   0   0   33.60   10.00
  15   0   0   51.79   12.20
  15   0   0   38.40   10.70
 -15   0   0   25.70   11.10
 -16   0   0   98.99   14.90
  16   0   0   68.19   14.20
 -16   0   0   82.99   13.40
  16   0   0  107.79   15.70
 -16   0   0   96.39   13.30
 -16   0   0   86.99   14.20
  16   0   0   87.69   15.90
  16   0   0   86.19   15.30
  16   0   0   78.59   15.40
  16   0   0   99.99   15.50
  17   0   0   57.29   13.00
 -17   0   0   40.10   11.50
  17   0   0   71.59   13.50
 -17   0   0   41.30   11.70
 -17   0   0   28.30   11.20
 -17   0   0   73.19   14.00
  17   0   0   38.70   12.10
  17   0   0   61.79   13.20
  17   0   0   71.69   15.10
  17   0   0   33.90   13.20
  18   0   0    7.80   11.10
  18   0   0   32.10   11.90
 -18   0   0   -7.40    8.50
  18   0   0   10.20   12.60
 -18   0   0    5.70   10.40
  18   0   0   -3.20   11.80
  18   0   0   18.90   10.50
 -18   0   0   -0.60   10.50
  18   0   0   -8.90    9.70
 -18   0   0   -6.70    8.90
   0  -1   0    0.30    0.50
   0  -1   0    0.20    0.30
   0  -1   0   -0.60    0.40
   0  -1   0    0.50    0.30
   0  -1   0   -0.30    0.50
   0  -1   0   -0.20    0.50
   0   1   0   -0.40    0.50
   0   1   0   -0.30    0.40
   0   1   0   -0.30    0.30
   0   1   0    0.10    0.30
   0   1   0    0.20    0.40
   0   1   0    0.00    0.50
   0   1   0   -0.40    0.30
   0   1   0   -0.50    0.30
   1  -1   0   81.39    5.60
   1  -1   0   81.59    5.70
   1  -1   0   76.49    5.50
   1   1   0   95.99    5.80
   1   1   0   98.79    5.80
  -2  -1   0 1809.32  110.99
   2  -1   0 1965.10  111.29
  -2  -1   0 1814.12  110.99
   2  -1   0 1990.90  111.49
   2  -1   0 1892.51  111.49
  -2  -1   0 1860.21  111.29
  -2  -1   0 1946.91  111.39
   2  -1   0 1969.00  111.59
   2  -1   0 1660.23  110.89
  -2  -1   0 1964.50  111.39
  -2  -1   0 1828.02  111.29
   2  -1   0 1659.43  110.89
  -2  -1   0 1955.30  111.19
   2  -1   0 1960.60  111.59
   2  -1   0 1976.40  111.49
   2  -1   0 2015.30  111.29
  -2  -1   0 1949.01  111.19
   2  -1   0 1837.82  111.49
  -2   1   0 1912.61  111.49
  -2   1   0 1872.01  111.29
  -2   1   0 1966.10  111.49
  -2   1   0 1952.20  111.29
  -2   1   0 1858.81  111.39
   2   1   0 1901.41  111.19
   2   1   0 2058.59  111.49
   2   1   0 1929.71  111.49
   2   1   0 1951.60  111.49
   2   1   0 1774.32  110.99
   2   1   0 1808.32  110.99
  -2   1   0 2068.69  111.69
   2   1   0 2055.99  111.49
  -2   1   0 1840.42  111.39
   2   1   0 1939.61  111.39
   2   1   0 1924.51  111.39
   2   1   0 1888.91  111.19
  -2   1   0 2114.89  111.69
   3  -1   0  571.54   34.00
  -3  -1   0  562.84   33.50
   3  -1   0  525.95   33.10
  -3  -1   0  522.45   33.90
   3  -1   0  595.74   34.40
   3  -1   0  592.24   34.00
  -3  -1   0  557.54   34.10
  -3  -1   0  596.94   34.50
   3  -1   0  528.25   33.00
  -3  -1   0  569.04   34.50
   3  -1   0  582.54   34.40
   3  -1   0  586.44   33.90
   3  -1   0  586.74   33.90
  -3  -1   0  555.54   33.70
   3  -1   0  597.44   34.40
   3  -1   0  593.74   34.40
  -3  -1   0  571.54   33.80
  -3  -1   0  555.24   33.60
  -3   1   0  565.54   34.20
  -3   1   0  598.64   34.40
  -3   1   0  536.55   34.20
   3   1   0  612.24   34.10
  -3   1   0  565.84   34.20
  -3   1   0  576.64   34.00
   3   1   0  604.34   34.10
   3   1   0  524.55   33.70
  -3   1   0  537.35   34.20
   3   1   0  544.55   34.20
  -3   1   0  584.24   34.30
   3   1   0  547.45   34.20
   3   1   0  548.05   33.50
   3   1   0  514.65   33.70
   3   1   0  560.24   33.50
  -3   1   0  593.64   33.90
   4  -1   0  208.68   14.10
  -4  -1   0  221.88   13.30
   4  -1   0  236.18   14.90
   4  -1   0  232.88   14.90
   4  -1   0  219.08   14.50
   4  -1   0  209.58   14.40
  -4  -1   0  197.68   13.90
   4  -1   0  214.28   14.50
  -4  -1   0  208.38   13.60
  -4  -1   0  206.58   13.10
   4  -1   0  198.58   13.90
  -4  -1   0  195.48   13.30
  -4  -1   0  214.08   13.10
  -4  -1   0  222.38   14.40
  -4  -1   0  213.88   13.70
  -4  -1   0  204.18   14.10
  -4  -1   0  211.78   14.40
   4  -1   0  202.88   14.30
  -4   1   0  205.68   14.00
  -4   1   0  193.38   14.20
   4   1   0  204.88   14.00
   4   1   0  219.18   14.30
   4   1   0  196.28   12.90
  -4   1   0  214.18   14.30
   4   1   0  205.48   13.90
  -4   1   0  199.48   14.10
  -4   1   0  207.58   14.20
   4   1   0  196.28   13.00
   4   1   0  222.08   14.40
  -4   1   0  216.88   14.30
   4   1   0  203.08   13.80
   4   1   0  216.78   14.00
  -4   1   0  206.98   14.10
  -5  -1   0  650.03   40.10
   5  -1   0  664.13   41.40
  -5  -1   0  679.43   41.00
  -5  -1   0  654.13   40.10
   5  -1   0  691.33   42.00
   5  -1   0  709.53   41.30
  -5  -1   0  686.63   41.90
  -5  -1   0  726.53   41.70
  -5  -1   0  688.63   41.80
   5  -1   0  583.24   41.50
  -5  -1   0  698.53   40.70
   5  -1   0  649.83   41.20
  -5  -1   0  687.43   41.40
  -5  -1   0  718.23   40.70
  -5  -1   0  658.63   41.00
   5  -1   0  701.03   41.30
   5  -1   0  622.54   41.60
   5  -1   0  646.54   41.80
  -5   1   0  668.63   41.50
   5   1   0  717.03   41.40
   5   1   0  645.24   40.10
   5   1   0  718.73   41.40
   5   1   0  641.54   40.00
   5   1   0  711.93   42.30
  -5   1   0  688.93   41.20
  -5   1   0  684.03   41.60
  -5   1   0  685.63   41.50
   5   1   0  713.83   41.40
  -5   1   0  688.73   42.00
  -5   1   0  697.03   41.20
  -5   1   0  660.03   41.90
   5   1   0  687.43   41.70
   5   1   0  665.33   41.70
  -5   1   0  698.23   41.60
   5   1   0  753.32   41.70
   6  -1   0   -5.30    2.50
  -6  -1   0   -4.60    3.90
  -6  -1   0    4.00    4.50
  -6  -1   0    4.70    3.80
  -6  -1   0   -3.60    3.80
   6  -1   0   -2.50    3.90
  -6  -1   0   -2.70    2.00
   6  -1   0   -1.40    3.30
  -6  -1   0    1.20    4.20
  -6  -1   0    3.40    3.80
   6  -1   0    1.60    3.00
  -6  -1   0    3.90    3.80
   6  -1   0    5.60    5.30
   6  -1   0   -0.80    5.00
   6  -1   0    1.10    5.20
   6  -1   0   -2.30    4.90
  -6  -1   0    2.00    4.50
  -6  -1   0   -1.30    2.00
  -6   1   0   -2.40    4.60
   6   1   0    1.10    4.60
  -6   1   0    1.40    4.00
  -6   1   0    0.60    4.80
  -6   1   0   10.70    5.50
   6   1   0    3.00    1.90
  -6   1   0    2.10    4.70
   6   1   0    0.30    4.60
  -6   1   0    4.90    4.50
   6   1   0    4.80    4.80
   6   1   0   -0.70    1.70
  -6   1   0    1.20    4.20
   6   1   0   -1.50    5.50
   6   1   0    0.60    4.70
   6   1   0    5.70    5.90
   6   1   0   -3.20    3.40
  -6   1   0   -0.60    4.20
   6   1   0   -2.70    3.60
  -7  -1   0  292.57   18.40
   7  -1   0  288.97   21.30
   7  -1   0  305.27   20.70
  -7  -1   0  314.07   20.10
  -7  -1   0  306.27   21.20
  -7  -1   0  327.97   20.30
   7  -1   0  337.37   22.10
  -7  -1   0  313.27   20.70
   7  -1   0  310.37   21.90
   7  -1   0  325.07   21.60
  -7  -1   0  293.87   18.50
  -7  -1   0  268.57   20.90
  -7  -1   0  304.57   20.60
  -7  -1   0  310.67   21.60
   7  -1   0  315.27   21.30
   7  -1   0  320.57   21.80
  -7  -1   0  295.77   21.50
   7  -1   0  322.57   21.00
  -7   1   0  301.87   20.50
  -7   1   0  289.47   20.90
   7   1   0  327.57   22.20
  -7   1   0  313.37   21.10
   7   1   0  280.27   18.30
  -7   1   0  302.97   21.10
   7   1   0  321.57   22.10
   7   1   0  321.27   25.30
   7   1   0  335.47   25.20
   7   1   0  339.97   22.00
  -7   1   0  283.67   21.30
   7   1   0  285.67   21.20
   7   1   0  275.47   18.30
   7   1   0  278.37   21.10
   7   1   0  319.57   21.80
  -7   1   0  315.07   21.80
  -7   1   0  310.57   21.10
  -7   1   0  325.57   20.80
   8  -1   0   74.89    8.40
   8  -1   0   78.19    9.90
  -8  -1   0   53.99    4.20
   8  -1   0   68.69    8.00
   8  -1   0   66.39    8.20
   8  -1   0   63.29    9.60
  -8  -1   0   52.09    4.20
  -8  -1   0   52.99    8.00
   8  -1   0   77.79    9.90
  -8  -1   0   76.49    8.00
   8  -1   0   84.89    9.90
  -8  -1   0   72.89    7.60
  -8  -1   0   73.69    7.90
  -8  -1   0   58.19    8.60
  -8  -1   0   55.39    8.60
  -8  -1   0   64.59    7.80
   8  -1   0   65.49    9.00
  -8  -1   0   60.69    8.50
   8   1   0   66.89    8.80
   8   1   0   51.49    4.10
  -8   1   0   50.99    8.60
  -8   1   0   68.59    8.30
  -8   1   0   80.39    8.60
   8   1   0   66.19    9.80
   8   1   0   52.99    4.10
   8   1   0   69.09    8.80
   8   1   0   68.89    8.30
  -8   1   0   53.39    8.20
   8   1   0   80.19   10.40
   8   1   0   76.39    9.50
   8   1   0   78.29    8.60
  -8   1   0   71.19    7.90
  -8   1   0   66.79    8.50
  -8   1   0   78.29    8.70
  -8   1   0   61.39    9.00
   8   1   0   64.69    9.10
   9  -1   0    5.10    5.30
   9  -1   0   11.80    6.90
  -9  -1   0   19.30    5.60
   9  -1   0    9.60    5.50
  -9  -1   0    7.30    5.30
   9  -1   0    8.70    6.50
  -9  -1   0   20.10    5.90
   9  -1   0    8.00    6.90
   9  -1   0   22.40    7.10
  -9  -1   0    9.80    5.90
  -9  -1   0   10.30    6.20
  -9  -1   0   16.30    5.50
  -9  -1   0   10.40    5.90
   9  -1   0   12.80    5.50
  -9  -1   0   13.20    6.20
   9  -1   0    9.90    5.20
  -9   1   0    9.70    5.60
   9   1   0   19.00    7.70
  -9   1   0   12.60    6.20
  -9   1   0   -0.40    4.80
   9   1   0   18.10    6.60
   9   1   0   16.00    6.50
   9   1   0   19.40    5.70
  -9   1   0   10.70    5.60
  -9   1   0   16.70    6.30
   9   1   0   18.20    5.40
   9   1   0   13.80    5.20
   9   1   0   24.20    7.70
   9   1   0   23.30    5.90
  -9   1   0   18.70    6.40
  -9   1   0    6.50    5.20
  -9   1   0    9.70    5.70
 -10  -1   0  281.97   21.10
 -10  -1   0  289.57   20.20
  10  -1   0  284.47   21.10
  10  -1   0  273.87   20.00
  10  -1   0  259.67   20.70
 -10  -1   0  255.77   20.60
 -10  -1   0  278.77   21.10
  10  -1   0  284.67   21.20
 -10  -1   0  276.37   19.30
  10  -1   0  287.17   20.30
 -10  -1   0  269.47   19.30
  10  -1   0  267.67   20.90
  10  -1   0  251.77   20.60
 -10  -1   0  275.67   20.00
  10  -1   0  251.57   20.60
 -10  -1   0  255.77   20.40
 -10   1   0  277.47   20.50
  10   1   0  292.27   20.30
 -10   1   0  271.17   19.80
 -10   1   0  278.27   20.50
  10   1   0  272.67   20.20
  10   1   0  257.17   21.20
  10   1   0  278.07   21.30
 -10   1   0  291.07   21.30
  10   1   0  267.77   21.00
 -10   1   0  282.07   21.40
 -10   1   0  268.77   20.70
 -10   1   0  296.87   20.20
 -10   1   0  260.97   20.40
  10   1   0  291.57   20.50
  10   1   0  285.97   21.50
  10   1   0  281.97   20.30
 -11  -1   0   -2.90    5.40
  11  -1   0    1.90    5.50
 -11  -1   0   -7.20    5.80
 -11  -1   0   -5.50    5.30
  11  -1   0    1.90    6.40
  11  -1   0    6.90    8.30
  11  -1   0   10.40    6.90
 -11  -1   0   -4.50    4.80
  11  -1   0    1.30    7.50
 -11  -1   0   -6.40    6.00
  11  -1   0    0.50    5.20
 -11  -1   0   -1.80    6.20
  11  -1   0   -0.70    8.00
  11  -1   0    1.90    7.40
 -11  -1   0   -6.20    6.00
 -11  -1   0    3.50    5.40
 -11   1   0   -7.80    5.50
  11   1   0    0.60    5.10
  11   1   0    5.80    6.80
 -11   1   0    7.80    6.80
 -11   1   0    0.70    6.30
  11   1   0    9.00    7.30
  11   1   0   -1.20    6.50
  11   1   0   -4.40    4.70
  11   1   0   -3.90    8.30
 -11   1   0   -4.50    5.90
 -11   1   0    0.70    6.50
 -11   1   0   -2.10    6.30
 -11   1   0   -3.40    5.80
  11   1   0    3.60    6.80
 -11   1   0   -3.40    6.10
  11   1   0   15.70    8.80
 -12  -1   0  114.59   13.40
  12  -1   0  115.19   15.00
  12  -1   0  119.19   15.30
  12  -1   0  150.48   14.80
 -12  -1   0  155.18   13.20
  12  -1   0  123.79   12.90
 -12  -1   0  120.79   13.70
 -12  -1   0  137.69   13.90
  12  -1   0  134.19   14.40
 -12  -1   0  131.39   20.40
  12  -1   0  143.99   16.10
  12  -1   0  138.19   15.70
 -12  -1   0  103.99   13.70
 -12  -1   0  133.29   13.10
  12  -1   0  131.29   13.30
 -12   1   0  130.19   12.70
 -12   1   0  143.59   14.00
  12   1   0  142.99   13.50
 -12   1   0  135.59   14.40
  12   1   0  138.59   13.60
  12   1   0  148.69   15.70
 -12   1   0  132.89   14.30
 -12   1   0  158.78   14.30
  12   1   0  141.19   14.80
  12   1   0  127.89   14.50
 -12   1   0  141.19   13.10
  12   1   0  130.69   14.60
 -12   1   0  116.39   14.10
  12   1   0  142.69   14.20
 -12   1   0  123.59   14.00
  12   1   0  127.59   16.00
  13  -1   0   54.09   11.00
 -13  -1   0   53.39    9.50
  13  -1   0   58.29   12.10
 -13  -1   0   52.69   10.70
 -13  -1   0   49.40   10.60
 -13  -1   0   62.19   10.50
  13  -1   0   69.79   12.90
  13  -1   0   44.60   11.80
 -13  -1   0   64.89   10.40
  13  -1   0   54.29   14.20
 -13  -1   0   39.70    9.30
  13  -1   0   63.69   14.70
  13  -1   0   56.89   11.30
  13  -1   0   62.19   12.80
  13   1   0   55.69   11.10
 -13   1   0   55.99   11.40
  13   1   0   58.29   11.50
 -13   1   0   65.89   11.00
  13   1   0   56.79   12.30
 -13   1   0   52.99   11.60
  13   1   0   53.59    9.90
  13   1   0   48.60   11.20
  13   1   0   50.39   10.80
  13   1   0   43.40    9.70
 -13   1   0   52.29   11.20
 -13   1   0   42.40   10.80
  13   1   0   48.90   12.10
 -13   1   0   54.89   10.20
  14  -1   0   60.49   11.80
 -14  -1   0   68.99   11.90
 -14  -1   0   66.39   11.70
 -14  -1   0   60.79   10.60
  14  -1   0   75.99   13.80
  14  -1   0   77.39   13.40
  14  -1   0   74.79   13.30
  14  -1   0   55.99   12.80
 -14  -1   0   55.29   11.20
 -14  -1   0   29.50    9.70
 -14  -1   0   63.09   10.30
  14  -1   0   55.59   11.80
  14   1   0   87.19   12.90
  14   1   0   76.49   13.20
  14   1   0   65.29   12.50
  14   1   0   69.09   13.80
 -14   1   0   64.99   11.10
 -14   1   0   52.69   11.50
  14   1   0   68.29   11.80
 -14   1   0   64.09   11.70
  14   1   0   37.70   12.70
 -14   1   0   80.19   11.20
  15  -1   0    7.40   10.50
  15  -1   0   18.60   11.10
  15  -1   0   28.30   10.20
 -15  -1   0    9.30    8.50
 -15  -1   0   33.60    9.20
  15  -1   0   24.40    9.90
  15  -1   0   20.80   10.70
 -15  -1   0    7.00    8.50
 -15  -1   0   10.00   11.50
  15  -1   0   31.60   11.40
 -15  -1   0   20.20    8.70
 -15  -1   0   22.10   10.40
  15   1   0   26.30   10.50
 -15   1   0    4.30    7.90
  15   1   0   23.60   10.30
  15   1   0    6.30    9.00
 -15   1   0   15.70    8.40
 -15   1   0   25.00    9.70
 -15   1   0   31.20    9.20
  15   1   0   16.60    9.70
  16  -1   0   62.79   13.20
 -16  -1   0   46.50   10.80
  16  -1   0   66.69   13.30
 -16  -1   0   52.69   12.80
  16  -1   0   82.79   14.80
  16  -1   0   58.09   13.90
 -16  -1   0   58.29   12.70
 -16  -1   0   80.79   11.90
  16  -1   0   61.59   13.70
  16  -1   0   67.19   13.90
  16   1   0   60.09   14.80
  16   1   0   45.80   14.40
  16   1   0   38.20   12.20
  16   1   0   74.49   13.20
 -16   1   0   43.00   11.50
 -16   1   0   68.29   12.00
  16   1   0   64.39   12.70
  16   1   0   56.19   12.70
 -16   1   0   65.39   13.00
 -16   1   0   49.90   11.80
  17  -1   0   48.80   14.20
  17  -1   0   44.40   12.90
 -17  -1   0   27.30   11.00
  17  -1   0   35.70   13.00
 -17  -1   0   49.60   10.60
  17  -1   0   47.20   12.90
  17  -1   0   52.39   13.40
 -17  -1   0   46.30   12.40
 -17  -1   0   49.10   11.20
  17  -1   0   52.39   14.30
 -17   1   0   28.00   11.30
 -17   1   0   53.99   11.80
  17   1   0   52.89   12.30
  17   1   0   30.40   12.10
 -17   1   0   19.80   10.50
  17   1   0   38.90   11.60
 -17   1   0   39.00   11.70
  17   1   0   48.70   13.10
  17   1   0   48.50   14.70
  17   1   0   24.00   13.30
  18  -1   0   36.10   14.00
 -18  -1   0   35.10   11.30
 -18  -1   0   44.90   13.10
  18  -1   0   54.89   14.50
  18  -1   0   32.50   12.30
  18  -1   0   51.79   14.50
 -18  -1   0   28.60   12.30
 -18  -1   0   49.30   11.80
  18  -1   0   53.99   14.90
  18  -1   0   49.20   13.00
  18   1   0   28.70   12.20
 -18   1   0   59.59   14.10
  18   1   0   57.09   12.20
  18   1   0   62.29   12.30
 -18   1   0   33.10   12.10
  18   1   0   33.30   15.20
  18   1   0   27.60   14.70
 -18   1   0   44.90   11.90
 -18   1   0   52.09   12.00
  18   1   0   35.70   12.80
   0  -2   0 1101.99   69.39
   0  -2   0 1104.89   69.29
   0  -2   0 1124.49   69.89
   0  -2   0 1231.08   69.39
   0  -2   0 1247.08   69.39
   0  -2   0 1271.47   69.29
   0  -2   0 1272.07   69.19
   0  -2   0 1103.89   69.89
   0   2   0 1205.88   69.39
   0   2   0 1209.48   69.19
   0   2   0 1200.78   69.39
   0   2   0 1144.19   69.39
   0   2   0 1150.88   69.39
   0   2   0 1233.38   70.19
   0   2   0 1167.38   70.09
   0   2   0 1259.07   69.19
  -1  -2   0   23.60    2.30
  -1  -2   0   28.80    3.90
  -1  -2   0   21.60    2.70
   1  -2   0   23.40    2.60
   1  -2   0   25.50    2.60
  -1  -2   0   21.50    2.80
  -1  -2   0   21.10    2.80
  -1  -2   0   23.10    2.30
   1  -2   0   24.40    2.60
   1  -2   0   21.70    3.40
   1  -2   0   26.40    3.10
  -1  -2   0   25.00    3.90
   1  -2   0   20.20    2.60
  -1  -2   0   21.10    2.70
   1  -2   0   25.60    3.10
   1  -2   0   26.50    3.40
  -1   2   0   23.00    2.80
  -1   2   0   24.00    2.70
   1   2   0   20.50    2.20
   1   2   0   21.20    2.20
   1   2   0   21.80    3.80
  -1   2   0   24.80    3.60
  -1   2   0   24.20    3.10
  -1   2   0   26.00    3.70
  -1   2   0   22.40    3.00
   1   2   0   21.10    2.60
   1   2   0   22.40    3.60
  -2  -2   0 1880.61  119.39
   2  -2   0 2075.29  120.19
   2  -2   0 2016.90  120.09
  -2  -2   0 2098.39  120.29
   2  -2   0 1910.11  120.29
  -2  -2   0 2004.40  120.19
  -2  -2   0 1882.91  119.69
   2  -2   0 2091.59  119.99
  -2  -2   0 1870.01  119.79
  -2  -2   0 1941.21  119.49
  -2  -2   0 2046.90  120.19
   2  -2   0 2071.89  119.89
   2  -2   0 2144.59  119.89
  -2  -2   0 2049.40  120.29
   2  -2   0 1912.01  120.29
   2  -2   0 2053.99  119.99
  -2   2   0 2181.78  120.09
   2   2   0 1949.70  120.19
  -2   2   0 2201.48  119.99
   2   2   0 2236.88  120.19
  -2   2   0 2226.18  120.09
  -2   2   0 1878.41  120.19
   2   2   0 2029.10  119.49
   2   2   0 1907.41  120.19
   2   2   0 2161.58  120.09
  -2   2   0 2104.29  120.39
  -2   2   0 2211.88  120.09
  -2   2   0 2144.79  120.29
  -2   2   0 2157.38  119.99
   2   2   0 2086.09  119.89
   2   2   0 2183.78  120.09
   2   2   0 2114.39  119.49
   2   2   0 2165.58  119.89
  -2   2   0 2158.28  119.99
  -2   2   0 1838.62  120.19
   2   2   0 2156.18  120.19
   3  -2   0  587.84   35.20
  -3  -2   0  631.14   35.90
   3  -2   0  594.64   35.00
   3  -2   0  591.64   35.10
  -3  -2   0  568.64   34.90
   3  -2   0  600.44   35.80
  -3  -2   0  601.34   35.70
   3  -2   0  589.44   35.40
   3  -2   0  583.74   36.30
  -3  -2   0  590.44   35.60
   3  -2   0  609.74   35.00
  -3  -2   0  625.04   35.80
  -3  -2   0  561.54   34.90
   3  -2   0  602.54   36.00
   3  -2   0  565.44   35.70
   3  -2   0  592.24   35.80
   3  -2   0  605.94   35.50
   3  -2   0  543.85   36.00
   3   2   0  612.84   35.50
  -3   2   0  567.54   36.00
   3   2   0  598.24   35.50
   3   2   0  519.55   34.90
   3   2   0  605.74   35.70
   3   2   0  559.34   35.50
   3   2   0  567.94   35.70
   3   2   0  589.94   35.80
  -3   2   0  592.74   36.10
   3   2   0  609.94   35.70
   3   2   0  551.54   34.90
   3   2   0  552.64   35.50
  -3   2   0  612.64   35.50
  -3   2   0  610.54   35.10
   3   2   0  561.54   35.50
  -3   2   0  573.74   36.10
  -3   2   0  587.64   35.60
  -3   2   0  616.64   35.10
  -3   2   0  629.64   35.80
  -3   2   0  611.34   36.00
   3   2   0  572.74   35.40
  -3   2   0  644.24   35.70
  -4  -2   0   30.10    4.60
   4  -2   0   26.40    4.40
   4  -2   0   23.00    3.20
  -4  -2   0   28.10    4.30
   4  -2   0   22.60    3.10
  -4  -2   0   28.30    3.30
   4  -2   0   22.70    4.00
  -4  -2   0   27.30    4.20
  -4  -2   0   33.00    3.80
   4  -2   0   27.70    4.10
  -4  -2   0   29.00    3.20
   4  -2   0   23.10    4.40
   4  -2   0   31.60    4.80
   4  -2   0   37.50    4.10
   4  -2   0   17.50    4.10
   4  -2   0   31.80    3.90
  -4  -2   0   35.20    3.90
   4  -2   0   25.40    4.60
  -4  -2   0   26.90    4.00
  -4  -2   0   31.20    4.00
   4  -2   0   31.70    4.80
  -4  -2   0   31.60    4.60
   4   2   0   27.40    4.50
  -4   2   0   35.30    4.70
  -4   2   0   26.90    4.30
   4   2   0   23.10    4.00
   4   2   0   37.50    5.20
   4   2   0   26.80    3.90
  -4   2   0   28.30    4.90
  -4   2   0   25.90    4.80
  -4   2   0   21.10    4.20
  -4   2   0   32.80    3.20
   4   2   0   26.60    3.80
   4   2   0   22.00    3.40
   4   2   0   31.00    4.40
   4   2   0   29.30    5.00
   4   2   0   23.20    3.40
  -4   2   0   29.20    4.60
  -4   2   0   28.30    3.10
  -5  -2   0   66.19    6.30
   5  -2   0   77.09    7.40
   5  -2   0   69.69    6.40
   5  -2   0   70.89    6.50
   5  -2   0   80.39    7.50
   5  -2   0   65.09    7.00
  -5  -2   0   69.69    6.40
   5  -2   0   72.69    6.60
  -5  -2   0   74.19    5.90
  -5  -2   0   64.79    6.40
  -5  -2   0   54.09    6.60
  -5  -2   0   72.19    6.90
   5  -2   0   76.79    7.30
  -5  -2   0   65.99    5.70
  -5  -2   0   59.79    7.20
   5  -2   0   79.49    6.60
   5  -2   0   68.19    5.00
   5  -2   0   74.59    7.30
  -5  -2   0   73.59    7.00
  -5  -2   0   66.69    6.30
   5  -2   0   78.89    7.40
   5  -2   0   67.39    5.10
  -5   2   0   67.79    7.20
   5   2   0   68.69    8.00
  -5   2   0   61.19    6.70
   5   2   0   67.89    6.20
   5   2   0   64.29    6.20
  -5   2   0   74.19    7.30
  -5   2   0   69.89    6.90
   5   2   0   66.59    7.90
   5   2   0   66.89    6.50
  -5   2   0   72.39    6.90
   5   2   0   74.49    7.40
   5   2   0   55.29    6.30
   5   2   0   65.99    6.10
  -5   2   0   71.29    7.10
  -5   2   0   71.99    7.10
  -5   2   0   66.09    4.80
   5   2   0   63.99    6.20
  -5   2   0   65.39    4.80
  -5   2   0   63.79    6.90
  -6  -2   0  180.58   13.10
  -6  -2   0  157.78   12.70
   6  -2   0  160.28   10.30
   6  -2   0  165.38   12.60
  -6  -2   0  169.38   12.40
  -6  -2   0  166.18   12.10
   6  -2   0  193.18   13.60
  -6  -2   0  179.58   12.90
  -6  -2   0  168.98   12.00
   6  -2   0  153.48   12.60
  -6  -2   0  160.38   12.80
  -6  -2   0  171.78   13.20
   6  -2   0  181.28   14.50
   6  -2   0  160.58   10.30
  -6  -2   0  175.58   12.50
   6  -2   0  151.98   13.10
   6  -2   0  165.28   13.00
  -6  -2   0  158.48   13.10
   6  -2   0  174.98   14.40
   6  -2   0  174.68   13.40
   6  -2   0  170.88   13.00
   6  -2   0  190.68   13.30
   6   2   0  155.08   11.50
  -6   2   0  172.78   13.30
   6   2   0  179.28   13.80
  -6   2   0  163.78   12.80
   6   2   0  148.59   13.70
   6   2   0  159.68   12.70
  -6   2   0  169.68   12.80
   6   2   0  159.48   13.80
  -6   2   0  178.58   13.70
  -6   2   0  164.98   13.20
   6   2   0  169.48   11.50
   6   2   0  178.18   13.90
   6   2   0  168.58   12.50
  -6   2   0  167.78   12.70
  -6   2   0  176.68   13.00
   6   2   0  162.28   12.60
   6   2   0  164.48   12.50
  -6   2   0  171.58   13.50
  -7  -2   0    1.50    3.60
   7  -2   0    5.70    5.80
  -7  -2   0    8.10    5.40
  -7  -2   0    8.30    5.10
   7  -2   0    6.60    5.20
  -7  -2   0   -1.80    3.60
  -7  -2   0    9.20    5.20
  -7  -2   0    6.40    5.90
   7  -2   0    9.30    7.40
  -7  -2   0   15.10    5.60
   7  -2   0   20.20    6.00
   7  -2   0   17.30    5.90
  -7  -2   0   10.50    6.10
   7  -2   0    8.80    5.50
   7  -2   0    9.10    4.20
  -7  -2   0   22.40    5.50
   7  -2   0   16.10    4.60
   7  -2   0   21.10    7.90
  -7  -2   0    9.40    4.90
   7  -2   0   15.20    6.30
  -7   2   0   11.40    5.90
  -7   2   0    8.70    5.60
   7   2   0    3.70    7.50
  -7   2   0    4.30    5.50
   7   2   0   10.10    3.40
  -7   2   0   14.10    8.00
   7   2   0   18.00    7.80
   7   2   0   12.70    3.50
   7   2   0    7.80    6.20
  -7   2   0    8.00    5.30
   7   2   0    3.90    5.90
   7   2   0    2.00    5.50
   7   2   0   14.60    6.40
   7   2   0    8.80    6.20
  -7   2   0    9.00    5.70
  -7   2   0    9.50    7.90
  -7   2   0    8.10    6.00
   7   2   0    3.70    5.50
  -8  -2   0   57.19    7.80
  -8  -2   0   48.30    8.10
  -8  -2   0   49.60    5.30
   8  -2   0   44.60    9.10
   8  -2   0   66.59    8.50
  -8  -2   0   38.00    7.20
  -8  -2   0   47.80    7.50
   8  -2   0   47.30    7.40
   8  -2   0   35.50    7.50
  -8  -2   0   60.09    7.20
   8  -2   0   53.89    8.10
   8  -2   0   58.69    9.50
   8  -2   0   53.89    7.50
  -8  -2   0   59.09    8.60
  -8  -2   0   47.80    5.20
  -8  -2   0   56.29    6.90
   8  -2   0   45.40    8.00
   8  -2   0   46.60    8.00
   8  -2   0   53.89    8.40
  -8  -2   0   67.99    7.70
   8   2   0   37.00    9.20
  -8   2   0   59.19    8.70
  -8   2   0   40.80    7.50
  -8   2   0   69.29    9.20
   8   2   0   50.39    7.30
   8   2   0   54.19    7.80
  -8   2   0   57.99    8.20
   8   2   0   59.69    5.30
   8   2   0   50.19    5.10
   8   2   0   58.39    8.90
  -8   2   0   31.60    7.40
  -8   2   0   55.59    8.20
   8   2   0   59.39   10.10
  -8   2   0   48.40    7.60
   8   2   0   62.99    8.10
  -8   2   0   52.89    7.80
   8   2   0   64.79    9.10
   8   2   0   47.90    7.70
  -9  -2   0  128.49   10.10
   9  -2   0  104.69   11.10
  -9  -2   0  123.69   10.20
  -9  -2   0  123.89   10.70
   9  -2   0  112.99   12.30
   9  -2   0  128.89   12.00
  -9  -2   0  114.49   10.50
   9  -2   0  110.49   12.20
  -9  -2   0  107.19   11.20
   9  -2   0  110.69   11.10
  -9  -2   0  109.79   10.90
   9  -2   0  122.59   10.60
  -9  -2   0  111.79   11.20
   9  -2   0  114.79   11.20
   9  -2   0  114.69   11.30
   9  -2   0  116.59   11.90
  -9  -2   0  112.19   11.30
   9  -2   0  111.09   10.60
  -9  -2   0  107.49    8.10
  -9  -2   0  107.79    8.10
  -9   2   0  107.79   11.30
  -9   2   0  111.29   11.40
   9   2   0  107.19    8.00
   9   2   0   92.39   12.60
  -9   2   0  125.79   11.10
  -9   2   0  114.69   11.70
  -9   2   0  134.89   11.80
   9   2   0  107.79   11.40
   9   2   0  113.39    8.10
   9   2   0   99.79   11.10
   9   2   0  119.99   10.80
   9   2   0  114.79   12.40
  -9   2   0  112.49   11.10
  -9   2   0  125.39   10.90
   9   2   0  110.99   10.40
   9   2   0  109.99   11.50
   9   2   0  131.59   12.00
  -9   2   0   93.39   10.60
  10  -2   0   45.80    9.10
  10  -2   0   43.70    8.50
  10  -2   0   57.69   10.50
 -10  -2   0   47.60    4.30
 -10  -2   0   44.60    7.80
 -10  -2   0   42.20    8.50
  10  -2   0   68.69   10.10
 -10  -2   0   39.40    8.40
  10  -2   0   65.09    9.80
 -10  -2   0   70.79    8.80
 -10  -2   0   46.10    4.30
 -10  -2   0   62.29    7.60
 -10  -2   0   66.19    7.90
  10  -2   0   56.49    8.20
  10  -2   0   55.19   10.50
 -10  -2   0   40.50    8.00
  10  -2   0   63.99    9.30
  10  -2   0   64.19    9.60
 -10  -2   0   59.09    8.40
  10  -2   0   53.79    8.30
  10   2   0   52.19    8.50
  10   2   0   52.69    8.60
 -10   2   0   77.09   10.10
  10   2   0   45.60    4.10
 -10   2   0   43.20    8.10
  10   2   0   37.80    9.20
  10   2   0   60.89    8.60
 -10   2   0   49.20    8.70
  10   2   0   54.69    9.50
 -10   2   0   43.20    8.30
 -10   2   0   31.70    7.40
 -10   2   0   49.60    8.80
  10   2   0   43.70    8.10
 -10   2   0   56.19    9.00
 -10   2   0   65.99    9.50
  10   2   0   47.70    9.40
  10   2   0   44.70    4.20
  10   2   0   34.70    9.00
  11  -2   0   -1.90    5.30
 -11  -2   0    3.10    6.20
  11  -2   0    3.10    5.30
  11  -2   0   20.80    8.80
  11  -2   0    5.40    5.90
 -11  -2   0    7.30    5.90
 -11  -2   0   15.30    6.50
  11  -2   0    9.30    6.80
  11  -2   0    2.60    8.10
  11  -2   0   11.60    7.70
 -11  -2   0    2.80    5.90
  11  -2   0   -1.40    5.70
  11  -2   0   -0.40    7.20
 -11  -2   0   -5.00    6.30
 -11  -2   0    3.10    6.50
 -11  -2   0    6.00    5.80
 -11  -2   0    5.00    6.20
  11  -2   0    8.10    6.90
 -11   2   0   -1.10    5.80
 -11   2   0   -0.90    5.90
 -11   2   0   -4.20    6.00
  11   2   0   -0.60    5.40
  11   2   0   -6.40    5.00
 -11   2   0   -9.10    5.80
  11   2   0   -0.70    6.30
 -11   2   0   -3.50    5.40
  11   2   0   13.40    8.70
  11   2   0    5.10    6.40
  11   2   0   12.20    7.50
  11   2   0   -1.90    8.00
  11   2   0   -3.10    6.40
 -11   2   0   -1.80    5.60
 -11   2   0    5.20    6.20
 -11   2   0   -1.90    6.40
  12  -2   0  144.79   16.90
  12  -2   0  153.88   15.50
  12  -2   0  150.68   15.30
  12  -2   0  143.89   15.30
  12  -2   0  166.28   18.40
 -12  -2   0  115.09   14.60
  12  -2   0  150.28   15.30
  12  -2   0  147.59   19.50
 -12  -2   0  138.59   14.40
  12  -2   0  170.78   16.70
 -12  -2   0  139.39   15.40
 -12  -2   0  166.38   13.60
 -12  -2   0  163.98   14.70
 -12  -2   0  145.09   14.80
  12  -2   0  170.08   22.70
 -12  -2   0  133.39   13.30
 -12  -2   0  155.48   14.50
 -12   2   0  141.79   14.10
  12   2   0  153.88   15.70
  12   2   0  157.38   14.40
  12   2   0  141.79   14.70
 -12   2   0  121.69   16.60
 -12   2   0  164.28   15.50
  12   2   0  158.78   15.30
  12   2   0  159.28   14.70
 -12   2   0  149.59   15.10
 -12   2   0  139.89   16.50
 -12   2   0  119.79   14.30
  12   2   0  176.18   15.30
 -12   2   0  173.18   15.70
 -12   2   0  170.08   14.50
  12   2   0  135.69   17.50
  12   2   0  154.78   16.70
 -13  -2   0   -9.90    5.90
 -13  -2   0    2.40    7.40
  13  -2   0    8.10    7.90
 -13  -2   0   -1.80    7.00
  13  -2   0   19.20    9.60
 -13  -2   0    4.10    6.80
  13  -2   0   18.70   10.20
 -13  -2   0    5.20    7.30
  13  -2   0   -3.10    8.50
  13  -2   0    6.80    9.40
 -13  -2   0   13.80    8.00
  13  -2   0   12.40    8.00
 -13   2   0    7.20    7.50
 -13   2   0   -5.70    8.30
 -13   2   0    0.60    7.00
  13   2   0    4.80    9.70
  13   2   0    2.90    6.60
  13   2   0   -0.40    9.30
  13   2   0    8.30    7.20
  13   2   0    5.60    8.20
 -13   2   0    6.40    7.30
  13   2   0    2.80    6.80
  13   2   0   -4.60    6.60
 -13   2   0    6.10    8.70
  13   2   0  -10.90    7.20
 -13   2   0    8.60    7.50
 -14  -2   0  230.68   19.80
  14  -2   0  215.28   20.60
  14  -2   0  208.48   19.70
 -14  -2   0  204.18   19.50
  14  -2   0  200.18   19.60
  14  -2   0  220.38   20.90
 -14  -2   0  232.78   19.00
  14  -2   0  248.98   21.30
 -14  -2   0  218.88   17.40
 -14  -2   0  220.68   17.20
 -14  -2   0  203.48   18.60
  14  -2   0  217.88   20.60
  14   2   0  189.48   20.50
  14   2   0  227.78   19.10
 -14   2   0  182.68   19.10
 -14   2   0  220.88   19.90
  14   2   0  216.58   18.90
  14   2   0  206.18   20.00
 -14   2   0  203.38   19.50
 -14   2   0  173.18   18.70
 -14   2   0  227.38   19.40
 -14   2   0  204.68   18.80
  14   2   0  177.88   19.40
  14   2   0  200.98   20.80
  15  -2   0    1.30    8.60
  15  -2   0   -9.20   10.60
  15  -2   0   23.40    9.90
  15  -2   0   -0.70   10.50
 -15  -2   0    4.10    7.60
 -15  -2   0    7.40    8.30
 -15  -2   0   11.30    8.80
  15  -2   0    6.10   10.20
  15  -2   0    0.40   10.20
 -15  -2   0   18.10    9.40
 -15  -2   0   10.10    7.60
 -15  -2   0   11.40    8.90
 -15   2   0    6.40    8.30
  15   2   0    4.90    7.40
  15   2   0   10.60    9.90
  15   2   0    6.30    7.50
  15   2   0   32.10   12.00
 -15   2   0    4.80    8.30
 -15   2   0   15.10    8.70
  15   2   0    4.80   10.80
  15   2   0    5.60    9.20
 -15   2   0    4.50    8.00
  16  -2   0   66.39   14.90
  16  -2   0   88.79   16.00
 -16  -2   0   60.59   13.10
  16  -2   0   94.29   14.60
 -16  -2   0   58.09   12.30
  16  -2   0   58.69   13.20
  16  -2   0   62.59   13.80
 -16  -2   0   65.69   11.30
 -16  -2   0   80.99   13.90
  16  -2   0   77.79   14.50
 -16  -2   0   68.19   11.50
 -16  -2   0   54.79   12.50
  16   2   0   43.20   14.40
 -16   2   0   76.29   12.90
 -16   2   0   75.79   13.10
  16   2   0   35.30   11.80
 -16   2   0   48.20   11.80
  16   2   0   65.49   12.40
  16   2   0   31.90   11.60
  16   2   0   61.29   15.00
 -16   2   0   65.19   13.20
  16   2   0   87.79   13.50
 -17  -2   0    2.00    8.00
  17  -2   0   -7.60   10.40
 -17  -2   0    9.50   10.60
  17  -2   0    3.40   10.60
  17  -2   0   -5.50    8.90
 -17  -2   0  -10.00    7.30
  17  -2   0   13.00   11.40
 -17  -2   0   -7.90    9.40
  17  -2   0   -3.30    9.10
  17  -2   0   -4.70    9.80
 -17   2   0    6.20    9.10
 -17   2   0    9.30   11.00
 -17   2   0    5.00   10.90
  17   2   0  -13.80    9.30
  17   2   0   19.90    9.00
  17   2   0  -10.90   10.70
  17   2   0   16.30    8.70
  17   2   0    9.80   12.40
  17   2   0   13.20   10.50
 -17   2   0    8.60    9.60
 -18  -2   0   14.30    9.20
  18  -2   0   22.10   12.50
 -18  -2   0    7.80    8.80
 -18  -2   0   14.10   10.80
  18  -2   0   18.70   11.50
  18  -2   0   18.80   12.20
  18  -2   0   43.00   13.60
  18  -2   0    5.00   10.30
  18  -2   0   16.60   12.70
 -18  -2   0   17.60   11.20
 -18   2   0   22.40   10.90
  18   2   0   11.70   11.40
 -18   2   0   21.30   11.50
  18   2   0   10.20    9.50
  18   2   0    3.80   12.70
 -18   2   0   31.30   12.00
  18   2   0   34.90   10.40
  18   2   0   30.20   14.40
  18   2   0   38.90   12.90
  18   2   0   45.00   10.60
  18   2   0   13.20    9.20
 -18   2   0   14.80   10.20
   0  -3   0    4.40    2.00
   0  -3   0    1.50    4.20
   0  -3   0    0.40    2.20
   0  -3   0    1.40    1.80
   0  -3   0    1.10    2.40
   0  -3   0   -0.60    2.10
   0  -3   0   -2.70    3.90
   0  -3   0    4.50    2.50
   0   3   0   -1.80    2.30
   0   3   0    0.00    1.90
   0   3   0    1.80    2.40
   0   3   0    6.10    4.50
   0   3   0    3.80    1.90
   0   3   0    4.40    2.00
   0   3   0    7.60    4.50
   0   3   0   -1.10    2.00
   0   3   0    1.00    2.10
   0   3   0    1.30    1.90
  -1  -3   0  579.64   35.60
   1  -3   0  601.14   37.10
  -1  -3   0  568.54   35.70
   1  -3   0  649.54   35.80
  -1  -3   0  588.84   36.80
  -1  -3   0  577.14   35.70
  -1  -3   0  623.84   36.00
   1  -3   0  588.54   36.20
  -1  -3   0  586.24   35.60
   1  -3   0  619.54   37.10
   1  -3   0  539.45   35.90
  -1  -3   0  582.04   36.90
  -1  -3   0  594.94   35.60
   1  -3   0  585.54   36.20
   1  -3   0  601.14   36.20
  -1  -3   0  637.54   36.00
  -1  -3   0  581.94   35.70
   1  -3   0  625.04   35.80
  -1  -3   0  591.14   35.70
  -1  -3   0  560.14   35.60
  -1   3   0  641.14   36.30
   1   3   0  626.94   35.80
   1   3   0  600.14   36.00
  -1   3   0  643.04   35.80
   1   3   0  606.94   35.60
  -1   3   0  557.34   36.20
  -1   3   0  625.14   36.30
  -1   3   0  622.64   36.80
  -1   3   0  622.24   35.90
   1   3   0  609.44   37.00
   1   3   0  633.94   36.90
  -1   3   0  557.34   36.20
  -1   3   0  585.54   35.90
  -1   3   0  641.74   35.90
  -1   3   0  621.64   36.70
   1   3   0  604.34   36.00
   2  -3   0 5263.07  282.77
  -2  -3   0 5083.69  282.77
   2  -3   0 5236.98  282.87
   2  -3   0 4902.51  282.27
  -2  -3   0 4801.32  281.97
  -2  -3   0 4933.31  281.97
   2  -3   0 4831.42  282.27
  -2  -3   0 5094.59  282.87
  -2  -3   0 4529.85  281.87
  -2  -3   0 4462.95  281.87
   2   3   0 4797.32  282.67
  -2   3   0 4792.52  282.97
  -2   3   0 5176.68  282.47
   2   3   0 4683.83  282.27
   2   3   0 4701.23  282.67
  -2   3   0 4740.33  282.67
   2   3   0 4646.83  282.17
  -2   3   0 4730.63  282.67
  -2   3   0 4805.32  282.57
  -2   3   0 5069.99  282.37
   3  -3   0  513.75   28.70
   3  -3   0  492.95   29.80
   3  -3   0  445.96   29.60
  -3  -3   0  452.05   29.90
   3  -3   0  504.45   28.70
  -3  -3   0  472.25   29.20
  -3  -3   0  500.75   28.70
   3  -3   0  512.15   29.40
  -3  -3   0  463.15   30.00
  -3  -3   0  474.35   29.70
   3  -3   0  520.65   29.50
  -3  -3   0  464.75   29.60
  -3  -3   0  467.05   29.20
  -3  -3   0  507.65   28.70
   3  -3   0  471.85   29.70
   3  -3   0  472.15   29.60
  -3   3   0  508.65   29.60
  -3   3   0  435.26   29.80
  -3   3   0  484.35   30.40
   3   3   0  429.16   29.80
   3   3   0  460.95   29.10
  -3   3   0  487.25   29.60
   3   3   0  475.85   29.20
   3   3   0  453.45   28.70
   3   3   0  422.86   29.70
  -3   3   0  500.55   30.50
   3   3   0  446.86   28.70
  -3   3   0  514.45   29.60
  -3   3   0  438.66   29.80
  -3   3   0  497.95   29.70
   3   3   0  530.45   29.90
   3   3   0  518.15   29.90
  -3   3   0  501.55   29.60
   3   3   0  522.85   29.80
   3   3   0  482.25   29.80
  -3   3   0  514.75   29.60
   4  -3   0  210.48   12.80
   4  -3   0  192.28   13.80
   4  -3   0  193.38   13.10
  -4  -3   0  218.38   13.80
   4  -3   0  197.28   13.40
  -4  -3   0  182.48   13.70
   4  -3   0  200.48   14.30
  -4  -3   0  192.38   13.80
   4  -3   0  195.98   14.30
   4  -3   0  203.88   13.50
  -4  -3   0  190.78   12.60
  -4  -3   0  189.48   12.60
   4  -3   0  215.88   12.80
   4  -3   0  188.88   13.80
   4  -3   0  187.38   13.20
  -4  -3   0  212.08   14.00
  -4  -3   0  203.78   14.10
   4   3   0  210.18   13.30
   4   3   0  197.68   13.20
   4   3   0  177.68   12.50
   4   3   0  178.68   13.60
  -4   3   0  181.68   14.00
  -4   3   0  188.18   14.30
   4   3   0  202.98   13.50
  -4   3   0  185.18   14.10
   4   3   0  197.68   13.90
   4   3   0  204.38   13.90
  -4   3   0  215.88   13.20
   4   3   0  179.18   13.40
   4   3   0  183.28   12.50
  -4   3   0  213.68   13.20
  -4   3   0  220.58   13.90
   4   3   0  180.28   13.60
  -4   3   0  211.98   13.70
  -4   3   0  188.78   14.00
   4   3   0  213.48   13.90
   4   3   0  190.58   13.90
  -5  -3   0  678.53   38.50
   5  -3   0  643.64   41.00
   5  -3   0  601.14   39.40
  -5  -3   0  623.34   38.80
   5  -3   0  679.93   39.10
   5  -3   0  596.54   38.70
   5  -3   0  646.94   41.00
   5  -3   0  669.03   40.20
   5  -3   0  676.43   40.30
   5  -3   0  616.34   40.10
  -5  -3   0  632.44   40.10
   5  -3   0  614.54   39.50
   5  -3   0  680.13   39.10
  -5  -3   0  677.23   38.40
  -5  -3   0  625.54   38.80
   5  -3   0  661.93   40.30
  -5  -3   0  678.73   39.70
  -5  -3   0  629.04   40.00
   5  -3   0  580.64   38.60
  -5  -3   0  680.83   39.80
   5   3   0  626.54   40.20
  -5   3   0  627.14   40.20
   5   3   0  699.43   39.60
  -5   3   0  629.74   40.20
  -5   3   0  662.23   40.40
   5   3   0  626.04   38.80
  -5   3   0  704.93   40.00
   5   3   0  602.74   39.50
   5   3   0  697.73   39.50
   5   3   0  616.54   40.20
   5   3   0  690.83   40.30
   5   3   0  631.94   38.80
   5   3   0  654.03   40.00
  -5   3   0  714.03   38.80
  -5   3   0  674.03   38.70
   5   3   0  590.84   39.30
  -5   3   0  649.64   40.30
   5   3   0  587.04   39.30
   5   3   0  613.04   39.40
  -5   3   0  680.23   40.00
   6  -3   0  103.79   13.30
   6  -3   0   89.39    9.00
   6  -3   0   75.09    7.10
  -6  -3   0   76.99    9.40
   6  -3   0  100.79    8.80
  -6  -3   0   88.19    8.20
  -6  -3   0   80.09    7.50
  -6  -3   0   84.69    8.70
  -6  -3   0   91.89    8.20
   6  -3   0  106.89    9.70
  -6  -3   0   92.29   10.20
   6  -3   0   74.99    7.00
  -6  -3   0   85.99    8.60
   6  -3   0  102.89    9.50
   6  -3   0   90.29    9.30
  -6  -3   0   85.19    7.70
   6  -3   0   93.69    8.80
   6  -3   0   92.79   13.20
  -6  -3   0   78.79    9.30
  -6  -3   0   88.09   10.10
   6   3   0   98.99    8.70
  -6   3   0   94.69    7.10
   6   3   0   83.69    8.10
   6   3   0   82.29    8.10
  -6   3   0   97.79   10.10
  -6   3   0   77.79    9.70
  -6   3   0   82.99    9.20
   6   3   0  106.39    9.10
  -6   3   0  100.89    7.10
   6   3   0   88.49    8.70
   6   3   0   98.39    8.80
   6   3   0  101.89    8.60
   6   3   0   89.99   10.80
  -6   3   0   87.99    9.00
   6   3   0   82.99    9.90
  -6   3   0   92.59    9.30
   6   3   0   81.79   10.50
   6   3   0  107.79    9.00
  -6   3   0   95.59    9.60
   7  -3   0  136.19   11.60
   7  -3   0  106.59    8.20
  -7  -3   0  112.89   10.10
   7  -3   0  128.99   11.50
  -7  -3   0  102.89   11.00
  -7  -3   0  120.89   10.20
  -7  -3   0  116.69   10.20
   7  -3   0  128.39   11.20
   7  -3   0  110.89   12.50
   7  -3   0  123.19   10.70
   7  -3   0  116.59   12.60
   7  -3   0  120.09   11.10
  -7  -3   0   88.89   10.20
   7  -3   0  137.49   11.10
   7  -3   0  127.19   10.90
   7  -3   0  101.69    8.10
   7  -3   0  111.09   10.60
  -7  -3   0  114.59   11.10
  -7  -3   0  136.89    9.60
  -7  -3   0  118.69   10.10
  -7  -3   0  118.39   10.60
  -7  -3   0  123.09    9.50
   7   3   0  117.59   10.10
  -7   3   0  102.29   10.80
   7   3   0  102.89    9.90
   7   3   0  110.79   10.10
  -7   3   0  120.09   11.00
  -7   3   0  127.29    8.10
   7   3   0   98.29   10.00
   7   3   0  120.79   10.30
  -7   3   0  122.29   11.20
  -7   3   0  115.09   11.10
  -7   3   0  129.09   11.30
   7   3   0  120.79    9.80
   7   3   0  108.79   12.50
   7   3   0  122.49   11.90
   7   3   0  129.89   12.80
   7   3   0  119.39    9.90
   7   3   0  103.09   10.00
  -7   3   0  116.09    8.00
  -7   3   0  143.19   11.40
   8  -3   0  198.28   12.60
   8  -3   0  199.28   12.60
   8  -3   0  210.18   15.50
  -8  -3   0  207.28   16.50
  -8  -3   0  219.28   14.70
  -8  -3   0  229.48   16.20
   8  -3   0  220.18   16.60
  -8  -3   0  195.28   16.30
   8  -3   0  204.38   17.50
  -8  -3   0  211.28   15.10
   8  -3   0  201.68   15.70
  -8  -3   0  206.88   16.10
   8  -3   0  229.38   16.80
  -8  -3   0  221.98   14.60
   8  -3   0  205.48   15.60
   8  -3   0  196.98   15.40
   8  -3   0  200.78   16.20
  -8  -3   0  216.48   14.40
   8  -3   0  228.28   17.70
  -8  -3   0  202.08   14.50
   8  -3   0  218.08   16.40
  -8  -3   0  206.68   15.10
  -8   3   0  201.18   15.90
  -8   3   0  213.88   15.90
   8   3   0  201.18   17.20
  -8   3   0  220.78   17.00
   8   3   0  194.48   14.20
   8   3   0  227.68   17.20
   8   3   0  194.78   15.10
  -8   3   0  208.58   16.30
   8   3   0  211.38   15.80
   8   3   0  207.18   15.70
   8   3   0  201.98   15.20
   8   3   0  184.28   16.20
  -8   3   0  232.08   17.20
   8   3   0  202.68   17.10
   8   3   0  200.68   14.40
  -8   3   0  210.48   16.10
   9  -3   0    1.60    5.80
  -9  -3   0    0.80    4.10
  -9  -3   0   11.70    5.40
  -9  -3   0   -4.10    4.70
  -9  -3   0   -0.40    3.30
  -9  -3   0   -2.90    4.90
   9  -3   0    3.60    5.10
  -9  -3   0    3.30    5.40
   9  -3   0   -1.70    4.90
  -9  -3   0    2.20    4.80
   9  -3   0    2.80    5.40
   9  -3   0   -5.10    5.40
   9  -3   0   -0.70    3.40
  -9  -3   0    2.80    3.30
  -9  -3   0    2.40    4.30
   9  -3   0    7.70    6.80
   9  -3   0   -2.80    6.50
  -9  -3   0    4.60    4.90
   9  -3   0    1.80    3.50
   9  -3   0    7.60    5.70
   9   3   0   -1.40    4.40
   9   3   0    3.50    3.00
   9   3   0   -1.10    4.30
   9   3   0    4.90    4.90
   9   3   0    4.20    7.30
  -9   3   0    0.00    5.50
  -9   3   0    3.40    5.80
  -9   3   0    3.90    5.20
   9   3   0   -0.50    4.80
  -9   3   0   -1.10    4.90
   9   3   0    4.10    4.70
   9   3   0    3.70    3.20
   9   3   0    3.00    4.50
   9   3   0    2.30    7.10
 -10  -3   0   46.60    6.70
 -10  -3   0   34.60    7.60
  10  -3   0   43.60    7.50
  10  -3   0   40.10    8.30
 -10  -3   0   43.20    6.80
 -10  -3   0   37.80    5.10
 -10  -3   0   48.10    8.20
 -10  -3   0   28.30    7.70
  10  -3   0   39.60    8.00
  10  -3   0   33.30    7.90
  10  -3   0   42.30    9.70
  10  -3   0   44.00    9.60
 -10  -3   0   34.80    7.90
  10  -3   0   31.20    7.80
  10  -3   0   38.30    8.00
  10  -3   0   44.70    8.20
  10  -3   0   33.90    7.20
 -10  -3   0   42.40    5.30
  10   3   0   35.40    8.40
  10   3   0   39.00    5.00
 -10   3   0   37.20    7.70
 -10   3   0   60.39    9.50
 -10   3   0   63.59    9.90
  10   3   0   31.50    4.70
 -10   3   0   36.60    8.10
 -10   3   0   28.10    7.20
  10   3   0   52.89   10.00
 -10   3   0   46.00    8.10
  10   3   0   38.10    7.40
  10   3   0   38.10    7.30
  10   3   0   46.80    7.80
  10   3   0   39.20    9.60
  10   3   0   34.60    8.00
  10   3   0   41.50    7.60
 -11  -3   0  106.39   12.80
  11  -3   0  115.69   15.50
 -11  -3   0  103.29   10.20
 -11  -3   0   99.69   14.10
 -11  -3   0  106.79    8.30
 -11  -3   0   94.59    8.10
  11  -3   0  119.49   12.50
  11  -3   0   97.39   12.70
  11  -3   0  124.29   12.80
  11  -3   0  109.79   12.50
 -11  -3   0  108.79   11.10
  11  -3   0  121.69   12.80
 -11  -3   0   90.29   13.40
  11  -3   0  121.89   15.60
  11  -3   0  125.09   14.10
  11  -3   0   96.19   13.20
 -11  -3   0   98.49    9.90
 -11  -3   0  101.39   12.20
  11  -3   0  112.59   13.70
 -11  -3   0  113.79   11.20
 -11   3   0  115.49   12.20
  11   3   0   98.19   11.00
  11   3   0  107.29   13.30
 -11   3   0   95.39   12.70
  11   3   0   91.69   13.30
  11   3   0  101.69    8.10
  11   3   0   96.79   10.90
 -11   3   0  109.29   12.60
  11   3   0  103.29    8.00
  11   3   0   72.39   12.40
  11   3   0  108.19   11.40
  11   3   0  114.09   12.80
 -11   3   0  105.19   12.60
  11   3   0  105.89   12.70
 -11   3   0  117.29   12.90
 -11   3   0  100.39   11.30
  12  -3   0   10.00    7.50
 -12  -3   0    7.00    7.90
  12  -3   0    0.30    6.90
 -12  -3   0    0.70    2.30
  12  -3   0    5.60    6.30
 -12  -3   0    5.60    6.70
  12  -3   0   14.70    9.90
  12  -3   0    7.10    9.40
 -12  -3   0    7.90    5.90
 -12  -3   0    1.10    6.00
 -12  -3   0   -3.60    7.10
  12  -3   0    0.70    6.20
  12  -3   0    9.80    8.60
  12  -3   0    6.10   11.70
 -12  -3   0    1.80    2.30
 -12  -3   0    2.50    6.50
 -12  -3   0   -1.10    6.40
 -12  -3   0   -6.00    6.30
  12  -3   0    4.10    8.50
  12   3   0    4.10    6.10
 -12   3   0   -0.80    7.10
  12   3   0    0.50    2.00
  12   3   0    0.00    2.10
 -12   3   0    5.90    7.20
  12   3   0  -13.80    9.30
 -12   3   0    3.80    6.90
  12   3   0   -5.80    6.30
  12   3   0    0.10    6.70
  12   3   0   -8.70    6.30
  12   3   0   -0.50    6.20
 -12   3   0    0.80    6.20
  12   3   0    5.20   10.40
  12   3   0    6.10    7.30
  13  -3   0    5.30    9.20
  13  -3   0    8.80    9.80
 -13  -3   0    6.00    8.30
  13  -3   0   -8.40    8.90
 -13  -3   0    3.40    8.20
  13  -3   0   10.40    8.00
 -13  -3   0    0.40    7.60
 -13  -3   0    1.70    6.90
  13  -3   0  -13.00    6.70
 -13  -3   0   -0.20    6.70
  13  -3   0   12.20    9.90
 -13  -3   0    0.10    7.40
 -13   3   0    2.00    8.50
 -13   3   0   13.90    8.10
 -13   3   0    3.80    8.70
  13   3   0   -3.60    7.30
  13   3   0    6.90    7.00
 -13   3   0    5.40    7.80
  13   3   0   -5.10    7.60
  13   3   0   -4.80    6.70
 -13   3   0    5.70    7.50
  13   3   0    9.10   11.00
  13   3   0    8.80    7.30
 -13   3   0   -0.30    7.40
  13   3   0   -1.90    6.70
  13   3   0   -1.50   10.20
  14  -3   0  103.49   15.50
  14  -3   0  114.99   14.70
 -14  -3   0   80.19   10.80
  14  -3   0   74.89   13.20
 -14  -3   0  105.79   14.00
 -14  -3   0   77.29   11.80
  14  -3   0   73.39   13.20
 -14  -3   0   88.69   12.40
 -14  -3   0   91.99   11.40
  14  -3   0  104.49   14.50
  14  -3   0  131.29   16.70
 -14  -3   0   80.59   13.10
  14   3   0   88.69   14.30
  14   3   0   74.09   13.80
  14   3   0   96.99   11.70
  14   3   0   76.59   15.20
  14   3   0   70.09   14.90
 -14   3   0   80.49   13.10
 -14   3   0   90.99   13.00
 -14   3   0   76.79   12.70
  14   3   0  103.19   12.10
  14   3   0   91.69   12.20
  14   3   0   93.19   12.60
 -14   3   0   76.99   12.90
 -15  -3   0   17.50   10.20
  15  -3   0   36.20   10.80
 -15  -3   0   25.40    8.20
  15  -3   0   17.60   12.30
  15  -3   0   27.50   13.20
 -15  -3   0   30.70   10.30
  15  -3   0   40.90   11.80
  15  -3   0    7.00   10.20
 -15  -3   0   29.40   10.30
 -15  -3   0   27.20    8.00
 -15  -3   0   34.10   10.30
  15  -3   0   17.40    9.70
 -15   3   0   31.40   10.20
  15   3   0   55.09   14.00
  15   3   0   15.60    8.40
  15   3   0   34.50    9.10
  15   3   0   10.30    9.50
  15   3   0   24.00   12.70
  15   3   0   12.80    9.90
 -15   3   0   36.90   10.70
 -15   3   0   14.20    9.00
  15   3   0   34.90    9.40
 -15   3   0   39.20   10.10
  15   3   0   32.10    9.10
  16  -3   0   32.90   17.40
 -16  -3   0    7.60    6.90
  16  -3   0   10.50    9.40
  16  -3   0    1.90    8.90
  16  -3   0   15.50   16.70
 -16  -3   0   -3.30    9.20
 -16  -3   0   -7.50    9.10
  16  -3   0   13.00   11.10
 -16  -3   0  -14.80    8.60
 -16  -3   0    8.30    9.70
  16  -3   0    8.70   10.90
 -16  -3   0   -5.30    6.70
  16   3   0   -4.10    8.70
 -16   3   0    9.10    9.50
  16   3   0    5.50    7.80
 -16   3   0  -12.80    7.70
  16   3   0   -4.50    7.20
 -16   3   0    2.00    8.50
  16   3   0    1.00    9.20
  16   3   0   -5.30    7.10
  16   3   0  -11.70   10.00
  16   3   0   13.90    8.40
  16   3   0    1.40   11.10
 -16   3   0   10.30    9.00
  17  -3   0   37.40   12.20
  17  -3   0   45.60   14.70
 -17  -3   0   24.60   12.60
 -17  -3   0   35.50    9.70
 -17  -3   0   42.40   10.10
  17  -3   0   39.00   12.10
  17  -3   0   33.80   12.20
  17  -3   0   53.29   13.10
 -17  -3   0   43.90   13.30
 -17  -3   0   48.60   13.10
 -17  -3   0   34.00   13.50
  17  -3   0   53.99   15.10
 -17   3   0   49.80   12.50
 -17   3   0   58.99   13.00
  17   3   0   52.79   14.90
 -17   3   0   52.89   13.30
  17   3   0   39.70   14.30
  17   3   0   12.90   13.90
  17   3   0   40.60   11.00
  17   3   0   53.79   13.90
 -17   3   0   40.50   12.70
  17   3   0   25.90   14.10
  17   3   0   47.00   11.00
  17   3   0   46.70   13.10
  18  -3   0   20.80   11.60
  18  -3   0   23.90   12.60
  18  -3   0   16.20   12.10
 -18  -3   0   13.10    9.00
  18  -3   0   18.20   11.50
  18  -3   0   31.90   13.50
 -18  -3   0   13.90   11.30
 -18  -3   0   14.00    9.40
  18  -3   0   17.50   12.50
 -18  -3   0   18.90   11.20
 -18   3   0   15.10   11.30
 -18   3   0   25.50   11.50
  18   3   0   24.50   13.50
  18   3   0    4.40   12.60
 -18   3   0    3.80   10.30
 -18   3   0   10.70   10.10
  18   3   0   21.10    8.80
  18   3   0   17.90   10.20
  18   3   0   15.20   12.20
  18   3   0   19.10   10.60
  18   3   0   33.60    9.60
  18   3   0    4.70   11.30
   0  -4   0 2619.34  163.18
   0  -4   0 2547.25  163.18
   0  -4   0 3031.80  164.08
   0  -4   0 2787.62  163.68
   0  -4   0 3071.69  165.18
   0  -4   0 2761.62  163.68
   0  -4   0 2558.44  163.88
   0  -4   0 3047.60  165.28
   0  -4   0 2669.73  163.98
   0  -4   0 2998.60  164.08
   0   4   0 2879.81  163.68
   0   4   0 2705.03  163.98
   0   4   0 2684.93  163.88
   0   4   0 2901.21  165.08
   0   4   0 2719.03  164.08
   0   4   0 2811.02  165.08
   0   4   0 2906.61  163.78
   0   4   0 2762.72  164.08
   0   4   0 2967.80  163.78
   0   4   0 2903.21  163.78
  -1  -4   0   -3.20    1.90
   1  -4   0    0.00    2.30
  -1  -4   0   -0.30    4.90
  -1  -4   0   -2.20    2.60
   1  -4   0    2.40    2.50
   1  -4   0   -3.50    4.60
  -1  -4   0    4.30    2.30
  -1  -4   0    0.60    2.10
  -1  -4   0    2.30    2.30
  -1  -4   0    1.30    2.10
  -1  -4   0   -0.10    4.70
   1  -4   0   -2.70    2.30
  -1  -4   0   -2.00    2.00
   1  -4   0    5.80    5.10
  -1  -4   0   -0.70    2.00
   1  -4   0    1.90    3.20
   1  -4   0   -0.50    2.20
  -1  -4   0    1.00    2.80
   1  -4   0   -1.10    3.00
  -1  -4   0    0.60    2.20
   1   4   0    3.10    4.60
   1   4   0    2.20    2.00
   1   4   0    0.90    2.40
  -1   4   0    2.90    2.60
  -1   4   0   -0.80    2.40
  -1   4   0    0.90    2.80
  -1   4   0   -0.50    2.60
  -1   4   0    2.20    3.00
   1   4   0   -2.40    2.10
  -1   4   0    3.50    4.20
  -1   4   0    2.60    3.00
  -1   4   0   -2.30    2.20
  -1   4   0   -3.50    2.20
   1   4   0    0.90    1.90
  -1   4   0    4.60    4.10
   1   4   0    2.00    2.20
   1   4   0   -0.10    2.40
   1   4   0    3.90    4.70
   2  -4   0 2358.26  146.09
   2  -4   0 2515.85  146.39
  -2  -4   0 2588.34  147.29
   2  -4   0 2529.05  146.29
  -2  -4   0 2672.13  146.09
   2  -4   0 2171.28  146.79
   2  -4   0 2344.67  146.79
  -2  -4   0 2659.93  145.99
  -2  -4   0 2627.44  146.49
  -2  -4   0 2636.44  146.49
   2  -4   0 2394.36  146.89
  -2  -4   0 2484.55  145.69
   2  -4   0 2405.86  146.09
  -2  -4   0 2422.56  145.69
  -2  -4   0 2580.44  147.39
   2  -4   0 2349.06  146.79
  -2   4   0 2494.75  146.99
   2   4   0 2422.16  147.19
   2   4   0 2500.85  146.29
  -2   4   0 2447.06  146.89
   2   4   0 2206.88  145.59
   2   4   0 2710.43  146.19
  -2   4   0 2683.73  147.19
  -2   4   0 2598.74  146.09
   2   4   0 2287.67  145.59
   2   4   0 2572.64  147.39
   2   4   0 2481.55  145.99
  -2   4   0 2643.64  147.09
   2   4   0 2560.54  146.29
  -2   4   0 2680.73  146.19
  -2   4   0 2677.43  146.49
   2   4   0 2395.86  147.19
  -2   4   0 2381.66  146.79
  -2   4   0 2621.74  146.39
   2   4   0 2632.34  147.49
  -2   4   0 2480.65  146.59
   3  -4   0    1.60    3.70
   3  -4   0    0.10    1.60
   3  -4   0    3.60    4.10
  -3  -4   0    4.50    3.40
  -3  -4   0   -2.20    3.90
  -3  -4   0   -1.80    3.10
  -3  -4   0    2.00    1.70
   3  -4   0    6.60    4.30
  -3  -4   0   -0.20    1.60
   3  -4   0    1.40    1.70
   3  -4   0    2.30    2.70
   3  -4   0   -0.50    2.80
   3  -4   0    2.50    2.70
  -3  -4   0    2.80    2.70
  -3  -4   0   -2.70    2.40
  -3  -4   0    1.80    4.10
   3  -4   0    6.10    3.90
   3  -4   0    3.20    2.90
   3   4   0   -3.10    2.90
  -3   4   0    0.50    3.10
   3   4   0    5.60    3.70
  -3   4   0    0.40    3.30
  -3   4   0    3.60    3.70
   3   4   0   -0.70    2.10
   3   4   0    2.60    1.80
   3   4   0   -0.20    3.90
   3   4   0    0.00    3.10
  -3   4   0   -3.50    2.60
  -3   4   0    7.20    3.90
   3   4   0    3.30    4.00
   3   4   0    7.90    3.70
   3   4   0    3.70    1.90
  -3   4   0    1.40    3.10
  -3   4   0   -2.10    3.20
  -3   4   0    1.20    3.50
  -3   4   0    2.60    3.60
   3   4   0    2.60    2.40
  -3   4   0   -0.70    2.80
  -4  -4   0   -2.20    3.60
  -4  -4   0    7.20    4.00
  -4  -4   0   -0.50    2.10
  -4  -4   0    0.90    2.10
   4  -4   0    1.60    3.20
   4  -4   0    6.40    4.90
   4  -4   0    3.30    4.20
   4  -4   0    3.50    4.10
  -4  -4   0    2.10    3.00
  -4  -4   0    0.20    4.30
   4  -4   0    3.20    3.10
  -4  -4   0    3.10    2.90
  -4  -4   0    2.70    4.60
   4  -4   0    2.70    4.80
   4  -4   0    1.00    2.30
   4  -4   0   -0.20    3.20
   4  -4   0    1.90    2.30
   4  -4   0    3.10    3.20
   4   4   0    7.50    4.80
  -4   4   0    2.00    3.20
  -4   4   0    0.10    3.60
   4   4   0    8.50    3.00
  -4   4   0    0.00    3.60
  -4   4   0   -2.30    3.30
  -4   4   0    2.20    4.30
   4   4   0    0.90    1.90
   4   4   0    5.30    4.30
   4   4   0   -2.50    4.40
   4   4   0   -1.80    4.00
   4   4   0    3.50    3.20
  -4   4   0   10.30    4.20
  -4   4   0    2.80    3.30
   4   4   0    2.10    3.10
   4   4   0    3.30    2.00
   4   4   0   -2.40    2.70
  -4   4   0    9.40    4.50
  -4   4   0    3.60    3.50
   4   4   0   -2.30    2.60
  -4   4   0    4.50    3.80
   4   4   0    2.00    3.00
  -5  -4   0   35.50    5.80
  -5  -4   0   28.40    4.40
   5  -4   0   17.50    5.40
   5  -4   0   38.60    4.90
   5  -4   0   33.10    6.10
   5  -4   0   37.40    5.70
  -5  -4   0   19.60    7.10
  -5  -4   0   27.80    3.90
   5  -4   0   25.10    5.00
   5  -4   0   37.10    5.90
  -5  -4   0   32.70    5.70
   5  -4   0   23.30    5.50
  -5  -4   0   32.60    3.90
   5  -4   0   19.20    5.50
  -5  -4   0   24.50    4.30
  -5  -4   0   27.40    7.40
   5  -4   0   31.20    5.60
   5  -4   0   24.40    6.30
   5  -4   0   32.30    6.70
   5  -4   0   28.60    4.60
  -5   4   0   23.00    5.20
  -5   4   0   40.90    6.60
   5   4   0   20.50    6.70
   5   4   0   26.00    3.80
   5   4   0   27.10    6.30
  -5   4   0   36.60    6.50
   5   4   0   22.10    3.70
  -5   4   0   42.30    7.50
   5   4   0   28.80    5.20
  -5   4   0   36.30    6.60
   5   4   0   22.30    6.20
   5   4   0   33.60    5.10
   5   4   0   31.80    5.30
  -5   4   0   39.30    5.50
   5   4   0   29.70    7.00
  -5   4   0   26.50    6.10
  -5   4   0   29.00    5.70
  -5   4   0   30.40    5.40
   5   4   0   27.50    4.80
   5   4   0   33.50    6.40
   5   4   0   36.40    6.40
  -5   4   0   42.00    7.30
   6  -4   0   68.69    7.20
  -6  -4   0   60.49    7.90
  -6  -4   0   70.39    7.10
  -6  -4   0   62.99    6.20
   6  -4   0   60.19    7.80
  -6  -4   0   53.19    7.80
   6  -4   0   56.29    9.90
   6  -4   0   64.79    8.40
  -6  -4   0   61.79    9.10
  -6  -4   0   68.99    9.00
   6  -4   0   77.79    7.40
   6  -4   0   52.89    7.40
   6  -4   0   64.69   10.00
  -6  -4   0   62.39    7.10
   6  -4   0   56.39    7.40
  -6  -4   0   71.89    6.30
   6  -4   0   72.99    8.20
   6  -4   0   58.79    8.20
   6  -4   0   71.99   10.20
   6  -4   0   79.79   10.50
   6   4   0   64.49    9.10
   6   4   0   84.29    7.50
  -6   4   0   57.59    8.80
  -6   4   0   69.19    8.40
   6   4   0   75.39    9.10
   6   4   0   64.99    9.90
  -6   4   0   67.49    7.00
  -6   4   0   78.69    9.90
  -6   4   0   70.59    7.00
   6   4   0   61.09    7.40
  -6   4   0   55.29    8.10
  -6   4   0   77.99    9.10
   6   4   0   72.39    7.80
   6   4   0   62.39    7.70
   6   4   0   54.99    9.80
  -6   4   0   73.19    9.60
   6   4   0   76.29    9.30
   6   4   0   56.09    6.20
   6   4   0   54.29    6.20
   6   4   0   66.09    8.70
   7  -4   0  316.17   20.30
   7  -4   0  297.37   19.50
   7  -4   0  257.57   20.70
  -7  -4   0  256.17   19.80
   7  -4   0  293.07   18.70
   7  -4   0  268.27   19.70
  -7  -4   0  280.17   18.10
   7  -4   0  256.17   17.80
   7  -4   0  284.07   18.60
  -7  -4   0  296.07   17.90
  -7  -4   0  262.77   19.90
   7  -4   0  255.97   19.00
   7  -4   0  288.27   19.90
   7  -4   0  258.37   17.70
  -7  -4   0  287.27   17.90
  -7  -4   0  262.27   18.00
  -7  -4   0  271.97   19.20
  -7  -4   0  275.77   19.10
   7  -4   0  277.17   20.00
   7  -4   0  264.67   20.80
  -7   4   0  284.57   19.80
   7   4   0  288.37   20.30
   7   4   0  299.17   20.40
   7   4   0  270.17   18.90
   7   4   0  285.47   20.40
   7   4   0  262.17   20.30
  -7   4   0  272.37   17.50
  -7   4   0  249.18   19.90
   7   4   0  245.38   18.80
   7   4   0  268.07   18.90
  -7   4   0  267.17   19.50
   7   4   0  267.87   19.10
  -7   4   0  244.78   19.40
  -7   4   0  290.77   17.70
  -7   4   0  277.77   20.30
   7   4   0  259.77   18.80
   7   4   0  295.97   19.00
   7   4   0  240.78   17.90
  -7   4   0  270.47   19.50
   7   4   0  259.77   18.00
   8  -4   0   -1.60    4.30
  -8  -4   0    3.20    5.10
   8  -4   0    0.00    4.30
   8  -4   0    2.50    6.70
   8  -4   0   -4.10    4.70
  -8  -4   0    5.10    5.00
   8  -4   0   -0.70    2.50
   8  -4   0    0.70    7.00
  -8  -4   0    3.60    4.40
   8  -4   0    4.70    5.20
  -8  -4   0    0.40    4.00
   8  -4   0   -2.80    4.80
  -8  -4   0    4.10    4.60
   8  -4   0    5.40    2.90
  -8  -4   0    7.20    3.80
  -8  -4   0   -1.40    4.50
  -8  -4   0    5.80    3.80
   8  -4   0   -3.60    4.10
   8  -4   0   -0.50    5.00
   8  -4   0    0.50    4.90
  -8   4   0    7.10    6.30
  -8   4   0    2.40    2.50
   8   4   0    5.40    4.40
   8   4   0    6.10    4.30
  -8   4   0    9.20    5.30
  -8   4   0    3.80    2.60
   8   4   0    2.40    4.20
   8   4   0    7.30    7.20
  -8   4   0   -1.10    4.50
   8   4   0   -0.40    6.80
   8   4   0    0.50    4.30
   8   4   0   -3.30    4.20
  -8   4   0   10.50    5.80
  -8   4   0    4.60    5.80
   8   4   0    4.50    4.10
   8   4   0   13.20    4.90
   8   4   0    0.60    3.60
  -8   4   0   -2.70    5.80
   8   4   0    1.80    3.70
   8   4   0    5.70    4.70
   9  -4   0   22.70    5.70
  -9  -4   0   16.60    4.80
  -9  -4   0   15.10    5.80
   9  -4   0   17.10    2.80
  -9  -4   0   14.10    5.30
   9  -4   0   10.30    4.90
   9  -4   0   32.10    7.20
   9  -4   0   18.30    6.30
  -9  -4   0   21.40    5.30
  -9  -4   0   16.90    5.20
   9  -4   0   22.20    6.00
  -9  -4   0   16.50    5.60
  -9  -4   0   24.30    5.00
  -9  -4   0   25.60    5.50
   9  -4   0   13.70    7.40
   9  -4   0   15.60    5.90
  -9  -4   0   22.60    6.00
   9  -4   0   15.70    5.80
  -9  -4   0   18.50    5.40
   9  -4   0   25.00    6.60
   9  -4   0   34.70    8.30
   9  -4   0   17.70    2.70
  -9   4   0   17.50    6.00
   9   4   0   15.60    4.80
   9   4   0   18.00    4.80
   9   4   0   15.30    7.80
  -9   4   0   16.10    2.70
  -9   4   0   14.00    6.70
   9   4   0   13.50    4.70
  -9   4   0   15.80    2.60
   9   4   0   13.10    4.50
  -9   4   0   17.60    6.40
   9   4   0   12.30    6.60
  -9   4   0    7.50    5.50
   9   4   0   23.40    5.60
   9   4   0   20.40    6.60
   9   4   0   16.20    5.50
  -9   4   0   25.30    7.20
   9   4   0   28.10    5.90
   9   4   0   27.20    8.30
   9   4   0   14.00    5.70
  -9   4   0   13.90    6.40
  10  -4   0    7.00    7.40
 -10  -4   0    8.00    4.80
  10  -4   0   15.60    8.30
  10  -4   0    8.60    7.90
 -10  -4   0   18.00    6.30
  10  -4   0    6.70    5.60
  10  -4   0    5.70    5.40
 -10  -4   0    3.90    5.20
  10  -4   0   -3.60    5.20
 -10  -4   0    4.20    5.20
  10  -4   0    8.70    6.10
 -10  -4   0    8.60    6.50
  10  -4   0    5.50    7.40
 -10  -4   0    0.80    4.20
  10  -4   0   -1.80    5.60
 -10  -4   0    1.70    5.40
 -10  -4   0   10.50    4.70
  10  -4   0    4.20    5.90
 -10  -4   0    5.90    4.40
 -10  -4   0   -2.20    5.80
  10   4   0    7.20    5.30
  10   4   0    6.40    5.50
  10   4   0    3.70    6.50
  10   4   0    4.60    4.60
 -10   4   0    1.90    6.60
 -10   4   0   -2.90    6.40
 -10   4   0    5.70    6.10
  10   4   0    3.30    6.40
  10   4   0   12.30    8.30
 -10   4   0    3.20    5.70
  10   4   0    4.50    5.20
  10   4   0    1.30    4.80
  10   4   0    9.90    8.30
 -10   4   0    0.60    5.60
  10   4   0   11.10    4.50
 -10   4   0    3.90    6.30
  10   4   0    8.50    4.20
  10   4   0    9.60    5.00
 -11  -4   0   52.49    6.80
 -11  -4   0   47.80    9.90
  11  -4   0   52.09   14.00
 -11  -4   0   54.49   10.20
  11  -4   0   50.49   11.80
 -11  -4   0   47.90    7.40
  11  -4   0   76.39   10.00
 -11  -4   0   68.79    9.00
  11  -4   0   83.99   16.00
 -11  -4   0   50.49    9.50
 -11  -4   0   41.70    9.20
  11  -4   0   59.49   10.50
  11  -4   0   52.49    9.40
  11  -4   0   54.19    9.80
  11  -4   0   52.19    9.20
 -11  -4   0   60.69    7.10
 -11  -4   0   50.79    7.60
 -11  -4   0   56.89    8.60
  11  -4   0   54.09    9.50
  11  -4   0   67.29   12.30
 -11   4   0   50.69    9.30
  11   4   0   63.19    9.20
  11   4   0   64.99   10.90
  11   4   0   56.79   12.10
  11   4   0   61.69    9.90
  11   4   0   54.79    6.60
  11   4   0   63.39    9.60
  11   4   0   70.59   11.10
 -11   4   0   52.69    9.70
 -11   4   0   47.10    9.50
  11   4   0   62.39    8.70
 -11   4   0   66.69   11.10
  11   4   0   60.49   12.50
  11   4   0   42.50    6.40
 -11   4   0   64.49   10.90
  11   4   0   66.49    8.80
 -11   4   0   55.19   10.00
  11   4   0   54.39    8.60
 -12  -4   0  178.88   15.60
  12  -4   0  183.28   18.70
  12  -4   0  174.08   18.60
 -12  -4   0  183.68   13.30
 -12  -4   0  183.68   14.60
  12  -4   0  189.58   17.30
  12  -4   0  193.48   18.10
 -12  -4   0  171.68   16.90
 -12  -4   0  197.88   14.60
  12  -4   0  146.99   15.50
  12  -4   0  190.28   17.20
 -12  -4   0  158.38   17.00
 -12  -4   0  179.08   13.20
  12  -4   0  166.28   16.60
  12  -4   0  182.48   16.70
  12  -4   0  145.19   15.40
  12  -4   0  176.48   17.50
 -12  -4   0  183.98   17.30
 -12  -4   0  145.99   16.70
 -12  -4   0  181.58   15.70
 -12   4   0  163.88   16.80
  12   4   0  205.28   15.90
  12   4   0  173.58   18.50
 -12   4   0  201.08   18.10
  12   4   0  187.38   16.20
  12   4   0  173.78   12.90
  12   4   0  183.38   18.80
  12   4   0  178.28   15.60
  12   4   0  186.48   13.00
 -12   4   0  192.58   16.80
 -12   4   0  164.58   16.60
  12   4   0  192.88   15.70
  12   4   0  191.68   15.60
 -12   4   0  181.68   17.30
 -12   4   0  201.48   18.10
  12   4   0  205.78   20.50
  12   4   0  179.48   16.30
  12   4   0  171.98   20.50
 -13  -4   0   32.70    8.30
  13  -4   0   49.80   10.70
  13  -4   0   62.69   11.30
 -13  -4   0   40.30    5.10
 -13  -4   0   44.50   12.90
 -13  -4   0   39.30    7.70
 -13  -4   0   44.10   12.70
  13  -4   0   36.60   19.60
 -13  -4   0   32.30    7.70
  13  -4   0   46.90   10.10
  13  -4   0   45.30   19.70
 -13  -4   0   38.80    8.70
  13  -4   0   32.60    9.40
 -13  -4   0   36.20    4.80
  13   4   0   44.70   14.80
  13   4   0   52.39   11.30
 -13   4   0   47.90   10.40
  13   4   0   36.90    9.10
  13   4   0   38.20    5.00
  13   4   0   43.70    9.50
 -13   4   0   48.00   10.40
 -13   4   0   56.99   10.80
  13   4   0   40.20   10.80
  13   4   0   38.00    8.40
  13   4   0   66.59   15.50
  13   4   0   41.70    5.10
 -13   4   0   35.90   10.90
  13   4   0   39.30   12.30
  13   4   0   59.79    9.40
 -13   4   0   33.90   10.60
  13   4   0   36.00   11.90
 -13   4   0   42.90    9.70
  14  -4   0    5.10    8.30
 -14  -4   0    2.00    1.80
 -14  -4   0   -1.50    6.10
 -14  -4   0   -2.50    5.70
 -14  -4   0  -10.00    6.70
  14  -4   0    2.80    8.30
  14  -4   0   -1.20   10.30
 -14  -4   0    0.10    7.80
  14  -4   0  -11.20    7.40
 -14  -4   0  -10.50    6.50
 -14  -4   0    3.00    7.70
  14  -4   0   -5.00   10.10
 -14  -4   0    1.70    1.80
  14  -4   0   -8.40    7.50
  14   4   0   10.10    9.00
 -14   4   0   -3.90    7.50
  14   4   0   25.40   15.10
  14   4   0   -1.10    8.30
 -14   4   0   -5.80    7.40
 -14   4   0   12.20    9.30
  14   4   0    1.40   13.90
  14   4   0    2.20    6.50
  14   4   0    8.90    6.50
  14   4   0   -2.90    6.20
 -14   4   0   17.80    9.50
  14   4   0   -8.70    6.10
  15  -4   0  -11.90    7.80
 -15  -4   0   -4.60    6.10
 -15  -4   0   -6.80    6.40
  15  -4   0    0.30    8.90
  15  -4   0    1.80    9.00
  15  -4   0   -4.50   11.50
 -15  -4   0  -15.50    7.10
  15  -4   0    2.70    8.90
 -15  -4   0   -0.70    7.90
  15  -4   0    3.60   11.80
  15   4   0    9.00   11.80
  15   4   0  -10.40    8.10
  15   4   0   -4.50   11.20
 -15   4   0    2.70    8.30
  15   4   0    7.70    6.80
  15   4   0    6.60    6.80
  15   4   0   -4.80    8.70
 -15   4   0    8.30    8.60
 -15   4   0  -11.90    7.10
  15   4   0   -8.90    6.00
  15   4   0   -0.50    7.10
 -15   4   0   -0.90    7.80
  16  -4   0   23.50   10.40
  16  -4   0   29.80   11.70
 -16  -4   0   10.10   14.30
  16  -4   0   23.70   12.80
 -16  -4   0    3.60    7.60
  16  -4   0   21.30   11.20
 -16  -4   0   35.00    8.70
  16  -4   0   31.90   13.30
  16  -4   0   18.80   10.50
 -16  -4   0    6.00   14.20
  16   4   0   18.60   12.20
 -16   4   0   20.30    9.90
 -16   4   0   36.30   14.30
  16   4   0   24.40   11.30
 -16   4   0   17.00   11.90
  16   4   0   44.80    9.30
  16   4   0   27.80    9.30
  16   4   0   25.20    9.20
  16   4   0   12.50   10.60
  16   4   0   17.70   12.40
 -16   4   0   23.00   10.10
  16   4   0   37.30    8.80
  17  -4   0   29.00   13.60
 -17  -4   0    1.00    7.40
 -17  -4   0  -14.20    9.40
 -17  -4   0    3.10    7.60
  17  -4   0  -10.20   11.10
 -17  -4   0    0.70   10.00
  17  -4   0   11.20   10.60
  17  -4   0   -4.70    9.30
  17  -4   0    0.20    9.90
  17  -4   0   17.80   10.70
  17   4   0   13.30    7.30
  17   4   0   18.30    7.70
  17   4   0   -5.50   13.10
  17   4   0    8.70    8.50
  17   4   0    5.40    8.70
  17   4   0  -14.40   12.00
  17   4   0  -27.20   11.50
 -17   4   0   -0.50   10.30
 -17   4   0    1.10    9.90
  17   4   0   -2.40   12.60
  18  -4   0   16.10   11.90
 -18  -4   0   -0.70    7.90
 -18  -4   0    5.10    8.60
  18  -4   0   -1.80   10.80
  18  -4   0   -1.40   11.90
  18  -4   0  -11.80   10.20
  18  -4   0    7.60   11.00
  18  -4   0    3.20   12.40
  18   4   0   12.80   14.10
 -18   4   0   -6.80    9.90
  18   4   0   -2.90   12.90
 -18   4   0    8.30    9.80
  18   4   0   19.90    8.00
  18   4   0    5.20   11.80
  18   4   0    7.70    9.20
 -18   4   0   13.10   10.80
  18   4   0    0.00   11.40
 -18   4   0   -9.00    9.10
  18   4   0    0.70    8.70
  18   4   0   32.60    8.80
   0  -5   0   -2.20    3.90
   0  -5   0    1.10    1.80
   0  -5   0    2.80    2.40
   0  -5   0    3.20    2.40
   0  -5   0   -0.70    4.00
   0  -5   0    1.20    2.50
   0  -5   0    2.10    1.90
   0  -5   0    4.70    3.10
   0  -5   0    2.50    3.20
   0  -5   0    1.30    2.60
   0   5   0    6.00    5.20
   0   5   0    3.90    2.50
   0   5   0   -1.30    2.40
   0   5   0    3.90    5.00
   0   5   0   -0.40    2.20
   0   5   0   -1.60    2.60
   0   5   0    4.20    2.80
   0   5   0    2.60    2.30
   0   5   0   -1.90    2.20
   0   5   0    0.60    2.30
   1  -5   0  456.05   29.10
  -1  -5   0  460.85   28.00
  -1  -5   0  443.06   28.40
   1  -5   0  465.35   28.40
  -1  -5   0  477.45   31.10
  -1  -5   0  423.86   28.40
   1  -5   0  462.65   28.80
  -1  -5   0  478.65   28.10
  -1  -5   0  458.55   28.50
  -1  -5   0  459.95   28.20
   1  -5   0  532.15   30.60
   1  -5   0  449.16   29.00
  -1  -5   0  470.05   28.70
   1  -5   0  506.45   30.50
  -1  -5   0  425.36   30.20
   1  -5   0  482.05   28.40
   1  -5   0  470.55   28.70
  -1  -5   0  471.45   28.30
  -1  -5   0  463.25   28.50
  -1  -5   0  482.45   28.80
  -1   5   0  455.25   28.60
  -1   5   0  468.15   28.60
  -1   5   0  490.25   30.30
   1   5   0  469.45   28.10
   1   5   0  390.36   29.90
   1   5   0  491.25   28.40
  -1   5   0  492.55   28.50
   1   5   0  467.85   28.30
  -1   5   0  498.65   28.50
   1   5   0  462.15   28.10
  -1   5   0  453.85   28.80
   1   5   0  470.75   29.00
   1   5   0  459.65   28.80
  -1   5   0  440.46   29.00
  -1   5   0  485.25   30.20
  -1   5   0  440.26   29.00
   1   5   0  403.26   29.90
  -1   5   0  507.75   29.10
  -2  -5   0   14.30    3.10
  -2  -5   0   14.00    3.20
  -2  -5   0   12.20    2.80
  -2  -5   0   12.80    3.80
  -2  -5   0   13.90    3.10
  -2  -5   0   19.60    3.50
   2  -5   0   21.50    4.70
  -2  -5   0   10.70    2.80
   2  -5   0   14.40    4.30
  -2  -5   0   17.90    4.20
   2  -5   0   18.10    3.50
   2  -5   0   19.30    3.50
   2  -5   0   17.40    3.70
  -2  -5   0   12.50    3.40
   2  -5   0   11.60    5.50
  -2  -5   0   16.20    5.70
  -2  -5   0   13.90    6.00
  -2  -5   0   19.30    3.10
   2  -5   0   18.90    3.80
   2  -5   0   22.10    5.90
   2   5   0   18.80    5.80
  -2   5   0   18.90    4.00
  -2   5   0    8.80    4.90
  -2   5   0   13.90    4.00
   2   5   0   18.10    5.80
   2   5   0    8.30    3.70
  -2   5   0   19.10    4.00
  -2   5   0   12.30    3.10
  -2   5   0   16.40    3.20
   2   5   0   14.90    2.70
  -2   5   0   15.10    4.10
   2   5   0   18.70    4.00
   2   5   0   16.80    4.00
  -2   5   0   17.90    5.40
  -2   5   0   23.70    4.70
   2   5   0   15.10    2.70
   2   5   0   12.00    3.10
   2   5   0   22.40    4.10
  -2   5   0   24.70    4.90
   2   5   0   23.80    3.50
   3  -5   0  778.72   47.60
   3  -5   0  829.82   47.80
  -3  -5   0  730.43   45.70
   3  -5   0  757.12   45.30
   3  -5   0  821.12   46.60
  -3  -5   0  812.92   48.30
   3  -5   0  810.12   47.60
   3  -5   0  756.72   45.30
  -3  -5   0  743.83   45.70
   3  -5   0  821.92   47.00
   3  -5   0  809.12   46.50
  -3  -5   0  761.92   46.30
   3  -5   0  821.32   47.10
   3  -5   0  785.62   47.60
  -3  -5   0  734.03   46.20
  -3  -5   0  749.62   46.80
  -3  -5   0  767.32   47.00
  -3  -5   0  818.52   48.20
   3   5   0  774.02   47.00
   3   5   0  722.93   47.70
   3   5   0  709.63   45.80
   3   5   0  747.63   47.80
   3   5   0  760.42   46.90
  -3   5   0  794.12   47.30
  -3   5   0  782.82   47.50
  -3   5   0  818.82   47.60
  -3   5   0  788.02   47.00
   3   5   0  705.53   45.40
  -3   5   0  764.62   47.10
  -3   5   0  796.12   47.50
   3   5   0  790.12   46.40
  -3   5   0  759.72   46.80
  -3   5   0  801.22   46.60
   3   5   0  794.22   46.30
   3   5   0  758.22   46.80
  -3   5   0  805.32   46.70
   3   5   0  760.32   46.80
  -3   5   0  802.82   47.50
   3   5   0  716.53   45.40
   3   5   0  674.93   45.70
  -4  -5   0  137.59    9.00
   4  -5   0  148.59   10.80
  -4  -5   0  136.59   11.50
  -4  -5   0  124.89   12.60
   4  -5   0  150.38   12.10
  -4  -5   0  112.19   10.00
   4  -5   0  135.89   11.00
   4  -5   0  133.59   12.00
  -4  -5   0  126.89   12.80
   4  -5   0  154.78    9.30
   4  -5   0  141.29   10.60
   4  -5   0  145.09    9.30
  -4  -5   0  107.39   10.00
   4  -5   0  147.29   11.00
  -4  -5   0  131.19    8.90
  -4  -5   0  128.09    9.20
   4  -5   0  140.49   12.30
  -4  -5   0  143.39   11.60
  -4  -5   0  119.69    9.20
  -4   5   0  142.99   12.00
  -4   5   0  139.39   11.20
  -4   5   0  140.79   11.30
  -4   5   0  145.49   12.00
   4   5   0  145.19   10.20
   4   5   0  130.39   11.20
  -4   5   0  141.49   11.90
  -4   5   0  141.39   11.50
   4   5   0  131.89   12.30
  -4   5   0  164.38   11.20
   4   5   0  111.09   11.80
   4   5   0  127.39    9.30
   4   5   0  131.09    9.30
  -4   5   0  151.78   11.20
  -4   5   0  143.09   11.50
   4   5   0  115.49   11.10
   4   5   0  147.29   10.40
  -4   5   0  144.09   11.80
   4   5   0  137.29   11.40
   4   5   0  126.99   11.20
   5  -5   0    2.50    6.40
  -5  -5   0   19.60   10.50
   5  -5   0   20.90    7.80
   5  -5   0    3.10    7.70
   5  -5   0   13.10    6.50
  -5  -5   0    0.70    7.00
  -5  -5   0    7.60    7.40
   5  -5   0    4.20    4.30
   5  -5   0    5.90    4.80
  -5  -5   0    0.40    2.80
  -5  -5   0    5.60    2.90
   5  -5   0    0.30    6.30
   5  -5   0   20.20    6.50
  -5  -5   0    1.10    9.50
  -5  -5   0    1.20    3.40
   5  -5   0   13.90    6.50
  -5  -5   0    2.40    3.50
  -5   5   0    6.10    6.00
  -5   5   0   13.90    5.70
  -5   5   0    2.80    3.80
   5   5   0   14.20    6.20
   5   5   0    6.90    4.30
   5   5   0   13.70    4.60
  -5   5   0   15.10    6.30
   5   5   0   14.40    7.60
   5   5   0   14.60    4.60
  -5   5   0   16.30    6.20
  -5   5   0   13.10    5.50
  -5   5   0   10.40    5.80
  -5   5   0    5.00    5.00
   5   5   0    1.70    3.90
   5   5   0   -7.30    6.40
   5   5   0    4.40    2.70
   5   5   0    9.50    6.30
   5   5   0   21.20    7.60
   5   5   0    5.90    6.80
  -5   5   0   13.20    5.50
  -5   5   0   10.90    4.20
   5   5   0    7.70    2.80
  -6  -5   0  508.95   29.70
   6  -5   0  455.55   32.90
   6  -5   0  506.75   31.50
  -6  -5   0  458.15   32.00
  -6  -5   0  490.65   30.20
   6  -5   0  547.35   32.40
  -6  -5   0  505.95   29.70
   6  -5   0  563.24   30.60
   6  -5   0  505.05   31.70
  -6  -5   0  503.15   30.30
   6  -5   0  500.55   33.80
   6  -5   0  508.05   32.10
  -6  -5   0  507.85   32.60
   6  -5   0  500.05   32.00
   6  -5   0  514.75   30.40
   6  -5   0  502.55   31.40
  -6  -5   0  486.25   32.60
   6  -5   0  499.35   31.30
  -6  -5   0  446.96   31.90
   6  -5   0  494.85   32.00
   6   5   0  485.65   32.10
  -6   5   0  502.65   32.90
   6   5   0  441.66   31.70
   6   5   0  439.76   32.20
   6   5   0  473.25   32.10
  -6   5   0  486.85   31.70
  -6   5   0  488.55   32.30
  -6   5   0  494.45   32.20
  -6   5   0  539.35   33.10
  -6   5   0  494.55   32.00
  -6   5   0  471.25   31.80
   6   5   0  465.75   31.30
   6   5   0  478.35   31.80
  -6   5   0  511.75   31.10
   6   5   0  420.56   32.10
   6   5   0  466.55   31.80
  -6   5   0  515.75   32.70
   6   5   0  498.35   30.20
  -6   5   0  518.45   31.20
   6   5   0  494.25   30.10
   6   5   0  486.25   31.50
   6   5   0  440.96   31.60
   7  -5   0   20.40    5.90
  -7  -5   0   16.10    3.90
   7  -5   0   19.80    5.90
   7  -5   0   10.30    4.90
  -7  -5   0   11.40    6.10
   7  -5   0   14.20    5.30
   7  -5   0   16.90    4.70
   7  -5   0    4.30    4.80
   7  -5   0   23.70    7.80
  -7  -5   0   15.00    4.50
  -7  -5   0   17.90    6.40
   7  -5   0   22.20    5.00
  -7  -5   0   15.50    6.40
   7  -5   0   11.70    4.90
  -7  -5   0   16.70    6.30
   7  -5   0   19.60    5.30
   7  -5   0   16.40    7.40
  -7  -5   0   19.60    4.50
  -7  -5   0   19.00    3.90
   7  -5   0   17.90    5.70
  -7   5   0   13.80    5.60
  -7   5   0    8.80    6.10
   7   5   0   11.10    5.90
  -7   5   0   18.70    6.30
  -7   5   0   14.20    5.60
   7   5   0   10.00    6.10
   7   5   0   12.00    3.60
  -7   5   0   14.20    6.70
   7   5   0   15.00    3.60
   7   5   0   18.10    5.00
  -7   5   0   16.20    7.00
   7   5   0   20.80    6.60
  -7   5   0   20.50    4.60
   7   5   0   23.60    5.40
   7   5   0   22.70    6.40
  -7   5   0   20.60    4.60
   7   5   0   22.50    5.40
   7   5   0   10.60    4.50
   8  -5   0   91.49   10.00
   8  -5   0   89.09    8.40
   8  -5   0  102.49    9.60
  -8  -5   0   93.19    8.40
  -8  -5   0   90.89    7.70
   8  -5   0   97.19    8.80
   8  -5   0  117.49   12.30
  -8  -5   0   93.89    7.90
   8  -5   0   80.89    8.40
  -8  -5   0   92.89   10.20
   8  -5   0  107.69   12.10
  -8  -5   0   74.89    9.30
  -8  -5   0   95.39   10.40
  -8  -5   0   88.29    8.30
   8  -5   0   94.59    9.50
   8  -5   0   94.29    8.80
  -8  -5   0   77.09    9.30
   8  -5   0   87.19    9.80
   8  -5   0  100.69   10.20
   8  -5   0   98.99   10.20
   8   5   0   99.59    8.20
   8   5   0   85.89   11.50
  -8   5   0   87.09   10.60
   8   5   0  104.79    9.60
  -8   5   0   86.19   11.30
  -8   5   0   97.99   10.90
   8   5   0   75.69   11.20
  -8   5   0  103.69   10.40
   8   5   0   85.89    9.20
   8   5   0   99.89    8.20
   8   5   0   88.99   10.50
   8   5   0   97.09   10.60
   8   5   0   94.99    9.50
  -8   5   0   99.79    8.00
   8   5   0   92.99    9.50
  -8   5   0   88.39    7.90
   8   5   0   94.99    9.60
  -8   5   0   70.19    9.70
  -8   5   0   92.59    9.90
   8   5   0   81.89    9.50
  -9  -5   0  175.08   14.60
  -9  -5   0  187.68   13.10
  -9  -5   0  178.68   15.70
   9  -5   0  184.18   17.00
  -9  -5   0  175.88   14.50
   9  -5   0  192.48   17.10
  -9  -5   0  171.28   13.50
   9  -5   0  163.68   15.50
   9  -5   0  183.18   14.90
  -9  -5   0  198.48   16.00
  -9  -5   0  184.08   13.60
   9  -5   0  176.18   12.80
   9  -5   0  199.78   14.50
   9  -5   0  171.38   15.40
   9  -5   0  194.98   15.90
   9  -5   0  207.38   14.70
   9  -5   0  188.78   14.80
  -9  -5   0  184.48   13.00
   9  -5   0  170.68   12.80
   9  -5   0  176.88   15.80
  -9   5   0  160.08   15.10
   9   5   0  215.98   15.40
  -9   5   0  156.18   14.70
   9   5   0  161.98   15.90
   9   5   0  174.08   16.20
   9   5   0  221.58   15.20
   9   5   0  207.58   14.90
  -9   5   0  192.48   16.50
  -9   5   0  191.38   12.60
  -9   5   0  207.88   16.80
  -9   5   0  182.98   15.50
   9   5   0  177.78   14.60
   9   5   0  176.98   14.30
   9   5   0  160.48   15.60
   9   5   0  196.48   13.70
   9   5   0  180.08   13.50
  -9   5   0  186.38   12.70
   9   5   0  188.68   14.60
   9   5   0  188.58   16.20
  -9   5   0  177.78   15.40
  10  -5   0   94.49   13.90
  10  -5   0   98.99   11.30
  10  -5   0  100.19   10.70
 -10  -5   0   97.19    9.00
  10  -5   0  103.99   10.60
 -10  -5   0   88.39   12.00
  10  -5   0  108.19   12.00
  10  -5   0  122.59   11.60
  10  -5   0   99.29   10.80
  10  -5   0  100.29    7.60
 -10  -5   0   87.19   10.10
 -10  -5   0   89.69   10.00
 -10  -5   0  104.89   10.00
  10  -5   0  118.09   13.70
  10  -5   0  105.19   11.30
 -10  -5   0  114.89    9.10
 -10  -5   0   73.49   11.70
 -10  -5   0  109.59   10.10
  10  -5   0  137.39   12.60
  10  -5   0  101.99    7.60
  10   5   0   96.69   10.20
  10   5   0   96.79   12.50
  10   5   0  108.69   10.90
 -10   5   0  101.19   11.40
 -10   5   0   92.69    7.40
  10   5   0  103.99   10.30
 -10   5   0   98.39   12.00
 -10   5   0  109.59   11.90
 -10   5   0   90.49    7.40
  10   5   0   85.89   12.90
  10   5   0   95.89    9.90
 -10   5   0   78.39   11.10
  10   5   0   95.79   10.50
  10   5   0  104.89    9.40
  10   5   0   91.99   13.40
 -10   5   0  104.79   11.70
  10   5   0   83.39   12.30
  10   5   0  103.49    9.50
 -10   5   0   97.69   12.10
  10   5   0  115.89   10.20
 -11  -5   0   12.90    5.80
 -11  -5   0   10.80   12.10
 -11  -5   0    5.90    5.10
  11  -5   0   10.20    6.80
  11  -5   0   13.80    7.10
  11  -5   0    8.30    7.00
  11  -5   0    6.80    6.80
 -11  -5   0    7.70    5.20
 -11  -5   0   -1.50   11.30
  11  -5   0   18.80    7.70
  11  -5   0   20.50    9.90
  11  -5   0   12.70    9.70
 -11  -5   0   10.40    5.50
  11  -5   0   13.30    7.50
 -11   5   0   11.70    7.70
  11   5   0    5.00    6.50
  11   5   0   -2.20    7.50
  11   5   0    3.40    4.90
 -11   5   0    5.90    7.20
  11   5   0   10.90    5.20
  11   5   0   19.90    6.60
  11   5   0   40.10   11.10
  11   5   0    8.20    5.10
 -11   5   0   -0.20    7.00
 -11   5   0   15.80    7.30
  11   5   0    8.40    5.20
  11   5   0    3.70    6.10
  11   5   0    8.20    8.00
 -11   5   0    8.70    7.50
  11   5   0   12.60    6.20
 -11   5   0    8.60    6.90
  11   5   0    8.50    9.70
  12  -5   0    2.40    7.20
 -12  -5   0   -2.70    4.40
 -12  -5   0   -8.20    5.00
  12  -5   0   10.10    7.60
  12  -5   0   -2.80    6.60
  12  -5   0    1.30    7.10
 -12  -5   0    0.20    5.50
  12  -5   0   -3.80    6.70
  12  -5   0    5.20   10.00
 -12  -5   0    5.90    4.70
  12  -5   0    2.00    9.50
 -12  -5   0   -5.20    5.60
  12  -5   0   -8.80    6.70
 -12  -5   0    1.90    6.00
  12   5   0   -6.70    4.80
 -12   5   0    2.10    7.40
 -12   5   0   -4.80    8.00
  12   5   0   10.70    6.60
  12   5   0   -8.30    9.70
 -12   5   0    3.60    7.20
 -12   5   0   -9.70    6.10
  12   5   0   -0.70    7.70
  12   5   0    5.40   10.40
  12   5   0   -0.70    7.70
  12   5   0   -4.00    4.00
 -12   5   0   -3.80    7.00
  12   5   0   -4.10    5.40
  12   5   0   -1.00    4.50
 -12   5   0   -2.80    8.20
  12   5   0   -9.80    5.50
  12   5   0    3.30    5.30
  12   5   0    1.10    6.20
 -13  -5   0   15.00    5.10
  13  -5   0    7.60    8.00
 -13  -5   0   11.10    6.00
  13  -5   0   21.50   11.30
 -13  -5   0   14.30    5.00
  13  -5   0   11.10    8.60
 -13  -5   0    9.90    6.80
 -13  -5   0   16.20    7.20
  13  -5   0   -4.20    7.20
  13  -5   0   17.30    8.80
 -13  -5   0   16.80    6.00
  13  -5   0    0.10   10.40
 -13   5   0   25.40    8.80
  13   5   0   12.80    6.10
  13   5   0   14.70    9.50
  13   5   0    1.40    6.80
  13   5   0   11.10    4.60
 -13   5   0   24.40    9.40
  13   5   0   12.60    7.60
  13   5   0   25.20   11.80
  13   5   0   12.00    8.20
 -13   5   0   15.40    8.90
  13   5   0   20.20   10.40
  13   5   0   11.40    4.60
  13   5   0   19.80    9.10
  13   5   0    9.10   11.30
 -13   5   0    9.60    8.00
  13   5   0   12.20    5.90
 -14  -5   0   89.69   10.20
 -14  -5   0   87.69   11.50
  14  -5   0   87.49   12.70
  14  -5   0   95.79   14.20
  14  -5   0   64.59   12.80
  14  -5   0   90.69   13.20
  14  -5   0   93.79   16.70
 -14  -5   0   74.19   11.30
 -14  -5   0   76.79    7.80
 -14  -5   0   74.99   10.00
 -14  -5   0   77.59    8.00
  14  -5   0  109.29   17.00
  14   5   0   94.19   16.10
 -14   5   0   67.49   12.70
  14   5   0   74.49   14.00
  14   5   0   99.99   15.20
  14   5   0   93.99   10.40
 -14   5   0   76.39   13.00
  14   5   0   61.59   14.70
  14   5   0   89.99   12.70
  14   5   0   74.19    7.70
 -14   5   0  103.19   14.00
  14   5   0   82.59   12.20
 -14   5   0   84.39   13.30
  14   5   0  107.89   10.80
  14   5   0   77.49    7.60
 -15  -5   0   48.50    5.00
  15  -5   0   47.30   11.50
  15  -5   0   42.50   13.30
  15  -5   0   42.80   11.30
 -15  -5   0   49.99    4.90
 -15  -5   0   57.19    9.30
  15  -5   0   80.39   15.50
  15  -5   0   56.79   12.10
 -15  -5   0   42.20   10.00
 -15  -5   0   44.90    8.70
 -15  -5   0   51.49   10.20
  15  -5   0   59.09   11.90
 -15   5   0   52.99   11.60
  15   5   0   56.79   11.40
  15   5   0   37.00   14.00
  15   5   0   61.19    9.50
  15   5   0   64.39   11.30
  15   5   0   58.89   15.00
 -15   5   0   53.99   11.80
  15   5   0   51.19   12.70
  15   5   0   58.19    9.30
 -15   5   0   35.30   11.20
  15   5   0   54.29   12.90
 -15   5   0   62.69   12.40
 -16  -5   0   -2.30    6.60
  16  -5   0   10.80   10.10
  16  -5   0   -1.40   11.80
  16  -5   0   -4.10   12.10
 -16  -5   0   -7.20    8.10
  16  -5   0   10.30    9.90
  16  -5   0   10.20   10.20
  16  -5   0   -3.30    8.80
 -16  -5   0  -12.90    8.10
 -16  -5   0   -4.90    6.40
 -16   5   0   10.10    9.20
  16   5   0   10.40    8.90
 -16   5   0    5.10    9.10
  16   5   0    9.40   12.70
  16   5   0   16.70    6.90
  16   5   0    7.10    8.90
  16   5   0    3.00    9.90
 -16   5   0   17.40   10.80
  16   5   0    1.40    9.50
  16   5   0   20.80    7.10
 -16   5   0    9.90   10.60
  16   5   0    0.80   12.20
  17  -5   0    6.80   11.00
 -17  -5   0   14.30   10.20
  17  -5   0    4.90   12.10
  17  -5   0   18.00   13.30
 -17  -5   0    4.50    7.50
 -17  -5   0    6.40   10.20
  17  -5   0   10.20   11.50
 -17  -5   0    5.30    7.40
  17  -5   0   10.10   10.90
  17  -5   0   12.50   10.60
  17   5   0   21.40    7.90
  17   5   0   -2.90   10.50
 -17   5   0   -1.70   10.40
  17   5   0   17.10   12.50
  17   5   0   18.00    9.70
  17   5   0    0.70   11.40
 -17   5   0   30.10   12.10
  17   5   0   17.90    9.30
  17   5   0   32.00    8.30
 -17   5   0   28.50   11.70
  17   5   0    2.80   11.20
 -17   5   0   22.50   10.90
   0  -6   0  288.37   18.50
   0  -6   0  282.37   19.00
   0  -6   0  261.57   20.80
   0  -6   0  291.57   19.10
   0  -6   0  281.87   19.10
   0  -6   0  294.67   21.60
   0  -6   0  290.37   18.40
   0  -6   0  303.87   17.90
   0  -6   0  270.07   18.90
   0  -6   0  297.07   17.90
   0   6   0  289.47   20.80
   0   6   0  304.07   18.70
   0   6   0  282.37   19.10
   0   6   0  263.47   18.90
   0   6   0  300.57   18.50
   0   6   0  292.47   18.60
   0   6   0  293.97   21.00
   0   6   0  295.47   19.10
   0   6   0  274.07   19.10
   0   6   0  318.97   18.80
  -1  -6   0  787.42   47.00
  -1  -6   0  748.73   47.40
  -1  -6   0  715.43   47.20
  -1  -6   0  749.62   47.20
  -1  -6   0  790.62   47.60
  -1  -6   0  736.03   47.20
   1  -6   0  818.62   49.50
   1  -6   0  777.72   49.20
  -1  -6   0  740.83   47.40
   1  -6   0  749.62   46.10
  -1  -6   0  797.72   50.09
   1  -6   0  819.42   47.70
  -1  -6   0  714.33   47.20
   1  -6   0  747.03   46.10
   1  -6   0  812.02   48.00
   1  -6   0  800.62   47.60
  -1  -6   0  818.92   49.60
   1  -6   0  834.92   48.10
  -1  -6   0  801.02   47.60
   1  -6   0  753.72   46.90
   1  -6   0  771.62   47.00
  -1  -6   0  769.22   47.00
  -1   6   0  749.23   47.60
  -1   6   0  787.62   49.30
  -1   6   0  831.62   48.10
  -1   6   0  797.42   47.10
  -1   6   0  853.71   48.10
   1   6   0  781.12   46.80
  -1   6   0  812.22   49.30
  -1   6   0  818.92   47.50
   1   6   0  770.52   46.90
  -1   6   0  810.92   47.20
  -1   6   0  836.02   47.40
   1   6   0  785.82   49.20
   1   6   0  790.62   46.90
   1   6   0  787.82   49.40
   1   6   0  787.72   47.70
  -1   6   0  761.12   47.60
   1   6   0  834.72   47.20
   1   6   0  773.62   47.80
  -2  -6   0   61.89   10.30
   2  -6   0   88.09    7.20
   2  -6   0   81.79   10.20
   2  -6   0   70.79    5.70
  -2  -6   0   71.69    6.90
   2  -6   0   70.99    7.20
  -2  -6   0   76.99    7.00
   2  -6   0   91.69    8.60
  -2  -6   0   72.89    7.80
  -2  -6   0   89.09    7.00
   2  -6   0   84.79    8.50
  -2  -6   0   69.69    6.70
  -2  -6   0   82.49    6.90
  -2  -6   0   69.09    6.60
  -2  -6   0   78.89    6.70
   2  -6   0   79.89    7.40
   2  -6   0   74.79    7.10
   2  -6   0   76.39    5.80
  -2  -6   0   73.89    6.90
   2  -6   0   94.89   10.60
  -2  -6   0   81.89    8.00
  -2  -6   0   77.19   10.30
  -2   6   0   85.19    8.20
   2   6   0   77.09    6.40
   2   6   0   79.39    6.30
  -2   6   0   73.99    7.70
  -2   6   0   76.59    7.70
   2   6   0   81.89    7.80
   2   6   0   76.89    7.60
   2   6   0   85.59   10.40
   2   6   0   84.09    6.90
   2   6   0   71.69    7.70
  -2   6   0   73.69    9.90
  -2   6   0   94.19    7.50
  -2   6   0   84.39    9.90
   2   6   0   85.99    6.90
  -2   6   0   86.49    7.90
  -2   6   0   98.39    8.00
  -2   6   0   80.59    8.30
   2   6   0   76.89    7.70
   2   6   0   65.89    9.30
  -2   6   0   82.99    7.30
   3  -6   0  598.14   35.50
   3  -6   0  638.54   38.50
  -3  -6   0  576.04   36.20
   3  -6   0  577.14   37.20
  -3  -6   0  614.04   37.70
  -3  -6   0  559.24   36.20
   3  -6   0  586.24   37.20
   3  -6   0  642.64   38.40
  -3  -6   0  590.54   36.20
   3  -6   0  633.54   38.80
  -3  -6   0  627.44   37.90
  -3  -6   0  589.24   36.60
   3  -6   0  604.84   36.90
   3  -6   0  629.84   39.00
  -3  -6   0  620.04   39.40
  -3  -6   0  544.15   36.60
   3  -6   0  599.54   35.50
   3  -6   0  623.24   37.10
  -3  -6   0  571.94   36.20
  -3  -6   0  623.24   39.30
  -3   6   0  630.14   37.20
   3   6   0  556.14   38.80
   3   6   0  658.53   36.80
  -3   6   0  603.94   37.70
   3   6   0  542.45   37.10
  -3   6   0  639.94   37.10
   3   6   0  590.94   37.70
   3   6   0  533.65   37.00
  -3   6   0  594.14   38.30
   3   6   0  594.04   35.80
  -3   6   0  626.94   38.40
   3   6   0  562.74   35.80
  -3   6   0  640.54   38.50
   3   6   0  578.44   37.40
  -3   6   0  658.53   37.80
   3   6   0  650.53   36.90
  -3   6   0  618.64   38.60
  -3   6   0  596.34   37.50
  -3   6   0  585.74   37.80
   3   6   0  561.84   38.70
   4  -6   0   12.50    7.20
   4  -6   0   -4.50    2.30
  -4  -6   0   -0.60    2.70
  -4  -6   0   -3.90    3.50
   4  -6   0    4.10    7.40
   4  -6   0   -3.00    4.10
   4  -6   0    6.60    7.30
   4  -6   0   -2.40    5.10
  -4  -6   0   -4.40    2.60
  -4  -6   0   -1.10    3.70
  -4  -6   0   -6.90    8.10
   4  -6   0   -1.50    5.30
  -4  -6   0   -1.90    8.40
   4  -6   0   -0.10    4.10
   4  -6   0   -5.30    7.30
   4  -6   0    4.10    2.50
   4   6   0   14.10    8.00
   4   6   0   -6.70    5.60
   4   6   0    5.20    7.50
  -4   6   0    2.00    4.50
   4   6   0   -0.40    3.60
  -4   6   0   14.00    6.50
   4   6   0   -0.70    2.50
  -4   6   0    1.50    6.20
   4   6   0   -3.70    5.30
  -4   6   0    7.20    9.30
   4   6   0   -2.10    2.40
  -4   6   0    2.50    4.70
   4   6   0    6.50    4.10
  -4   6   0    1.80    4.40
   4   6   0    2.10    2.50
  -4   6   0    3.70    9.10
  -4   6   0    7.50    5.70
  -4   6   0   13.10    4.90
   4   6   0   -0.70    5.40
   4   6   0   -3.00    5.80
   4   6   0   -0.50    2.50
  -4   6   0    7.40    5.80
   5  -6   0  315.97   19.30
   5  -6   0  310.07   23.20
  -5  -6   0  322.27   19.50
  -5  -6   0  280.87   20.20
   5  -6   0  314.17   20.90
  -5  -6   0  267.37   20.20
  -5  -6   0  329.77   19.10
   5  -6   0  324.17   21.30
   5  -6   0  315.27   21.30
   5  -6   0  317.97   19.30
   5  -6   0  304.47   23.10
   5  -6   0  319.87   21.00
   5  -6   0  294.17   22.10
  -5  -6   0  318.57   19.50
  -5  -6   0  301.27   23.10
  -5  -6   0  319.97   19.10
  -5  -6   0  295.27   22.90
  -5  -6   0  319.07   22.00
  -5  -6   0  338.47   22.00
   5  -6   0  274.97   22.10
  -5   6   0  289.27   21.10
   5   6   0  329.77   22.10
   5   6   0  288.57   22.10
   5   6   0  276.67   21.30
  -5   6   0  320.57   22.40
   5   6   0  295.17   19.40
   5   6   0  316.37   21.70
  -5   6   0  308.67   22.30
  -5   6   0  313.57   21.70
  -5   6   0  313.67   21.80
   5   6   0  308.27   20.30
   5   6   0  299.37   21.80
   5   6   0  307.37   20.50
   5   6   0  302.07   19.40
   5   6   0  282.07   22.20
  -5   6   0  323.27   22.10
  -5   6   0  321.67   21.90
  -5   6   0  316.07   21.80
  -5   6   0  302.87   21.50
  -5   6   0  319.27   21.30
   6  -6   0  114.69   10.30
   6  -6   0  105.29   12.20
   6  -6   0  123.19    8.80
   6  -6   0  115.79   10.30
  -6  -6   0  115.69   13.10
   6  -6   0  106.89   11.50
  -6  -6   0  111.29   12.80
  -6  -6   0  116.19    8.70
  -6  -6   0  106.39    8.70
  -6  -6   0  107.39   11.00
   6  -6   0   97.39   11.50
  -6  -6   0   90.79   10.80
   6  -6   0  122.59   12.50
   6  -6   0  107.39    8.60
  -6  -6   0  115.59    8.20
   6  -6   0  104.19   10.20
   6  -6   0  125.19   10.60
  -6  -6   0  118.89    8.30
  -6   6   0  117.49   10.80
  -6   6   0  118.39   10.70
   6   6   0  109.39   11.00
   6   6   0  116.19   11.70
   6   6   0  113.49    8.50
   6   6   0  109.69   12.20
  -6   6   0   91.79   10.70
  -6   6   0   94.39   10.50
   6   6   0   97.29   12.10
   6   6   0  105.69   10.90
   6   6   0  119.19   10.20
  -6   6   0  121.19   10.80
   6   6   0   96.89   11.30
  -6   6   0  125.49   10.60
  -6   6   0  108.59   11.10
   6   6   0  124.99   10.20
  -6   6   0  117.09   11.00
   6   6   0  114.39    8.50
  -6   6   0   96.39   10.80
   6   6   0  121.19   10.20
  -6   6   0   95.49   10.70
   6   6   0  131.49   10.20
  -7  -6   0   47.30    5.80
  -7  -6   0   44.40    4.80
   7  -6   0   40.20    7.30
   7  -6   0   40.30    6.40
   7  -6   0   37.40    7.00
  -7  -6   0   43.40    5.60
  -7  -6   0   37.90    7.50
   7  -6   0   34.30    8.70
  -7  -6   0   45.70    7.80
   7  -6   0   48.10    7.60
   7  -6   0   38.30    7.30
  -7  -6   0   47.00    8.90
  -7  -6   0   41.50    4.90
   7  -6   0   50.79    5.60
   7  -6   0   52.99    6.00
   7  -6   0   43.60    6.40
   7  -6   0   51.29    9.40
   7  -6   0   41.00    7.20
  -7  -6   0   38.10    8.40
   7  -6   0   47.90    7.60
   7   6   0   40.00    6.50
   7   6   0   26.90    7.30
   7   6   0   45.50    8.10
   7   6   0   62.49    7.20
   7   6   0   45.30    7.10
   7   6   0   46.90    6.80
   7   6   0   38.70    8.50
  -7   6   0   47.50    6.70
   7   6   0   34.90    8.00
   7   6   0   33.90    8.10
  -7   6   0   46.20    8.60
  -7   6   0   47.10    7.10
  -7   6   0   41.10    7.60
  -7   6   0   46.00    6.70
   7   6   0   39.20    4.80
   7   6   0   37.80    8.00
  -7   6   0   34.10    7.70
  -7   6   0   46.40    8.10
  -7   6   0   52.79    8.20
  -7   6   0   46.90    8.60
  -7   6   0   42.50    6.70
   7   6   0   37.90    4.80
  -8  -6   0   11.20    4.40
   8  -6   0   18.30    5.30
   8  -6   0   24.60    8.10
   8  -6   0   15.90    5.20
  -8  -6   0   20.90    5.20
  -8  -6   0   14.90    6.00
   8  -6   0   23.30    6.00
   8  -6   0   15.80    5.80
   8  -6   0   18.50    6.10
   8  -6   0   14.20    5.40
   8  -6   0   15.60    4.80
   8  -6   0   15.90    4.80
  -8  -6   0   13.70    5.90
  -8  -6   0   13.20    4.90
   8  -6   0   17.10    5.80
   8  -6   0   17.50    7.80
   8  -6   0    9.80    5.50
  -8  -6   0   10.00    4.30
   8   6   0   18.60    6.50
   8   6   0   12.40    6.20
  -8   6   0   12.30    4.50
   8   6   0    5.40    7.20
  -8   6   0   11.90    6.30
   8   6   0    6.30    4.60
   8   6   0   12.00    5.10
   8   6   0   13.50    6.60
   8   6   0   18.40    3.90
  -8   6   0   26.80    6.30
  -8   6   0   17.10    4.80
  -8   6   0    8.50    5.70
  -8   6   0   17.30    7.10
   8   6   0   13.70    3.60
   8   6   0   25.50    5.50
   8   6   0   23.70    7.10
  -8   6   0   11.70    6.50
   8   6   0   17.40    5.70
  -8   6   0    9.70    6.50
   8   6   0    6.40    7.20
   9  -6   0   24.40    5.50
  -9  -6   0   28.50    5.50
   9  -6   0   18.30    8.80
   9  -6   0   23.10    6.30
   9  -6   0   36.00    7.60
  -9  -6   0   20.10    6.30
   9  -6   0   24.10    9.10
   9  -6   0   35.50    7.80
   9  -6   0   32.30    7.60
   9  -6   0   25.40    7.30
   9  -6   0   23.00    5.80
   9  -6   0   23.20    6.40
  -9  -6   0   21.60    6.50
   9  -6   0   30.70    6.00
  -9  -6   0   25.50    4.70
  -9  -6   0   26.50    5.60
   9  -6   0   30.60    5.80
  -9  -6   0   25.20    4.80
  -9   6   0   42.90    8.10
   9   6   0   33.50    6.80
   9   6   0   21.50    7.70
   9   6   0   26.70    5.00
  -9   6   0   27.00    5.10
  -9   6   0   26.30    5.00
   9   6   0   22.00    9.00
  -9   6   0   23.40    7.10
  -9   6   0   30.40    8.60
   9   6   0   22.40    7.50
  -9   6   0   28.70    7.70
   9   6   0   31.00    7.30
   9   6   0   42.00    7.20
  -9   6   0   24.60    7.60
   9   6   0   50.99   10.40
   9   6   0   25.80    7.00
   9   6   0   21.10    6.80
  -9   6   0   21.90    8.20
   9   6   0   29.20    5.00
   9   6   0   37.50    7.50
  10  -6   0  256.77   19.40
  10  -6   0  236.38   17.20
  10  -6   0  245.38   18.40
 -10  -6   0  225.98   15.70
 -10  -6   0  229.68   16.50
 -10  -6   0  214.38   16.40
  10  -6   0  246.28   17.30
 -10  -6   0  227.58   20.90
 -10  -6   0  227.08   21.00
  10  -6   0  230.88   18.00
  10  -6   0  245.58   16.20
  10  -6   0  214.48   20.70
  10  -6   0  261.87   19.70
 -10  -6   0  241.48   19.50
  10  -6   0  260.87   19.40
 -10  -6   0  236.08   15.60
  10  -6   0  221.48   20.50
  10  -6   0  229.28   19.20
  10  -6   0  232.38   16.00
 -10  -6   0  207.18   18.80
  10   6   0  181.78   18.10
  10   6   0  229.88   18.20
 -10   6   0  229.08   18.80
 -10   6   0  188.98   18.70
  10   6   0  208.28   17.40
  10   6   0  211.38   18.90
  10   6   0  220.58   16.20
  10   6   0  205.98   20.10
 -10   6   0  198.28   18.40
  10   6   0  182.68   19.70
  10   6   0  230.78   16.30
  10   6   0  264.37   18.50
 -10   6   0  243.78   15.90
  10   6   0  241.98   18.20
  10   6   0  221.08   17.40
 -10   6   0  241.08   15.80
  10   6   0  249.38   18.10
 -10   6   0  236.88   19.40
 -11  -6   0   17.80    6.30
  11  -6   0   26.00    7.60
 -11  -6   0   19.70    6.40
  11  -6   0   14.00    7.80
  11  -6   0   23.10   10.70
  11  -6   0   22.50    4.00
  11  -6   0   26.30   10.70
  11  -6   0   22.80    7.30
  11  -6   0   21.70    7.30
 -11  -6   0   17.70    5.30
  11  -6   0   15.40    7.80
  11  -6   0   18.60    4.00
 -11  -6   0   14.00   10.70
  11  -6   0   19.10    7.70
  11  -6   0   17.80    7.00
  11  -6   0   19.60    7.80
 -11  -6   0   12.40    7.90
 -11  -6   0   12.90    8.20
 -11  -6   0   21.50    5.40
 -11   6   0   17.80    7.90
  11   6   0   39.40    8.20
 -11   6   0   22.20    8.00
  11   6   0   20.80   11.30
 -11   6   0   14.70   12.20
  11   6   0   25.50    7.60
 -11   6   0   17.10    7.50
  11   6   0   19.80    6.60
 -11   6   0   16.10   12.50
 -11   6   0   17.10    3.80
  11   6   0   16.30    5.20
  11   6   0   18.70    7.00
  11   6   0   18.20    6.80
  11   6   0   21.00    9.00
  11   6   0   27.80   11.70
 -11   6   0   22.00    4.00
  11   6   0   28.60    5.70
  11   6   0   21.30    6.90
  11   6   0   20.60    8.90
 -11   6   0   18.50    8.10
  12  -6   0  112.99   12.10
  12  -6   0  116.99   15.90
  12  -6   0   94.49   11.90
  12  -6   0   85.39   13.30
 -12  -6   0  102.09    9.70
  12  -6   0   95.29   16.20
 -12  -6   0  104.29   10.70
 -12  -6   0  102.59   10.60
  12  -6   0   92.99   13.60
 -12  -6   0   94.69    9.80
  12   6   0   86.89   16.00
  12   6   0  100.39   16.20
 -12   6   0  100.59   13.40
  12   6   0   98.79   10.90
  12   6   0   93.09   10.60
  12   6   0  113.59   12.70
 -12   6   0  104.59   13.90
  12   6   0   87.89   13.90
  12   6   0  109.79   10.20
  12   6   0   90.99   12.00
  12   6   0   84.19   13.40
  12   6   0   97.99   10.10
 -12   6   0   97.99   13.60
 -12   6   0   83.59   12.20
 -13  -6   0  -11.90    5.70
  13  -6   0    3.80    8.00
 -13  -6   0    5.20    5.50
  13  -6   0    7.80    8.10
 -13  -6   0    1.80    5.30
  13  -6   0    0.90   10.80
  13  -6   0   -1.40   10.70
  13  -6   0   15.00    8.10
 -13  -6   0    4.90    5.30
 -13  -6   0    5.50    5.40
  13  -6   0   -1.70    7.40
 -13  -6   0   -4.50    6.10
  13   6   0    2.00    5.50
  13   6   0    2.00    5.40
  13   6   0    5.60   10.40
  13   6   0   -4.00    9.70
  13   6   0    1.00    8.40
  13   6   0    5.90    7.10
  13   6   0    4.40    5.10
  13   6   0    8.70    5.40
 -13   6   0   12.00    8.30
 -13   6   0    8.70    8.80
  13   6   0   12.00    7.30
 -13   6   0    4.80    7.90
  13   6   0   10.70    8.70
 -13   6   0   20.90    9.30
 -14  -6   0  103.99   10.30
  14  -6   0   84.09   14.00
 -14  -6   0   86.99   11.70
  14  -6   0  101.59   14.90
  14  -6   0   78.69   15.60
 -14  -6   0   87.49   11.60
 -14  -6   0   79.89    9.50
  14  -6   0   96.09   13.10
 -14  -6   0  105.69   10.10
 -14  -6   0   72.49    9.70
  14  -6   0   74.39   12.50
  14  -6   0   93.39   16.40
  14   6   0  103.29   13.40
 -14   6   0   62.29   12.80
  14   6   0  105.59   10.80
  14   6   0   93.49   14.70
 -14   6   0   92.29   13.90
  14   6   0  109.19   18.00
  14   6   0  128.39   14.30
  14   6   0   79.39   14.30
  14   6   0  108.79   11.00
  14   6   0   97.09    9.80
  14   6   0  113.19   18.20
  14   6   0   88.99    9.60
 -14   6   0   76.19   13.90
 -14   6   0   97.39   14.20
 -15  -6   0   59.49   10.90
  15  -6   0  106.49   16.90
 -15  -6   0   71.99    8.30
 -15  -6   0   57.99    9.60
 -15  -6   0   68.79   11.20
  15  -6   0   98.49   14.60
  15  -6   0   83.39   13.90
  15  -6   0   87.09   13.00
  15  -6   0   71.19   15.50
 -15  -6   0   55.19    9.20
 -15  -6   0   73.69    8.30
  15  -6   0   79.19   12.70
  15   6   0   55.49   13.50
  15   6   0   85.99   13.00
  15   6   0   60.59   15.90
  15   6   0  103.39   10.80
  15   6   0  101.39   10.70
  15   6   0   71.39   14.20
 -15   6   0   57.69   13.20
 -15   6   0   80.79   13.70
 -15   6   0   85.09   14.10
  15   6   0   74.49    8.00
  15   6   0   73.99   12.20
  15   6   0   87.79   17.10
 -15   6   0   66.79   12.60
  15   6   0   66.39    7.80
  16  -6   0   61.99   16.20
  16  -6   0   50.09   11.90
 -16  -6   0   53.99    9.30
 -16  -6   0   54.29    5.60
 -16  -6   0   60.09    9.40
  16  -6   0   39.70   12.50
 -16  -6   0   55.49    5.60
  16  -6   0   53.19   13.30
  16  -6   0   59.69   12.00
 -16  -6   0   26.50   10.00
 -16  -6   0   28.90   10.00
  16  -6   0   48.20   15.70
 -16   6   0   44.70   12.20
  16   6   0   44.00   13.50
  16   6   0   57.29   15.30
 -16   6   0   54.09   12.70
  16   6   0   56.99   11.60
  16   6   0   43.70   13.10
  16   6   0   51.19    9.20
  16   6   0   54.99   11.60
  16   6   0   63.59    9.70
 -16   6   0   53.89   12.50
 -16   6   0   35.10   11.60
  16   6   0   60.69   15.50
  17  -6   0   -9.20   12.40
  17  -6   0   -7.20   12.40
 -17  -6   0  -10.20    9.30
  17  -6   0   -5.00    9.50
 -17  -6   0   -3.50    7.10
  17  -6   0   -0.70    9.60
  17  -6   0   -4.50   12.60
 -17  -6   0  -15.40    6.80
  17  -6   0    2.10   13.60
 -17  -6   0  -17.10    9.00
 -17   6   0    7.00    9.30
  17   6   0    2.10    8.40
  17   6   0    6.70    6.70
  17   6   0  -10.90    9.90
  17   6   0   10.00   12.90
  17   6   0   16.90    7.50
  17   6   0   11.40   12.80
 -17   6   0   10.40    9.70
 -17   6   0  -26.20    8.50
 -17   6   0    7.50   11.20
  17   6   0    2.10   10.60
  17   6   0   -8.60    7.70
   0  -7   0   -0.50    3.80
   0  -7   0   -5.90    3.70
   0  -7   0   -1.70    3.10
   0  -7   0    4.10    5.10
   0  -7   0    1.10    3.10
   0  -7   0    4.50    4.30
   0  -7   0    1.40    3.80
   0  -7   0   -1.20    4.90
   0   7   0    7.80    8.10
   0   7   0    1.30    3.70
   0   7   0    5.60    4.40
   0   7   0   -3.70    3.90
   0   7   0   -0.90    3.70
   0   7   0   -3.00    3.90
   0   7   0    4.70    7.70
   0   7   0    0.90    3.80
   0   7   0    3.80    4.00
   0   7   0    3.40    4.20
   1  -7   0  107.59   15.30
  -1  -7   0  120.19   10.00
  -1  -7   0  129.39   10.50
  -1  -7   0  124.19   10.90
   1  -7   0  132.89   10.20
  -1  -7   0  131.19    9.90
   1  -7   0  126.19   10.70
   1  -7   0  146.29   11.70
  -1  -7   0  134.89   10.50
  -1  -7   0  141.29   11.20
   1  -7   0  134.09    9.00
  -1  -7   0  130.09   10.60
  -1  -7   0  132.09   14.90
  -1  -7   0  135.69   10.60
   1  -7   0  121.79   15.30
   1  -7   0  134.09   10.30
   1  -7   0  122.49   11.40
  -1  -7   0  132.79    9.90
  -1  -7   0  118.89    9.90
  -1  -7   0  138.29   14.80
   1  -7   0  130.89   11.10
   1  -7   0  136.89    9.00
  -1   7   0  136.19   13.90
  -1   7   0  137.99   10.90
   1   7   0  137.19   10.20
  -1   7   0  130.29   10.80
   1   7   0  132.29   14.30
  -1   7   0  139.39   13.80
   1   7   0  151.78   10.40
   1   7   0  125.69   10.00
  -1   7   0  113.89   10.60
   1   7   0  115.19   10.60
   1   7   0  132.39   10.80
  -1   7   0  131.49   10.50
  -1   7   0  129.39   11.60
   1   7   0  135.39   10.10
  -1   7   0  150.58   10.60
  -1   7   0  125.49   10.80
   1   7   0  134.09   14.40
  -1   7   0  121.49   11.40
  -2  -7   0  131.09   10.20
  -2  -7   0  123.49   10.10
   2  -7   0  129.19    8.50
  -2  -7   0  108.99    9.50
   2  -7   0  110.79   14.00
  -2  -7   0  123.79   10.00
  -2  -7   0  128.09   15.10
   2  -7   0  110.99    8.40
  -2  -7   0  119.69   10.10
  -2  -7   0  125.99   15.30
   2  -7   0  151.98   12.20
  -2  -7   0  132.19   10.10
  -2  -7   0  123.39    9.70
   2  -7   0  129.59   11.90
   2  -7   0  128.89   10.70
   2  -7   0  112.39   14.30
  -2  -7   0  113.59   11.00
   2  -7   0  133.69   10.20
   2  -7   0  127.89   10.20
  -2  -7   0  135.19   10.20
  -2  -7   0  121.99   11.00
   2  -7   0  124.09   10.60
  -2   7   0  120.89   10.80
   2   7   0  115.69    9.60
  -2   7   0  141.09   11.30
   2   7   0  107.39   10.50
   2   7   0  126.69   12.50
  -2   7   0  157.48   15.10
  -2   7   0  139.59   11.70
  -2   7   0  111.49   10.80
  -2   7   0  140.79   10.70
  -2   7   0  119.49   10.70
   2   7   0  145.09   10.10
   2   7   0  134.59    9.90
  -2   7   0  125.69   10.30
  -2   7   0  134.89   11.70
  -2   7   0  138.99   13.80
   2   7   0  130.99   12.50
   2   7   0  112.79   10.50
   2   7   0  133.29    9.80
   3  -7   0   65.99    9.50
  -3  -7   0   52.19    6.00
  -3  -7   0   52.19    8.00
   3  -7   0   64.69   11.30
   3  -7   0   47.60    4.40
  -3  -7   0   60.79   11.60
   3  -7   0   73.09    9.60
  -3  -7   0   45.30    5.40
  -3  -7   0   70.89   12.30
  -3  -7   0   49.90    6.40
   3  -7   0   54.59    4.50
  -3  -7   0   43.50    5.90
  -3  -7   0   58.09    6.80
   3  -7   0   53.69   11.10
   3  -7   0   63.69    7.10
  -3  -7   0   40.60    5.40
   3  -7   0   59.49    7.30
  -3  -7   0   66.79    8.60
   3   7   0   59.79    5.50
  -3   7   0   53.29    7.30
   3   7   0   47.90    5.30
   3   7   0   55.29    7.90
  -3   7   0   63.69    8.10
  -3   7   0   61.99    7.30
   3   7   0   52.89    7.10
   3   7   0   50.99    7.10
   3   7   0   57.89    6.30
   3   7   0   62.89   11.20
  -3   7   0   70.09   10.20
   3   7   0   60.39    6.50
  -3   7   0   66.29   11.80
   3   7   0   53.39   11.10
  -3   7   0   68.89   12.90
  -3   7   0   61.79   10.20
  -3   7   0   59.09    7.30
   3   7   0   66.59    8.30
  -4  -7   0  541.25   33.90
  -4  -7   0  532.95   34.60
   4  -7   0  522.75   36.50
   4  -7   0  587.74   33.10
  -4  -7   0  552.54   35.70
   4  -7   0  545.95   36.80
   4  -7   0  570.54   37.10
   4  -7   0  560.54   36.80
   4  -7   0  543.95   35.40
  -4  -7   0  540.55   34.70
  -4  -7   0  528.75   37.50
   4  -7   0  581.34   33.10
   4  -7   0  567.64   35.40
   4  -7   0  604.44   35.10
  -4  -7   0  526.35   33.90
  -4  -7   0  550.14   37.50
  -4  -7   0  554.64   33.80
   4  -7   0  588.44   35.10
  -4  -7   0  544.15   35.60
  -4  -7   0  548.15   33.70
  -4   7   0  569.34   35.30
   4   7   0  571.64   33.50
   4   7   0  556.54   34.50
   4   7   0  615.14   34.60
  -4   7   0  593.94   35.70
  -4   7   0  538.35   35.70
  -4   7   0  624.14   36.80
   4   7   0  568.34   35.60
   4   7   0  511.75   36.80
   4   7   0  557.44   35.50
   4   7   0  536.85   35.40
  -4   7   0  561.74   36.60
   4   7   0  547.45   33.40
   4   7   0  508.35   35.20
  -4   7   0  506.85   34.90
  -4   7   0  584.54   36.10
  -4   7   0  577.64   36.50
  -4   7   0  562.34   36.40
   4   7   0  480.15   36.40
  -4   7   0  557.84   35.70
   5  -7   0    1.90    6.70
   5  -7   0    4.20    2.60
  -5  -7   0    1.90    7.80
  -5  -7   0   -4.50    7.70
   5  -7   0   -4.50    4.10
  -5  -7   0    1.80    5.80
  -5  -7   0   -0.60    2.70
   5  -7   0    1.70    6.60
  -5  -7   0    2.50    2.50
   5  -7   0    2.20    6.80
   5  -7   0    0.00    4.20
  -5  -7   0    0.60    5.70
  -5  -7   0    4.60    5.50
   5  -7   0    3.60    2.50
  -5  -7   0    1.20    2.50
   5  -7   0    3.70    6.90
  -5  -7   0   -2.90    2.60
   5  -7   0   -0.70    4.10
  -5  -7   0    3.90    5.40
   5  -7   0   -1.70    4.00
  -5   7   0   -0.40    4.60
  -5   7   0   -1.00    4.40
   5   7   0    0.00    5.80
   5   7   0    6.50    7.20
   5   7   0    6.00    2.70
  -5   7   0   11.20    6.50
   5   7   0    3.50    2.50
  -5   7   0    5.90    5.00
   5   7   0    1.20    7.00
  -5   7   0    3.70    4.90
   5   7   0    4.70    2.70
  -5   7   0    6.80    5.80
  -5   7   0    5.70    4.70
   5   7   0    2.00    3.90
  -5   7   0    3.20    6.10
   5   7   0    3.80    2.60
  -5   7   0   -4.30    3.90
   5   7   0    0.70    5.20
  -5   7   0    5.00    5.70
   5   7   0   -4.40    5.70
   5   7   0    3.70    5.00
   5   7   0    8.80    4.10
  -6  -7   0  449.16   31.70
  -6  -7   0  408.26   29.40
   6  -7   0  473.05   30.70
  -6  -7   0  445.46   30.50
   6  -7   0  472.95   30.10
  -6  -7   0  490.15   28.40
   6  -7   0  505.95   32.40
  -6  -7   0  392.36   29.20
   6  -7   0  438.76   30.80
  -6  -7   0  465.55   27.90
   6  -7   0  437.06   30.30
   6  -7   0  490.15   28.30
   6  -7   0  456.55   30.80
  -6  -7   0  444.66   31.70
  -6  -7   0  467.65   30.80
   6  -7   0  451.05   29.80
  -6  -7   0  481.25   28.00
   6  -7   0  500.45   28.30
   6  -7   0  522.95   32.50
  -6  -7   0  453.15   28.30
   6   7   0  482.75   30.10
   6   7   0  439.16   30.50
   6   7   0  455.35   30.10
   6   7   0  480.85   29.80
  -6   7   0  468.35   30.50
   6   7   0  422.16   31.60
  -6   7   0  421.96   31.30
  -6   7   0  532.55   30.80
  -6   7   0  440.76   30.70
   6   7   0  417.96   31.20
  -6   7   0  489.15   31.80
   6   7   0  455.85   30.70
   6   7   0  447.46   31.30
  -6   7   0  485.85   31.40
   6   7   0  431.56   31.70
   6   7   0  492.55   29.70
  -6   7   0  466.35   31.40
  -6   7   0  466.35   30.50
  -6   7   0  471.65   30.50
  -6   7   0  436.56   31.10
   6   7   0  451.25   28.40
   6   7   0  446.16   28.40
   7  -7   0  978.60   56.09
   7  -7   0  967.10   57.99
  -7  -7   0  952.60   55.39
  -7  -7   0  906.91   58.49
   7  -7   0  907.01   57.69
  -7  -7   0  983.20   55.99
   7  -7   0  969.60   58.69
  -7  -7   0  884.61   58.29
   7  -7   0  892.21   60.09
   7  -7   0  992.20   56.09
   7  -7   0  946.01   58.49
  -7  -7   0  990.80   55.99
  -7  -7   0  970.80   59.19
   7  -7   0  975.60   58.49
   7  -7   0  961.00   57.69
   7  -7   0  866.61   59.99
   7  -7   0  885.91   58.19
  -7  -7   0  931.01   59.09
  -7  -7   0  944.81   55.49
   7  -7   0  960.00   58.29
  -7   7   0  912.61   59.09
   7   7   0 1043.30   58.19
  -7   7   0  933.41   58.39
  -7   7   0  955.70   59.59
   7   7   0  971.20   57.49
  -7   7   0  914.91   58.59
   7   7   0  913.71   58.29
   7   7   0  889.51   58.19
   7   7   0 1082.69   58.49
   7   7   0  925.71   56.09
   7   7   0  914.11   58.69
  -7   7   0  969.30   59.49
   7   7   0  912.81   58.69
   7   7   0  982.00   57.39
  -7   7   0  912.51   58.39
   7   7   0  937.31   56.09
  -7   7   0  884.21   57.99
  -7   7   0  955.00   57.69
   7   7   0  782.02   58.09
  -7   7   0  925.51   57.59
   7   7   0  827.82   58.19
  -7   7   0  955.70   59.39
   8  -7   0  194.18   16.00
   8  -7   0  190.08   16.00
   8  -7   0  197.08   15.40
   8  -7   0  217.08   18.00
  -8  -7   0  158.08   15.80
  -8  -7   0  179.48   12.70
  -8  -7   0  197.38   16.50
  -8  -7   0  198.38   13.50
   8  -7   0  197.18   15.90
   8  -7   0  204.08   13.80
  -8  -7   0  194.88   13.50
  -8  -7   0  191.58   16.50
  -8  -7   0  145.19   15.40
   8  -7   0  198.38   15.40
   8  -7   0  196.08   15.40
   8  -7   0  206.88   13.80
   8  -7   0  198.18   16.00
  -8  -7   0  190.78   12.70
   8  -7   0  194.58   15.20
  -8   7   0  198.18   15.80
   8   7   0  195.98   16.30
   8   7   0  179.48   16.00
   8   7   0  163.18   16.70
  -8   7   0  171.88   16.30
   8   7   0  219.98   15.80
  -8   7   0  187.68   14.90
   8   7   0  200.38   15.80
  -8   7   0  220.58   15.10
  -8   7   0  160.28   16.00
  -8   7   0  175.78   15.50
   8   7   0  192.08   14.80
  -8   7   0  213.68   16.40
   8   7   0  185.98   14.60
   8   7   0  169.08   16.00
   8   7   0  171.88   16.20
   8   7   0  184.18   13.20
   8   7   0  198.98   13.40
   8   7   0  205.38   17.40
  -8   7   0  171.98   15.10
  -9  -7   0    9.30    4.10
   9  -7   0    8.20    6.70
  -9  -7   0    6.80    7.20
   9  -7   0   24.10    7.00
   9  -7   0   14.80    5.90
   9  -7   0   19.30    5.30
   9  -7   0   26.60    6.50
  -9  -7   0    8.90    7.00
   9  -7   0   14.80    5.70
  -9  -7   0    3.10    6.60
   9  -7   0   11.30    6.60
   9  -7   0    9.10    8.70
   9  -7   0    9.20    4.80
   9  -7   0   14.90    5.90
   9  -7   0   -0.20    8.30
  -9  -7   0   15.00    4.70
   9  -7   0   17.70    6.60
  -9  -7   0   14.80    4.10
  -9  -7   0   14.60    4.60
  -9  -7   0    2.50    6.60
   9   7   0   12.80    7.10
   9   7   0   14.70    3.90
  -9   7   0   11.50    5.20
   9   7   0   19.50    6.50
   9   7   0   19.10    7.40
  -9   7   0   11.00    6.50
   9   7   0   13.60    7.00
  -9   7   0   21.10    7.50
  -9   7   0   15.20    6.60
   9   7   0   15.60    7.10
   9   7   0   12.20    3.80
   9   7   0   17.00    7.60
   9   7   0   14.30    6.00
  -9   7   0   12.00    7.30
  -9   7   0   19.60    5.40
  -9   7   0   16.10    7.80
   9   7   0    5.20    5.10
   9   7   0   22.20    8.00
   9   7   0   14.10    5.70
  -9   7   0    5.10    6.80
  10  -7   0  320.17   25.50
  10  -7   0  331.67   25.70
 -10  -7   0  309.37   23.90
  10  -7   0  341.77   22.00
 -10  -7   0  303.27   20.20
  10  -7   0  337.47   25.50
  10  -7   0  319.17   29.00
 -10  -7   0  314.27   21.10
  10  -7   0  299.37   23.70
 -10  -7   0  358.06   24.50
  10  -7   0  317.97   21.80
  10  -7   0  324.57   21.70
  10  -7   0  340.77   26.00
 -10  -7   0  313.67   20.30
  10  -7   0  344.97   29.50
  10  -7   0  296.77   23.60
 -10  -7   0  308.17   25.10
  10  -7   0  324.17   21.80
 -10  -7   0  259.47   24.60
 -10  -7   0  306.97   21.00
  10   7   0  323.27   21.00
  10   7   0  348.67   24.10
  10   7   0  273.17   24.10
  10   7   0  345.07   23.80
  10   7   0  247.58   24.60
 -10   7   0  323.07   21.40
 -10   7   0  328.87   24.00
 -10   7   0  322.27   24.20
  10   7   0  311.57   22.50
  10   7   0  317.67   22.70
  10   7   0  288.27   24.20
 -10   7   0  279.97   24.60
  10   7   0  318.67   23.60
  10   7   0  271.97   25.00
  10   7   0  308.47   23.00
 -10   7   0  261.57   23.60
  10   7   0  313.67   21.00
 -10   7   0  326.17   21.40
 -10   7   0  328.47   24.20
 -10   7   0  297.77   24.90
  11  -7   0  228.88   22.20
 -11  -7   0  162.18   12.90
 -11  -7   0  190.58   14.30
  11  -7   0  169.78   18.30
 -11  -7   0  156.48   15.90
 -11  -7   0  189.68   16.30
  11  -7   0  204.98   13.80
  11  -7   0  186.58   19.00
  11  -7   0  191.08   17.00
 -11  -7   0  174.38   12.90
 -11  -7   0  158.88   19.00
  11  -7   0  187.08   13.70
  11  -7   0  200.88   28.40
  11  -7   0  194.58   17.10
  11  -7   0  207.98   28.80
 -11  -7   0  140.69   19.70
 -11  -7   0  184.78   14.20
  11  -7   0  162.08   21.10
 -11   7   0  164.98   17.50
  11   7   0  167.18   15.60
 -11   7   0  183.28   17.10
  11   7   0  154.18   19.70
 -11   7   0  137.19   17.20
  11   7   0  153.98   18.50
  11   7   0  154.28   19.60
 -11   7   0  185.78   13.40
 -11   7   0  180.88   13.20
  11   7   0  201.98   15.80
 -11   7   0  161.78   17.30
  11   7   0  178.18   17.30
  11   7   0  163.08   15.30
  11   7   0  174.98   19.20
 -11   7   0  172.28   17.10
  11   7   0  164.88   15.00
  11   7   0  180.28   13.50
  11   7   0  171.28   13.40
  11   7   0  214.48   18.40
 -11   7   0  142.89   17.30
 -12  -7   0  370.86   25.50
  12  -7   0  333.27   26.40
  12  -7   0  349.17   22.20
 -12  -7   0  363.86   25.60
 -12  -7   0  361.96   23.60
  12  -7   0  339.87   26.50
 -12  -7   0  308.07   22.30
  12  -7   0  364.56   24.60
  12  -7   0  347.17   28.50
 -12  -7   0  330.77   23.40
 -12  -7   0  339.07   22.40
  12  -7   0  378.46   24.60
  12  -7   0  356.46   22.10
  12  -7   0  340.87   28.50
 -12   7   0  344.87   22.00
  12   7   0  335.27   25.80
 -12   7   0  366.36   27.10
 -12   7   0  344.77   26.60
 -12   7   0  326.77   26.90
 -12   7   0  356.26   22.10
  12   7   0  345.47   28.60
  12   7   0  332.77   25.50
  12   7   0  322.67   27.20
  12   7   0  292.17   26.60
  12   7   0  325.87   28.40
  12   7   0  325.37   24.80
 -12   7   0  315.07   26.60
  12   7   0  342.17   25.10
  12   7   0  344.57   25.00
  12   7   0  358.76   25.40
 -13  -7   0   30.10    7.50
  13  -7   0   31.20   10.30
 -13  -7   0   24.20    7.30
  13  -7   0   36.60    8.60
 -13  -7   0   42.80    8.40
  13  -7   0   31.30   12.40
 -13  -7   0   19.30    7.10
 -13  -7   0   14.40    5.90
 -13  -7   0   25.20    6.10
  13  -7   0   21.00   11.80
  13  -7   0   29.40    8.20
  13  -7   0   32.40    9.60
 -13   7   0   31.40    9.80
 -13   7   0   39.40   10.70
  13   7   0   32.80    6.60
 -13   7   0   39.10   11.20
  13   7   0   13.00    9.70
  13   7   0   25.30   15.00
  13   7   0   23.30    7.40
  13   7   0   25.40    8.00
  13   7   0   18.00    7.10
  13   7   0   30.50    6.40
 -13   7   0   22.90    9.10
  13   7   0   39.00   10.90
  13   7   0   27.10    8.30
  13   7   0   38.90   16.00
  14  -7   0   -8.80    6.60
 -14  -7   0   11.00    6.50
 -14  -7   0    2.20    6.20
  14  -7   0    0.10   11.30
  14  -7   0   -6.40    7.00
  14  -7   0   -4.30    6.90
 -14  -7   0   -6.70    5.00
 -14  -7   0   -4.00    5.00
 -14  -7   0    0.60    6.40
  14  -7   0   -3.00   11.30
  14  -7   0    1.80    7.80
 -14  -7   0    0.40    6.30
  14   7   0   -5.20    7.20
  14   7   0    5.20    5.30
  14   7   0   -0.20   11.40
  14   7   0   -4.50    8.40
  14   7   0    0.50    5.60
 -14   7   0   -5.50    8.20
  14   7   0    8.30   12.40
  14   7   0    8.70    6.20
  14   7   0    5.60    5.50
  14   7   0    0.20    8.40
  14   7   0   -4.00    7.20
 -14   7   0    2.10    8.10
 -14   7   0  -10.00    9.90
 -14   7   0   -3.10   10.10
 -15  -7   0   17.30    6.80
 -15  -7   0   33.90   10.60
  15  -7   0   12.70    8.50
  15  -7   0   14.50    8.70
 -15  -7   0    7.90    7.90
  15  -7   0   33.30   11.00
 -15  -7   0   10.60    6.40
  15  -7   0   23.70   10.30
 -15  -7   0   37.50   10.80
 -15  -7   0   11.80    8.00
  15  -7   0   34.20   13.30
  15  -7   0   18.30   12.50
  15   7   0   15.70   12.50
  15   7   0   29.50    9.10
 -15   7   0   11.80    9.90
 -15   7   0   20.70    9.90
  15   7   0   24.20    8.00
 -15   7   0   14.90   10.20
  15   7   0   21.60   10.70
  15   7   0   25.20    6.70
  15   7   0   22.90   13.10
  15   7   0   27.60    9.40
  15   7   0   41.80    7.60
  15   7   0   22.70    8.60
  15   7   0   17.20   10.60
 -15   7   0   21.40   10.40
  16  -7   0   22.40   13.30
  16  -7   0   11.90    8.90
  16  -7   0    6.00   13.00
 -16  -7   0    3.60    6.70
 -16  -7   0   -9.00    7.90
  16  -7   0   -1.20    8.20
  16  -7   0   12.90   10.40
 -16  -7   0   -2.10    8.30
 -16  -7   0    1.10    6.80
  16  -7   0    2.30    9.50
 -16  -7   0   25.10    6.20
  16   7   0    1.80    8.30
  16   7   0  -14.70   12.10
 -16   7   0   28.30   14.00
  16   7   0    9.30    6.20
  16   7   0   -1.10   12.60
  16   7   0    2.80    4.90
 -16   7   0    3.40   11.60
 -16   7   0   17.70   10.00
  16   7   0    9.80    5.20
  16   7   0   10.80    9.20
 -16   7   0  -13.60    8.10
  16   7   0   14.10    6.00
  17  -7   0   -3.70   13.70
  17  -7   0    8.80   11.80
  17  -7   0   -3.40   13.50
  17  -7   0    3.50   11.40
  17  -7   0    6.60   10.50
  17  -7   0    1.80   10.30
 -17  -7   0  -19.50    8.10
 -17  -7   0  -23.70    8.10
 -17   7   0    7.40   10.10
  17   7   0   -2.50   13.40
 -17   7   0   -6.00    9.40
 -17   7   0  -11.50    8.60
  17   7   0    3.30   10.90
  17   7   0  -13.20   10.10
 -17   7   0   23.70   11.30
  17   7   0    9.00    8.70
  17   7   0   -9.30   13.10
  17   7   0   29.10    6.80
  17   7   0   -4.80    7.60
   0  -8   0   39.40   11.30
   0  -8   0   37.60    5.60
   0  -8   0   24.90    6.90
   0  -8   0   20.50    5.00
   0  -8   0   17.30    4.10
   0  -8   0   22.10    6.00
   0  -8   0   17.30    4.20
   0  -8   0   26.50    6.40
   0  -8   0   20.80   10.20
   0  -8   0   10.40    6.30
   0   8   0   28.10    5.70
   0   8   0   26.30    5.90
   0   8   0   25.50    5.70
   0   8   0   26.10    6.20
   0   8   0   33.40    5.90
   0   8   0   28.00    5.60
   0   8   0   23.00    9.50
   0   8   0   33.00    5.80
   0   8   0   21.80    9.80
   0   8   0   22.10    6.10
   1  -8   0   69.89   13.00
  -1  -8   0   82.19    8.10
   1  -8   0   68.09    7.30
  -1  -8   0   72.69    8.20
  -1  -8   0   73.69    7.90
  -1  -8   0   66.19    6.90
  -1  -8   0   77.29    8.10
   1  -8   0   80.39   10.40
   1  -8   0   62.89    6.00
   1  -8   0   70.69    7.50
   1  -8   0   58.19    9.70
   1  -8   0   59.79   12.30
  -1  -8   0   77.99    7.50
  -1  -8   0   80.79    8.20
   1  -8   0   73.39    6.10
  -1  -8   0   56.19    8.10
  -1  -8   0   66.79   13.30
  -1  -8   0   80.09   13.90
  -1  -8   0   77.29    7.70
  -1  -8   0   75.29    7.00
   1  -8   0   72.79    8.70
   1  -8   0   74.89    8.90
   1   8   0   82.49    7.40
  -1   8   0   70.99    7.80
   1   8   0   86.09    7.90
  -1   8   0   76.19    7.80
   1   8   0   77.89   12.00
   1   8   0   76.99    7.90
   1   8   0   66.99   11.50
   1   8   0   66.29    8.00
   1   8   0   73.09    8.10
  -1   8   0   73.89    8.00
  -1   8   0   83.19    9.00
  -1   8   0   76.19    7.80
  -1   8   0   82.19    8.10
   1   8   0   76.69    7.20
  -1   8   0   73.69    8.90
  -1   8   0   77.39   11.30
  -1   8   0   70.09   10.60
  -1   8   0   70.39    8.10
  -2  -8   0    1.10    4.10
  -2  -8   0    1.30    4.20
  -2  -8   0   -5.00    4.70
   2  -8   0   -0.40    2.40
  -2  -8   0    1.00    4.30
   2  -8   0    2.30    2.40
   2  -8   0    2.50    4.20
  -2  -8   0   -4.30    4.70
  -2  -8   0   -0.10    3.50
   2  -8   0    4.00    6.40
   2  -8   0   -3.60    4.10
  -2  -8   0   -4.30    9.10
   2  -8   0  -10.60    8.40
   2  -8   0  -12.90    8.20
  -2  -8   0   -0.10    3.70
  -2  -8   0    3.90    4.40
  -2  -8   0    4.30    4.40
  -2  -8   0    2.10    9.00
   2  -8   0    2.70    4.30
  -2  -8   0   -1.90    4.00
   2  -8   0   -5.10    6.10
   2  -8   0    3.60    4.30
  -2   8   0    8.80    8.20
   2   8   0   -9.60    4.10
   2   8   0    0.70    3.40
  -2   8   0   -0.10    4.30
  -2   8   0   -0.80    4.20
   2   8   0    0.90    4.70
   2   8   0    3.50    8.10
   2   8   0   -8.70    7.80
  -2   8   0   -6.20    4.60
  -2   8   0    3.30    4.40
   2   8   0   -4.30    4.20
   2   8   0    0.00    3.70
   2   8   0   -3.60    4.40
  -2   8   0   -0.50    7.70
   2   8   0   -4.80    3.10
  -2   8   0    1.60    4.80
   2   8   0    3.90    4.00
  -2   8   0   -4.50    4.30
   3  -8   0   27.20    3.40
  -3  -8   0   35.40    7.10
   3  -8   0   30.10    5.70
  -3  -8   0   20.20    4.50
   3  -8   0   22.40    9.80
   3  -8   0   43.20    8.30
   3  -8   0   30.40    9.90
   3  -8   0   29.30    5.90
  -3  -8   0   29.70    5.10
  -3  -8   0   38.40   10.20
   3  -8   0   33.00    6.00
  -3  -8   0   25.30    5.20
  -3  -8   0   36.40    5.70
  -3  -8   0   20.20    4.90
  -3  -8   0   31.70    9.80
  -3  -8   0   32.40    4.80
   3  -8   0   33.00    5.90
  -3  -8   0   28.10    6.80
   3  -8   0   29.10    3.30
   3  -8   0   27.60    7.70
  -3   8   0   40.90    7.60
   3   8   0   30.30    9.30
   3   8   0   35.60    7.10
  -3   8   0   34.60    6.60
  -3   8   0   39.80    7.60
   3   8   0   28.40    6.10
  -3   8   0   37.50    6.30
   3   8   0   35.20    9.30
  -3   8   0   34.40    8.90
   3   8   0   41.00    5.70
   3   8   0   30.40    5.60
   3   8   0   38.20    4.90
   3   8   0   34.70    7.10
   3   8   0   20.30    5.70
  -3   8   0   22.30    6.40
   3   8   0   36.90    4.70
  -3   8   0   30.10    6.40
  -3   8   0   30.40    6.80
  -3   8   0   40.30    8.80
  -3   8   0   31.40    6.00
   4  -8   0  116.49   14.40
   4  -8   0  117.19   10.60
  -4  -8   0  106.69    9.00
   4  -8   0  110.39   10.50
   4  -8   0  117.19    8.20
  -4  -8   0  120.49   10.10
  -4  -8   0  110.59    9.10
   4  -8   0  131.49   11.00
   4  -8   0  142.79   10.80
  -4  -8   0  118.99    9.90
   4  -8   0  123.19    8.30
  -4  -8   0  109.49    9.40
  -4  -8   0  121.69   11.50
  -4  -8   0  111.89   14.30
  -4  -8   0  118.29    9.60
   4  -8   0  122.39   12.50
   4  -8   0  112.89   12.30
  -4  -8   0  114.99   11.50
   4  -8   0  131.49   14.70
  -4  -8   0  128.59   14.70
   4   8   0  129.09   11.30
  -4   8   0  140.19   11.50
  -4   8   0  126.39   11.50
  -4   8   0  121.69   12.10
  -4   8   0  121.79   12.60
  -4   8   0  136.59   11.60
   4   8   0  127.39    9.00
  -4   8   0  121.39   11.00
   4   8   0  117.99   13.30
   4   8   0  130.99   10.10
   4   8   0  131.19    8.90
   4   8   0  105.39   10.90
   4   8   0  129.99   10.00
  -4   8   0  131.69   11.20
   4   8   0  130.39   11.30
  -4   8   0  130.69   11.60
  -4   8   0  138.89   12.70
  -4   8   0  135.59   12.40
   4   8   0  127.19   11.30
   4   8   0  112.39   12.70
  -5  -8   0  107.49    8.20
   5  -8   0  112.19   11.80
   5  -8   0  117.79    7.60
   5  -8   0  122.19   10.00
   5  -8   0   96.29    9.80
  -5  -8   0  100.49   13.90
  -5  -8   0   89.69   10.40
  -5  -8   0   97.89    8.10
   5  -8   0   99.89   11.40
  -5  -8   0  118.29   10.90
   5  -8   0   98.09    9.70
   5  -8   0  111.79    7.50
  -5  -8   0  106.29   13.50
   5  -8   0  106.39   11.60
   5  -8   0  107.79   10.10
  -5  -8   0   94.49    9.00
  -5  -8   0   90.19    8.20
  -5  -8   0   96.89    9.10
   5  -8   0   92.39   11.60
  -5  -8   0   93.39    8.30
  -5   8   0  116.19   10.80
  -5   8   0  136.09   12.10
   5   8   0   89.69   10.50
   5   8   0   93.69    7.60
   5   8   0  114.29   10.90
   5   8   0  108.89    9.30
   5   8   0   99.49   12.30
  -5   8   0  117.99   11.90
  -5   8   0  117.59   11.10
  -5   8   0  102.49    9.70
   5   8   0   93.89   10.60
  -5   8   0  118.59   11.10
  -5   8   0   98.49   10.60
   5   8   0   99.79    7.70
  -5   8   0  122.69   11.80
   5   8   0   91.39   11.90
   5   8   0  113.79    9.50
  -5   8   0  115.49   12.00
   5   8   0  100.29   10.00
  -5   8   0   94.09    9.80
  -6  -8   0    6.00    7.80
  -6  -8   0   27.20    9.20
  -6  -8   0   30.00    3.90
   6  -8   0   28.00    6.10
  -6  -8   0   23.90    7.20
   6  -8   0   32.90    4.10
  -6  -8   0   18.60    5.30
   6  -8   0   25.10    6.40
   6  -8   0   28.60    4.00
   6  -8   0   31.00    8.20
   6  -8   0   34.60    6.70
  -6  -8   0   23.80    5.60
   6  -8   0   32.70    7.80
  -6  -8   0   25.80    4.20
  -6  -8   0   28.40    4.20
  -6  -8   0   19.70    6.90
   6  -8   0   26.30    7.30
   6  -8   0   33.20    8.30
   6  -8   0   41.00    6.50
  -6  -8   0   29.60    3.80
   6   8   0   25.90    4.10
   6   8   0   20.90    7.40
  -6   8   0   32.10    8.00
   6   8   0   27.60    4.20
   6   8   0   22.20    7.90
   6   8   0   26.50    6.60
  -6   8   0   20.50    7.10
  -6   8   0   28.10    6.90
  -6   8   0   27.40    7.50
  -6   8   0   20.50    6.20
   6   8   0   23.90    6.40
  -6   8   0   16.90    6.10
  -6   8   0   37.20    8.00
   6   8   0   26.30    8.30
   6   8   0   24.40    7.60
  -6   8   0   31.00    7.10
  -6   8   0   51.39    9.10
   6   8   0   34.50    5.80
  -6   8   0   36.30    7.70
   6   8   0   31.50    5.60
   7  -8   0  114.09   12.30
   7  -8   0  113.69   13.30
  -7  -8   0  126.19    9.20
  -7  -8   0  118.89    8.50
   7  -8   0  116.29   10.70
  -7  -8   0  112.99   12.00
  -7  -8   0  108.59   12.10
   7  -8   0  123.19   11.60
   7  -8   0  117.69    8.90
  -7  -8   0  110.29   13.10
   7  -8   0  111.39   12.40
   7  -8   0  129.49   11.10
   7  -8   0  122.19    8.90
  -7  -8   0  122.29    9.20
   7  -8   0  122.79   11.70
  -7  -8   0  106.29   12.90
   7  -8   0  112.49   13.30
  -7  -8   0  126.69    8.50
   7   8   0  113.89   11.80
   7   8   0  106.59    8.80
   7   8   0  102.39    9.90
  -7   8   0  146.39   12.10
  -7   8   0  119.89   12.60
   7   8   0  114.49   12.50
  -7   8   0  106.09   11.20
   7   8   0  134.19   11.30
   7   8   0  110.49   12.70
   7   8   0  115.49   10.80
   7   8   0  108.29   12.60
  -7   8   0  127.09   12.20
  -7   8   0  102.99   17.10
  -7   8   0  111.69   12.50
  -7   8   0  121.99   18.10
  -7   8   0  105.99   11.90
  -7   8   0  123.29   12.50
   7   8   0  114.29   10.20
   7   8   0  100.49   13.10
  -7   8   0  127.69   12.40
   7   8   0  103.69    8.70
   7   8   0  111.89   11.80
   8  -8   0   23.90    5.80
   8  -8   0   15.70    8.20
  -8  -8   0   20.60    8.20
   8  -8   0   22.90    6.90
   8  -8   0   18.20    6.60
  -8  -8   0   17.20    3.90
   8  -8   0   21.40    7.10
  -8  -8   0   21.00    4.80
   8  -8   0   12.50    4.90
  -8  -8   0    8.50    6.80
   8  -8   0   17.20    4.40
   8  -8   0   11.60    6.10
   8  -8   0   29.70    8.10
  -8  -8   0   19.90    7.40
  -8  -8   0    8.90    7.60
  -8  -8   0   19.30    4.00
   8  -8   0   21.30    4.50
   8  -8   0   17.00    8.20
   8  -8   0   27.20    7.70
  -8  -8   0   24.20    4.80
   8   8   0   15.50    7.90
   8   8   0    4.90    7.80
   8   8   0   11.50    6.80
   8   8   0   14.20    5.40
   8   8   0    9.50    7.40
  -8   8   0   12.50    6.20
   8   8   0   26.40    6.90
  -8   8   0   22.20    8.40
  -8   8   0   14.20    7.00
  -8   8   0   11.40    7.10
  -8   8   0   20.50    6.80
  -8   8   0    5.80    6.20
  -8   8   0   20.90    6.80
   8   8   0   17.40    3.80
  -8   8   0   16.70    7.60
   8   8   0   24.10    5.70
   8   8   0   26.80    4.20
  -8   8   0   15.50    7.00
   8   8   0   25.00    6.60
  -8   8   0   10.40    6.10
   8   8   0   23.10    7.40
   8   8   0   22.20    8.40
   9  -8   0  101.69   11.30
   9  -8   0   86.39    8.70
   9  -8   0  104.99   11.40
   9  -8   0   91.79   11.30
  -9  -8   0   99.29   13.30
   9  -8   0  102.29   12.10
  -9  -8   0   85.39   12.20
   9  -8   0   95.19   13.70
   9  -8   0  100.79   11.30
   9  -8   0   95.49   11.30
  -9  -8   0   78.89    7.80
  -9  -8   0  101.39   13.70
  -9  -8   0   95.89    7.90
   9  -8   0  105.99   12.30
   9  -8   0   94.19    8.80
  -9  -8   0   96.69    8.70
   9  -8   0   93.99   13.60
  -9  -8   0  102.89   13.00
   9  -8   0   93.89   11.10
  -9  -8   0   94.19    8.70
  -9   8   0  108.49   14.00
   9   8   0  102.79   10.60
   9   8   0   95.59   14.20
   9   8   0  106.19   10.90
  -9   8   0   91.39   10.60
   9   8   0   60.29   12.90
  -9   8   0   92.69   12.70
  -9   8   0   84.19   11.70
   9   8   0   91.29   12.40
   9   8   0   88.69   12.50
   9   8   0   97.59   12.80
   9   8   0  101.99    8.40
   9   8   0  103.19   10.80
   9   8   0  100.19    8.40
  -9   8   0  115.29   12.70
   9   8   0   97.19   10.60
  -9   8   0   91.89   10.30
   9   8   0   80.59   12.00
  -9   8   0   96.49   13.10
  -9   8   0  105.39   14.10
 -10  -8   0   71.29   12.20
 -10  -8   0   98.69    9.20
  10  -8   0   91.09   10.90
 -10  -8   0  114.69   13.10
  10  -8   0  116.19   12.40
  10  -8   0   84.79   11.30
 -10  -8   0   88.29    8.00
  10  -8   0   93.99   12.70
  10  -8   0   96.99   13.00
  10  -8   0  102.49   11.00
  10  -8   0   96.39    9.60
 -10  -8   0  101.79    9.20
  10  -8   0   91.29   15.00
  10  -8   0   95.19    9.60
 -10  -8   0   67.39   12.10
  10  -8   0  104.99   13.20
 -10  -8   0   91.29    8.00
 -10  -8   0   97.49   13.70
  10  -8   0  111.59   15.80
  10  -8   0  106.69   11.30
 -10   8   0   94.29   10.40
 -10   8   0   87.79   13.20
 -10   8   0   91.59   13.40
  10   8   0   97.29   10.50
  10   8   0   90.89   15.20
  10   8   0  101.19   15.30
  10   8   0  105.89   12.40
  10   8   0   90.39    8.40
 -10   8   0   75.19   13.20
  10   8   0   88.89   13.00
  10   8   0   83.19    8.30
  10   8   0  102.19   12.10
  10   8   0   79.19   12.00
  10   8   0   76.99   12.50
  10   8   0   86.49   12.50
 -10   8   0   96.89   12.50
  10   8   0   92.89   11.40
 -10   8   0   97.59   10.20
 -10   8   0   89.09   12.30
 -10   8   0   78.89   13.30
  11  -8   0    9.10    6.00
  11  -8   0   15.20    8.20
  11  -8   0   15.40    8.20
  11  -8   0   12.40   11.30
  11  -8   0   19.90    6.30
  11  -8   0   14.60    8.30
 -11  -8   0   12.20    5.50
 -11  -8   0   20.70    4.90
  11  -8   0   14.50    6.20
  11  -8   0   17.30    8.40
  11  -8   0    8.40   10.90
 -11  -8   0   19.10    5.80
 -11  -8   0   19.40    8.90
 -11  -8   0   28.70    9.20
 -11  -8   0   18.90    4.80
  11  -8   0   24.60    6.60
  11   8   0    9.00    8.50
  11   8   0   11.30    7.70
  11   8   0   33.70    8.60
  11   8   0   16.20   11.20
  11   8   0   16.90    7.00
  11   8   0   16.70    7.60
  11   8   0   17.80    4.80
 -11   8   0    9.80    7.50
  11   8   0   19.20    4.80
  11   8   0   13.40    8.50
  11   8   0    3.80    7.50
  11   8   0   32.00   11.80
 -11   8   0   18.70    5.70
 -11   8   0   27.40    8.70
 -11   8   0   31.00   10.00
 -11   8   0   19.10    9.40
  11   8   0   14.90    7.00
 -11   8   0    9.00    5.40
  12  -8   0   29.60    9.70
 -12  -8   0   31.00    8.90
  12  -8   0   38.80    7.80
  12  -8   0   39.30    6.20
  12  -8   0   28.20    5.90
 -12  -8   0   29.40    8.80
 -12  -8   0   31.20    6.70
 -12  -8   0   22.60    5.40
  12  -8   0   38.90   12.30
 -12  -8   0   16.40    5.40
  12  -8   0   32.30   11.90
 -12  -8   0   30.90    6.80
  12  -8   0   31.70    7.40
  12  -8   0   35.90    9.90
  12   8   0   36.60    9.20
  12   8   0   30.60   11.80
 -12   8   0   32.90   10.70
  12   8   0   36.50    6.20
 -12   8   0   25.40    6.00
 -12   8   0   20.80    9.00
 -12   8   0   27.90    9.00
  12   8   0   19.60    8.40
  12   8   0   29.00   10.30
  12   8   0   20.50    8.20
  12   8   0   20.90   11.30
  12   8   0   30.30   10.30
  12   8   0   31.60    8.50
  12   8   0   29.20    5.80
 -12   8   0   27.90    5.90
  12   8   0   24.60    8.50
  12   8   0   16.20    8.10
 -12   8   0   28.50   10.00
  13  -8   0    6.20    6.70
  13  -8   0    0.80    8.00
  13  -8   0    4.30    8.20
  13  -8   0   -0.30   11.10
  13  -8   0    2.70    3.40
 -13  -8   0    7.80    7.30
 -13  -8   0   -3.80    4.70
  13  -8   0    3.80    3.40
 -13  -8   0   -6.90    4.50
  13  -8   0   -2.90   10.80
  13  -8   0   -4.30    6.50
 -13  -8   0   -1.80    6.60
  13   8   0   -7.90    6.50
 -13   8   0   -3.00    3.60
  13   8   0   -3.50   11.40
 -13   8   0  -11.10    7.80
  13   8   0   16.20   12.80
  13   8   0    9.20    7.30
 -13   8   0    1.20    8.50
  13   8   0    5.80    6.80
 -13   8   0   -1.40    7.90
 -13   8   0   -9.60    7.40
  13   8   0   -7.90    6.50
  13   8   0    9.20    9.20
 -13   8   0    0.40    3.80
  13   8   0    0.40    4.60
  13   8   0    1.40    4.50
  13   8   0   -5.20    8.20
  14  -8   0   69.59   15.70
 -14  -8   0   58.59    9.30
 -14  -8   0   70.59   10.80
 -14  -8   0   56.09    9.20
  14  -8   0   49.30    9.70
  14  -8   0   79.09   16.30
  14  -8   0   72.09   12.90
 -14  -8   0   52.89    7.70
  14  -8   0   58.69   12.40
  14  -8   0   52.79   10.00
 -14  -8   0   84.79   11.50
 -14  -8   0   44.30    7.30
  14   8   0   52.19   15.20
  14   8   0   57.49    8.20
 -14   8   0   59.69   13.10
  14   8   0   57.29    8.40
  14   8   0   66.39   11.50
 -14   8   0   70.69   12.60
  14   8   0   94.19   16.90
 -14   8   0   71.69   13.40
 -14   8   0   74.39   11.60
  14   8   0   52.09    9.80
  14   8   0   58.09   10.40
  14   8   0   75.19   11.50
  14   8   0   60.69   13.70
  14   8   0   66.19   14.20
  15  -8   0   19.50    8.40
  15  -8   0   22.00   10.40
  15  -8   0   36.10   11.00
 -15  -8   0   21.80    7.90
  15  -8   0   22.00   13.30
 -15  -8   0   46.60    8.90
 -15  -8   0   36.30    8.50
 -15  -8   0   10.10    5.90
  15  -8   0   17.60   12.80
 -15  -8   0   22.10    8.10
  15  -8   0   22.40    8.40
 -15  -8   0   13.30    6.20
 -15   8   0   34.30   11.50
  15   8   0   35.30    9.70
  15   8   0   14.40    7.30
 -15   8   0    7.60    9.20
 -15   8   0   24.50    9.90
  15   8   0   26.70    8.20
  15   8   0   15.10   10.90
  15   8   0   20.90   13.70
  15   8   0   41.90    6.90
  15   8   0   20.30   13.00
  15   8   0    9.20   10.60
 -15   8   0   17.40   10.00
  15   8   0   24.60    8.80
  15   8   0   35.30    6.70
 -16  -8   0   -9.70    7.40
  16  -8   0   -1.20    9.60
  16  -8   0   -7.20   14.10
 -16  -8   0   -3.30    6.00
  16  -8   0    0.80    8.60
  16  -8   0    2.20    9.60
 -16  -8   0  -11.80    5.60
  16  -8   0   -0.70   15.30
  16  -8   0   13.40    9.00
 -16  -8   0   -8.80    7.60
  16   8   0   -1.30    6.10
  16   8   0   17.60    5.70
 -16   8   0    1.60    9.50
 -16   8   0   -4.70    8.70
  16   8   0    3.90    5.00
  16   8   0   -0.90    5.90
 -16   8   0   -3.60    9.00
  16   8   0   -0.20    8.20
  16   8   0   13.60   14.20
  16   8   0   -7.60   10.10
  16   8   0    1.60   10.60
 -16   8   0   18.30   10.60
  16   8   0   14.00    8.80
  16   8   0   30.60   14.80
   0  -9   0    0.50    3.30
   0  -9   0   -0.70    3.20
   0  -9   0    1.80    4.60
   0  -9   0    4.80    9.30
   0  -9   0    0.30    4.80
   0  -9   0    5.30    4.00
   0  -9   0    0.20    3.70
   0  -9   0    6.20    9.70
   0  -9   0    4.20    5.40
   0  -9   0   -0.60    4.50
   0   9   0   -1.80    4.20
   0   9   0    0.20    4.40
   0   9   0   -3.20    4.10
   0   9   0    7.20    7.20
   0   9   0   14.60    8.00
   0   9   0    0.90    4.30
   0   9   0    5.50    4.10
   0   9   0    0.50    4.40
   0   9   0   -0.20    3.90
   0   9   0   -4.70    3.90
   1  -9   0  262.57   18.70
   1  -9   0  251.17   19.20
   1  -9   0  273.67   18.20
  -1  -9   0  250.27   17.90
  -1  -9   0  279.67   18.70
  -1  -9   0  255.57   18.00
  -1  -9   0  272.07   18.60
  -1  -9   0  262.07   23.30
   1  -9   0  257.27   22.10
  -1  -9   0  272.67   18.80
   1  -9   0  269.77   16.70
  -1  -9   0  286.47   23.50
   1  -9   0  263.87   18.30
  -1  -9   0  264.77   17.40
   1  -9   0  272.27   22.70
   1  -9   0  254.67   16.60
  -1  -9   0  269.17   18.80
   1  -9   0  283.37   19.40
  -1  -9   0  269.57   18.80
  -1  -9   0  274.47   17.40
  -1  -9   0  257.47   18.70
   1  -9   0  264.47   18.80
   1   9   0  274.27   18.90
  -1   9   0  256.37   18.70
   1   9   0  259.47   18.10
  -1   9   0  261.07   21.40
  -1   9   0  295.17   18.90
  -1   9   0  278.87   19.10
  -1   9   0  252.57   21.90
   1   9   0  273.87   19.00
   1   9   0  235.68   20.90
   1   9   0  257.87   17.90
   1   9   0  259.47   21.60
  -1   9   0  262.57   22.20
   1   9   0  231.88   17.60
   1   9   0  259.87   17.80
  -1   9   0  250.77   21.00
  -1   9   0  268.57   18.70
  -1   9   0  262.27   18.10
  -1   9   0  249.48   18.10
   1   9   0  241.38   17.60
   1   9   0  269.47   17.80
  -2  -9   0  316.97   22.20
  -2  -9   0  314.97   21.50
   2  -9   0  334.17   23.10
  -2  -9   0  312.67   25.10
  -2  -9   0  286.47   21.20
  -2  -9   0  300.87   21.30
   2  -9   0  325.97   19.70
   2  -9   0  326.97   21.70
  -2  -9   0  301.77   21.30
   2  -9   0  347.67   23.20
   2  -9   0  319.07   19.70
   2  -9   0  375.56   22.50
  -2  -9   0  314.47   20.90
  -2  -9   0  319.97   20.90
   2  -9   0  314.17   25.00
   2  -9   0  370.76   22.60
  -2  -9   0  337.97   22.50
  -2  -9   0  280.87   24.50
  -2  -9   0  291.07   21.10
  -2  -9   0  295.97   21.30
   2  -9   0  362.46   21.80
   2  -9   0  316.47   25.00
   2   9   0  334.37   21.30
  -2   9   0  341.27   22.30
   2   9   0  347.77   21.80
   2   9   0  335.07   21.20
  -2   9   0  335.77   22.60
   2   9   0  317.87   20.90
   2   9   0  287.07   24.00
  -2   9   0  312.07   22.60
   2   9   0  302.97   22.20
  -2   9   0  323.87   22.60
  -2   9   0  335.67   24.60
  -2   9   0  340.57   21.90
  -2   9   0  349.67   21.80
   2   9   0  262.17   23.80
  -2   9   0  349.47   25.00
   2   9   0  348.37   21.80
   2   9   0  307.77   22.20
  -2   9   0  313.57   22.70
  -2   9   0  327.07   22.10
   2   9   0  294.17   20.80
   3  -9   0  774.62   46.20
   3  -9   0  708.23   43.50
  -3  -9   0  743.23   46.50
  -3  -9   0  709.73   45.00
   3  -9   0  788.62   46.30
   3  -9   0  752.62   45.50
   3  -9   0  776.82   48.60
   3  -9   0  684.73   43.50
  -3  -9   0  786.92   49.30
  -3  -9   0  707.13   45.00
  -3  -9   0  718.93   45.30
   3  -9   0  736.63   47.00
   3  -9   0  751.22   47.20
  -3  -9   0  700.73   45.10
  -3  -9   0  752.72   48.80
  -3  -9   0  727.03   46.30
  -3  -9   0  735.03   45.10
   3  -9   0  754.92   45.60
   3  -9   0  760.62   48.70
  -3  -9   0  746.43   45.10
   3   9   0  729.23   44.60
  -3   9   0  680.13   46.80
  -3   9   0  725.73   46.30
  -3   9   0  753.62   46.80
   3   9   0  721.93   46.30
   3   9   0  717.33   46.30
   3   9   0  728.93   48.20
  -3   9   0  742.03   48.00
  -3   9   0  724.63   46.10
   3   9   0  772.12   46.00
   3   9   0  750.02   44.50
  -3   9   0  749.73   45.80
   3   9   0  748.63   45.30
  -3   9   0  754.42   46.70
   3   9   0  731.53   45.80
  -3   9   0  794.22   48.10
  -3   9   0  750.32   46.00
   3   9   0  771.02   45.30
  -3   9   0  722.83   47.10
   3   9   0  676.73   48.10
  -4  -9   0   32.30    5.70
  -4  -9   0   16.60    4.50
  -4  -9   0   17.70    4.90
   4  -9   0   30.50    6.10
   4  -9   0   27.80    3.20
   4  -9   0   24.00    3.10
   4  -9   0   21.70    5.60
   4  -9   0    6.30    8.00
  -4  -9   0   24.40    9.50
   4  -9   0   24.80    7.80
  -4  -9   0   26.00    9.20
   4  -9   0   24.50    8.90
  -4  -9   0   26.40    7.10
   4  -9   0   14.60    7.50
  -4  -9   0   22.40    6.80
   4  -9   0   30.80    6.00
  -4  -9   0   18.40    4.60
   4  -9   0   27.50    5.70
  -4  -9   0   23.30    4.30
  -4  -9   0   21.60    4.20
  -4   9   0   29.40    6.80
   4   9   0   14.00    6.60
  -4   9   0   38.80    7.90
   4   9   0   23.90    6.10
   4   9   0   23.90    5.90
   4   9   0   19.60    6.80
   4   9   0   24.60    5.30
  -4   9   0   25.40    6.90
   4   9   0   16.60    8.60
  -4   9   0   21.00    6.60
  -4   9   0   37.60    8.70
   4   9   0   18.80    8.70
  -4   9   0   25.70    5.90
   4   9   0   26.40    5.60
  -4   9   0   20.10    7.00
   4   9   0   32.60    4.40
   4   9   0   21.00    4.00
  -4   9   0   27.30    6.80
  -4   9   0   28.10    8.00
  -4   9   0   29.90    6.40
   5  -9   0   35.80    6.20
   5  -9   0   23.30    5.90
   5  -9   0   26.00    8.80
   5  -9   0   28.00    8.30
  -5  -9   0   24.90    4.50
  -5  -9   0   30.20    5.80
   5  -9   0   29.20    8.30
  -5  -9   0   26.50    5.70
   5  -9   0   24.70    3.30
  -5  -9   0   19.50    6.50
  -5  -9   0   26.80    4.30
  -5  -9   0   22.80    6.60
   5  -9   0   21.20    5.80
  -5  -9   0   41.20   10.30
   5  -9   0   28.00    6.10
  -5  -9   0   22.70    4.10
   5  -9   0   33.10    9.00
  -5  -9   0   36.60   10.00
   5  -9   0   27.20    3.40
  -5  -9   0   21.60    4.40
   5   9   0   15.80    4.80
  -5   9   0   24.50    6.80
  -5   9   0   29.10    6.40
  -5   9   0   37.20    6.90
   5   9   0   23.20    6.50
   5   9   0   27.10    4.60
  -5   9   0   34.80    8.20
   5   9   0   27.50    7.30
  -5   9   0   14.00    6.20
  -5   9   0   25.60    7.70
  -5   9   0   28.80    6.90
   5   9   0   24.70    8.70
   5   9   0   29.10    7.30
  -5   9   0   28.20    6.90
  -5   9   0   29.60    7.80
  -5   9   0   40.30    8.50
   5   9   0   26.70    5.50
   5   9   0   24.00    8.60
   5   9   0   32.50    4.40
   5   9   0   25.40    6.60
   6  -9   0   10.30    8.00
   6  -9   0    9.50    7.00
  -6  -9   0   17.60    8.90
  -6  -9   0   13.30    5.10
  -6  -9   0   26.70    9.00
  -6  -9   0   13.50    3.50
   6  -9   0   22.60    8.00
   6  -9   0   12.30    7.90
  -6  -9   0   14.90    3.10
  -6  -9   0   12.60    3.50
  -6  -9   0   16.20    3.20
   6  -9   0   15.70    5.70
  -6  -9   0   10.00    6.90
   6  -9   0   10.70    5.10
   6  -9   0   12.60    3.00
   6  -9   0   14.70    5.50
   6  -9   0   16.60    5.40
  -6  -9   0   11.20    5.00
  -6  -9   0   11.90    3.70
  -6  -9   0   11.00    3.80
   6  -9   0   12.10    2.90
  -6  -9   0    8.90    6.90
   6   9   0    7.70    4.60
  -6   9   0   16.40    6.00
   6   9   0    9.20    8.00
   6   9   0    9.70    8.00
  -6   9   0   10.70    6.50
  -6   9   0   16.70    6.00
   6   9   0   15.60    5.00
  -6   9   0   15.00    7.10
  -6   9   0   14.80    7.30
  -6   9   0   15.30    6.80
  -6   9   0    9.70    6.10
   6   9   0   12.40    7.60
  -6   9   0   12.90    7.00
   6   9   0   11.40    6.30
  -6   9   0   21.60    7.70
   6   9   0    9.80    7.50
  -6   9   0   17.60    6.40
   6   9   0   16.90    6.50
  -7  -9   0  244.38   20.10
   7  -9   0  200.18   18.10
   7  -9   0  220.18   17.30
  -7  -9   0  184.18   15.90
  -7  -9   0  218.78   14.10
  -7  -9   0  225.08   14.00
   7  -9   0  207.78   16.50
   7  -9   0  238.78   14.30
  -7  -9   0  205.38   14.50
   7  -9   0  216.08   14.20
   7  -9   0  232.88   19.60
  -7  -9   0  189.58   17.60
  -7  -9   0  161.78   16.90
   7  -9   0  196.38   16.50
  -7  -9   0  221.28   14.60
   7  -9   0  232.08   17.40
  -7  -9   0  207.58   16.30
   7  -9   0  226.98   18.60
  -7  -9   0  217.28   19.50
   7  -9   0  227.18   19.40
   7   9   0  195.98   18.60
   7   9   0  206.58   17.60
   7   9   0  240.38   17.10
  -7   9   0  227.08   18.60
  -7   9   0  227.08   18.00
  -7   9   0  180.48   17.30
  -7   9   0  239.58   18.60
   7   9   0  200.88   17.40
  -7   9   0  206.88   17.90
  -7   9   0  228.98   17.30
   7   9   0  247.28   17.40
  -7   9   0  209.28   17.40
  -7   9   0  213.18   17.60
   7   9   0  182.18   17.80
   7   9   0  212.78   14.60
   7   9   0  190.18   17.80
  -7   9   0  248.68   19.30
   7   9   0  222.48   16.50
   7   9   0  193.48   18.80
   7   9   0  206.58   14.50
   7   9   0  225.08   16.40
  -7   9   0  222.68   18.90
   8  -9   0   16.60    6.40
   8  -9   0    4.20    5.50
  -8  -9   0    6.80    4.10
  -8  -9   0   19.50    9.80
  -8  -9   0    9.20    7.20
   8  -9   0    2.30    8.80
  -8  -9   0   10.60    4.20
   8  -9   0   11.40    6.20
   8  -9   0    6.20    3.90
  -8  -9   0   12.60    3.50
   8  -9   0    3.50    7.60
   8  -9   0   11.20    4.00
   8  -9   0   23.60    8.30
   8  -9   0    7.90    5.90
  -8  -9   0    5.60    7.30
   8  -9   0    3.40    9.10
  -8  -9   0   14.70    3.70
  -8  -9   0    5.30    9.00
  -8   9   0   14.50    7.20
  -8   9   0    9.70    7.50
  -8   9   0    9.30    7.00
  -8   9   0   14.60    7.50
   8   9   0   15.80    6.30
   8   9   0   10.00    6.00
   8   9   0    2.30    3.10
  -8   9   0    7.30    6.30
  -8   9   0   15.00    7.50
  -8   9   0   13.50    8.40
  -8   9   0    9.50    7.70
   8   9   0   12.90    8.90
   8   9   0    1.40    8.70
   8   9   0   17.80    7.30
  -8   9   0   13.50    6.60
   8   9   0   19.00    6.20
   8   9   0    8.60    8.40
   8   9   0   14.90    6.00
   8   9   0    0.00    8.00
   8   9   0    6.40    7.00
  -8   9   0   11.60    8.30
   8   9   0    9.20    3.30
  -9  -9   0  115.69   14.80
  -9  -9   0   84.29    7.50
  -9  -9   0  101.09    8.80
  -9  -9   0   70.09   12.00
   9  -9   0  104.79   15.50
   9  -9   0   89.69   10.80
   9  -9   0  109.39    8.90
   9  -9   0   99.29   10.10
   9  -9   0  104.49   15.20
   9  -9   0  106.19   13.80
   9  -9   0  114.39   12.30
  -9  -9   0   52.39   11.50
   9  -9   0   96.69   12.40
   9  -9   0   99.49   12.00
   9  -9   0  100.79   13.50
  -9  -9   0   98.99   14.30
   9  -9   0  111.89   12.00
  -9  -9   0  102.69    8.60
  -9  -9   0   82.49    7.60
   9  -9   0   91.79    8.50
   9   9   0   60.49   13.10
   9   9   0   93.69    8.00
   9   9   0   89.69   11.20
   9   9   0   85.69    7.80
  -9   9   0  103.09   12.60
  -9   9   0   89.79   12.40
   9   9   0   73.29   13.10
   9   9   0   66.39   11.90
   9   9   0  105.69   13.60
  -9   9   0   76.69   12.50
  -9   9   0  100.49   11.20
  -9   9   0   71.29   13.00
   9   9   0  113.09   12.60
   9   9   0  111.29   11.20
  -9   9   0   71.69   13.00
   9   9   0  100.49   13.00
   9   9   0   91.49   11.00
  -9   9   0   99.39   11.00
   9   9   0   72.59   13.50
  -9   9   0   60.39   12.00
 -10  -9   0  380.76   25.40
  10  -9   0  453.15   27.10
  10  -9   0  446.76   29.20
 -10  -9   0  404.56   26.40
  10  -9   0  439.36   29.30
  10  -9   0  488.65   31.30
 -10  -9   0  414.26   26.40
  10  -9   0  431.06   30.70
  10  -9   0  438.96   30.50
 -10  -9   0  466.05   31.60
  10  -9   0  415.96   32.40
  10  -9   0  455.65   30.90
  10  -9   0  410.56   32.40
  10  -9   0  440.86   26.90
 -10  -9   0  351.06   25.40
 -10  -9   0  457.75   31.80
  10   9   0  428.86   30.60
 -10   9   0  402.86   29.80
  10   9   0  415.06   31.00
 -10   9   0  402.16   28.40
  10   9   0  433.86   28.90
 -10   9   0  410.56   28.30
  10   9   0  388.16   26.20
 -10   9   0  444.96   30.50
  10   9   0  396.96   31.40
  10   9   0  409.16   26.30
 -10   9   0  353.36   30.00
  10   9   0  387.96   31.30
 -10   9   0  331.27   29.50
  10   9   0  393.26   30.40
  10   9   0  393.16   30.50
  10   9   0  413.16   28.40
  11  -9   0   12.20    6.40
  11  -9   0   12.80    5.70
 -11  -9   0   10.80    4.90
 -11  -9   0    5.80    8.30
  11  -9   0   11.80    8.10
  11  -9   0   10.30   10.70
 -11  -9   0    9.30    4.90
  11  -9   0    9.10    6.20
  11  -9   0    7.80    7.90
  11  -9   0   -8.90    9.70
  11  -9   0    7.60    5.50
 -11  -9   0    2.60    8.20
  11   9   0   19.90    7.30
  11   9   0   12.20   11.20
  11   9   0   -2.80   12.50
  11   9   0    8.90    4.00
  11   9   0    3.20   13.20
  11   9   0   10.30    8.60
  11   9   0    5.90    6.90
  11   9   0    5.10   10.90
 -11   9   0    6.70    7.20
 -11   9   0   19.70    8.20
 -11   9   0    5.50    6.90
  11   9   0   10.90    4.10
  11   9   0   -0.70    7.80
 -11   9   0   13.30    7.80
  11   9   0    5.20    8.20
 -11   9   0    8.90    8.60
  11   9   0   12.60    8.80
 -11   9   0    9.20    8.30
 -12  -9   0   11.60    4.50
 -12  -9   0   26.70    9.50
  12  -9   0   45.30    7.60
 -12  -9   0   20.20    5.90
  12  -9   0   22.10    9.00
  12  -9   0   29.80    7.10
  12  -9   0   18.20   11.90
  12  -9   0   31.00    6.80
  12  -9   0   36.10   12.70
 -12  -9   0   26.20    6.10
  12  -9   0   28.90    6.90
  12  -9   0   31.00    9.90
 -12  -9   0   20.10    4.70
 -12  -9   0   36.20   10.10
  12   9   0   30.40    5.40
 -12   9   0   23.50   10.00
 -12   9   0   24.10    6.70
  12   9   0   24.00    9.90
 -12   9   0   45.70   11.20
  12   9   0   22.20    9.30
  12   9   0   12.20    8.90
  12   9   0   25.10    9.70
  12   9   0   11.50    7.60
  12   9   0   22.50   14.80
 -12   9   0   13.50    8.10
  12   9   0    6.00   13.70
  12   9   0   28.40    8.50
 -12   9   0   33.90    9.50
  12   9   0   23.20    5.20
 -12   9   0   29.10    6.90
 -13  -9   0   -3.40    4.20
 -13  -9   0  -11.80    4.20
  13  -9   0   11.20    5.10
  13  -9   0   13.30    5.10
  13  -9   0    8.90    9.10
  13  -9   0   -6.90    5.60
 -13  -9   0   -3.00    5.20
 -13  -9   0    6.60    7.40
  13  -9   0    2.00    6.20
 -13  -9   0   14.20    8.00
  13  -9   0   -7.70   10.20
  13  -9   0   -1.70   10.30
 -13  -9   0   -5.20    5.00
  13  -9   0  -14.60    7.90
  13   9   0    1.30    3.80
  13   9   0   -3.00    8.20
  13   9   0   -1.90    7.50
 -13   9   0   -3.50    4.50
  13   9   0   -7.30   11.80
  13   9   0   -2.90    7.20
 -13   9   0   -6.20    7.50
 -13   9   0    5.10    7.80
  13   9   0   -5.20    8.30
 -13   9   0   -7.40    7.20
 -13   9   0   -2.30    4.70
  13   9   0   -0.10    8.10
 -13   9   0   10.00    8.70
  13   9   0    8.70   12.50
  13   9   0   -2.20    3.70
  13   9   0   -7.00    7.50
 -14  -9   0   42.10   10.20
  14  -9   0   52.39   14.90
  14  -9   0   50.69    9.00
 -14  -9   0   28.80    5.90
 -14  -9   0   30.50    6.00
  14  -9   0   30.50   13.80
  14  -9   0   41.10   11.60
  14  -9   0   49.10    5.30
 -14  -9   0   28.60    8.50
 -14  -9   0   50.59   10.70
  14  -9   0   41.70   11.60
  14  -9   0   41.20    8.70
  14  -9   0   44.80    5.10
 -14  -9   0   30.70    8.70
  14   9   0   27.30   14.00
 -14   9   0   34.60   11.30
  14   9   0   45.50   11.70
  14   9   0   26.30    9.70
 -14   9   0   33.30    5.40
  14   9   0   40.30   10.20
 -14   9   0   52.49   11.90
 -14   9   0   36.60    5.50
  14   9   0   47.20   10.50
 -14   9   0   32.90   10.40
  14   9   0   58.49   10.90
  14   9   0   43.10   11.90
  14   9   0   31.70   13.90
 -14   9   0   40.90   11.60
  15  -9   0   -4.60    6.80
 -15  -9   0   12.60    8.10
 -15  -9   0   28.70    9.10
  15  -9   0   20.00   13.60
 -15  -9   0   -0.70    5.30
 -15  -9   0    0.40    5.20
 -15  -9   0   -0.90    6.40
 -15  -9   0    0.10    6.40
  15  -9   0   -7.10    8.80
  15  -9   0   11.90   10.10
  15  -9   0    5.20   12.60
  15  -9   0   10.00    7.70
 -15   9   0   10.60    9.10
  15   9   0   12.80    8.70
  15   9   0    3.70   13.50
  15   9   0  -10.20   12.80
  15   9   0   23.00    5.70
 -15   9   0   17.40   10.00
  15   9   0   -6.80    7.50
 -15   9   0   29.30   10.60
  15   9   0   10.50    8.80
  15   9   0   28.50   11.20
 -15   9   0    5.00    9.50
  15   9   0   -2.30    7.60
  15   9   0   21.10    5.60
  15   9   0   22.10   11.10
 -16  -9   0   39.50    9.20
  16  -9   0   12.10    8.70
  16  -9   0   11.20   12.90
 -16  -9   0    2.40    7.50
  16  -9   0   36.70   15.80
 -16  -9   0   -0.80    7.50
  16  -9   0   25.50    9.10
 -16   9   0   24.10   11.00
 -16   9   0   10.00   10.60
 -16   9   0   12.00   10.50
  16   9   0    0.10   13.20
  16   9   0   15.50   10.10
  16   9   0    3.00    8.90
  16   9   0    3.80   10.70
  16   9   0   10.30    9.60
  16   9   0   13.00   14.20
 -16   9   0   11.10   10.50
  16   9   0    7.20   10.90
  16   9   0    2.40    8.80
  16   9   0   26.60    6.10
  16   9   0   30.10    6.60
   0 -10   0 1236.68   80.29
   0 -10   0 1223.98   76.39
   0 -10   0 1381.66   77.59
   0 -10   0 1343.57   77.59
   0 -10   0 1332.97   77.59
   0 -10   0 1357.66   77.69
   0 -10   0 1216.18   76.29
   0 -10   0 1336.77   77.39
   0 -10   0 1235.88   75.29
   0 -10   0 1196.08   79.99
   0 -10   0 1341.17   77.79
   0 -10   0 1207.18   75.19
   0  10   0 1318.87   76.79
   0  10   0 1378.06   77.79
   0  10   0 1144.99   78.99
   0  10   0 1192.28   77.29
   0  10   0 1264.67   76.59
   0  10   0 1381.76   77.79
   0  10   0 1217.68   77.49
   0  10   0 1162.38   79.19
   0  10   0 1335.57   76.89
   0  10   0 1271.27   76.49
   1 -10   0    1.10    4.50
  -1 -10   0    2.20    4.70
  -1 -10   0   14.40    5.40
  -1 -10   0   10.00    4.90
  -1 -10   0    9.00    4.00
   1 -10   0    6.60    8.70
  -1 -10   0   -0.10    3.90
  -1 -10   0   12.70    4.10
   1 -10   0    4.10    2.90
  -1 -10   0   11.70    8.40
   1 -10   0   -2.90    5.80
   1 -10   0    5.40    8.80
  -1 -10   0    6.90    5.00
  -1 -10   0    6.30    8.30
  -1 -10   0   23.10    5.50
   1 -10   0    7.10    4.90
   1 -10   0   16.60    6.50
   1 -10   0   -0.20    2.80
   1 -10   0    6.50    4.40
   1 -10   0   11.50    4.60
  -1 -10   0    7.70    4.10
  -1 -10   0   11.00    5.40
   1  10   0    1.00    7.40
   1  10   0   -1.00    7.50
  -1  10   0    9.80    5.00
  -1  10   0    0.10    4.10
   1  10   0   -0.80    4.00
  -1  10   0    3.80    4.60
   1  10   0    6.30    4.30
   1  10   0    5.70    4.10
   1  10   0    3.90    4.20
  -1  10   0    2.30    4.10
  -1  10   0   12.60    5.30
  -1  10   0   -5.40    4.90
   1  10   0    5.50    4.20
  -1  10   0    9.40    8.00
   1  10   0   16.40    5.20
  -1  10   0    5.70    4.50
   1  10   0    0.10    4.00
  -1  10   0   -6.20    6.60
  -1  10   0   16.10    6.10
   1  10   0    5.10    4.20
   2 -10   0  484.75   29.10
   2 -10   0  434.16   28.20
   2 -10   0  399.46   26.20
   2 -10   0  454.35   29.90
  -2 -10   0  406.46   27.90
   2 -10   0  438.56   32.10
   2 -10   0  481.65   29.20
   2 -10   0  415.56   27.90
   2 -10   0  490.85   30.20
  -2 -10   0  430.26   28.30
  -2 -10   0  413.56   28.20
   2 -10   0  436.36   32.20
   2 -10   0  409.36   26.20
  -2 -10   0  425.06   28.20
  -2 -10   0  454.65   32.50
  -2 -10   0  451.15   29.10
  -2 -10   0  434.86   32.40
  -2 -10   0  482.15   29.50
  -2 -10   0  436.46   28.40
  -2 -10   0  445.26   28.50
   2  10   0  422.16   28.10
  -2  10   0  442.86   28.30
  -2  10   0  497.45   30.40
  -2  10   0  445.46   31.30
   2  10   0  377.56   31.10
  -2  10   0  434.46   31.00
   2  10   0  407.26   31.20
  -2  10   0  461.55   28.70
  -2  10   0  426.06   29.30
   2  10   0  433.16   28.00
   2  10   0  406.66   29.00
  -2  10   0  480.05   30.10
  -2  10   0  398.26   28.50
   2  10   0  436.56   27.70
   2  10   0  414.86   28.10
   2  10   0  458.35   29.30
   2  10   0  446.36   28.00
   2  10   0  420.96   27.70
  -2  10   0  436.96   29.50
  -2  10   0  391.36   28.60
   3 -10   0  254.67   18.70
  -3 -10   0  300.17   20.20
   3 -10   0  304.57   19.80
   3 -10   0  267.47   20.90
  -3 -10   0  265.77   18.50
   3 -10   0  249.18   16.40
  -3 -10   0  262.57   23.20
   3 -10   0  255.47   18.60
  -3 -10   0  231.18   18.20
   3 -10   0  257.67   16.50
  -3 -10   0  243.48   18.50
   3 -10   0  276.27   21.10
  -3 -10   0  261.77   18.50
  -3 -10   0  263.47   18.60
  -3 -10   0  261.67   18.40
   3 -10   0  283.77   22.80
  -3 -10   0  281.07   23.30
  -3 -10   0  282.17   20.10
   3 -10   0  283.47   19.50
   3 -10   0  252.27   22.20
  -3  10   0  291.67   20.20
   3  10   0  278.17   19.30
   3  10   0  244.88   17.70
  -3  10   0  285.27   20.60
   3  10   0  254.87   17.70
   3  10   0  250.17   19.50
   3  10   0  269.77   19.20
   3  10   0  269.57   22.10
  -3  10   0  285.17   19.10
  -3  10   0  273.37   21.50
  -3  10   0  267.37   20.00
  -3  10   0  267.57   20.40
  -3  10   0  288.17   20.00
  -3  10   0  255.07   21.50
   3  10   0  279.67   19.90
   3  10   0  287.17   18.60
  -3  10   0  280.57   19.30
   3  10   0  308.37   18.90
   3  10   0  258.17   22.10
  -3  10   0  255.37   19.70
  -4 -10   0  119.09   10.00
  -4 -10   0  124.69   15.00
   4 -10   0  126.09   14.90
  -4 -10   0  122.79   10.00
  -4 -10   0  138.49   12.40
   4 -10   0  122.19   11.00
   4 -10   0  121.89    8.40
   4 -10   0  136.59   11.70
   4 -10   0  150.68   12.00
  -4 -10   0  120.69   10.50
  -4 -10   0  121.59   15.00
  -4 -10   0  137.79   11.20
   4 -10   0  133.69   13.80
   4 -10   0  119.39   14.50
  -4 -10   0  128.79   12.50
  -4 -10   0  114.89   10.40
   4 -10   0  132.09   13.70
  -4 -10   0  141.59   11.40
   4 -10   0  117.99    8.40
   4 -10   0  131.89   11.30
   4  10   0  117.19    9.50
  -4  10   0  126.59   13.70
  -4  10   0  145.49   13.30
   4  10   0  118.49   14.10
  -4  10   0  135.09   12.50
   4  10   0  123.19   12.10
  -4  10   0  144.59   11.60
   4  10   0  119.69   11.70
   4  10   0  119.39   11.90
  -4  10   0  155.38   13.60
   4  10   0  117.49   10.60
  -4  10   0  128.49   13.90
   4  10   0  136.69   10.90
  -4  10   0  146.19   12.80
  -4  10   0  119.09   11.90
   4  10   0  122.09    9.60
  -4  10   0  113.19   12.10
  -4  10   0  129.39   11.50
   4  10   0  121.19   14.30
   4  10   0  127.29   12.30
  -5 -10   0   22.90   10.00
   5 -10   0   18.70    5.90
  -5 -10   0    5.40    6.60
  -5 -10   0   15.10    4.50
   5 -10   0    9.30    2.50
  -5 -10   0    6.10    5.00
   5 -10   0   14.70    5.30
  -5 -10   0   19.70    7.30
   5 -10   0   11.20    8.50
   5 -10   0    9.40    5.30
   5 -10   0    8.20    5.40
  -5 -10   0    6.40    9.20
   5 -10   0   21.70    8.10
  -5 -10   0   12.30    3.70
   5 -10   0   11.10    8.50
   5 -10   0   14.70    7.70
  -5 -10   0    8.90    4.20
  -5 -10   0   13.60    5.60
   5 -10   0    6.50    2.50
  -5 -10   0   11.30    3.70
  -5  10   0   12.90    7.50
  -5  10   0   22.10    6.80
   5  10   0   10.20    7.20
  -5  10   0   19.20    6.10
   5  10   0    4.30    5.30
   5  10   0   12.10    8.20
   5  10   0    7.10    5.50
  -5  10   0    5.50    6.30
  -5  10   0   13.40    8.20
   5  10   0   12.10    4.90
  -5  10   0    8.70    6.90
   5  10   0   15.80    5.10
   5  10   0    9.30    7.10
  -5  10   0    6.40    6.30
   5  10   0    9.20    3.40
   5  10   0   11.80    3.30
  -5  10   0   18.10    8.70
  -5  10   0    1.60    5.40
   5  10   0    4.00    7.60
  -5  10   0   15.10    6.30
   6 -10   0   31.20    9.50
  -6 -10   0   10.30    7.30
   6 -10   0    9.00    5.70
   6 -10   0   10.40    8.40
  -6 -10   0    2.40    9.30
  -6 -10   0    6.80    3.60
  -6 -10   0    8.20    3.70
   6 -10   0    8.10    8.30
   6 -10   0    7.20    8.50
   6 -10   0   10.20    2.80
   6 -10   0   10.50    2.80
   6 -10   0   11.60    5.80
  -6 -10   0   11.80    9.70
  -6 -10   0    9.90    4.10
  -6 -10   0    4.70    5.40
   6 -10   0    5.50    5.60
  -6 -10   0    9.50    4.10
   6 -10   0   10.20    5.70
  -6 -10   0   -0.70    6.80
  -6 -10   0    4.20    5.30
  -6  10   0    7.90    6.40
   6  10   0    5.80    3.30
   6  10   0    5.60    5.70
  -6  10   0   10.20    6.80
  -6  10   0   19.10    6.80
   6  10   0    5.10    7.90
  -6  10   0    2.20    7.60
  -6  10   0    9.70    7.70
   6  10   0    6.10    3.10
   6  10   0   14.30    9.70
   6  10   0   16.60    5.10
   6  10   0    7.40    4.70
  -6  10   0   11.60    6.30
   6  10   0   10.90    8.20
  -6  10   0   13.90    6.80
  -6  10   0   12.80    7.60
  -6  10   0    0.50    6.60
   6  10   0    1.50    5.40
  -6  10   0    1.10    6.10
   6  10   0   19.80   10.00
   7 -10   0   39.50   11.20
  -7 -10   0   29.50    5.10
   7 -10   0   34.30    4.40
  -7 -10   0   41.90    5.50
  -7 -10   0   30.00    7.20
  -7 -10   0   24.00    4.90
  -7 -10   0   32.20    5.00
  -7 -10   0   36.90   11.40
   7 -10   0   37.10   12.00
  -7 -10   0   31.10   10.70
   7 -10   0   32.10    7.80
   7 -10   0   35.60   10.40
  -7 -10   0   35.10   10.90
   7 -10   0   20.00   10.00
  -7 -10   0   48.20    6.50
   7 -10   0   17.20    9.30
  -7 -10   0   42.40   11.40
  -7 -10   0   39.20    6.00
   7 -10   0   32.20    4.50
   7 -10   0   36.80   12.10
   7 -10   0   29.30    7.40
  -7 -10   0   33.10    7.40
  -7  10   0   37.00    9.40
   7  10   0   36.40    7.50
   7  10   0   38.20   10.30
  -7  10   0   27.00    8.20
   7  10   0   24.50    9.90
   7  10   0   45.40    8.80
   7  10   0   40.80    7.30
   7  10   0   23.20    7.70
  -7  10   0   52.59    9.50
  -7  10   0   32.10    9.30
   7  10   0   39.70   10.60
  -7  10   0   37.90    8.60
  -7  10   0   38.90    9.10
  -7  10   0   32.20    7.70
  -7  10   0   37.20    8.00
   7  10   0   40.10    8.50
  -7  10   0   48.50   10.10
   7  10   0   37.60    7.90
  -7  10   0   25.30    9.00
   7  10   0   30.10   10.30
   8 -10   0   12.30    9.70
  -8 -10   0    8.90    3.70
   8 -10   0   -1.80    8.30
  -8 -10   0    0.20    4.00
  -8 -10   0    2.30    3.60
  -8 -10   0    1.80    4.10
  -8 -10   0    5.70    3.70
   8 -10   0    5.70    3.70
  -8 -10   0   10.80    3.70
  -8 -10   0    0.90    8.70
   8 -10   0    4.10    3.60
  -8 -10   0    4.40    9.10
   8 -10   0   -0.80    8.10
   8 -10   0    1.00    9.00
   8  10   0   -0.80    6.60
  -8  10   0   -0.70    7.40
   8  10   0   -0.30    8.30
   8  10   0    4.50    5.40
  -8  10   0    6.40    7.90
   8  10   0    7.80    7.00
  -8  10   0    5.60    6.90
   8  10   0    5.60    8.90
  -8  10   0    1.00    7.40
   8  10   0   -1.00    8.60
   8  10   0    6.70    6.50
   8  10   0   -2.10    5.50
  -8  10   0   11.80    7.60
   8  10   0    7.80    5.80
  -8  10   0   10.50    6.10
  -8  10   0  -10.00    7.20
  -8  10   0   -0.10    7.20
   8  10   0    5.20    8.90
  -8  10   0    3.00    6.30
  -8  10   0    1.00    5.60
  -9 -10   0  143.09   11.10
   9 -10   0  184.48   18.80
   9 -10   0  174.68   16.00
   9 -10   0  162.18   18.10
   9 -10   0  139.09   17.30
  -9 -10   0  150.38   11.20
  -9 -10   0  155.58   17.60
  -9 -10   0  166.88   12.10
   9 -10   0  184.58   12.30
  -9 -10   0  167.78   12.10
   9 -10   0  140.29   15.00
   9 -10   0  167.98   16.40
   9 -10   0  165.88   12.10
  -9 -10   0  152.18   17.10
  -9 -10   0  180.68   18.90
   9 -10   0  185.58   18.60
   9 -10   0  174.48   16.70
  -9 -10   0  209.68   19.30
   9 -10   0  153.78   15.90
   9 -10   0  163.68   16.10
   9  10   0  185.98   15.50
   9  10   0  146.19   17.10
  -9  10   0  158.18   15.30
  -9  10   0  190.08   16.00
  -9  10   0  139.69   15.70
  -9  10   0  136.79   23.50
   9  10   0  154.08   16.70
   9  10   0  171.38   14.90
   9  10   0  149.19   14.20
  -9  10   0  166.18   16.50
   9  10   0  149.88   17.00
   9  10   0  160.48   14.80
  -9  10   0  142.09   16.00
   9  10   0  164.88   11.80
  -9  10   0  169.98   24.40
   9  10   0  169.98   11.90
   9  10   0  148.69   17.30
   9  10   0  155.88   17.40
   9  10   0  164.98   17.10
  -9  10   0  166.18   16.80
  10 -10   0   82.09   14.40
 -10 -10   0   92.59    8.30
 -10 -10   0   69.29    7.00
  10 -10   0   83.39    8.50
 -10 -10   0  126.69   15.60
  10 -10   0   83.39   12.40
 -10 -10   0   70.29    7.00
  10 -10   0  114.29   12.90
  10 -10   0   93.29   12.30
  10 -10   0   80.79   14.50
  10 -10   0   91.39   12.50
 -10 -10   0   79.29    8.10
  10 -10   0   95.89    8.60
 -10 -10   0  101.39   15.10
 -10  10   0  103.19   13.40
  10  10   0   75.79    7.50
 -10  10   0   87.29   11.50
  10  10   0   68.29   14.50
  10  10   0   96.99   11.80
  10  10   0   77.79   12.80
  10  10   0   96.39   12.50
  10  10   0   88.49   12.90
  10  10   0   88.69   13.60
  10  10   0   89.89    7.70
 -10  10   0   88.59   11.60
  10  10   0   94.69   13.80
  10  10   0   80.49   11.20
 -10  10   0   72.89   12.50
  10  10   0  103.89   13.10
 -10  10   0  107.89   13.30
 -10  10   0   77.39   13.00
  10  10   0   82.49   15.10
 -11 -10   0   27.10    5.90
 -11 -10   0   29.70    4.70
  11 -10   0   40.60    9.20
  11 -10   0   42.10   10.40
  11 -10   0   41.80    6.90
 -11 -10   0   37.30    6.10
 -11 -10   0   25.60    4.50
  11 -10   0   36.20   12.90
  11 -10   0   49.70    9.50
  11 -10   0   44.20    7.10
 -11 -10   0   56.59   12.60
  11 -10   0   53.99   11.10
 -11 -10   0   56.09   12.00
  11 -10   0   39.40   13.30
  11  10   0   25.00    8.40
  11  10   0   47.60   10.40
  11  10   0   44.30    9.10
 -11  10   0   37.60   10.70
  11  10   0   43.50   11.10
  11  10   0   38.30    5.40
 -11  10   0   36.80    8.70
 -11  10   0   46.90   10.10
  11  10   0   43.90   10.60
 -11  10   0   45.40   10.10
  11  10   0   35.10   10.40
  11  10   0   46.00   10.00
  11  10   0   38.00    5.30
 -11  10   0   37.70   10.50
 -11  10   0   49.80    9.10
  11  10   0   51.49   14.30
  11  10   0   32.50   13.30
  11  10   0   37.30   10.30
 -12 -10   0   -9.00    3.00
  12 -10   0    9.10    6.90
 -12 -10   0   -7.90    4.20
 -12 -10   0   -8.50    2.90
 -12 -10   0    1.70    4.40
  12 -10   0    9.80    8.50
  12 -10   0   -1.30    7.40
  12 -10   0    3.90    6.40
  12 -10   0  -17.00    9.70
  12 -10   0    4.30    6.40
  12 -10   0  -14.30   10.30
  12 -10   0    1.80    6.20
 -12 -10   0    5.30    9.10
 -12 -10   0   -0.50    8.40
  12  10   0   10.00    7.40
 -12  10   0    0.80    7.40
 -12  10   0    8.80    8.20
  12  10   0    4.50    3.40
 -12  10   0   -3.70    5.80
  12  10   0   -0.70    7.00
  12  10   0    0.50    3.30
 -12  10   0    4.90    8.40
  12  10   0   -3.40    8.80
  12  10   0   -7.40    8.10
  12  10   0  -15.60    8.20
 -12  10   0   13.00    9.00
  12  10   0  -17.70   10.50
  12  10   0   -8.30    8.20
 -12  10   0   -0.10    6.00
  12  10   0   -8.50   10.60
  13 -10   0   17.00    6.60
  13 -10   0    0.30    8.50
 -13 -10   0    3.30    3.70
 -13 -10   0   33.70    9.90
  13 -10   0    6.70   11.20
  13 -10   0   22.00    6.50
  13 -10   0   12.10   11.50
 -13 -10   0    0.10    3.50
  13 -10   0   27.30    6.70
 -13 -10   0   10.20    5.40
 -13 -10   0   23.60    9.90
  13 -10   0   22.20    9.90
  13 -10   0   24.50    7.00
 -13 -10   0   10.80    5.40
  13  10   0   11.80   12.70
  13  10   0    9.70   13.00
  13  10   0   12.70    4.20
 -13  10   0    5.80    8.90
  13  10   0    1.10    8.70
 -13  10   0   24.00   10.40
  13  10   0    8.70    9.60
  13  10   0    0.00    8.80
  13  10   0   21.70    4.60
 -13  10   0    8.70    8.80
 -13  10   0   21.20    9.40
  13  10   0   24.00    7.80
  13  10   0   14.80    7.90
  13  10   0   11.20    9.70
  14 -10   0    7.90    6.60
  14 -10   0   15.40    5.00
  14 -10   0   17.50    5.00
 -14 -10   0   18.80    9.00
 -14 -10   0   13.30    8.70
  14 -10   0   -0.30    6.20
  14 -10   0    2.00    8.80
  14 -10   0    1.40    9.30
 -14 -10   0    0.60    5.30
 -14 -10   0    0.60    5.30
  14 -10   0   -1.90   12.20
  14 -10   0   -3.90   12.10
 -14  10   0    1.10    5.50
  14  10   0    8.80    4.20
 -14  10   0    5.80    9.10
  14  10   0    3.50    7.40
 -14  10   0    9.60    9.20
  14  10   0    7.70    8.20
  14  10   0    7.80   12.90
  14  10   0  -10.30   12.00
  14  10   0    8.50    4.20
  14  10   0    6.40    9.70
  14  10   0   -3.30    8.50
  14  10   0    8.00    9.90
 -14  10   0   -0.90    9.00
  14  10   0   -4.20    8.60
 -14  10   0    1.30    5.50
 -14  10   0   -1.20    8.00
 -15 -10   0   -2.80    5.80
  15 -10   0    4.10    7.00
  15 -10   0    9.50   12.80
  15 -10   0   -9.60    9.70
 -15 -10   0   -7.10    5.70
 -15 -10   0   18.60    9.40
  15 -10   0   -4.90    6.40
  15 -10   0  -10.50    8.80
  15 -10   0   -5.80   12.40
 -15 -10   0   21.70    9.40
  15  10   0    3.80    3.90
  15  10   0  -18.20    6.90
 -15  10   0    5.70    9.50
  15  10   0   18.00   10.60
 -15  10   0    4.30    9.40
  15  10   0   -3.10    9.10
  15  10   0  -10.10    7.60
  15  10   0    8.90   10.60
 -15  10   0   -0.20    8.70
  15  10   0  -24.40   12.30
  15  10   0    4.60    3.80
 -15  10   0    3.00   10.20
  15  10   0   -5.90    8.80
  15  10   0   -9.90   12.90
   0 -11   0    3.00    9.00
   0 -11   0   -3.80    3.30
   0 -11   0   -4.50    3.80
   0 -11   0    5.20    4.90
   0 -11   0   -1.60    4.40
   0 -11   0    6.00    3.60
   0 -11   0   -3.20    4.40
   0 -11   0   -9.40    4.80
   0 -11   0   -3.90    3.70
   0 -11   0    0.20    8.80
   0 -11   0   -5.70    4.30
   0 -11   0    2.40    5.40
   0  11   0    2.90    5.20
   0  11   0    0.40    4.80
   0  11   0    5.40    3.90
   0  11   0   -4.50    7.30
   0  11   0   -2.60    4.00
   0  11   0    5.10    5.40
   0  11   0   -1.50    4.30
   0  11   0   -0.30    4.30
   0  11   0   -4.00    4.20
   0  11   0    1.00    3.60
   0  11   0   -3.50    4.90
   0  11   0   -5.80    7.60
  -1 -11   0    4.00    9.00
  -1 -11   0   -0.20    5.10
   1 -11   0   -0.50    4.60
   1 -11   0   -8.30    4.20
  -1 -11   0   -3.20    5.10
  -1 -11   0    7.30    4.90
   1 -11   0    5.10    4.40
  -1 -11   0   -5.40    3.80
  -1 -11   0   -5.00    3.90
  -1 -11   0    0.30    5.40
   1 -11   0    0.90    3.00
   1 -11   0    1.10    3.00
   1 -11   0   -7.20    8.30
  -1 -11   0    5.50    9.70
   1 -11   0    2.50    4.40
   1 -11   0   -6.90    6.00
   1 -11   0    3.60    6.50
   1 -11   0   -5.50    8.50
  -1 -11   0    2.60    5.30
  -1 -11   0   -2.60    4.30
  -1  11   0   -4.70    3.80
  -1  11   0   -3.50    7.50
   1  11   0   -5.20    3.80
  -1  11   0    2.80    5.00
  -1  11   0   -3.90    4.40
   1  11   0   -2.60    4.10
  -1  11   0   -0.50    4.60
   1  11   0   -9.80    7.30
  -1  11   0   -0.90    4.90
   1  11   0    2.90    4.70
  -1  11   0    2.40    8.00
   1  11   0   -1.80    3.90
   1  11   0    0.80    4.40
   1  11   0    3.20    4.20
  -1  11   0   -3.20    4.10
   1  11   0   -2.00    4.10
  -1  11   0    1.90    4.70
   1  11   0    2.00    4.20
  -1  11   0   -5.10    4.30
   1  11   0   -5.80    7.60
   2 -11   0  266.77   19.00
  -2 -11   0  253.37   18.70
  -2 -11   0  253.67   19.90
   2 -11   0  298.17   21.50
   2 -11   0  284.67   21.20
  -2 -11   0  271.37   23.90
   2 -11   0  258.47   16.80
   2 -11   0  289.87   19.40
   2 -11   0  302.47   20.20
  -2 -11   0  245.28   22.50
  -2 -11   0  269.97   19.90
   2 -11   0  297.47   20.20
  -2 -11   0  271.77   19.20
   2 -11   0  284.17   23.50
  -2 -11   0  265.37   18.70
  -2 -11   0  253.67   22.80
   2 -11   0  248.38   16.70
  -2 -11   0  262.47   19.00
  -2 -11   0  237.18   23.20
   2 -11   0  288.47   23.50
  -2  11   0  258.77   19.00
   2  11   0  262.37   18.70
   2  11   0  273.17   18.60
  -2  11   0  272.67   19.80
  -2  11   0  276.67   20.30
   2  11   0  277.27   18.60
   2  11   0  270.67   18.90
  -2  11   0  279.37   20.60
   2  11   0  258.27   18.90
  -2  11   0  297.27   20.70
  -2  11   0  269.77   19.70
  -2  11   0  283.87   19.50
  -2  11   0  248.18   22.00
   2  11   0  230.68   21.90
   2  11   0  275.67   20.20
   2  11   0  250.27   22.00
  -2  11   0  253.57   20.30
   2  11   0  279.67   20.20
  -2  11   0  244.58   22.00
   2  11   0  269.77   19.00
  -3 -11   0   85.69    9.80
   3 -11   0   62.69    5.40
  -3 -11   0   65.29    7.50
  -3 -11   0   70.19   10.00
   3 -11   0   63.39   10.90
   3 -11   0   76.49    9.50
  -3 -11   0   68.79    7.70
  -3 -11   0   57.59   11.70
   3 -11   0   80.19   13.70
  -3 -11   0   58.69    8.20
   3 -11   0   67.79    8.60
   3 -11   0   81.59   13.60
   3 -11   0   78.59    9.10
   3 -11   0   78.49    9.10
  -3 -11   0   55.29    8.00
   3 -11   0   66.59    5.40
  -3 -11   0   62.39   11.80
  -3 -11   0   86.09    8.60
   3 -11   0   75.99   11.10
  -3 -11   0   67.79    8.30
  -3  11   0   89.49   11.70
  -3  11   0   80.09    9.40
   3  11   0   71.29    7.50
   3  11   0   78.19    9.80
   3  11   0   75.39    9.60
   3  11   0   69.49    7.40
   3  11   0   74.39    8.90
   3  11   0   77.99    8.00
  -3  11   0   78.89   10.20
  -3  11   0   64.99   12.00
  -3  11   0   61.69    9.50
   3  11   0   57.89   12.00
  -3  11   0   77.09   12.60
   3  11   0   77.19    7.80
  -3  11   0   85.49   11.30
   3  11   0   60.69   12.10
   3  11   0   67.09    9.20
  -3  11   0   78.89   10.30
  -3  11   0   83.49    8.90
  -3  11   0   71.29   10.00
  -4 -11   0   60.79    7.50
   4 -11   0   70.99    8.80
   4 -11   0   61.79    8.80
  -4 -11   0   65.69    8.20
  -4 -11   0   53.29    9.90
   4 -11   0   59.39   12.60
   4 -11   0   85.19   11.80
   4 -11   0   67.29    9.00
  -4 -11   0   54.79    6.80
   4 -11   0   63.69   11.10
   4 -11   0   54.49    8.30
  -4 -11   0   61.29    6.90
  -4 -11   0   57.39   13.40
  -4 -11   0   60.89   13.50
   4 -11   0   49.30    4.60
  -4 -11   0   56.69    8.10
  -4 -11   0   66.89    7.70
   4 -11   0   61.29   13.10
   4 -11   0   52.49    4.60
  -4 -11   0   62.99   10.10
   4  11   0   69.29    8.20
  -4  11   0   57.59    9.40
   4  11   0   64.49    6.70
   4  11   0   71.29    8.40
   4  11   0   55.89   12.20
  -4  11   0   65.59    9.90
   4  11   0   65.69   12.60
  -4  11   0   70.79    9.30
   4  11   0   51.79    9.90
   4  11   0   66.19   10.50
  -4  11   0   62.69    9.70
   4  11   0   66.39    9.20
   4  11   0   61.39    6.50
  -4  11   0   78.99   12.40
  -4  11   0   63.49    8.80
  -4  11   0   82.59   11.50
  -4  11   0   68.69    9.90
  -4  11   0   47.60   11.40
   4  11   0   71.69    9.70
  -4  11   0   75.39   11.10
  -5 -11   0   19.60   10.90
   5 -11   0   13.40    5.90
   5 -11   0   23.20    9.70
   5 -11   0   20.50    6.20
  -5 -11   0   22.40    6.20
  -5 -11   0   20.60    4.60
  -5 -11   0   23.80    5.40
  -5 -11   0   18.60    4.50
   5 -11   0   15.90    2.70
   5 -11   0   20.00   10.40
  -5 -11   0   17.00    7.90
   5 -11   0   24.00    6.70
   5 -11   0   22.70    9.50
  -5 -11   0   16.90    7.90
  -5 -11   0   11.90    5.70
   5 -11   0   27.40    6.70
  -5 -11   0   20.40   10.90
   5 -11   0    8.90    9.30
   5 -11   0   22.60    2.80
  -5 -11   0   16.30    5.10
   5  11   0   21.90    8.30
   5  11   0   34.60    9.20
  -5  11   0   14.90    9.20
   5  11   0   27.00    4.60
   5  11   0   21.00    6.80
   5  11   0   32.50    6.10
   5  11   0    4.10    6.00
  -5  11   0    9.00    7.60
  -5  11   0    6.00    7.20
   5  11   0   18.10    5.70
  -5  11   0   18.70    6.80
   5  11   0    1.30    8.80
  -5  11   0   29.00    8.70
  -5  11   0   25.70    6.70
   5  11   0   22.20    4.50
  -5  11   0   14.30    7.30
  -5  11   0   25.80    7.50
  -5  11   0   20.60    6.90
  -5  11   0   37.90   10.50
   5  11   0   19.50    9.80
   6 -11   0  195.88   16.70
   6 -11   0  176.48   12.10
  -6 -11   0  170.88   19.10
  -6 -11   0  197.08   17.30
   6 -11   0  209.78   19.90
   6 -11   0  184.98   19.90
   6 -11   0  184.98   12.10
   6 -11   0  190.98   19.40
  -6 -11   0  209.78   13.90
   6 -11   0  221.28   17.00
  -6 -11   0  186.88   15.50
   6 -11   0  198.88   18.70
  -6 -11   0  203.18   13.80
  -6 -11   0  169.38   13.70
   6 -11   0  193.68   20.70
   6 -11   0  218.38   18.90
  -6 -11   0  195.38   15.80
  -6 -11   0  166.08   19.30
  -6 -11   0  188.68   13.90
  -6 -11   0  210.98   17.60
  -6  11   0  184.08   17.10
   6  11   0  172.88   13.00
  -6  11   0  177.08   17.40
   6  11   0  190.58   13.00
  -6  11   0  179.78   16.90
   6  11   0  189.38   16.40
  -6  11   0  189.58   17.90
  -6  11   0  202.08   18.00
   6  11   0  183.88   16.80
   6  11   0  172.08   16.20
   6  11   0  188.68   19.10
  -6  11   0  200.78   17.00
  -6  11   0  196.78   16.80
  -6  11   0  194.18   17.90
   6  11   0  209.08   15.40
  -6  11   0  208.78   17.40
   6  11   0  199.88   15.40
   6  11   0  171.68   18.80
   6  11   0  198.48   16.90
  -6  11   0  191.38   16.50
   7 -11   0  604.94   36.10
   7 -11   0  653.83   42.70
   7 -11   0  674.53   43.20
  -7 -11   0  579.94   39.10
  -7 -11   0  634.84   43.30
  -7 -11   0  611.04   37.10
  -7 -11   0  565.94   37.10
  -7 -11   0  554.94   42.30
   7 -11   0  605.04   41.80
  -7 -11   0  623.44   37.10
   7 -11   0  647.04   43.00
  -7 -11   0  631.24   36.60
   7 -11   0  658.13   42.40
  -7 -11   0  627.34   36.70
  -7 -11   0  537.35   38.70
   7 -11   0  586.54   44.90
  -7 -11   0  526.15   46.80
  -7 -11   0  586.74   37.20
   7 -11   0  585.34   36.10
  -7  11   0  631.24   40.40
  -7  11   0  632.54   41.50
  -7  11   0  573.94   39.80
   7  11   0  558.14   42.30
  -7  11   0  628.14   43.50
  -7  11   0  575.44   40.80
   7  11   0  585.64   40.30
   7  11   0  648.54   39.00
  -7  11   0  525.75   40.20
   7  11   0  597.64   40.40
  -7  11   0  637.94   41.70
   7  11   0  616.64   42.70
   7  11   0  558.74   40.20
  -7  11   0  639.04   43.60
  -7  11   0  630.94   41.60
   7  11   0  627.24   39.10
   7  11   0  529.85   40.10
  -7  11   0  634.64   41.50
   8 -11   0   12.50    3.60
  -8 -11   0   22.00    4.10
  -8 -11   0   19.30    4.20
   8 -11   0   10.20    6.60
  -8 -11   0    4.00   10.70
  -8 -11   0    6.70    4.00
  -8 -11   0    1.20    3.80
   8 -11   0   19.80   10.90
   8 -11   0    9.50    6.40
  -8 -11   0    3.70    8.60
  -8 -11   0   10.00    4.40
   8 -11   0    5.00    6.70
   8 -11   0   -2.50    8.10
   8 -11   0    8.50    8.90
   8 -11   0    9.70   10.20
   8 -11   0   16.00    7.40
   8 -11   0   14.60    3.60
  -8 -11   0    2.80    8.20
  -8 -11   0   13.80    4.40
  -8 -11   0    6.10   11.00
  -8  11   0    3.40    8.00
   8  11   0   15.30    6.80
   8  11   0   14.90    6.50
  -8  11   0    4.20    8.10
   8  11   0   12.30    6.60
   8  11   0   11.00    9.70
   8  11   0  -15.60   13.80
   8  11   0   16.00    7.10
  -8  11   0   20.90    8.40
  -8  11   0   13.60    8.30
  -8  11   0    0.50    7.90
  -8  11   0    2.40    8.00
   8  11   0   -3.40    9.80
   8  11   0   21.00   17.40
  -8  11   0    4.70    8.30
  -8  11   0   15.60    8.80
   9 -11   0    3.70    3.70
   9 -11   0   -1.40    7.10
  -9 -11   0    9.00    4.40
   9 -11   0    7.70   11.30
   9 -11   0   -4.40    6.20
   9 -11   0    3.70    7.30
  -9 -11   0    3.50    4.30
  -9 -11   0    1.10    3.70
   9 -11   0    5.90    8.90
   9 -11   0   10.30   10.90
  -9 -11   0    1.70    3.60
  -9 -11   0   -2.30   10.00
  -9 -11   0    6.00    3.60
   9 -11   0   15.50    9.40
   9 -11   0    0.90    7.00
  -9 -11   0    2.10    3.50
   9 -11   0    3.40    3.70
  -9 -11   0    2.70   10.00
   9  11   0   -8.90   10.20
  -9  11   0    5.70    8.70
   9  11   0    8.30    6.90
   9  11   0    5.30   10.40
   9  11   0    5.50    6.70
   9  11   0    2.70    7.30
   9  11   0    9.10    6.70
  -9  11   0    2.80    7.10
   9  11   0    2.00    6.00
  -9  11   0    0.30    7.60
  -9  11   0    2.00    7.80
   9  11   0   -1.10    7.00
  -9  11   0    8.90    8.40
   9  11   0    6.10   11.00
  -9  11   0    5.70    8.20
  -9  11   0   -2.10    7.80
   9  11   0    4.90   10.30
  -9  11   0   19.40    7.80
 -10 -11   0  183.58   13.70
  10 -11   0  265.47   20.70
  10 -11   0  188.18   21.50
  10 -11   0  269.47   20.40
  10 -11   0  211.88   20.10
  10 -11   0  219.78   15.10
 -10 -11   0  176.38   13.70
 -10 -11   0  260.87   22.00
  10 -11   0  234.48   20.00
 -10 -11   0  215.78   14.90
 -10 -11   0  190.88   14.70
 -10 -11   0  229.98   21.60
  10 -11   0  250.57   15.40
 -10 -11   0  208.78   14.90
 -10 -11   0  197.38   14.80
  10 -11   0  197.78   21.60
 -10  11   0  226.58   19.30
  10  11   0  238.38   22.40
 -10  11   0  218.98   21.00
 -10  11   0  249.88   19.90
  10  11   0  239.58   19.80
  10  11   0  201.68   21.70
  10  11   0  233.28   20.00
  10  11   0  213.48   19.90
  10  11   0  230.38   21.90
  10  11   0  236.88   18.40
 -10  11   0  216.18   21.30
  10  11   0  220.08   19.20
 -10  11   0  225.28   19.40
  10  11   0  206.38   21.20
  10  11   0  264.27   19.00
 -10  11   0  251.97   20.20
  11 -11   0    2.60    4.80
  11 -11   0   10.30    7.70
 -11 -11   0    8.30   10.30
 -11 -11   0   14.20   10.50
 -11 -11   0    1.40    3.60
  11 -11   0   19.70    8.30
  11 -11   0   -2.40    7.60
 -11 -11   0    1.80    4.00
  11 -11   0   -6.50   10.60
 -11 -11   0    6.30    3.80
  11 -11   0    1.30    4.70
 -11 -11   0    6.30    4.10
  11 -11   0    0.50    8.00
  11 -11   0    0.70   10.70
 -11  11   0    0.30    7.00
  11  11   0   -7.60    8.70
 -11  11   0   -5.50    7.30
  11  11   0   -5.40   13.10
 -11  11   0    3.00    7.20
  11  11   0  -14.90    8.70
  11  11   0   -0.10    8.00
  11  11   0    4.50    6.80
 -11  11   0   -2.90    8.20
 -11  11   0   -3.40    7.90
 -11  11   0   12.70    8.20
  11  11   0   16.00   14.70
  11  11   0    3.20    7.70
  11  11   0    9.50    7.30
  12 -11   0   58.39    8.00
  12 -11   0   64.39   15.60
  12 -11   0   34.30   10.80
 -12 -11   0   53.39   12.30
  12 -11   0   50.29    7.70
  12 -11   0   43.50   11.40
  12 -11   0   69.89   10.50
 -12 -11   0   47.50    6.10
  12 -11   0   36.00   13.70
 -12 -11   0   38.70    5.90
  12 -11   0   62.09   10.30
 -12 -11   0   77.49   13.70
 -12  11   0   41.20   10.70
 -12  11   0   52.49   12.60
 -12  11   0   55.19   12.80
 -12  11   0   48.10   10.80
 -12  11   0   58.59   10.40
  12  11   0   59.29   10.60
  12  11   0   31.20   12.00
  12  11   0   46.60    5.40
 -12  11   0   68.99   10.80
  12  11   0   29.60   10.10
  12  11   0   43.00    9.60
  12  11   0   36.30   11.70
  12  11   0   54.09    5.60
  12  11   0   39.70   11.20
  12  11   0   38.40   14.00
  12  11   0   46.60   14.30
 -13 -11   0   18.70    9.60
  13 -11   0    5.00   12.20
  13 -11   0    2.90    5.90
  13 -11   0    0.80    8.90
  13 -11   0   16.50    9.80
  13 -11   0   21.00    7.20
 -13 -11   0   -1.60    3.90
  13 -11   0   17.60    6.90
  13 -11   0   -0.30    5.70
 -13 -11   0   -3.60    4.00
 -13 -11   0   19.90   10.00
  13 -11   0    5.30   12.70
 -13  11   0    5.20    7.40
  13  11   0    9.70   12.70
  13  11   0   10.50   16.60
  13  11   0   17.80   10.00
  13  11   0   -1.60   12.10
  13  11   0   -1.10    7.60
 -13  11   0   14.80   10.30
 -13  11   0   10.70    7.80
 -13  11   0   -0.40    8.20
  13  11   0    5.90    3.20
  13  11   0    1.70    7.60
  13  11   0   -4.90   16.30
 -13  11   0   14.70   10.50
  13  11   0    2.10    3.10
  13  11   0    7.20    9.10
 -13  11   0   -0.30    8.10
  14 -11   0   -5.20    5.80
  14 -11   0   -3.30   18.80
  14 -11   0   17.10    6.20
  14 -11   0    8.50   20.20
  14 -11   0    4.20    9.60
  14 -11   0    7.40    6.50
  14 -11   0   16.20    5.80
 -14 -11   0   -3.50    4.00
  14 -11   0   -2.60    9.10
 -14 -11   0   16.70    8.90
 -14 -11   0   17.60    8.80
 -14 -11   0  -11.50    3.70
  14  11   0   10.00   11.50
  14  11   0   -4.90   10.10
  14  11   0   -4.90    7.90
 -14  11   0   -9.40    8.80
 -14  11   0   -9.90    6.00
  14  11   0   -0.30   13.50
 -14  11   0    2.20   15.10
  14  11   0    8.80   13.70
  14  11   0    4.90    3.10
  14  11   0   -5.00    8.00
 -14  11   0   -0.60    6.30
  14  11   0    3.00    3.10
 -14  11   0    5.30   14.50
 -14  11   0    9.60   10.00
 -15 -11   0    4.80    4.60
 -15 -11   0   31.80   10.70
 -15 -11   0   40.10   11.20
  15 -11   0   22.40   13.80
  15 -11   0   16.90   13.20
  15 -11   0   16.10   17.00
 -15 -11   0    2.80    4.50
  15 -11   0  -13.40   14.40
  15 -11   0    1.70    6.90
  15 -11   0   17.60    7.60
  15  11   0   44.70   16.90
  15  11   0   21.90    9.70
 -15  11   0   -4.00   10.20
  15  11   0   -0.70   12.90
  15  11   0   15.30   10.40
 -15  11   0   10.50    6.20
  15  11   0    6.00    8.40
 -15  11   0    6.00   10.90
  15  11   0   20.00    3.80
  15  11   0   38.80   11.70
 -15  11   0   11.10    6.10
 -15  11   0   13.50   10.10
  15  11   0    8.90    3.40
 -15  11   0   18.10    9.90
   0 -12   0   54.49   13.30
   0 -12   0   57.79    9.20
   0 -12   0   46.80   12.90
   0 -12   0   49.50    8.90
   0 -12   0   66.59    8.20
   0 -12   0   53.19    8.90
   0 -12   0   64.79    8.20
   0 -12   0   53.69    9.10
   0 -12   0   72.79    9.60
   0 -12   0   57.69    9.30
   0  12   0   45.70   10.70
   0  12   0   60.39    7.20
   0  12   0   66.09    9.60
   0  12   0   62.09    8.60
   0  12   0   60.69    8.20
   0  12   0   58.29    7.20
   0  12   0   51.59    8.20
   0  12   0   62.29    8.40
   0  12   0   41.10   10.60
   0  12   0   55.89    9.20
   1 -12   0   54.19    8.90
  -1 -12   0   51.19    8.70
  -1 -12   0   43.00    7.10
   1 -12   0   38.60    7.30
  -1 -12   0   44.70    8.50
   1 -12   0   63.69   12.90
   1 -12   0   48.60    9.70
   1 -12   0   49.30    7.80
  -1 -12   0   48.10   12.80
   1 -12   0   47.40    5.70
   1 -12   0   52.79    8.40
  -1 -12   0   56.99    8.60
   1 -12   0   51.69    9.80
   1 -12   0   44.90    5.60
   1 -12   0   34.70   11.90
  -1 -12   0   45.20    7.40
  -1 -12   0   31.90   12.20
  -1 -12   0   49.20    8.60
  -1 -12   0   49.99    8.30
   1 -12   0   45.10    8.70
   1 -12   0   59.19    8.70
  -1 -12   0   43.70    8.50
  -1  12   0   35.00    7.80
  -1  12   0   54.39   12.20
  -1  12   0   58.39    8.90
  -1  12   0   37.00    8.10
  -1  12   0   55.89    6.00
  -1  12   0   38.70    8.50
   1  12   0   36.30    7.20
   1  12   0   36.40   10.70
   1  12   0   50.89    7.30
  -1  12   0   47.40    8.10
   1  12   0   49.90    7.20
   1  12   0   56.09    8.70
  -1  12   0   43.40    7.80
   1  12   0   44.60    7.40
   1  12   0   41.00   10.80
   1  12   0   45.80    8.30
   1  12   0   48.40    7.20
  -1  12   0   29.50   10.90
  -1  12   0   51.89    9.00
   1  12   0   40.70    7.00
  -1  12   0   47.90    6.10
  -1  12   0   36.40    7.60
   2 -12   0   12.90    5.90
  -2 -12   0   19.10    6.80
   2 -12   0   12.70    6.00
  -2 -12   0   10.70    5.60
   2 -12   0   14.00    5.70
  -2 -12   0   21.50   11.00
  -2 -12   0   20.30    7.00
   2 -12   0   16.40   10.40
   2 -12   0   11.70    5.90
   2 -12   0    5.80    9.50
  -2 -12   0    8.00    6.20
  -2 -12   0    8.70    5.30
   2 -12   0   36.30    8.80
  -2 -12   0   11.90    5.80
  -2 -12   0   17.00    6.70
  -2 -12   0    7.60   10.90
   2 -12   0   18.10    8.00
  -2 -12   0   15.70    5.80
  -2  12   0    6.70    6.70
   2  12   0   15.70    5.50
   2  12   0    6.60    5.00
   2  12   0   19.50    6.40
   2  12   0   10.30    6.10
  -2  12   0    3.70    5.60
  -2  12   0    6.80    5.30
   2  12   0    3.30    4.80
  -2  12   0   21.80    6.90
   2  12   0   17.00    5.60
  -2  12   0    7.70    6.70
  -2  12   0   27.50    7.10
  -2  12   0   22.60    7.30
   2  12   0   10.30    5.80
  -2  12   0    3.90    6.60
  -2  12   0    5.60    9.40
  -2  12   0    6.00    9.20
   2  12   0   14.70    6.30
  -3 -12   0   19.70    6.10
   3 -12   0   26.00    3.50
   3 -12   0   25.20   11.00
  -3 -12   0   29.90   12.10
  -3 -12   0   33.20    6.50
   3 -12   0   32.70    7.20
  -3 -12   0   30.00    8.10
   3 -12   0   30.30    6.60
   3 -12   0   34.90    7.10
   3 -12   0   21.40    6.60
  -3 -12   0   21.30    8.10
   3 -12   0   23.40   11.00
  -3 -12   0   27.10   12.40
  -3 -12   0   21.10    6.30
  -3 -12   0   26.00    6.30
   3 -12   0   22.70    3.40
   3 -12   0   16.60    8.60
  -3 -12   0   25.40    8.50
  -3 -12   0   27.50    8.20
   3 -12   0   33.60    9.30
  -3  12   0   31.90    7.80
  -3  12   0   35.30    7.50
  -3  12   0   23.70    9.90
   3  12   0   29.20    7.40
   3  12   0   29.50   11.00
  -3  12   0   22.50    8.20
  -3  12   0   20.40   10.00
   3  12   0   26.40    7.40
   3  12   0   29.10    6.00
  -3  12   0   22.50    6.70
  -3  12   0   32.30    8.60
  -3  12   0   27.00    7.70
  -3  12   0   24.60    7.60
  -3  12   0   40.20    8.20
   3  12   0   29.40    7.20
   3  12   0   26.70    6.20
   3  12   0   28.20   11.20
   3  12   0   28.30    5.70
   3  12   0   30.10    7.40
   3  12   0   21.70    5.50
   4 -12   0   27.30    7.10
  -4 -12   0   16.60    6.10
  -4 -12   0   26.80    5.70
  -4 -12   0   33.50    6.70
  -4 -12   0   19.90   11.60
   4 -12   0   25.10    7.10
   4 -12   0   28.10    7.30
  -4 -12   0   37.10   12.20
   4 -12   0   37.30    7.30
  -4 -12   0   20.40    6.40
   4 -12   0   14.40   10.70
  -4 -12   0   28.70   10.40
   4 -12   0   21.90    2.90
   4 -12   0   21.40    9.90
   4 -12   0   20.10    2.90
   4 -12   0   27.90   11.60
  -4 -12   0   39.80   10.90
  -4 -12   0   26.60    5.60
   4 -12   0   30.00   10.00
  -4 -12   0   21.20    6.20
  -4  12   0   25.30    7.60
   4  12   0   34.60    5.70
  -4  12   0   33.60    9.50
   4  12   0   29.50    6.50
  -4  12   0   23.70    7.20
  -4  12   0   21.50    6.70
   4  12   0   28.30    8.30
   4  12   0   35.40    7.80
  -4  12   0   27.70    7.50
   4  12   0   26.00    6.20
   4  12   0   22.00    7.10
  -4  12   0   22.10    8.60
   4  12   0   26.00   10.80
   4  12   0   23.00    5.10
  -4  12   0   36.40   10.60
   4  12   0   26.60    8.30
  -4  12   0   25.80    8.30
   4  12   0   17.50   10.40
  -4  12   0   24.20    8.10
  -4  12   0   33.30   10.70
   5 -12   0    8.40    6.00
   5 -12   0    4.40    5.80
   5 -12   0    3.80    9.90
   5 -12   0    0.70    5.60
  -5 -12   0   -1.40    4.80
  -5 -12   0   -4.30    7.70
  -5 -12   0    2.20    4.90
  -5 -12   0   15.90   11.00
  -5 -12   0    6.70    4.00
  -5 -12   0   -1.70    3.70
  -5 -12   0    9.10    6.00
   5 -12   0   18.50   10.50
  -5 -12   0   -2.80    7.50
   5 -12   0   15.60    9.70
   5 -12   0  -10.40    4.70
   5 -12   0   10.00    9.40
  -5 -12   0    2.70    5.80
  -5 -12   0  -15.00    9.40
  -5  12   0    5.90    6.20
   5  12   0   10.10    7.80
  -5  12   0   -0.30    7.50
   5  12   0   -8.00    9.00
  -5  12   0    5.40    6.80
  -5  12   0   13.30    7.60
   5  12   0    6.10    3.80
  -5  12   0   -6.50    9.00
  -5  12   0   10.20    7.80
  -5  12   0    6.00    6.90
  -5  12   0   -2.20    6.90
   5  12   0    5.00    6.10
   5  12   0    5.50    5.70
  -5  12   0   -1.60    5.60
   5  12   0    3.50    5.90
   5  12   0    0.90    5.40
   5  12   0   -2.00    9.40
  -5  12   0    0.20    9.20
   5  12   0    1.60    3.70
   5  12   0   -8.30    7.60
  -6 -12   0   59.09    9.40
  -6 -12   0   77.49    8.00
   6 -12   0   74.29   13.70
  -6 -12   0   60.59    7.70
   6 -12   0   81.39   10.80
  -6 -12   0   68.29   15.20
  -6 -12   0   58.09    9.50
  -6 -12   0   67.49    7.20
  -6 -12   0   74.89    7.40
  -6 -12   0   76.69   12.30
  -6 -12   0   75.69   14.80
   6 -12   0   87.89   14.30
   6 -12   0   72.09   13.60
   6 -12   0   57.19   14.00
   6 -12   0   76.79   10.70
  -6 -12   0   53.09   11.30
  -6  12   0   63.19   11.20
   6  12   0   56.69   10.10
   6  12   0   55.79   13.70
   6  12   0   73.89    9.50
   6  12   0   59.09   14.00
   6  12   0   75.39   12.20
   6  12   0   75.09    6.90
  -6  12   0   71.89   10.80
  -6  12   0   77.59   14.20
  -6  12   0   51.49    9.90
  -6  12   0   83.79   12.70
   6  12   0   54.99   11.20
  -6  12   0   77.89   12.30
   6  12   0   61.09   10.60
   6  12   0   89.49    9.10
  -6  12   0   72.89   12.00
   6  12   0   71.39    7.10
  -6  12   0   48.40   11.80
  -6  12   0   78.19   14.40
  -6  12   0   58.39   12.20
  -7 -12   0   83.29    7.60
   7 -12   0  105.59   18.30
  -7 -12   0   96.09    7.50
  -7 -12   0   83.89    8.20
   7 -12   0   67.69   10.70
  -7 -12   0  101.29   17.00
   7 -12   0   70.29   14.50
  -7 -12   0   83.99   15.90
  -7 -12   0   65.19   13.00
   7 -12   0   79.49   15.80
  -7 -12   0   78.69   11.30
  -7 -12   0   92.69    7.80
  -7 -12   0   72.99   10.80
   7 -12   0   83.19   14.90
   7 -12   0   68.59    5.80
  -7 -12   0   83.69   13.80
   7 -12   0   70.99    5.80
   7 -12   0   76.29   10.70
  -7 -12   0   70.19    8.00
   7 -12   0   81.29   16.50
   7 -12   0   81.39   16.00
  -7 -12   0   86.59    7.30
   7  12   0   59.29   13.70
  -7  12   0   97.29   13.20
  -7  12   0   85.19   13.50
  -7  12   0   91.39   17.10
   7  12   0   82.89   10.20
  -7  12   0   77.99   12.40
   7  12   0   79.69   10.10
  -7  12   0   87.29   13.50
  -7  12   0  108.49   15.20
  -7  12   0   81.19   12.70
   7  12   0   68.69   14.10
  -7  12   0   88.49   14.40
  -7  12   0   66.49   16.10
   7  12   0   86.19   13.90
   7  12   0   80.59   13.80
  -7  12   0   94.59   13.10
   8 -12   0  121.49   13.80
   8 -12   0  163.68   17.80
  -8 -12   0  147.29   18.10
  -8 -12   0  130.99   10.60
   8 -12   0  148.49   17.50
   8 -12   0  168.68   17.90
  -8 -12   0  145.49   10.80
   8 -12   0  134.59    9.30
  -8 -12   0  131.99   13.20
  -8 -12   0  142.29   10.70
  -8 -12   0  126.19   10.60
  -8 -12   0  148.69   18.40
   8 -12   0  161.28   17.90
   8 -12   0  133.99   14.00
   8 -12   0  119.59    9.20
  -8 -12   0  153.28   13.70
  -8  12   0  131.09   14.20
   8  12   0  113.39   14.30
  -8  12   0  141.39   15.60
   8  12   0  109.99   17.70
  -8  12   0  140.29   15.60
  -8  12   0  130.99   15.20
   8  12   0  149.39   14.00
   8  12   0  122.49   14.40
   8  12   0  151.08   13.70
  -8  12   0  151.08   15.60
  -8  12   0  101.29   15.10
  -8  12   0  144.59   14.20
   8  12   0  133.99   18.80
   8  12   0  146.49   16.00
   8  12   0  138.79   13.40
   8  12   0  149.49   14.40
  -8  12   0  133.39   15.50
   8  12   0  127.89   16.80
   9 -12   0   56.49    5.40
  -9 -12   0   53.09    5.50
   9 -12   0   43.40   12.00
   9 -12   0   57.29   12.30
  -9 -12   0   41.10    5.90
   9 -12   0   55.69    5.40
  -9 -12   0   52.79    6.10
  -9 -12   0   51.89    5.40
   9 -12   0   48.20   13.40
  -9 -12   0   64.49   14.80
  -9 -12   0   53.39    6.40
   9 -12   0   51.79   13.60
  -9 -12   0   52.69    6.50
  -9 -12   0   64.49   14.60
   9  12   0   47.40   12.90
  -9  12   0   54.59   11.80
  -9  12   0   48.20   11.30
  -9  12   0   52.29   11.70
  -9  12   0   42.40   11.30
   9  12   0   62.19   10.90
   9  12   0   45.70   14.00
   9  12   0   61.99   14.10
   9  12   0   48.20    9.20
  -9  12   0   43.60   10.50
  -9  12   0   51.89   11.80
  -9  12   0   65.89   11.60
   9  12   0   32.50    8.90
   9  12   0   47.90   13.40
   9  12   0   54.49   10.80
   9  12   0   47.90   13.00
  -9  12   0   58.59   10.90
   9  12   0   39.60   13.20
  10 -12   0    7.80    8.80
  10 -12   0   -1.80    3.50
  10 -12   0   -1.10    8.30
  10 -12   0    4.90    8.20
 -10 -12   0   -4.90    3.50
  10 -12   0   -2.00    9.90
 -10 -12   0    2.10    9.70
  10 -12   0   -3.00    3.50
  10 -12   0    6.90    7.80
 -10 -12   0   -4.00    3.50
 -10 -12   0   -7.50    9.10
 -10 -12   0   -2.80    3.10
  10 -12   0  -10.80    7.40
 -10 -12   0   -0.80    3.20
  10  12   0   -5.90    6.70
  10  12   0   -6.20    6.90
  10  12   0  -10.10    9.20
  10  12   0    6.60   12.30
 -10  12   0   13.40    9.60
  10  12   0   -6.70    9.30
 -10  12   0   -3.00    8.40
  10  12   0   -2.10   12.00
 -10  12   0  -14.90    7.30
 -10  12   0    5.40    8.30
 -10  12   0   -3.70    8.30
 -10  12   0   -7.70    6.70
 -10  12   0  -12.00    8.20
 -10  12   0    2.60    7.70
  10  12   0    3.50    7.80
  10  12   0   10.50    8.00
  11 -12   0   21.20    9.30
  11 -12   0    6.70    9.00
  11 -12   0    9.90    8.40
  11 -12   0   22.40    9.10
  11 -12   0    0.20    4.50
 -11 -12   0    4.60    3.60
 -11 -12   0    5.50    3.20
  11 -12   0    7.00   11.00
  11 -12   0    7.00   11.30
 -11 -12   0    1.50    3.50
  11 -12   0    6.00    4.70
 -11 -12   0    6.60    3.20
  11  12   0   -8.50    9.80
 -11  12   0   18.70   10.20
  11  12   0    9.70   10.60
 -11  12   0    5.70    7.80
  11  12   0   17.60    7.90
  11  12   0   -7.90   11.20
  11  12   0   13.00    8.40
 -11  12   0    9.60    8.70
 -11  12   0    3.60    8.50
  11  12   0    8.60   12.30
  11  12   0   11.20    8.50
 -11  12   0   -0.30    8.30
 -11  12   0    2.60    7.40
  11  12   0   16.80    7.60
 -12 -12   0    8.20    3.00
  12 -12   0   20.00    9.90
  12 -12   0    4.80   12.20
  12 -12   0   10.40    5.30
  12 -12   0   14.00    9.40
 -12 -12   0   25.60   11.20
  12 -12   0   24.90    8.30
 -12 -12   0    1.10    3.00
  12 -12   0    4.20   12.10
 -12 -12   0    0.80    2.90
  12 -12   0   23.90    8.50
  12 -12   0    6.60    4.90
 -12 -12   0    9.50    9.90
 -12 -12   0    5.60    3.10
 -12  12   0   -6.00    8.80
 -12  12   0    4.30    8.50
 -12  12   0   19.40   10.60
  12  12   0   21.70    9.00
  12  12   0    3.20   11.90
 -12  12   0   17.70    9.50
  12  12   0   23.30    9.60
 -12  12   0   16.30    9.30
  12  12   0   16.50    9.40
  12  12   0   19.70    8.70
 -12  12   0    3.70    8.60
  12  12   0    3.20   11.90
  13 -12   0   25.80    8.60
 -13 -12   0    4.80    2.40
  13 -12   0   27.00   10.70
 -13 -12   0   14.10    9.70
 -13 -12   0   36.90   11.10
  13 -12   0   12.70    5.90
  13 -12   0   11.60    5.60
  13 -12   0   12.50   12.70
  13 -12   0   -0.80    8.90
 -13 -12   0    2.00    2.40
  13 -12   0    5.00   12.10
 -13 -12   0    2.20    2.40
  13 -12   0   26.70    8.70
 -13  12   0    0.90    8.70
 -13  12   0   14.90    9.70
 -13  12   0   -2.30    9.00
  13  12   0    9.40    9.00
 -13  12   0   21.60   10.80
  13  12   0   22.10    9.00
  13  12   0    9.80    8.20
  13  12   0    5.10    8.20
  13  12   0   13.90   14.00
 -13  12   0   25.40   10.70
 -13  12   0    2.60    8.50
  13  12   0   13.00   14.20
  14 -12   0    1.00   12.70
  14 -12   0   -9.10    8.90
  14 -12   0   30.90    7.60
  14 -12   0    3.40    6.00
  14 -12   0  -11.80    8.50
  14 -12   0    1.70    6.00
  14 -12   0   -9.00   12.30
 -14 -12   0   33.40   11.50
  14  12   0    2.30    9.00
 -14  12   0    4.20    9.60
 -14  12   0    1.80    9.30
 -14  12   0    3.40    8.50
 -14  12   0   -3.10    8.50
  14  12   0    9.90    8.90
  14  12   0    6.80    8.80
  14  12   0    1.10    8.60
 -14  12   0    2.00   10.10
  14  12   0  -19.40   11.90
 -14  12   0   11.60   10.30
  14  12   0   14.30   14.10
   0 -13   0    9.00   10.30
   0 -13   0    3.50    6.00
   0 -13   0   -7.60    7.10
   0 -13   0    2.90    5.80
   0 -13   0   -4.50    9.50
   0 -13   0   -0.90    6.30
   0 -13   0    1.80    6.40
   0 -13   0    4.20    6.40
   0 -13   0    3.00    7.50
   0 -13   0    1.10    6.50
   0  13   0    5.90    4.80
   0  13   0    3.60    6.00
   0  13   0    9.40    5.90
   0  13   0   -4.30    5.60
   0  13   0   -0.30    5.10
   0  13   0   -3.00    5.30
   0  13   0    2.40    4.70
   0  13   0   -0.20    6.10
   1 -13   0  359.76   25.90
   1 -13   0  357.86   25.90
   1 -13   0  356.66   23.90
  -1 -13   0  349.37   24.70
   1 -13   0  355.46   24.70
  -1 -13   0  395.76   30.50
   1 -13   0  330.77   25.10
   1 -13   0  344.47   24.70
  -1 -13   0  350.66   24.80
   1 -13   0  351.26   29.50
   1 -13   0  341.77   29.70
  -1 -13   0  303.97   23.20
   1 -13   0  343.37   25.30
  -1 -13   0  347.37   25.90
  -1 -13   0  326.67   24.50
  -1 -13   0  333.97   25.60
  -1 -13   0  359.66   30.40
  -1 -13   0  340.57   23.70
   1 -13   0  349.37   24.00
  -1 -13   0  350.76   24.80
   1  13   0  307.97   24.60
  -1  13   0  414.76   26.40
  -1  13   0  400.16   26.30
   1  13   0  317.67   24.30
   1  13   0  300.67   32.30
   1  13   0  338.17   24.90
  -1  13   0  314.87   24.80
  -1  13   0  344.57   25.20
   1  13   0  338.57   23.50
  -1  13   0  302.77   24.00
  -1  13   0  350.76   21.90
   1  13   0  360.16   23.10
  -1  13   0  305.27   29.10
   1  13   0  348.97   23.10
   1  13   0  291.77   31.90
  -1  13   0  307.57   23.90
  -1  13   0  349.27   21.90
  -1  13   0  348.87   23.80
   1  13   0  330.67   23.60
  -1  13   0  331.07   23.80
   1  13   0  286.57   23.80
  -1  13   0  295.97   28.80
  -2 -13   0   43.60   13.70
  -2 -13   0   57.89    9.60
  -2 -13   0   66.99    9.00
   2 -13   0   48.60    8.20
  -2 -13   0   40.30    8.20
  -2 -13   0   64.79    9.90
  -2 -13   0   66.49   11.00
  -2 -13   0   61.79   11.00
   2 -13   0   67.79    9.30
   2 -13   0   50.79   13.80
   2 -13   0   52.09    9.50
  -2 -13   0   60.19    8.50
  -2 -13   0   48.00   13.50
  -2 -13   0   64.29    9.30
   2 -13   0   69.29   15.00
   2 -13   0   80.19   10.40
   2 -13   0   71.79   12.10
   2 -13   0   65.79   12.10
  -2  13   0   63.79   10.30
   2  13   0   60.09    9.60
   2  13   0   58.49    8.40
   2  13   0   43.00    8.50
  -2  13   0   42.10    9.10
   2  13   0   54.69    8.20
   2  13   0   50.19    8.60
  -2  13   0   74.99   11.70
  -2  13   0   53.19    9.10
  -2  13   0   46.50    9.30
  -2  13   0   59.09   10.80
  -2  13   0   57.29    5.90
  -2  13   0   43.30    8.90
  -2  13   0   51.49   12.60
  -2  13   0   50.39    9.10
  -2  13   0   48.70   12.60
   2  13   0   34.10   12.30
  -2  13   0   65.89    6.00
   2  13   0   44.40    8.70
   2  13   0   51.99    8.40
   2  13   0   33.80   12.00
   2  13   0   48.10    8.30
  -3 -13   0    6.60    6.30
  -3 -13   0  -13.00    7.40
  -3 -13   0   -2.60    8.50
   3 -13   0   -1.30    9.10
  -3 -13   0    1.20    5.20
   3 -13   0    5.30   11.20
   3 -13   0   -2.60   10.70
  -3 -13   0    7.80    7.40
  -3 -13   0    3.70    6.70
  -3 -13   0    4.70    5.40
  -3 -13   0    6.90    6.20
  -3 -13   0   -5.10    6.10
   3 -13   0   -4.50    9.00
  -3 -13   0    1.30    7.50
  -3  13   0   -9.40    9.50
  -3  13   0   -3.20    5.20
   3  13   0  -11.40    9.10
  -3  13   0   12.40    7.40
   3  13   0   -3.20    4.50
   3  13   0   14.80   10.60
  -3  13   0   12.60   10.70
  -3  13   0    1.90    5.90
   3  13   0    1.90    5.80
  -3  13   0   -7.40    5.80
   3  13   0   -0.10    4.40
   3  13   0   -7.70    7.50
   3  13   0    4.70    5.90
  -3  13   0   -0.20    5.90
  -3  13   0   11.50    3.00
  -3  13   0   -3.40    6.80
   3  13   0    4.90    5.30
  -3  13   0    9.30    3.00
  -3  13   0    0.00    7.10
  -3  13   0    3.90    5.90
   3  13   0    5.80    5.50
   3  13   0   10.20    8.20
  -4 -13   0  120.79   11.50
  -4 -13   0   99.59   11.20
   4 -13   0  110.99   15.10
  -4 -13   0  106.79   17.50
  -4 -13   0  125.59   11.70
   4 -13   0  109.89   17.20
   4 -13   0  107.09   15.00
  -4 -13   0  107.89   13.50
   4 -13   0  103.49   17.20
   4 -13   0   99.29   11.00
  -4 -13   0  109.99   14.70
   4 -13   0   99.99   11.80
   4 -13   0  110.79   11.80
  -4 -13   0  117.29   11.50
   4 -13   0   94.59   12.20
  -4 -13   0  111.99   17.10
  -4  13   0  107.29   12.20
   4  13   0  115.29   13.50
   4  13   0   74.19   15.70
   4  13   0   95.59   11.00
   4  13   0  112.99    9.80
   4  13   0   94.19   12.40
   4  13   0   69.39   15.50
  -4  13   0   87.09   13.20
   4  13   0  109.19   11.00
   4  13   0  110.79   13.30
  -4  13   0  103.39   15.60
  -4  13   0  110.19   14.00
  -4  13   0   94.09   13.90
   4  13   0  107.99    9.60
  -4  13   0  119.29   12.60
  -4  13   0  131.09   14.00
  -4  13   0   91.89   11.80
   4  13   0   99.59   12.00
  -4  13   0   98.59   12.20
  -4  13   0  101.59   15.50
   5 -13   0   -6.00    5.90
  -5 -13   0   -8.10   10.50
  -5 -13   0   -1.40    5.00
  -5 -13   0    3.70    4.50
  -5 -13   0   11.90    6.90
  -5 -13   0   -8.10    7.40
   5 -13   0    9.90    7.20
   5 -13   0   16.20   10.30
   5 -13   0    2.80    6.70
  -5 -13   0   -5.40    6.00
  -5 -13   0    2.90   10.80
   5 -13   0  -13.30    9.40
  -5 -13   0    2.40    4.50
   5 -13   0   -2.30    9.40
  -5 -13   0   -1.70    7.60
   5 -13   0   -3.60   10.40
   5 -13   0   -4.50    6.00
  -5 -13   0   -8.30    4.90
  -5  13   0    0.20    9.10
   5  13   0    0.00   10.60
  -5  13   0   14.00    7.40
   5  13   0    5.60    6.60
   5  13   0    0.00    6.10
  -5  13   0   -8.30    7.10
   5  13   0  -13.20    9.90
   5  13   0    2.30    3.90
  -5  13   0   -3.20    6.30
  -5  13   0    8.30    9.50
  -5  13   0    6.20    5.90
  -5  13   0   -2.90    7.20
   5  13   0    7.20    5.80
  -5  13   0    4.60    9.20
   5  13   0    4.50    4.00
   5  13   0   -2.30    8.30
   5  13   0   -0.80    5.00
  -5  13   0   -9.60    8.40
  -5  13   0   10.20    6.60
   5  13   0    7.80    8.80
   6 -13   0   -6.40    6.50
  -6 -13   0    3.40    7.80
   6 -13   0   -3.10   10.10
   6 -13   0  -11.00    9.20
  -6 -13   0    3.80    5.10
   6 -13   0   -0.90   10.60
  -6 -13   0   -3.20    7.40
   6 -13   0    4.80    6.60
   6 -13   0   -3.50    6.80
  -6 -13   0   -1.80    4.00
  -6 -13   0   -1.30    4.00
   6 -13   0    0.00    6.30
  -6 -13   0   -1.20    4.90
   6 -13   0  -11.70   10.40
  -6  13   0   -4.20   10.50
   6  13   0   -9.40   10.70
   6  13   0  -14.80   10.40
   6  13   0   -3.10    9.20
   6  13   0   -3.30    3.50
  -6  13   0  -10.30    8.60
  -6  13   0   -7.80    6.40
  -6  13   0    9.50    8.80
  -6  13   0   -3.40    7.90
  -6  13   0    7.80    9.70
  -6  13   0    5.10   11.90
   6  13   0    7.30    6.90
   6  13   0   -0.30    3.60
  -6  13   0   -4.90   10.30
  -6  13   0    4.30   10.90
   6  13   0  -13.20    8.50
   6  13   0    0.70    5.60
   6  13   0    1.30    6.60
   6  13   0    4.70    5.90
  -6  13   0   -2.00    6.70
   7 -13   0   -0.80    9.80
   7 -13   0   12.00   11.00
  -7 -13   0    4.90    4.80
  -7 -13   0   -6.70    7.10
   7 -13   0    6.50    7.00
  -7 -13   0   13.40    7.90
  -7 -13   0    4.10    4.60
  -7 -13   0   13.10    4.60
  -7 -13   0   10.40    4.50
   7 -13   0   14.30   11.20
  -7 -13   0    5.10   11.10
  -7 -13   0   13.40    3.90
   7 -13   0    5.50    7.00
  -7 -13   0    6.90    3.70
   7 -13   0    2.00   10.00
  -7 -13   0   -6.30   10.40
   7  13   0   -0.10    6.90
   7  13   0   14.20   10.60
   7  13   0   10.00   10.50
   7  13   0   -0.80    5.40
   7  13   0    0.40    6.70
  -7  13   0    2.30    8.70
  -7  13   0    7.40    8.40
   7  13   0    4.30    5.70
  -7  13   0   -0.20    7.90
  -7  13   0    2.50    6.90
  -7  13   0   -0.40    6.80
  -7  13   0   -5.30    8.80
  -8 -13   0   16.20    9.60
  -8 -13   0   15.40    4.80
   8 -13   0   26.50   12.10
   8 -13   0   11.70    9.60
   8 -13   0   27.30   10.60
   8 -13   0   16.50   11.70
  -8 -13   0   30.30    4.20
  -8 -13   0    4.00    8.80
  -8 -13   0   11.50    4.60
  -8 -13   0    5.00    4.20
  -8 -13   0    5.60    4.30
  -8 -13   0   19.50   12.50
  -8 -13   0   12.70   12.00
  -8 -13   0   25.20    4.20
   8  13   0   11.80   10.30
   8  13   0   10.20    6.90
   8  13   0    8.70    6.70
   8  13   0   -8.20    9.60
  -8  13   0    0.30    8.20
  -8  13   0    4.00    8.60
   8  13   0   11.80    7.50
  -8  13   0   -5.30    9.50
  -8  13   0   10.90    7.60
   8  13   0   14.20    7.90
  -8  13   0   15.20    9.30
   8  13   0   17.60    8.10
  -8  13   0    2.70    9.70
   8  13   0    8.00    7.50
  -8  13   0   13.50    9.00
  -8  13   0    6.80    7.70
  -9 -13   0   32.50    5.20
  -9 -13   0   44.80   13.70
   9 -13   0   47.70   12.30
  -9 -13   0   39.20    5.50
   9 -13   0   40.70    4.00
   9 -13   0   35.80    3.80
  -9 -13   0   41.90    5.60
  -9 -13   0   30.40   12.70
   9 -13   0   48.30   12.50
  -9 -13   0   41.20    4.30
   9 -13   0   54.49   14.10
  -9 -13   0   26.60    5.10
   9 -13   0   40.00   13.20
  -9 -13   0   34.40    4.50
   9  13   0   32.60    9.70
  -9  13   0   50.99   10.50
  -9  13   0   39.60   10.70
  -9  13   0   42.50   11.90
  -9  13   0   61.19   11.30
   9  13   0   36.20   12.90
   9  13   0   40.70   12.90
  -9  13   0   28.40   10.80
  -9  13   0   31.30   10.80
  -9  13   0   42.00   12.60
   9  13   0   32.20    9.60
   9  13   0   31.20    9.50
   9  13   0   41.20   10.40
  -9  13   0   40.00   12.00
  10 -13   0   30.90   10.00
 -10 -13   0   14.60    3.60
  10 -13   0   44.90   11.50
  10 -13   0   23.10    6.60
 -10 -13   0   20.90    4.10
  10 -13   0   17.70   12.30
  10 -13   0   32.50   10.70
 -10 -13   0   39.40   12.70
  10 -13   0   19.70   12.30
 -10 -13   0   18.60    4.00
  10 -13   0   23.50    6.50
 -10 -13   0   14.90   11.30
  10 -13   0   34.90   10.30
 -10 -13   0   18.30    3.70
  10  13   0   23.90    9.10
 -10  13   0   32.90    9.80
 -10  13   0   32.00    9.70
 -10  13   0   14.80    9.70
  10  13   0   24.10    8.60
 -10  13   0   19.70   10.70
 -10  13   0   29.70   10.70
  10  13   0   29.40    9.40
 -10  13   0   29.10   10.50
 -10  13   0   22.30   10.40
  10  13   0   30.30    8.70
 -10  13   0   18.20   11.00
  11 -13   0   13.30    9.50
  11 -13   0    7.50    4.00
 -11 -13   0   -0.90    2.00
  11 -13   0    8.80   12.10
 -11 -13   0    9.90   11.40
 -11 -13   0   10.40   11.70
  11 -13   0    4.60    3.90
 -11 -13   0   -1.80    2.00
  11 -13   0    3.00    8.20
  11 -13   0    8.80    8.90
  11 -13   0    0.20   12.30
  11 -13   0   26.80   10.20
  11  13   0    4.10    7.40
 -11  13   0  -19.10   15.20
  11  13   0    0.20    7.70
  11  13   0   -1.90    7.40
  11  13   0  -14.40   11.00
 -11  13   0    4.60    9.70
  11  13   0   -7.70    7.10
  11  13   0  -13.00   11.20
 -11  13   0    7.90    8.30
 -11  13   0    3.80    9.30
 -11  13   0  -16.00   15.80
 -11  13   0    2.90    8.10
 -12 -13   0   30.70   12.30
  12 -13   0   24.40    5.40
 -12 -13   0   40.70   12.80
  12 -13   0   18.80   11.10
  12 -13   0   23.70    5.40
  12 -13   0   38.40    9.90
  12 -13   0   28.50   11.20
  12 -13   0   34.50   14.00
  12 -13   0   11.50   12.90
  12 -13   0   40.70    9.80
 -12  13   0   18.60    9.90
  12  13   0   33.50    9.90
  12  13   0    8.70   12.50
 -12  13   0   19.00   10.20
 -12  13   0    5.20    8.90
 -12  13   0    0.40    9.60
 -12  13   0   15.30    9.30
 -12  13   0   18.20   10.20
  12  13   0    9.90    8.40
  12  13   0    8.70    8.60
  12  13   0   15.10    8.40
  12  13   0   23.40   13.50
  13 -13   0   30.10    9.20
  13 -13   0   33.90    9.60
  13 -13   0   17.20    5.50
  13 -13   0   13.90    5.50
  13 -13   0    0.10   12.40
  13 -13   0    3.60   10.10
 -13 -13   0   39.60   11.90
 -13 -13   0   34.80   11.10
  13 -13   0   28.10   11.70
  13 -13   0   -0.40   12.50
  13  13   0   -0.10    8.70
 -13  13   0   -3.00    9.10
  13  13   0    7.00   14.70
 -13  13   0   -7.60    9.20
 -13  13   0   12.40   10.10
  13  13   0   10.20   15.00
  13  13   0    9.20    8.70
 -13  13   0    5.70    9.10
 -13  13   0    3.00    8.80
  13  13   0   29.10   10.30
  13  13   0   10.30    9.00
 -13  13   0   -5.40    9.70
  14  13   0   -3.70    9.10
  14  13   0   -2.80   13.10
  14  13   0    1.20   13.90
  14  13   0    7.60    9.20
  14  13   0   11.70    9.20
  14  13   0    3.70    9.00
   0 -14   0  223.28   21.10
   0 -14   0  247.08   19.50
   0 -14   0  231.18   19.50
   0 -14   0  208.08   23.50
   0 -14   0  215.08   19.30
   0 -14   0  243.08   19.40
   0 -14   0  197.18   20.60
   0 -14   0  224.68   23.60
   0  14   0  230.38   18.30
   0  14   0  212.98   17.40
   0  14   0  221.88   17.70
   0  14   0  243.28   16.40
   0  14   0  208.18   19.10
   0  14   0  226.88   16.30
   0  14   0  194.68   18.70
   0  14   0  252.17   18.40
  -1 -14   0    9.20   12.20
   1 -14   0   -0.70    7.60
  -1 -14   0    7.20    7.90
   1 -14   0   -3.50    7.70
   1 -14   0   -2.80   11.10
  -1 -14   0    5.30    6.80
   1 -14   0    4.80    6.10
  -1 -14   0    7.70    7.90
  -1 -14   0    4.20    6.50
   1 -14   0    3.70    6.00
  -1 -14   0   10.60    7.20
   1 -14   0    8.30    7.30
  -1 -14   0   -3.30    6.30
  -1 -14   0   -1.50   11.80
  -1 -14   0   10.60   12.40
   1 -14   0   -7.80    7.40
   1 -14   0    0.50   11.20
  -1 -14   0    7.30   12.20
   1 -14   0   -6.20    7.40
   1 -14   0    4.50    6.80
   1  14   0    8.80    6.10
  -1  14   0    5.90    6.10
  -1  14   0   -5.90   15.40
  -1  14   0   12.40    4.70
   1  14   0   -4.30    5.60
   1  14   0   -3.10    5.30
  -1  14   0    3.90    6.40
   1  14   0    2.50    6.00
  -1  14   0    8.10    6.80
   1  14   0    0.30    5.30
  -1  14   0    9.80    4.60
  -1  14   0    7.80    6.80
  -1  14   0    3.90    6.80
   1  14   0   -6.30    5.70
   1  14   0   -4.60    5.50
  -1  14   0    2.80    6.80
   1  14   0    8.60    6.20
  -2 -14   0    6.20   11.20
  -2 -14   0    0.20   11.00
  -2 -14   0   14.50    8.10
  -2 -14   0    6.60    6.20
   2 -14   0   -3.10    5.60
  -2 -14   0    8.70    6.60
   2 -14   0    7.50    8.00
   2 -14   0   -4.30   13.70
   2 -14   0   -9.80   13.60
  -2 -14   0    9.30    6.80
   2 -14   0    3.00    5.90
  -2 -14   0    3.10    7.40
   2 -14   0   -6.30    7.50
  -2 -14   0   -6.10    7.10
   2 -14   0    8.80    9.70
   2 -14   0   -8.70    8.90
   2 -14   0   12.00   11.60
  -2 -14   0   -4.10    5.40
  -2 -14   0    8.50    7.60
   2 -14   0    5.00   10.80
  -2  14   0    1.60    6.20
  -2  14   0   -4.70    6.30
   2  14   0    0.50    6.00
  -2  14   0    5.40    6.40
  -2  14   0    1.50    6.90
  -2  14   0   -3.90   10.80
  -2  14   0   -0.30    7.10
   2  14   0    7.70    6.40
  -2  14   0    2.80    6.20
   2  14   0    2.10    6.20
  -2  14   0   11.80    3.90
   2  14   0   -0.60    6.30
   2  14   0    1.20    8.70
   2  14   0    6.00    8.60
  -2  14   0    0.20    6.20
  -2  14   0   -7.10   10.60
   2  14   0   -1.30    5.80
  -2  14   0    8.40    6.40
  -2  14   0   10.10    3.90
   2  14   0    3.80    6.40
   3 -14   0   15.00    7.80
   3 -14   0   26.30    9.40
  -3 -14   0   20.20    6.90
   3 -14   0    9.90    9.50
  -3 -14   0    7.10   12.20
   3 -14   0    8.10    8.50
   3 -14   0   12.70    7.70
  -3 -14   0   -3.40    7.70
  -3 -14   0   15.60    7.40
  -3 -14   0   24.00   13.20
  -3 -14   0   14.10    6.40
   3 -14   0   18.20    9.80
  -3 -14   0   11.40    8.30
  -3 -14   0   11.80    7.10
  -3 -14   0    9.60    7.20
  -3 -14   0   12.10    7.40
  -3  14   0    7.20   10.30
  -3  14   0   14.20    7.90
  -3  14   0   10.70    7.00
  -3  14   0   16.60    8.70
   3  14   0   18.30    6.90
  -3  14   0   15.30    7.60
  -3  14   0   20.40    3.50
  -3  14   0    7.90    6.80
   3  14   0   11.70    5.70
   3  14   0   16.90    5.60
  -3  14   0    0.50    7.30
   3  14   0   15.00    7.30
  -3  14   0   22.10    9.20
   3  14   0   17.60    7.80
  -3  14   0   17.20    3.30
  -3  14   0    5.80    8.00
   3  14   0    7.50    6.60
  -3  14   0   14.30   10.60
   3  14   0   19.60    7.80
   3  14   0   10.60    6.80
  -4 -14   0   12.20    6.90
  -4 -14   0   10.40   10.70
   4 -14   0   12.40    7.50
  -4 -14   0    9.20    5.50
  -4 -14   0   10.80    6.60
   4 -14   0   17.30    7.60
   4 -14   0   14.10    6.90
  -4 -14   0   18.50   10.70
   4 -14   0   -3.30    9.70
   4 -14   0    0.30   18.70
   4 -14   0    5.70   10.40
  -4 -14   0   10.30    5.70
  -4 -14   0   13.20   12.20
  -4 -14   0   10.00   12.10
   4 -14   0   17.30    7.20
  -4  14   0    5.30   10.10
   4  14   0    4.40    5.60
  -4  14   0   -2.50    9.70
   4  14   0   16.60    6.10
   4  14   0    4.60    7.60
   4  14   0    4.10    4.70
   4  14   0   10.00    5.30
  -4  14   0    2.50    7.50
  -4  14   0    3.30    6.30
  -4  14   0    7.90    8.30
  -4  14   0    5.20    7.00
  -4  14   0   10.30    7.80
  -4  14   0   15.90    8.80
   4  14   0    0.30    7.50
   4  14   0   12.20    7.10
  -4  14   0   14.30    7.00
   4  14   0   14.20    7.30
  -4  14   0    9.40    7.00
  -5 -14   0    0.80   11.70
  -5 -14   0    0.00    6.40
  -5 -14   0    3.60    6.50
  -5 -14   0    2.70    5.70
   5 -14   0    2.30    6.40
   5 -14   0    5.90   14.20
  -5 -14   0  -16.80   10.20
   5 -14   0    3.60    6.60
  -5 -14   0   -4.40    5.70
   5 -14   0    1.60   10.20
   5 -14   0    5.60   14.70
   5 -14   0  -10.90    9.40
   5  14   0   -2.10    6.20
  -5  14   0   -7.70    9.60
  -5  14   0   -0.20    7.80
   5  14   0    5.30    6.40
   5  14   0    8.80    9.10
   5  14   0    5.00    6.70
  -5  14   0   -2.50    7.80
   5  14   0    0.20    8.80
  -5  14   0    2.40    6.80
  -5  14   0    5.10    6.90
   5  14   0   -1.60    3.80
  -5  14   0   -1.60   10.00
  -5  14   0    4.30   12.50
   5  14   0    2.20    6.10
  -5  14   0   -2.80    8.80
   5  14   0    1.20    4.20
  -6 -14   0    6.70   12.00
  -6 -14   0    3.60    7.80
  -6 -14   0    3.10    4.50
  -6 -14   0    1.00    5.30
  -6 -14   0    3.70   11.60
  -6 -14   0    4.50    7.90
   6 -14   0    4.50   12.00
   6 -14   0   14.90   11.20
   6 -14   0    9.60   12.50
  -6 -14   0    6.00    4.60
  -6 -14   0    2.10    5.30
   6 -14   0    5.10   10.50
   6  14   0   -8.40    6.00
  -6  14   0   -7.90    6.70
   6  14   0    0.30    6.40
  -6  14   0   10.70    9.00
   6  14   0   -1.30    3.70
   6  14   0    1.80    3.80
   6  14   0    9.20    9.30
   6  14   0   -1.00    5.20
  -6  14   0   -4.00    9.80
  -6  14   0   -3.80    7.20
   6  14   0    8.90    6.20
  -6  14   0    3.00    7.50
  -6  14   0  -11.70    9.50
   6  14   0    5.00    9.40
  -6  14   0   -4.80    7.10
  -6  14   0   10.30    8.70
  -7 -14   0   22.30    8.20
   7 -14   0   19.50   12.50
  -7 -14   0   44.90   13.80
   7 -14   0   22.80   12.80
  -7 -14   0   25.40    6.20
  -7 -14   0   31.20    6.40
   7 -14   0   50.09   14.70
  -7 -14   0   39.60    6.00
  -7 -14   0   44.60    6.10
   7 -14   0   36.40   13.20
  -7 -14   0   26.20    8.30
  -7 -14   0   32.50   13.60
  -7 -14   0   34.60    5.70
  -7 -14   0   34.90    5.50
  -7  14   0   16.30   11.60
  -7  14   0   27.40    8.90
  -7  14   0   36.40    9.30
   7  14   0   29.40   10.90
  -7  14   0   32.00   12.50
  -7  14   0   17.90    9.80
  -7  14   0   40.60   11.10
  -7  14   0   42.30   10.90
   7  14   0   37.00    9.30
   7  14   0   40.40   11.40
   7  14   0   33.00    8.90
  -7  14   0   22.20   10.20
   7  14   0   29.20    7.60
   7  14   0   37.40    8.20
  -8 -14   0   -4.80    4.30
  -8 -14   0   17.90   12.40
  -8 -14   0   -7.60    4.20
  -8 -14   0   18.90    4.10
   8 -14   0   -9.00   10.20
   8 -14   0   -3.00   10.30
  -8 -14   0   12.50    4.40
   8 -14   0   -5.10   10.20
  -8 -14   0    6.80    8.20
  -8 -14   0   10.50    4.50
  -8 -14   0   10.00   11.50
   8 -14   0    4.50   11.20
  -8 -14   0    5.80   10.30
   8  14   0   10.10   10.70
   8  14   0   -8.70    8.20
   8  14   0    1.60   10.80
   8  14   0   -0.20    7.30
  -8  14   0    4.90    7.90
  -8  14   0  -10.10    9.00
  -8  14   0    8.00    9.20
   8  14   0  -13.20    9.50
  -8  14   0    2.50    9.10
  -8  14   0    3.00    7.60
   8  14   0    3.00    7.40
  -8  14   0  -11.90    8.90
   8  14   0    3.80    8.70
  -8  14   0    5.70    9.80
  -8  14   0    1.90    8.50
   8  14   0    0.70   10.60
  -9 -14   0    3.30    3.90
  -9 -14   0   19.30    3.80
  -9 -14   0    5.70    3.90
   9 -14   0   23.50   11.30
   9 -14   0   20.90   12.80
   9 -14   0    5.30   11.80
  -9 -14   0   13.50    4.30
  -9 -14   0   23.40    3.90
   9 -14   0    5.50   10.30
  -9 -14   0   10.00   12.70
  -9 -14   0    5.70   12.50
  -9 -14   0   15.40    4.50
  -9  14   0    5.90    9.20
   9  14   0    8.90    7.60
   9  14   0    9.50   11.20
  -9  14   0    6.30    9.20
   9  14   0   14.00    7.30
  -9  14   0    9.80    8.30
  -9  14   0    4.40    9.30
   9  14   0    2.80   11.10
  -9  14   0   10.00   10.20
   9  14   0    6.50    7.00
  -9  14   0   -8.30    8.70
  -9  14   0   11.90    9.20
   9  14   0   17.30    8.70
  -9  14   0   13.80    8.60
  10 -14   0   61.19   13.40
 -10 -14   0   69.89   15.40
  10 -14   0   56.59   12.30
  10 -14   0   41.30   11.50
 -10 -14   0   48.30    4.50
 -10 -14   0   79.29   15.90
  10 -14   0   50.79   14.60
  10 -14   0   89.89   14.40
 -10 -14   0   42.40    4.40
 -10 -14   0   36.30    4.20
 -10 -14   0   41.80    4.40
  10 -14   0   54.29   15.10
  10  14   0   62.39   10.80
  10  14   0   40.80    9.60
 -10  14   0   56.09   12.10
 -10  14   0   50.39   13.80
 -10  14   0   28.00   12.60
 -10  14   0   64.29   13.10
  10  14   0   66.09   14.70
 -10  14   0   46.90   12.40
  10  14   0   46.70   10.70
 -10  14   0   63.49   12.90
 -10  14   0   63.89   13.60
 -10  14   0   53.99   11.60
  10  14   0   46.40   13.80
  10  14   0   56.99   11.40
  11 -14   0   35.70   14.30
 -11 -14   0   35.60   13.30
  11 -14   0   51.49   11.60
  11 -14   0   15.70    9.70
  11 -14   0    6.20   12.20
  11 -14   0   41.10   11.30
  11 -14   0   39.50   11.20
 -11 -14   0   21.50   12.40
 -11  14   0   10.50   10.40
  11  14   0   18.30    8.70
  11  14   0   11.80   12.70
 -11  14   0    2.60   11.20
 -11  14   0   12.80    9.00
  11  14   0   13.90    8.30
 -11  14   0    2.70    9.50
  11  14   0   21.20    9.40
 -11  14   0    5.40    8.30
 -11  14   0    4.00   11.50
  11  14   0   15.60    8.90
  11  14   0   -0.80   11.40
 -12 -14   0   13.10   12.10
  12 -14   0   -4.00   10.00
  12 -14   0    1.70   13.00
 -12 -14   0   17.30   12.10
  12 -14   0    6.70   10.40
  12 -14   0   30.50   10.00
  12 -14   0    0.40   12.90
  12 -14   0   18.90    9.40
  12  14   0   -5.40    7.20
 -12  14   0   14.40   15.10
 -12  14   0   -4.90   10.10
  12  14   0   -9.20   12.30
 -12  14   0   -3.30    8.60
 -12  14   0  -16.20   11.20
  12  14   0    7.70    9.10
  12  14   0   -8.10    7.30
 -12  14   0  -15.40   11.60
  12  14   0    6.60   13.10
 -12  14   0  -14.60    7.70
  12  14   0   -1.50    8.10
  13 -14   0   25.20   14.90
  13 -14   0   17.20   14.40
 -13 -14   0   45.30   14.10
 -13 -14   0   50.79   14.30
  13 -14   0   62.19   11.30
  13 -14   0    7.70   13.80
  13 -14   0   27.20   15.40
  13 -14   0   57.79   11.10
 -13  14   0   31.80   13.10
 -13  14   0   21.00   11.70
 -13  14   0   16.90   13.00
  13  14   0   31.80   14.80
  13  14   0   33.10   11.10
 -13  14   0   29.00   12.30
  13  14   0   27.40   10.70
  13  14   0   23.70   10.20
  13  14   0   25.80   15.40
 -13  14   0    9.70    9.90
  13  14   0   46.20   11.80
 -13  14   0   20.10   11.40
   0 -15   0    1.60   10.80
   0 -15   0    4.30    9.20
   0 -15   0   -5.80    8.00
   0 -15   0   -3.70   11.30
   0 -15   0    3.90    8.30
   0 -15   0   -1.80   11.50
   0 -15   0    0.70    7.90
   0 -15   0   -5.40    8.70
   0 -15   0    7.70    8.70
   0 -15   0    1.70   10.50
   0  15   0   -3.80    6.40
   0  15   0    0.60    7.10
   0  15   0    7.00    6.80
   0  15   0    1.00    7.20
   0  15   0   14.70    7.40
   0  15   0    7.00    5.10
   0  15   0    8.00    5.20
   0  15   0   -2.30    6.30
   1 -15   0    4.10    9.60
  -1 -15   0   20.60   11.40
   1 -15   0   14.60    9.10
  -1 -15   0   17.60    9.10
  -1 -15   0   13.30    8.90
  -1 -15   0   29.00   13.70
   1 -15   0   16.60    7.30
   1 -15   0   20.30   10.50
   1 -15   0   14.80    7.40
   1 -15   0   -0.40   11.30
  -1 -15   0   26.20    8.60
  -1 -15   0   11.20    8.00
  -1 -15   0   15.60   11.60
  -1 -15   0   17.10   12.40
   1 -15   0   25.90   13.10
   1 -15   0   17.50    9.70
   1 -15   0    9.20    9.10
   1 -15   0   17.70    9.00
  -1  15   0   12.70    7.20
   1  15   0   32.20    7.00
   1  15   0   15.10    6.80
  -1  15   0   25.10    5.60
   1  15   0   14.60    7.00
  -1  15   0   13.00    8.00
   1  15   0   36.20    8.20
  -1  15   0   24.40    7.80
   1  15   0   16.60    7.10
  -1  15   0   14.70    7.40
   1  15   0   13.80    7.10
  -1  15   0   22.50    8.60
  -1  15   0   17.30    5.30
   1  15   0   21.10    6.70
   1  15   0   23.90    7.90
  -1  15   0   21.00    7.30
  -2 -15   0   60.09    9.80
   2 -15   0   52.79   11.70
   2 -15   0   69.19   15.30
   2 -15   0   36.30    8.60
  -2 -15   0   49.60   11.80
   2 -15   0   53.49   12.40
   2 -15   0   37.40    8.40
   2 -15   0   45.90   12.10
  -2 -15   0   38.30   14.60
   2 -15   0   40.80   10.80
  -2 -15   0   57.59   12.10
  -2 -15   0   52.29   10.40
  -2 -15   0   53.49    9.60
  -2 -15   0   49.10   14.60
  -2 -15   0   40.40    9.90
   2 -15   0   45.20   14.00
   2  15   0   47.00    8.70
  -2  15   0   45.20    8.70
   2  15   0   51.49   10.20
  -2  15   0   49.50    5.80
   2  15   0   42.30    9.30
   2  15   0   39.20    8.40
  -2  15   0   48.70   10.40
  -2  15   0   50.49    9.00
   2  15   0   46.30    8.80
  -2  15   0   47.60   10.30
   2  15   0   41.60    8.80
  -2  15   0   37.40   10.20
  -2  15   0   51.59    5.70
   2  15   0   39.50    8.20
  -2  15   0   55.59   11.50
  -2  15   0   38.70   10.80
  -2  15   0   45.70   10.40
   2  15   0   45.10    8.40
  -3 -15   0   50.59   14.60
   3 -15   0   89.49   15.00
   3 -15   0   83.29   16.90
  -3 -15   0   49.20   14.80
   3 -15   0   76.29   16.80
  -3 -15   0   75.69   10.30
  -3 -15   0   62.49   10.50
  -3 -15   0   62.49    9.70
   3 -15   0   90.19   15.00
  -3 -15   0   81.49   11.10
   3  15   0   76.09    9.90
  -3  15   0   85.59   13.50
   3  15   0   77.19   10.00
  -3  15   0   61.49   10.90
   3  15   0   93.79   11.30
  -3  15   0   68.49   11.80
  -3  15   0   76.79   11.90
   3  15   0   45.20   10.50
  -3  15   0   84.99   11.80
   3  15   0   53.19    9.30
  -3  15   0   58.49    5.50
  -3  15   0   78.99   12.20
  -3  15   0   66.29   11.80
   3  15   0   84.49   11.90
   3  15   0   72.29   10.70
   3  15   0   66.99    9.60
  -3  15   0   57.59   12.30
  -3  15   0   62.99    5.50
  -4 -15   0   16.40    7.70
   4 -15   0   -1.10   11.20
  -4 -15   0    3.70   12.00
  -4 -15   0    9.70    7.30
   4 -15   0   18.00   10.80
  -4 -15   0    3.20    6.70
   4 -15   0    7.90   12.20
  -4 -15   0   10.40    5.90
  -4 -15   0   12.20    6.20
  -4 -15   0   28.90   13.80
   4 -15   0   -5.30    9.60
  -4 -15   0    5.40    7.30
  -4  15   0   12.40    8.80
   4  15   0    3.80    6.10
  -4  15   0   12.40    7.80
   4  15   0   16.00    5.60
  -4  15   0   11.60    7.60
  -4  15   0    8.40    7.10
  -4  15   0    8.20    7.60
   4  15   0    4.30    5.30
   4  15   0   12.50    8.50
   4  15   0   12.00    7.40
   4  15   0   14.70    7.50
   4  15   0   14.90    8.60
  -4  15   0    0.10    7.70
   4  15   0   11.40    6.30
   5 -15   0  117.99   17.40
   5 -15   0  135.49   19.80
  -5 -15   0  118.29   11.00
  -5 -15   0  118.49   12.00
  -5 -15   0  132.09   19.90
  -5 -15   0  114.39   11.10
  -5 -15   0  110.49   19.20
   5 -15   0  122.69   17.40
  -5 -15   0  120.69   12.10
   5 -15   0   98.89   18.00
  -5 -15   0  100.99   12.90
  -5 -15   0  101.09   13.00
  -5  15   0  127.19   15.80
   5  15   0  100.19   11.40
   5  15   0  110.09   14.50
   5  15   0  102.99   10.00
  -5  15   0   90.19   13.20
  -5  15   0   98.99   13.10
   5  15   0  114.99   14.50
   5  15   0  118.59   13.50
  -5  15   0  131.59   16.50
   5  15   0   99.29   11.60
  -5  15   0  125.99   15.80
  -5  15   0  105.89   15.10
   5  15   0  118.79   13.60
   5  15   0  114.49   10.20
  -6 -15   0  217.58   23.80
   6 -15   0  180.88   22.10
  -6 -15   0  192.08   15.80
  -6 -15   0  200.38   16.10
  -6 -15   0  217.88   24.20
   6 -15   0  201.38   22.40
  -6 -15   0  177.38   17.10
   6 -15   0  293.87   25.70
   6 -15   0  248.18   24.20
  -6 -15   0  165.58   17.20
  -6  15   0  205.58   18.60
  -6  15   0  220.98   20.50
   6  15   0  212.08   19.20
  -6  15   0  189.38   18.20
  -6  15   0  202.18   20.30
  -6  15   0  225.28   20.40
   6  15   0  222.28   15.20
   6  15   0  207.58   19.90
   6  15   0  192.58   18.90
  -6  15   0  216.38   20.10
   6  15   0  209.68   15.00
   6  15   0  227.98   20.20
  -7 -15   0   24.50    6.60
  -7 -15   0   34.40    6.90
   7 -15   0   16.80   11.90
  -7 -15   0   42.20   13.90
  -7 -15   0   33.50   14.40
   7 -15   0   25.60   12.10
   7 -15   0   39.00   13.30
  -7 -15   0   36.20    5.80
  -7 -15   0   44.70    6.10
  -7 -15   0   39.30    5.90
  -7 -15   0   38.10    5.70
   7 -15   0   32.80   12.00
   7  15   0   17.90    8.60
   7  15   0   30.00   11.80
   7  15   0   23.00    5.40
  -7  15   0   43.10   11.60
  -7  15   0   21.40    8.80
   7  15   0   17.80    5.10
   7  15   0   26.60    8.00
   7  15   0   46.70    8.60
  -7  15   0   42.90   11.30
  -7  15   0   14.50    9.60
  -7  15   0   30.20   10.80
  -7  15   0   15.20    8.80
   7  15   0   28.90    9.50
   7  15   0   16.20   11.40
   8 -15   0   -0.10   10.00
  -8 -15   0    8.90   12.30
  -8 -15   0   18.60    4.80
  -8 -15   0   -4.10    4.40
   8 -15   0    4.90   12.50
   8 -15   0    4.10   10.30
  -8 -15   0   12.30    4.50
  -8 -15   0   -4.70    4.40
  -8 -15   0   10.30   12.10
   8 -15   0   -8.60   11.50
   8  15   0  -10.60    6.20
  -8  15   0    9.40    7.80
  -8  15   0   10.60    9.40
   8  15   0    1.20   11.70
  -8  15   0   14.30   10.20
   8  15   0  -16.70   10.80
  -8  15   0   -3.10    7.50
   8  15   0   15.10    8.10
  -8  15   0   -3.10    8.60
   8  15   0   -3.10    6.40
   8  15   0   -0.70    6.30
  -8  15   0   -4.00    9.10
   9 -15   0   10.60   12.90
  -9 -15   0   -2.80    3.50
  -9 -15   0   -0.80   10.80
  -9 -15   0    6.10    3.90
   9 -15   0   15.90   10.70
   9 -15   0   15.30   11.30
  -9 -15   0   13.50   11.80
   9 -15   0   -7.00   11.60
  -9 -15   0    5.90    3.90
  -9 -15   0    1.30    3.60
   9  15   0    4.50    7.40
   9  15   0    2.90   12.40
   9  15   0    5.90   12.90
  -9  15   0   -4.30    9.40
  -9  15   0    0.50    9.20
  -9  15   0    6.70    8.00
  -9  15   0   -6.00    8.40
  -9  15   0   -2.20    7.90
   9  15   0   -0.30    7.00
  -9  15   0   -3.60    9.20
   9  15   0   16.20    8.30
   9  15   0   -8.00    6.50
  10 -15   0   40.60   11.70
 -10 -15   0   40.60   13.90
  10 -15   0   -5.00   11.60
  10 -15   0   16.60   10.20
  10 -15   0   27.50   10.80
  10 -15   0   22.70   13.30
 -10 -15   0   33.10   13.60
  10 -15   0   46.90   12.30
  10  15   0   25.30   13.20
  10  15   0    6.70    8.20
 -10  15   0   40.80   11.60
  10  15   0   17.40    8.90
  10  15   0   26.90   12.60
 -10  15   0   20.10   10.10
 -10  15   0   23.70   11.70
 -10  15   0   16.80   10.30
  10  15   0   12.50    8.40
 -10  15   0   31.00   12.10
 -10  15   0   18.20   10.50
  10  15   0    8.30    8.60
  11 -15   0    4.10    9.00
  11 -15   0   43.00   11.20
  11 -15   0    6.20   13.50
  11 -15   0   16.10   13.90
  11 -15   0   12.60   10.80
  11 -15   0   39.00   11.50
 -11 -15   0   14.00   11.60
 -11 -15   0   15.90   11.60
 -11  15   0    9.40    9.90
  11  15   0    1.20    7.30
 -11  15   0   25.20   11.20
  11  15   0   10.80   12.90
  11  15   0    2.40   10.60
  11  15   0   20.30   12.50
  11  15   0   18.20   13.50
  11  15   0   15.40    8.20
 -12 -15   0   25.50   12.70
  12 -15   0   -7.10   12.80
  12 -15   0   -3.60   10.00
  12 -15   0   -3.10   10.30
  12 -15   0   23.70    9.90
  12 -15   0  -10.60   12.20
 -12 -15   0   26.40   12.30
  12  15   0    9.30   14.40
  12  15   0  -10.80   13.10
  12  15   0   -4.60    8.30
  12  15   0   10.60    9.20
  12  15   0    8.60    8.20
 -12  15   0    8.60   10.80
 -12  15   0   -7.00    9.80
 -12  15   0   10.60   10.70
  12  15   0  -14.10    6.00
 -12  15   0   -9.30    9.20
   0 -16   0  198.18   19.30
   0 -16   0  205.28   19.30
   0 -16   0  195.28   23.60
   0 -16   0  194.28   23.30
   0 -16   0  192.58   22.30
   0 -16   0  202.08   22.20
   0  16   0  166.58   16.30
   0  16   0  203.28   17.30
   0  16   0  207.18   19.10
   0  16   0  195.38   19.00
   0  16   0  191.58   16.60
   0  16   0  199.08   17.50
   0  16   0  194.48   15.00
   0  16   0  194.58   15.00
  -1 -16   0   76.49   17.00
   1 -16   0   87.79   14.10
   1 -16   0   84.89   14.00
  -1 -16   0   67.59   12.30
   1 -16   0   85.79   13.60
  -1 -16   0   77.99   12.30
  -1 -16   0   75.29   17.30
   1 -16   0   71.99   13.00
   1 -16   0   53.49   16.30
  -1 -16   0   73.19   11.90
   1 -16   0   58.49   16.30
  -1 -16   0   64.49   12.10
  -1  16   0   75.49    7.90
   1  16   0   55.99   10.20
  -1  16   0   72.19   11.60
   1  16   0   58.39   10.60
  -1  16   0   68.09   11.20
   1  16   0  103.39   13.40
   1  16   0   81.49   10.00
   1  16   0   67.99   11.70
  -1  16   0   75.99    7.90
  -1  16   0   72.99   12.20
   1  16   0   68.29    9.60
  -1  16   0   84.69   12.40
   1  16   0   84.59   11.20
   1  16   0   61.49   10.40
  -1  16   0   69.99   11.80
  -1  16   0   83.29   11.20
  -2 -16   0  180.18   23.40
  -2 -16   0  186.88   24.30
   2 -16   0  197.68   20.30
  -2 -16   0  221.98   24.80
  -2 -16   0  206.88   18.40
   2 -16   0  207.18   20.60
   2 -16   0  177.68   20.10
  -2 -16   0  158.18   23.30
  -2 -16   0  226.98   19.30
  -2 -16   0  200.68   18.10
  -2 -16   0  219.78   19.10
   2 -16   0  216.48   20.90
   2 -16   0  219.68   24.10
   2 -16   0  232.98   24.90
   2  16   0  171.78   18.00
  -2  16   0  225.58   20.10
  -2  16   0  219.58   20.20
   2  16   0  198.08   16.70
  -2  16   0  184.68   18.20
   2  16   0  215.98   17.20
  -2  16   0  200.78   18.70
   2  16   0  221.88   17.40
  -2  16   0  233.68   19.50
  -2  16   0  196.88   18.00
   2  16   0  207.98   17.40
   2  16   0  202.48   18.80
   2  16   0  210.88   19.00
   2  16   0  173.68   18.30
   3 -16   0   -2.30   12.60
   3 -16   0   16.10   12.50
  -3 -16   0    7.20    6.90
  -3 -16   0    1.50   12.10
  -3 -16   0    2.30    7.90
  -3 -16   0   -3.20    7.50
  -3 -16   0    6.00    6.80
   3 -16   0    4.90   11.20
  -3 -16   0   -5.60   11.80
   3 -16   0   18.20   11.50
   3  16   0   -3.30    7.30
   3  16   0    2.10    6.60
   3  16   0    7.60    7.70
   3  16   0   -5.70    6.30
   3  16   0   11.00    5.80
  -3  16   0    3.70    7.30
  -3  16   0   -1.20    7.70
  -3  16   0    5.50    7.10
  -3  16   0    5.50    8.10
   3  16   0   -5.50    5.10
   3  16   0   -3.80    6.40
   3  16   0   11.30    6.90
  -3  16   0    0.40    7.90
  -3  16   0   -2.30    7.40
  -4 -16   0   63.89    9.40
  -4 -16   0   70.19   16.40
   4 -16   0   47.10   14.60
  -4 -16   0   33.90    9.20
  -4 -16   0   54.09    9.80
   4 -16   0   47.20   14.30
  -4 -16   0   19.80   13.60
   4 -16   0   63.49   15.70
   4 -16   0   83.29   15.50
  -4 -16   0   51.09    9.10
  -4  16   0   40.10   11.50
   4  16   0   40.50    9.60
   4  16   0   57.09    8.40
   4  16   0   35.80    8.50
  -4  16   0   41.70   10.70
  -4  16   0   35.50    9.20
  -4  16   0   71.49   12.40
  -4  16   0   50.49   11.30
   4  16   0   46.20   10.70
   4  16   0   33.60   10.20
  -4  16   0   38.30    9.20
   4  16   0   33.40    9.10
   4  16   0   49.40    8.40
   4  16   0   33.20    8.70
   5 -16   0   -4.90   11.80
   5 -16   0   21.80   13.00
  -5 -16   0    4.20    7.10
   5 -16   0   15.10   12.80
  -5 -16   0   14.00    6.60
  -5 -16   0    5.70   12.30
   5 -16   0    1.10   11.20
  -5 -16   0   17.20   12.90
  -5 -16   0   12.60    6.50
  -5 -16   0    2.10    7.30
  -5  16   0    8.40    7.50
   5  16   0    7.70    6.80
   5  16   0   18.40    8.20
  -5  16   0    4.20    8.90
  -5  16   0   20.70    8.70
   5  16   0    9.60    5.20
   5  16   0   24.50   10.10
  -5  16   0   19.70    9.90
  -5  16   0   -5.40    7.50
   5  16   0    5.40    7.00
  -5  16   0    6.20    7.90
   5  16   0    7.10    4.90
   5  16   0   23.30   10.40
   5  16   0    6.80    7.10
   6 -16   0   -1.10   12.20
   6 -16   0    6.50   12.60
  -6 -16   0   -4.60    6.20
  -6 -16   0   -4.70    6.40
   6 -16   0   17.00   13.20
   6 -16   0    1.90   11.90
  -6 -16   0   16.50    6.00
  -6 -16   0    6.00   12.80
  -6 -16   0    9.80   13.00
  -6 -16   0   13.10    5.80
  -6  16   0   12.90    9.00
   6  16   0    1.10   10.30
  -6  16   0   -2.50    8.50
   6  16   0    6.90    7.60
   6  16   0    5.00    7.20
   6  16   0    8.30    7.80
  -6  16   0    9.80    8.40
   6  16   0    1.40   10.00
   6  16   0    1.70    4.40
  -6  16   0    8.10    9.00
  -6  16   0    6.60    9.80
   6  16   0    6.00    4.50
  -6  16   0   -9.10    8.20
   6  16   0   -0.70    6.60
  -7 -16   0   45.40    8.10
   7 -16   0   80.89   16.00
  -7 -16   0   50.39    8.20
   7 -16   0   72.09   15.50
  -7 -16   0   83.89    8.00
   7 -16   0   75.59   15.90
  -7 -16   0   50.49   14.80
  -7 -16   0   59.49   16.30
  -7 -16   0   80.09    7.90
  -7 -16   0   74.59    7.40
  -7 -16   0   84.89    7.70
   7 -16   0   38.70   14.10
  -7  16   0   67.79   12.60
   7  16   0   45.80    9.50
   7  16   0   45.70   13.20
   7  16   0   58.49   10.10
  -7  16   0   58.09   11.80
  -7  16   0   57.99   13.20
   7  16   0   48.60   13.30
  -7  16   0   68.99   13.70
   7  16   0   49.40    7.30
  -7  16   0   59.79   13.00
   7  16   0   46.00    7.00
   7  16   0   49.90   11.60
   7  16   0   66.59   11.80
  -7  16   0   59.99   12.60
  -8 -16   0   51.19    7.50
  -8 -16   0   53.69    7.70
  -8 -16   0   85.79    7.80
  -8 -16   0   88.79    8.00
   8 -16   0   94.09   15.90
   8 -16   0   60.29   16.20
  -8 -16   0   72.19   17.60
   8 -16   0   63.99   16.50
  -8 -16   0   89.59   17.60
   8 -16   0   82.09   15.80
  -8  16   0   49.99   13.50
   8  16   0   67.39   12.50
   8  16   0   54.59   10.30
  -8  16   0   69.19   14.10
  -8  16   0   72.49   12.70
   8  16   0   60.79   14.80
   8  16   0   49.70   13.60
   8  16   0   64.19   10.50
  -8  16   0   82.09   14.40
   8  16   0   62.69   12.20
  -8  16   0   76.39   12.30
  -8  16   0   78.49   14.90
  -9 -16   0   52.69    6.30
   9 -16   0  123.89   18.20
  -9 -16   0   98.39   17.90
  -9 -16   0   62.69    6.40
  -9 -16   0   70.59    6.40
   9 -16   0   74.49   18.00
   9 -16   0   77.79   17.50
  -9 -16   0  114.69   18.90
  -9 -16   0   68.99    6.40
   9 -16   0  138.69   18.70
  -9  16   0   85.79   15.30
   9  16   0   73.49   16.10
  -9  16   0   93.09   15.80
  -9  16   0   87.79   13.80
   9  16   0   84.79   16.70
  -9  16   0   78.99   14.60
   9  16   0   69.29   13.10
   9  16   0   80.49   12.20
   9  16   0   83.29   12.20
  -9  16   0  110.99   17.00
  -9  16   0   88.59   14.10
   9  16   0   77.79   13.30
  10 -16   0   47.70   12.80
  10 -16   0    7.10   13.80
  10 -16   0   28.60   12.40
  10 -16   0  -11.50   12.50
 -10 -16   0   39.10   14.80
 -10 -16   0   54.59   16.20
  10  16   0   14.40    9.40
 -10  16   0   18.00   11.30
 -10  16   0   40.50   12.90
  10  16   0   19.80    8.90
 -10  16   0   22.60   11.90
  10  16   0   -1.40   12.20
  10  16   0   11.40    8.80
  10  16   0   41.90   14.30
  10  16   0   29.90   11.50
 -10  16   0   26.90   11.80
  11 -16   0   -2.80    9.00
  11 -16   0  -18.50   12.60
 -11 -16   0   29.20   13.40
  11 -16   0   16.70   11.20
 -11 -16   0   20.40   12.80
  11 -16   0   -2.80    9.20
  11 -16   0   -3.80   13.80
  11 -16   0   52.39   13.10
 -11  16   0    5.00   11.70
  11  16   0  -13.20   11.70
 -11  16   0   30.40   10.30
 -11  16   0   -4.40   10.20
  11  16   0    7.60   13.10
  11  16   0   -1.10    8.10
  11  16   0   11.40    9.70
 -11  16   0    6.10   11.30
 -11  16   0   -1.70   10.00
  11  16   0    8.30    9.80
 -11  16   0    5.30    9.40
  11  16   0    9.90    8.60
   0 -17   0   -6.00   11.80
   0 -17   0    7.50   12.90
   0 -17   0    9.20   12.10
   0 -17   0   13.30   15.70
   0 -17   0    9.20   10.60
   0 -17   0    5.50   10.20
   0  17   0    5.90    7.00
   0  17   0    4.30    7.30
   0  17   0   13.40    6.50
   0  17   0    1.80    7.80
   0  17   0    4.90    6.20
   0  17   0   -3.30    7.70
   0  17   0   -2.50    6.50
   0  17   0    6.20    6.90
   1 -17   0    2.10   12.00
  -1 -17   0    8.70   12.10
   1 -17   0    2.90   12.20
   1 -17   0   -0.90    8.90
  -1 -17   0    5.50   15.00
   1 -17   0   20.50   10.00
  -1 -17   0   -3.70   11.40
   1 -17   0   -0.20   11.90
  -1 -17   0   -7.70    9.30
  -1 -17   0   -3.40    9.40
   1 -17   0    8.90   12.10
  -1 -17   0    8.10   14.90
   1  17   0    7.50    7.50
   1  17   0   -7.50    5.80
  -1  17   0   -7.70    7.40
   1  17   0    6.10    6.40
   1  17   0    5.80    7.80
  -1  17   0   -8.80    6.90
   1  17   0    6.30    6.90
  -1  17   0   -0.20    7.90
  -1  17   0    0.20    5.30
   1  17   0    3.60    7.00
   1  17   0    1.20    7.20
  -1  17   0    2.00    5.40
  -1  17   0    9.80    8.50
  -1  17   0    2.00    7.30
  -1  17   0    5.40    7.50
   1  17   0  -10.80    7.10
  -2 -17   0  -11.70    8.10
   2 -17   0   18.60   12.80
   2 -17   0   12.10   10.70
   2 -17   0    8.30   10.60
  -2 -17   0   18.00   13.00
  -2 -17   0   12.10    8.30
  -2 -17   0   21.60    8.60
   2 -17   0   12.80   12.60
  -2 -17   0    5.30   12.40
  -2 -17   0   -4.10    8.40
  -2  17   0    7.20    7.60
   2  17   0    6.10    7.10
   2  17   0   15.60    7.90
   2  17   0   13.00    7.70
   2  17   0    7.00    6.90
   2  17   0   14.30    8.10
  -2  17   0   12.60    8.70
   2  17   0   21.00    8.30
  -2  17   0   12.50    6.30
   2  17   0   12.50    7.00
  -2  17   0   18.80    9.10
   2  17   0   13.80    7.80
  -2  17   0   10.90    8.00
  -2  17   0   16.70    8.40
  -2  17   0    0.80    6.20
  -2  17   0    9.90    7.60
   3 -17   0   15.40   12.60
  -3 -17   0   -1.50   11.70
  -3 -17   0    2.00    8.90
  -3 -17   0   23.00    8.50
   3 -17   0   18.30   13.60
  -3 -17   0   22.10    8.60
   3 -17   0   26.70   13.90
  -3 -17   0   -4.80    8.50
   3 -17   0   -8.70   11.70
  -3 -17   0   21.00   13.40
  -3  17   0    0.90    9.20
  -3  17   0    0.40    7.50
   3  17   0   14.60    8.70
  -3  17   0   11.40    8.00
  -3  17   0   14.90    9.60
   3  17   0   19.70    6.80
   3  17   0   11.50    7.30
  -3  17   0   28.50    9.60
   3  17   0   24.40    9.00
   3  17   0   17.00    7.80
   3  17   0   11.90    8.10
  -3  17   0   22.20    8.70
   3  17   0   -2.70    8.00
   3  17   0   14.80    6.50
  -4 -17   0   16.60   12.90
  -4 -17   0   -7.20    7.70
   4 -17   0   21.60   13.50
   4 -17   0   11.80   12.60
  -4 -17   0   21.80    7.20
   4 -17   0   -4.70   11.20
  -4 -17   0   -3.50    8.00
  -4 -17   0   25.20    7.40
   4 -17   0    7.90   11.70
  -4 -17   0    4.40   12.60
  -4  17   0    0.20    8.60
   4  17   0    6.10    7.30
   4  17   0   -5.40    6.80
  -4  17   0   -2.40    7.10
   4  17   0    7.40    9.00
   4  17   0    1.50    6.70
   4  17   0  -15.90    7.90
  -4  17   0   -7.30    7.70
   4  17   0    2.70    5.00
   4  17   0    8.60    5.60
  -4  17   0    2.80    7.30
  -4  17   0    7.40    8.90
   4  17   0    1.70    7.40
  -4  17   0   -4.00    7.90
   5 -17   0   12.70   12.60
  -5 -17   0   -8.60    7.40
  -5 -17   0   -3.40    7.50
  -5 -17   0   27.70    6.80
   5 -17   0   13.80   11.80
   5 -17   0  -19.30    9.80
  -5 -17   0    9.20   12.10
   5 -17   0   14.50   12.70
  -5 -17   0    4.50   11.40
   5  17   0  -12.10    6.10
   5  17   0    2.30    9.80
   5  17   0   -5.50    6.30
  -5  17   0    0.90    7.60
   5  17   0    2.00    9.70
  -5  17   0   -8.30    8.70
   5  17   0    7.30    7.30
  -5  17   0    4.50    8.20
  -5  17   0    7.00    9.30
   5  17   0   12.30    8.00
  -5  17   0    5.10    8.80
  -5  17   0   16.90   10.80
  -6 -17   0   94.99   10.00
  -6 -17   0   94.89   11.10
   6 -17   0   66.19   15.80
  -6 -17   0   85.29   10.90
   6 -17   0  101.49   18.40
  -6 -17   0  108.29   19.90
   6 -17   0  108.79   18.70
   6 -17   0   79.59   16.70
  -6 -17   0  103.89   19.10
  -6 -17   0  104.99   10.10
   6  17   0  110.99    9.60
   6  17   0   86.99    9.20
   6  17   0  107.29   15.60
  -6  17   0  135.39   17.50
   6  17   0   73.09   12.40
   6  17   0   87.99   14.00
  -6  17   0   97.59   14.20
   6  17   0   85.09   12.50
   6  17   0   72.89   13.60
  -6  17   0  108.79   16.20
   6  17   0   85.59   15.00
  -6  17   0   86.99   15.20
  -6  17   0   74.09   14.30
  -6  17   0   97.99   13.80
  -7 -17   0  112.99    9.80
   7 -17   0   68.99   16.80
   7 -17   0   87.89   17.60
   7 -17   0   98.39   18.00
  -7 -17   0  115.19    9.90
  -7 -17   0   95.79    8.60
  -7 -17   0   99.29    8.60
   7 -17   0   74.69   17.10
  -7 -17   0  109.79   19.70
  -7 -17   0   95.79   18.80
  -7  17   0   80.39   15.30
  -7  17   0   81.99   15.70
  -7  17   0  101.09   15.80
   7  17   0   98.99   16.10
   7  17   0   63.79   12.80
   7  17   0   68.99   11.60
   7  17   0   56.79    8.30
   7  17   0   81.09   15.40
  -7  17   0   62.39   13.40
   7  17   0   68.69   13.30
   7  17   0   57.79    8.20
  -7  17   0   77.19   14.40
   7  17   0   60.29   11.60
  -7  17   0   98.59   14.60
   8 -17   0  124.49   18.90
  -8 -17   0  134.19   10.40
  -8 -17   0  104.99   10.50
  -8 -17   0  125.79   21.20
  -8 -17   0   95.39   10.40
  -8 -17   0  138.49   10.40
   8 -17   0  165.58   19.50
  -8 -17   0  144.29   21.90
   8 -17   0  122.29   19.90
   8 -17   0  125.59   20.40
  -8  17   0  130.69   19.30
   8  17   0  116.19   16.10
   8  17   0  102.09   17.60
  -8  17   0  125.19   19.20
  -8  17   0  125.99   16.00
  -8  17   0  136.49   18.00
   8  17   0  110.19   15.70
  -8  17   0  120.09   16.40
   8  17   0  131.79   18.70
   8  17   0   98.19   13.70
  -8  17   0  128.69   18.10
   8  17   0  102.79   14.20
  -9 -17   0   -4.20    2.40
   9 -17   0   35.20   12.50
   9 -17   0   29.60   12.40
  -9 -17   0   -5.40    2.50
   9 -17   0   -4.10   13.50
  -9 -17   0   16.50   12.70
   9 -17   0  -15.10   12.90
  -9 -17   0   -0.70    2.40
  -9 -17   0   13.50   12.60
   9  17   0   -6.30    7.80
  -9  17   0    5.20    9.70
  -9  17   0   12.10   11.00
  -9  17   0    8.60   10.70
  -9  17   0    5.50   10.10
   9  17   0   -4.50   13.20
  -9  17   0  -12.50    9.30
   9  17   0  -14.30   12.90
   9  17   0   -9.90    7.90
  -9  17   0   -3.00    9.60
   9  17   0    8.20    9.30
   9  17   0   -3.10    8.40
   0 -18   0  231.18   31.50
   0 -18   0  251.97   29.80
   0 -18   0  258.97   24.20
   0 -18   0  213.68   25.50
   0 -18   0  247.38   23.60
   0 -18   0  241.18   26.60
   0  18   0  225.18   19.80
   0  18   0  224.38   19.40
   0  18   0  214.38   16.90
   0  18   0  229.18   17.10
   0  18   0  249.68   22.00
   0  18   0  214.48   21.10
   0  18   0  219.58   19.40
   0  18   0  228.58   20.30
  -1 -18   0   43.60   11.70
  -1 -18   0   93.79   16.80
   1 -18   0   39.60   13.50
  -1 -18   0   55.19   16.20
  -1 -18   0   78.09   15.60
   1 -18   0   70.69   16.50
   1 -18   0   41.50   14.80
   1 -18   0   57.89   13.80
  -1 -18   0   41.10   11.60
  -1 -18   0   30.20   14.90
   1  18   0   55.29   10.50
  -1  18   0   34.90    9.60
   1  18   0   26.70    9.90
  -1  18   0   38.00   11.60
  -1  18   0   37.10   10.30
   1  18   0   25.80    9.30
  -1  18   0   27.00    6.60
   1  18   0   42.90    9.50
   1  18   0   49.30    9.20
   1  18   0   44.10    8.70
   1  18   0   32.30   10.20
  -1  18   0   44.30   10.40
  -1  18   0   44.60   11.80
  -1  18   0   21.80    6.50
  -1  18   0   42.70   10.90
   1  18   0   34.40   10.70
   2 -18   0   26.60   13.30
  -2 -18   0   23.70   13.70
  -2 -18   0   74.89   11.60
  -2 -18   0   68.19   11.80
   2 -18   0   42.00   14.70
  -2 -18   0   15.20   10.30
   2 -18   0   31.30   14.80
  -2 -18   0   12.20   13.40
   2 -18   0   35.00   13.30
  -2 -18   0   20.30   10.60
   2  18   0   24.70    9.30
  -2  18   0   28.10    9.10
   2  18   0   22.00    9.10
   2  18   0   18.40    8.90
   2  18   0   26.50    8.10
  -2  18   0   33.30   10.20
   2  18   0   25.90    9.20
   2  18   0   10.30    8.40
  -2  18   0   15.40    9.90
  -2  18   0   46.90   10.70
  -2  18   0   30.00   10.30
   2  18   0   31.60    8.50
  -2  18   0   36.80   10.80
   2  18   0   14.70    8.70
  -3 -18   0   13.90   10.10
   3 -18   0   48.30   15.00
   3 -18   0   28.90   14.10
   3 -18   0   22.50   13.80
  -3 -18   0   13.20    9.90
  -3 -18   0   19.20   13.00
  -3 -18   0   18.60   13.30
   3 -18   0   63.69   17.00
  -3  18   0   16.90    8.70
   3  18   0   21.50    8.60
   3  18   0   29.60    9.50
  -3  18   0   18.90   10.10
   3  18   0   27.80    9.40
  -3  18   0   34.00   11.20
   3  18   0   21.00    9.10
   3  18   0   25.80    7.50
   3  18   0   33.10   10.10
   3  18   0   46.00   10.10
   3  18   0   26.10    7.60
  -3  18   0   33.30    8.90
  -4 -18   0   15.40   13.80
   4 -18   0   -6.00   10.80
   4 -18   0   -3.80   10.80
   4 -18   0   12.30   12.70
   4 -18   0   25.10   13.60
  -4 -18   0   -7.00    8.30
  -4 -18   0   26.60    8.50
  -4 -18   0    0.10    8.40
  -4 -18   0   37.70    8.70
  -4 -18   0   -4.50   10.90
  -4  18   0    5.90    8.10
   4  18   0   -2.30    7.20
   4  18   0    0.30    7.20
   4  18   0    2.90    5.80
   4  18   0   -7.40    8.70
  -4  18   0    3.90    8.20
   4  18   0   -5.50    8.60
  -4  18   0    2.20   10.00
  -4  18   0   -4.80    8.00
   4  18   0    6.70    7.70
   4  18   0    2.90    7.30
  -4  18   0   -5.20    8.10
  -4  18   0   -8.60    8.10
   4  18   0    1.20    5.70
   5 -18   0   12.00   12.00
  -5 -18   0   -6.00    8.20
   5 -18   0    4.30   13.80
   5 -18   0   15.70   12.90
   5 -18   0    7.20   13.50
  -5 -18   0   18.80   13.40
  -5 -18   0    1.60    8.20
  -5 -18   0   13.70   12.70
  -5  18   0    9.90   10.10
  -5  18   0    7.00   10.50
   5  18   0    7.50    8.70
   5  18   0   20.80    6.20
   5  18   0    2.90   10.30
  -5  18   0    0.50    9.20
   5  18   0   12.10    5.80
   5  18   0   15.40    8.90
  -5  18   0   -1.90    9.40
   5  18   0   -3.10    8.10
  -5  18   0   10.60    9.30
   5  18   0    4.70    8.30
  -5  18   0    4.60    9.00
   5  18   0   -4.40    9.30
  -6 -18   0   -1.30    7.20
   6 -18   0   -1.70   12.00
   6 -18   0  -11.10   11.50
   6 -18   0   19.80   13.90
  -6 -18   0  -13.50    6.90
   6 -18   0   26.10   14.30
  -6  18   0   -5.00   10.30
   6  18   0   10.20    8.70
   6  18   0   11.60    5.00
   6  18   0   -2.80   10.70
   6  18   0  -10.70    7.90
  -6  18   0   14.50   10.40
   6  18   0    9.00    8.90
  -6  18   0   11.40   10.30
  -6  18   0  -10.00    9.90
  -6  18   0    6.30    8.90
   6  18   0   10.90    5.10
   6  18   0    7.00   11.10
   6  18   0   -6.90    7.80
  -6  18   0    8.10    8.90
   7 -18   0   25.10   14.70
   7 -18   0   32.50   14.20
   7 -18   0   26.30   13.70
   7 -18   0    8.40   14.10
  -7 -18   0   37.30   15.30
  -7 -18   0   30.50   14.50
   7  18   0    3.60    7.80
  -7  18   0   24.10   11.50
  -7  18   0    2.60   10.20
  -7  18   0    7.50   10.00
   7  18   0   14.60   13.70
   7  18   0   25.40   12.40
   7  18   0   13.80   13.80
  -7  18   0   31.40   13.40
   7  18   0   10.90    8.70
   7  18   0    7.80   10.70
  -7  18   0   16.20   10.50
  -7  18   0    7.40   11.60
  -8 -18   0   40.30   14.60
  -8 -18   0   34.80   13.60
   8 -18   0   17.60   11.80
   8 -18   0   26.40   13.00
   8  18   0    7.30    8.60
   8  18   0   -9.40    7.80
   8  18   0   -7.30   11.80
  -8  18   0   -1.30   11.90
   8  18   0    1.60    7.50
  -8  18   0   10.20   12.20
   8  18   0   -3.00    7.90
   8  18   0   -0.40   12.10
   0 -19   0   -4.70   11.00
   0 -19   0   25.30   14.20
   0 -19   0  -15.00   10.50
   0 -19   0   16.10   14.20
   0  19   0    4.70    8.40
   0  19   0   -3.60    7.10
   0  19   0   -2.00    8.00
   0  19   0   -1.90    6.70
   0  19   0   -2.20    7.50
   0  19   0   -5.70    8.10
   0  19   0   -8.10    7.30
   0  19   0   -6.90    6.80
  -1 -19   0   28.80   14.40
   1 -19   0   33.90   13.10
   1 -19   0   26.20   16.90
  -1 -19   0   12.70   11.30
  -1 -19   0   48.20   15.40
   1 -19   0    6.00   12.00
   1 -19   0   47.60   19.60
  -1 -19   0   30.00   12.30
  -1  19   0    7.00    9.50
   1  19   0   16.90   10.10
   1  19   0   22.40   10.40
   1  19   0   30.20    9.30
  -1  19   0   12.60    8.60
  -1  19   0   21.20    9.70
   1  19   0   13.30    8.30
   1  19   0    6.90    7.80
  -1  19   0   20.40    9.40
   1  19   0   11.60    8.50
   1  19   0   26.20    8.90
  -1  19   0   22.80    9.50
  -1  19   0   26.70    9.30
   1  19   0   32.70    9.00
   2 -19   0    9.60   11.50
   2 -19   0  -16.00   19.40
  -2 -19   0  -12.20    9.80
  -2 -19   0   18.90   13.60
  -2 -19   0   -1.40   10.60
  -2 -19   0   10.70   13.10
   2 -19   0   39.00   26.10
   2 -19   0    2.00   11.00
   2  19   0   -4.10    8.30
   2  19   0   -7.00    8.30
  -2  19   0    0.50    8.50
   2  19   0   11.30    7.60
   2  19   0   15.40    9.90
  -2  19   0    3.70    8.60
  -2  19   0   11.90    9.70
  -2  19   0   12.70    9.00
   2  19   0   -1.30    8.30
  -2  19   0   -6.40    7.40
  -2  19   0   -6.90    8.00
   2  19   0    7.70    7.10
   2  19   0   -5.70    8.20
   2  19   0   12.50    9.10
   3 -19   0   15.20   12.50
  -3 -19   0    0.20   10.70
   3 -19   0   19.20   12.80
  -3 -19   0    4.90   10.90
  -3 -19   0   23.30   14.60
   3 -19   0   36.30   24.10
  -3 -19   0    4.10   13.00
   3 -19   0   18.60   22.00
  -3  19   0   20.10   10.10
  -3  19   0   14.00    9.50
   3  19   0   16.40    8.90
   3  19   0    1.30    5.90
  -3  19   0   21.40   10.10
  -3  19   0   26.40   10.30
  -3  19   0    3.80    9.40
   3  19   0   23.90    9.50
   3  19   0   21.40    7.40
  -3  19   0    3.00    9.40
   3  19   0   16.00    9.30
   3  19   0    7.60    9.00
   3  19   0    7.40    8.50
   3  19   0   17.30    9.90
   4 -19   0   10.20   13.20
   4 -19   0   20.00   21.30
   4 -19   0   -0.40   12.70
  -4 -19   0   10.40   13.40
  -4 -19   0   11.00   12.80
  -4 -19   0  -11.50    9.30
  -4 -19   0  -11.00    9.30
  -4  19   0   24.40   10.70
  -4  19   0    4.60    8.90
   4  19   0  -16.80    8.50
  -4  19   0   -6.20    8.80
  -4  19   0    0.10    8.40
   4  19   0    9.20    6.60
   4  19   0    3.60    7.90
   4  19   0   -1.10    7.70
   4  19   0    1.90    8.10
  -4  19   0   34.00   12.20
   4  19   0    6.70    9.50
   4  19   0   20.50    6.90
   4  19   0    6.70    7.90
  -4  19   0    0.40   10.00
  -5 -19   0   26.50   14.50
  -5 -19   0   31.20   14.80
   5 -19   0   41.40   23.40
   5 -19   0   -3.80   14.00
   5 -19   0   49.60   25.90
  -5 -19   0    4.40    9.70
   5 -19   0    6.00   14.90
  -5 -19   0    8.10    9.70
   5  19   0   20.50    6.60
  -5  19   0   18.10   10.40
  -5  19   0   14.10    9.20
   5  19   0   25.60    7.00
  -5  19   0   21.70   12.60
  -5  19   0   22.50   12.10
   5  19   0    9.40    8.10
   5  19   0   34.80   11.50
   5  19   0    8.20   11.00
  -5  19   0   31.90   10.40
   5  19   0   29.20   11.10
   5  19   0   19.10   11.50
   5  19   0   17.10    8.60
  -5  19   0   10.60   10.60
  18   0  -1  -21.60    8.30
  18   0  -1    4.20   10.40
  18   0  -1  -16.40    8.60
 -18   0   1    0.80   15.70
  18   0  -1   10.20   10.50
  18   0  -1   10.70   12.90
 -18   0   1   -0.70    9.80
 -18   0   1  -18.90   13.40
  18   0  -1   -2.10   11.80
 -18   0   1   -8.10    9.60
  17   0  -1    7.00   12.10
 -17   0   1    9.20   10.10
  17   0  -1   26.90   11.10
  17   0  -1  -12.90    8.90
 -17   0   1   10.50    9.90
  17   0  -1   -5.00    9.70
 -17   0   1   -3.20    7.80
  17   0  -1    3.40   11.60
  17   0  -1   -0.60    9.40
 -17   0   1   -8.70    7.90
 -16   0   1    4.80    9.40
 -16   0   1  -13.20    8.10
  16   0  -1    1.00    9.70
  16   0  -1   -1.80   10.90
  16   0  -1    6.90   10.20
 -16   0   1   -8.70    8.00
  16   0  -1   -0.50    9.10
  16   0  -1    9.30   11.20
 -16   0   1    2.10    8.80
  16   0  -1   -3.90    9.10
  15   0  -1    7.80    8.30
 -15   0   1   -7.00    8.90
  15   0  -1   -0.70    7.70
 -15   0   1    8.90    8.00
  15   0  -1   -0.60   10.20
  15   0  -1   -7.20    8.30
 -15   0   1   -8.90    6.70
  15   0  -1    3.70   10.60
  15   0  -1    1.10    8.80
 -15   0   1    2.90    9.70
 -15   0   1    4.00    8.30
 -15   0   1    6.70    7.80
  14   0  -1   -0.30    9.00
  14   0  -1   -6.30    9.70
 -14   0   1    8.50    8.00
 -14   0   1    1.30    8.80
 -14   0   1   -0.40    7.00
 -14   0   1    2.40    8.10
 -14   0   1  -12.30    8.20
  14   0  -1    7.00    9.80
  14   0  -1   -0.10    7.70
  14   0  -1   17.30   10.70
  14   0  -1    0.70    7.80
 -14   0   1    1.00    6.90
  13   0  -1   -4.40    7.80
 -13   0   1   13.90    7.50
 -13   0   1   -0.70    7.80
 -13   0   1   -1.90    7.20
  13   0  -1   -6.90    9.10
  13   0  -1    0.80    8.90
 -13   0   1   -4.50    6.40
 -13   0   1  -10.30    6.40
 -13   0   1   -0.90    7.70
 -13   0   1   -6.70    6.80
  13   0  -1   -2.40    6.00
  13   0  -1   -8.70    7.80
  13   0  -1    7.80    6.80
 -13   0   1    3.20    7.10
 -12   0   1   -5.40    7.00
 -12   0   1   -1.10    6.80
  12   0  -1    5.60    6.40
 -12   0   1    0.70    7.20
 -12   0   1   -5.00    6.10
  12   0  -1   16.90    9.00
  12   0  -1    6.70    8.20
  12   0  -1    0.20    7.10
 -12   0   1    6.20    7.00
  12   0  -1   -2.90    8.10
 -12   0   1    2.00    6.70
  12   0  -1    3.20    7.20
  12   0  -1  -14.80    7.00
  12   0  -1    6.10    6.20
 -12   0   1    4.00    7.10
 -12   0   1  -11.70    6.20
 -11   0   1    3.50    5.90
 -11   0   1    1.60    6.10
  11   0  -1    4.70    5.50
  11   0  -1    4.70    7.00
  11   0  -1    0.50    5.90
 -11   0   1   -5.20    5.40
 -11   0   1    3.20    6.50
  11   0  -1    1.10    6.10
 -11   0   1   -1.40    6.00
  11   0  -1   -2.40    7.60
 -11   0   1    7.90    6.00
  11   0  -1   -4.60    7.10
  11   0  -1   -3.40    6.30
  11   0  -1    6.20    5.60
  10   0  -1    0.60    4.60
  10   0  -1   -3.30    6.60
  10   0  -1   -0.10    4.50
  10   0  -1   -6.20    6.20
 -10   0   1   -3.70    5.00
 -10   0   1   -1.80    5.50
 -10   0   1   -0.40    5.70
  10   0  -1   -0.80    6.20
 -10   0   1    8.30    5.90
  10   0  -1   -1.60    5.50
 -10   0   1    1.90    5.70
  10   0  -1    4.00    6.00
  10   0  -1   -0.60    6.20
 -10   0   1   -6.60    4.60
 -10   0   1   -0.60    5.30
 -10   0   1    4.10    6.10
  -9   0   1   -1.70    4.80
   9   0  -1   -3.70    4.80
   9   0  -1   -4.20    4.60
  -9   0   1    0.20    4.80
  -9   0   1   -2.10    5.20
   9   0  -1    2.40    4.60
  -9   0   1   -4.10    4.90
   9   0  -1    1.30    6.20
  -9   0   1   -3.70    4.70
  -9   0   1    2.80    5.20
  -9   0   1   -0.70    5.10
   9   0  -1    3.10    4.60
   9   0  -1   -4.80    5.70
   9   0  -1   -3.70    6.80
  -9   0   1   -5.70    5.10
   9   0  -1   11.10    7.60
  -8   0   1   -3.00    4.20
  -8   0   1   11.50    6.10
   8   0  -1    3.50    5.60
  -8   0   1   -3.60    5.00
   8   0  -1   -5.30    4.40
   8   0  -1   -4.40    4.40
  -8   0   1    4.00    5.40
   8   0  -1    3.40    7.50
  -8   0   1    0.30    4.40
   8   0  -1    5.70    6.50
  -8   0   1    6.60    5.60
  -8   0   1    7.10    5.60
   8   0  -1   -1.50    5.90
   8   0  -1   10.00    5.90
  -8   0   1   -0.60    5.60
   8   0  -1    6.00    7.20
  -7   0   1    0.60    5.30
   7   0  -1    3.00    6.40
  -7   0   1   19.50    6.30
  -7   0   1    2.10    5.40
   7   0  -1    1.50    7.00
   7   0  -1   -0.60    5.40
  -7   0   1    4.90    5.40
  -7   0   1    4.30    5.40
   7   0  -1   -2.00    4.20
  -7   0   1    7.00    5.90
   7   0  -1   -2.10    5.30
   7   0  -1    7.70    6.90
   7   0  -1    7.80    6.80
   7   0  -1   -6.20    4.10
   6   0  -1   -3.50    3.40
  -6   0   1   -9.70    3.50
   6   0  -1    4.00    4.50
  -6   0   1    3.80    4.40
   6   0  -1   -3.30    3.50
   6   0  -1    3.50    4.80
  -6   0   1   -0.30    4.00
  -6   0   1    4.10    4.30
  -6   0   1   -4.70    4.10
  -6   0   1   -2.10    4.30
   6   0  -1   -2.70    4.50
  -6   0   1    3.90    4.60
   6   0  -1   -1.20    4.80
   6   0  -1    3.40    4.70
   6   0  -1   -4.00    4.10
  -6   0   1    3.30    4.10
  -5   0   1   -1.20    2.80
   5   0  -1   -1.70    3.40
   5   0  -1    0.40    3.50
   5   0  -1   -0.60    2.60
  -5   0   1   -0.40    3.40
  -5   0   1    0.10    0.60
  -5   0   1    0.60    1.20
   5   0  -1    2.60    2.80
  -5   0   1   -1.00    2.80
  -5   0   1    0.10    0.60
  -5   0   1    7.00    3.60
   5   0  -1    2.80    3.20
   5   0  -1    0.60    3.60
   5   0  -1   -3.30    2.90
  -5   0   1    0.90    3.10
  -5   0   1   -0.50    3.30
  -5   0   1    2.90    3.20
  -5   0   1    1.00    1.10
  -5   0   1   -1.70    3.20
   5   0  -1   -5.00    3.50
  -4   0   1    0.10    0.60
  -4   0   1    0.20    0.60
  -4   0   1    1.90    1.10
  -4   0   1    0.20    2.90
  -4   0   1    7.10    3.10
  -4   0   1    3.20    3.30
  -4   0   1   -0.60    2.80
  -4   0   1    2.10    1.10
  -4   0   1    6.00    3.20
  -4   0   1    1.90    2.90
  -4   0   1    2.40    3.10
   3   0  -1   -2.30    2.00
  -3   0   1    2.00    1.20
   3   0  -1    4.10    2.60
  -3   0   1    0.30    2.50
   3   0  -1   -5.50    3.20
  -3   0   1   -1.60    3.00
  -3   0   1    1.40    1.10
  -3   0   1   -0.10    0.60
   3   0  -1   -2.30    3.10
   3   0  -1    1.40    2.50
   3   0  -1    7.00    3.40
  -3   0   1   -1.20    2.70
  -3   0   1   -2.70    2.10
  -3   0   1    3.90    3.20
  -3   0   1    0.40    2.80
  -3   0   1   -2.40    2.50
  -3   0   1   -0.10    0.60
  -3   0   1   -1.10    2.20
   3   0  -1   -1.80    2.20
   3   0  -1   -1.90    3.30
   2   0  -1    3.40    1.60
   2   0  -1   -0.60    1.30
  -2   0   1   -0.40    0.80
  -2   0   1   -1.80    1.20
   2   0  -1   -2.00    1.60
  -2   0   1    0.90    0.50
  -2   0   1    0.10    0.50
   2   0  -1    1.90    1.80
  -2   0   1   -0.40    1.20
  -2   0   1   -0.80    0.80
   2   0  -1    1.80    1.40
  -2   0   1    1.50    1.60
   2   0  -1    2.00    1.50
  -2   0   1   -1.00    1.90
  -2   0   1    2.50    1.90
  -2   0   1    0.20    1.40
   2   0  -1   -0.70    1.70
   2   0  -1    0.20    1.70
  -1   0   1    0.00    0.50
  -1   0   1    0.10    0.40
   1   0  -1   -0.20    0.50
  -1   0   1    0.20    0.50
  -1   0   1    0.00    0.40
   1   0  -1    0.30    0.40
   1   0  -1    0.20    0.50
   1   0  -1    0.70    0.50
   1   0  -1    0.30    0.50
   1   0  -1   -0.50    0.40
   1   0  -1   -0.50    0.40
   1   0  -1   -0.10    0.50
  -1   0   1   -0.10    0.50
  -1   0   1    0.30    0.50
   0   0  -1    0.00    0.30
   0   0   1   -0.10    0.20
   0   0  -1   -0.10    0.30
   0   0   1    0.10    0.20
   1   0   1    1.10    0.90
  -1   0  -1    1.10    0.80
   1   0   1    0.10    0.80
  -1   0  -1    0.60    0.60
   1   0   1    0.70    0.90
  -1   0  -1    0.70    0.60
  -1   0  -1    0.90    0.60
  -1   0  -1    0.10    0.60
  -1   0  -1   -0.60    0.70
  -1   0  -1    0.60    0.80
   1   0   1    1.30    0.70
   1   0   1    0.30    0.60
   1   0   1    1.00    0.70
   1   0   1    1.10    0.60
   1   0   1   -0.50    0.70
  -1   0  -1    0.00    0.80
  -2   0  -1    6.20    2.30
   2   0   1   -2.20    1.90
  -2   0  -1    1.00    1.80
  -2   0  -1    0.80    1.80
  -2   0  -1   -0.70    1.00
  -2   0  -1    0.80    1.80
   2   0   1   -0.70    2.00
  -2   0  -1   -0.20    2.00
   2   0   1   -0.80    1.00
  -2   0  -1    0.80    1.80
  -2   0  -1    0.60    1.80
   2   0   1   -2.90    1.90
  -2   0  -1   -0.40    1.00
   2   0   1   -1.80    2.10
  -2   0  -1    1.00    1.60
   2   0   1   -1.50    1.80
   2   0   1    0.00    1.70
   2   0   1    0.00    2.20
   2   0   1    1.60    1.70
   2   0   1   -0.90    1.00
  -3   0  -1    0.00    2.70
   3   0   1   -2.70    3.20
  -3   0  -1    1.70    3.20
  -3   0  -1    2.10    2.60
   3   0   1   -0.30    2.60
   3   0   1   -1.40    3.20
   3   0   1    4.40    3.20
  -3   0  -1    0.50    1.10
  -3   0  -1    2.30    2.30
   3   0   1   -0.70    2.60
  -3   0  -1    9.70    3.50
   3   0   1    4.60    3.00
  -3   0  -1    5.60    2.80
  -3   0  -1    3.40    2.90
   3   0   1   -2.60    1.20
   3   0   1   -2.10    1.20
   3   0   1    1.20    2.90
  -3   0  -1    2.20    2.30
  -3   0  -1    1.20    1.20
   3   0   1    9.00    3.30
  -4   0  -1    0.40    1.00
   4   0   1    4.10    3.00
   4   0   1   -1.60    1.10
   4   0   1    0.40    1.20
   4   0   1    0.20    2.80
  -4   0  -1   -2.60    2.90
  -4   0  -1   -4.20    2.80
  -4   0  -1    5.30    3.00
  -4   0  -1   -3.40    2.20
  -4   0  -1   -0.30    2.50
  -4   0  -1    2.70    2.60
  -4   0  -1    0.90    2.50
  -4   0  -1   -1.00    0.90
   4   0   1   -2.60    3.20
   4   0   1    0.10    2.90
  -4   0  -1   -2.10    2.70
   4   0   1    0.40    3.30
   4   0   1   -3.90    2.80
   4   0   1    3.50    3.30
   4   0   1    0.40    3.20
  -5   0  -1   -5.60    3.30
  -5   0  -1   -0.10    0.80
   5   0   1   -1.60    3.30
  -5   0  -1   -2.00    2.70
  -5   0  -1    3.60    2.90
   5   0   1   -3.10    2.80
   5   0   1   -0.70    3.80
   5   0   1    1.60    1.80
  -5   0  -1    1.60    3.50
   5   0   1   -0.30    0.70
  -5   0  -1   -1.80    3.70
   5   0   1    1.40    3.00
   5   0   1    1.10    1.60
  -5   0  -1   -3.90    2.90
  -5   0  -1   -0.40    3.50
  -5   0  -1   -0.20    0.80
   5   0   1    0.50    3.80
   5   0   1   -1.30    3.60
  -5   0  -1   -0.10    3.00
   5   0   1    1.20    3.70
   5   0   1    0.10    0.80
   5   0   1   -4.80    3.40
   6   0   1    1.70    4.70
   6   0   1   -3.10    3.70
  -6   0  -1   -2.80    4.40
   6   0   1   -5.30    5.00
   6   0   1   -7.10    4.90
  -6   0  -1    0.20    3.80
  -6   0  -1    1.80    4.50
  -6   0  -1    6.50    4.60
   6   0   1    2.00    3.90
   6   0   1   -0.30    5.30
   6   0   1   -6.40    5.00
   6   0   1    4.00    4.70
  -6   0  -1    6.40    3.80
  -6   0  -1    1.90    3.70
  -6   0  -1    2.10    4.00
  -6   0  -1    3.10    4.90
   7   0   1  -10.20    4.20
   7   0   1   -7.00    6.50
   7   0   1   10.60    6.40
  -7   0  -1   -3.30    5.40
   7   0   1   -4.00    4.40
  -7   0  -1   -3.00    5.40
  -7   0  -1    6.90    5.70
  -7   0  -1   -0.90    3.90
   7   0   1    1.30    6.00
  -7   0  -1   -2.40    4.00
   7   0   1    2.70    5.50
  -7   0  -1    3.70    5.00
  -7   0  -1   -8.70    5.10
  -7   0  -1    2.80    5.10
   7   0   1    4.50    7.10
   7   0   1   -4.80    5.30
  -8   0  -1   -4.50    4.60
  -8   0  -1    4.80    4.50
  -8   0  -1    1.10    4.50
   8   0   1   -9.30    4.20
   8   0   1  -15.30    6.00
   8   0   1    0.60    4.30
   8   0   1   -3.90    8.70
   8   0   1   -7.80    6.00
  -8   0  -1   -3.80    4.70
  -8   0  -1   -6.80    4.70
  -8   0  -1    0.40    5.30
   8   0   1    0.20    4.60
  -8   0  -1   -3.20    5.00
   8   0   1   14.30    9.80
  -8   0  -1    0.20    4.70
   8   0   1    7.80    4.60
   9   0   1   -1.40    4.50
   9   0   1   -4.00    4.90
   9   0   1   10.50    7.00
   9   0   1   -2.30    5.10
  -9   0  -1    0.30    4.80
   9   0   1    1.40    6.80
  -9   0  -1    0.40    4.80
  -9   0  -1   -6.60    4.40
  -9   0  -1   -4.50    4.70
   9   0   1   -8.50    6.00
   9   0   1   -5.70    4.10
  -9   0  -1   -0.90    4.70
  -9   0  -1    5.90    5.00
  -9   0  -1    2.90    5.10
   9   0   1   -1.80    6.20
  -9   0  -1    1.00    4.80
  10   0   1    2.80    5.70
 -10   0  -1   -0.40    5.50
  10   0   1   -2.70    4.40
 -10   0  -1    0.80    5.10
 -10   0  -1    6.40    5.60
 -10   0  -1    3.30    5.30
  10   0   1   -5.50    5.70
  10   0   1    2.60    7.40
 -10   0  -1    5.60    5.30
  10   0   1    6.40    6.60
  10   0   1    7.30    5.10
  10   0   1    2.80    7.70
  10   0   1    0.30    5.50
 -10   0  -1   -1.20    5.60
 -10   0  -1   -2.10    4.80
 -10   0  -1    1.10    5.30
 -11   0  -1    6.10    6.70
  11   0   1  -13.30    7.20
  11   0   1    1.30    8.00
  11   0   1   -5.50    5.10
 -11   0  -1    1.60    5.90
  11   0   1    6.40    8.30
  11   0   1   -3.20    6.30
  11   0   1   10.40    6.20
 -11   0  -1    7.40    6.10
  11   0   1    6.40    6.80
 -11   0  -1    7.80    5.80
 -11   0  -1   -6.30    5.40
 -11   0  -1   -2.90    5.80
 -11   0  -1   -2.90    6.10
 -11   0  -1   -2.70    5.50
  11   0   1   -4.00    7.40
  12   0   1    1.70    7.20
 -12   0  -1    0.80    6.50
  12   0   1   -1.90    8.40
 -12   0  -1    0.60    6.40
  12   0   1  -10.30    8.20
 -12   0  -1   12.40    6.60
 -12   0  -1   -2.90    6.20
 -12   0  -1    3.80    6.80
 -12   0  -1   -6.90    6.50
 -12   0  -1    7.70    6.20
  12   0   1    9.00    9.70
 -12   0  -1    5.10    6.70
  12   0   1   -0.20    9.30
  12   0   1   -2.50    6.80
  12   0   1    3.00    9.30
  12   0   1    7.20    9.40
  13   0   1    1.60    9.30
 -13   0  -1   -0.90    6.60
  13   0   1   10.90    8.90
 -13   0  -1   -7.90    7.30
  13   0   1   23.10   10.40
 -13   0  -1   -3.50    7.80
  13   0   1   -0.10    7.30
  13   0   1    8.00    8.00
 -13   0  -1    4.80    6.90
 -13   0  -1    2.50    7.00
 -13   0  -1   -2.30    6.50
  13   0   1   14.10    9.10
  14   0   1  -13.80    9.10
 -14   0  -1   -1.60    7.20
  14   0   1   -4.60    9.50
 -14   0  -1   -9.70    6.70
 -14   0  -1   -7.00    7.50
 -14   0  -1    5.10    7.40
 -14   0  -1   -2.30    7.30
 -14   0  -1   -3.00    7.10
  14   0   1   -8.60    6.70
  14   0   1    1.00   10.00
  14   0   1   -7.00    9.40
  14   0   1    0.10    7.40
  15   0   1   -3.20   10.10
 -15   0  -1   -3.30    8.60
  15   0   1   -6.50    7.60
  15   0   1   11.10   10.40
 -15   0  -1   -3.00    7.50
  15   0   1    6.20   10.10
  15   0   1   -2.00    8.20
 -15   0  -1   -3.00    7.40
 -15   0  -1    2.50    8.40
 -15   0  -1   -8.30    8.10
  15   0   1   -6.00   10.60
 -15   0  -1    4.50    8.20
  16   0   1   -3.60   10.70
  16   0   1    9.10    9.20
  16   0   1    1.70    9.20
 -16   0  -1    7.00    8.40
  16   0   1    5.00    8.80
 -16   0  -1   -8.60    7.90
 -16   0  -1    7.40    9.10
  16   0   1    2.40    9.50
 -16   0  -1   -4.30    7.70
  16   0   1    1.00   11.00
  17   0   1   -0.10    9.90
  17   0   1  -16.60    8.60
 -17   0  -1  -13.20    7.70
 -17   0  -1    9.90    9.20
 -17   0  -1   -0.80    9.40
  17   0   1  -21.10   10.50
  17   0   1   12.80   12.00
 -17   0  -1   -3.50    9.20
  17   0   1    8.00   10.30
  17   0   1   -1.80    9.50
  18   0   1    6.40   10.40
 -18   0  -1    8.50   10.60
 -18   0  -1   -9.90    8.90
  18   0   1   21.00   10.90
 -18   0  -1   14.50   10.40
  18   0   1   -6.30   13.00
  18   0   1   15.70   11.10
  18   0   1   13.00   14.00
 -18   0  -1   16.90   11.70
  18   0   1    0.40   10.00
  18  -1  -1   42.90   13.00
  18  -1  -1   51.59   13.60
  18  -1  -1   13.30   13.10
 -18  -1   1   32.80   10.80
 -18  -1   1   32.10   10.50
  18  -1  -1   38.80   12.60
  18  -1  -1   30.00   12.00
  18  -1  -1   45.60   14.00
  18   1  -1   43.40   14.60
 -18   1   1   32.30   12.30
  18   1  -1   38.60   12.70
  18   1  -1   18.80   11.70
 -18   1   1   36.90   11.60
  18   1  -1   46.50   11.50
 -18   1   1   30.10   11.00
  18   1  -1   12.50   12.90
 -18   1   1   25.10   11.80
  18   1  -1   45.40   11.00
  17  -1  -1   14.60   12.30
  17  -1  -1    4.60   11.90
  17  -1  -1    8.80   11.30
  17  -1  -1    1.60    9.10
 -17  -1   1    7.60    8.80
 -17  -1   1   -2.60    9.90
 -17  -1   1    9.40    9.20
  17  -1  -1   -6.60    8.60
 -17  -1   1   -0.70   10.30
  17  -1  -1   15.20   11.10
  17   1  -1  -18.40    8.70
  17   1  -1  -14.20   10.80
  17   1  -1   22.60    9.40
  17   1  -1   -0.40   11.30
  17   1  -1    0.90   10.00
 -17   1   1    9.20    9.30
 -17   1   1   14.20    9.20
 -17   1   1  -13.20    8.80
  17   1  -1    0.20    8.30
 -17   1   1    7.30    8.90
  16  -1  -1   48.10   13.00
 -16  -1   1   50.59   11.60
  16  -1  -1   61.09   12.90
  16  -1  -1   54.49   12.60
  16  -1  -1   50.29   13.20
  16  -1  -1   63.59   14.20
 -16  -1   1   53.99   10.50
 -16  -1   1   61.49   12.50
 -16  -1   1   57.89   10.90
  16  -1  -1   55.29   13.40
  16   1  -1   55.39   12.40
  16   1  -1   35.00   13.40
 -16   1   1   57.09   11.90
 -16   1   1   44.70   11.60
  16   1  -1   67.49   13.40
 -16   1   1   50.29   11.90
 -16   1   1   33.70   11.20
  16   1  -1   34.50   13.50
  16   1  -1   30.10   11.50
  16   1  -1   47.30   11.80
  15  -1  -1   56.99   13.40
 -15  -1   1   68.19   11.30
  15  -1  -1   54.29   12.50
 -15  -1   1   54.79   10.50
 -15  -1   1   49.50   11.50
  15  -1  -1   87.69   14.70
  15  -1  -1   62.09   13.00
 -15  -1   1   67.09   12.20
  15  -1  -1   54.29   13.30
  15  -1  -1   66.69   14.20
  15   1  -1   78.39   17.90
  15   1  -1   55.79   12.20
  15   1  -1   79.59   13.00
  15   1  -1   55.19   12.50
  15   1  -1   67.19   13.20
 -15   1   1   54.79   11.20
 -15   1   1   55.89   11.30
 -15   1   1   55.79   11.70
 -15   1   1   70.59   11.40
  15   1  -1   55.39   16.70
 -14  -1   1   45.70    9.80
 -14  -1   1   39.50   10.50
  14  -1  -1   46.20   11.90
  14  -1  -1   52.99   12.20
  14  -1  -1   49.40   11.10
  14  -1  -1   47.50   12.00
 -14  -1   1   46.50   10.80
 -14  -1   1   40.70   10.00
 -14  -1   1   43.90    9.50
  14  -1  -1   44.80   11.20
 -14  -1   1   47.30   10.60
  14  -1  -1   43.60   12.00
 -14   1   1   31.30    9.60
 -14   1   1   20.30    9.00
 -14   1   1   24.40    9.00
  14   1  -1   39.70   12.20
  14   1  -1   42.60   11.80
  14   1  -1   40.60   10.50
 -14   1   1   29.50    9.30
  14   1  -1   34.00   10.50
  14   1  -1   66.29   11.90
  14   1  -1   45.90   10.50
  13  -1  -1  133.99   16.20
 -13  -1   1  136.09   13.60
 -13  -1   1  110.39   14.00
  13  -1  -1  118.59   14.70
  13  -1  -1  128.49   22.80
 -13  -1   1  112.99   15.70
 -13  -1   1  122.59   13.30
  13  -1  -1  139.39   22.10
 -13  -1   1  143.09   14.40
  13  -1  -1  138.29   15.10
 -13  -1   1  127.69   13.70
 -13  -1   1   87.29   14.90
  13  -1  -1  100.89   13.10
  13  -1  -1  109.19   15.30
 -13  -1   1  133.49   13.70
  13  -1  -1  105.69   13.10
 -13   1   1  114.89   12.80
 -13   1   1  133.89   16.30
  13   1  -1  139.89   13.80
 -13   1   1   90.49   14.10
 -13   1   1  121.39   13.30
  13   1  -1  152.58   15.30
 -13   1   1  104.39   14.40
  13   1  -1  162.98   17.10
  13   1  -1  152.48   16.70
  13   1  -1  113.29   12.90
 -13   1   1  109.69   14.90
 -13   1   1  141.19   16.50
  13   1  -1  121.19   14.60
  13   1  -1  146.99   18.20
 -13   1   1  146.39   14.50
  13   1  -1  129.39   16.50
 -12  -1   1   76.59   11.10
 -12  -1   1   68.19   10.40
  12  -1  -1   59.59   12.10
 -12  -1   1   63.49   10.70
 -12  -1   1   82.89   10.20
  12  -1  -1   81.69   12.10
 -12  -1   1   55.19   10.50
 -12  -1   1   61.89   10.70
  12  -1  -1   79.19   10.50
  12  -1  -1   60.19   10.70
 -12  -1   1   55.59    9.50
  12  -1  -1   74.09   11.40
  12  -1  -1   76.59   10.50
 -12  -1   1   41.00    9.10
  12  -1  -1   69.39   12.60
  12  -1  -1   43.40   10.70
 -12   1   1   61.89   10.80
 -12   1   1   56.29   10.60
 -12   1   1   78.09   10.60
  12   1  -1   66.99   13.20
  12   1  -1   63.79   12.30
 -12   1   1   69.89   10.10
 -12   1   1   84.49   11.70
  12   1  -1   77.89   12.70
  12   1  -1   73.19   11.70
 -12   1   1   48.50   10.10
 -12   1   1   44.70   10.20
  12   1  -1   73.39   13.10
  12   1  -1   60.69   11.00
 -12   1   1   54.79   10.30
  12   1  -1   46.50   10.30
  12   1  -1   68.99   11.50
 -11  -1   1   44.80    8.00
  11  -1  -1   52.99   10.30
 -11  -1   1   35.00    8.20
 -11  -1   1   49.80    8.00
  11  -1  -1   49.80    9.10
 -11  -1   1   25.70    8.20
 -11  -1   1   38.70    8.80
 -11  -1   1   48.00    8.90
  11  -1  -1   41.00    9.60
  11  -1  -1   43.70    9.90
 -11  -1   1   30.40    7.70
 -11  -1   1   42.90    8.90
  11  -1  -1   45.60    9.60
  11  -1  -1   38.50    7.80
  11  -1  -1   29.90    7.40
  11  -1  -1   59.79    9.50
  11   1  -1   43.30    8.00
  11   1  -1   64.49   10.00
  11   1  -1   49.40    9.30
 -11   1   1   43.70    8.70
 -11   1   1   56.19    9.50
  11   1  -1   39.20    7.90
 -11   1   1   44.40    9.10
 -11   1   1   67.19    9.30
 -11   1   1   46.90    8.40
 -11   1   1   61.39    9.10
  11   1  -1   47.90    9.30
  11   1  -1   40.60   10.00
 -11   1   1   48.30    9.30
  11   1  -1   38.00    8.70
 -11   1   1   49.30    9.40
  11   1  -1   41.80   10.00
  10  -1  -1   -8.30    6.10
 -10  -1   1    1.30    5.20
 -10  -1   1    0.10    5.40
 -10  -1   1   -9.20    5.00
 -10  -1   1   -0.60    4.80
  10  -1  -1   -8.40    6.50
  10  -1  -1   -8.50    6.80
 -10  -1   1    3.30    5.90
  10  -1  -1   -0.60    4.20
  10  -1  -1   -5.50    4.90
  10  -1  -1   -0.80    6.30
  10  -1  -1   -3.90    4.30
 -10  -1   1   -4.50    4.40
 -10  -1   1    3.90    5.70
 -10  -1   1   -2.80    5.20
  10  -1  -1    1.90    5.40
  10   1  -1   -4.50    6.70
 -10   1   1    4.20    6.00
 -10   1   1   -1.00    5.60
 -10   1   1   -1.10    6.00
  10   1  -1   -1.90    4.70
 -10   1   1   -1.20    6.20
  10   1  -1   -1.80    6.10
  10   1  -1    1.10    5.60
  10   1  -1    0.10    4.90
  10   1  -1   -0.70    7.10
 -10   1   1   -5.10    5.30
 -10   1   1    3.80    5.40
 -10   1   1    0.20    5.30
  10   1  -1    7.40    5.90
  10   1  -1    3.30    6.30
 -10   1   1   -0.30    6.10
   9  -1  -1    8.20    5.10
   9  -1  -1   14.10    5.80
   9  -1  -1    0.40    6.40
   9  -1  -1   12.20    5.70
  -9  -1   1   15.10    5.70
  -9  -1   1   11.30    5.20
  -9  -1   1    0.30    5.30
   9  -1  -1    4.30    6.70
   9  -1  -1    9.80    6.80
   9  -1  -1    8.60    4.90
  -9  -1   1   16.50    6.10
  -9  -1   1    2.60    4.90
   9  -1  -1   11.50    6.90
  -9  -1   1    8.40    5.30
  -9  -1   1    8.50    5.20
  -9  -1   1    6.90    4.90
   9   1  -1    4.20    6.50
  -9   1   1    5.80    5.10
  -9   1   1   15.20    6.20
   9   1  -1    5.30    4.70
   9   1  -1    9.90    5.90
  -9   1   1    1.00    5.30
  -9   1   1   12.20    6.30
   9   1  -1    3.30    5.70
  -9   1   1   19.20    6.20
  -9   1   1   11.20    5.90
   9   1  -1    9.30    6.70
   9   1  -1   12.40    6.20
   9   1  -1    5.60    5.80
  -9   1   1   14.50    6.10
   9   1  -1    3.40    4.80
  -9   1   1    2.60    4.80
   8  -1  -1  227.68   17.30
   8  -1  -1  215.18   16.40
  -8  -1   1  197.38   13.10
   8  -1  -1  215.08   16.50
  -8  -1   1  184.08   16.40
   8  -1  -1  215.68   15.70
  -8  -1   1  201.08   13.10
   8  -1  -1  231.48   16.00
  -8  -1   1  220.18   15.40
  -8  -1   1  214.38   16.70
  -8  -1   1  204.18   13.10
  -8  -1   1  229.28   16.10
  -8  -1   1  222.98   16.10
  -8  -1   1  242.78   16.30
  -8  -1   1  186.08   13.00
  -8  -1   1  226.48   15.40
   8  -1  -1  196.48   16.30
  -8  -1   1  195.98   15.90
   8  -1  -1  233.28   17.30
   8  -1  -1  196.78   16.10
  -8   1   1  194.58   15.70
   8   1  -1  217.48   17.20
   8   1  -1  219.68   16.90
   8   1  -1  249.48   17.60
  -8   1   1  225.78   16.60
   8   1  -1  227.18   16.80
  -8   1   1  223.18   15.80
  -8   1   1  217.78   16.50
   8   1  -1  205.88   15.70
   8   1  -1  233.18   15.80
   8   1  -1  210.88   16.80
  -8   1   1  226.08   16.50
   8   1  -1  218.28   16.80
  -8   1   1  214.78   16.40
  -8   1   1  208.88   16.50
  -8   1   1  213.08   16.20
   7  -1  -1   97.19   11.70
  -7  -1   1  115.49    9.80
   7  -1  -1  122.29   10.40
  -7  -1   1  103.79   10.50
   7  -1  -1  100.29   10.40
  -7  -1   1   80.19    7.00
   7  -1  -1   90.09   11.30
   7  -1  -1   93.59   11.30
   7  -1  -1   90.89   11.20
  -7  -1   1  103.79   10.40
  -7  -1   1   85.89    9.00
  -7  -1   1   86.29    7.00
  -7  -1   1   95.99   12.10
   7  -1  -1   92.69    9.90
  -7  -1   1   90.49   11.70
  -7  -1   1   99.69    9.30
   7  -1  -1   96.09   10.40
  -7  -1   1   97.29    8.90
   7   1  -1   89.59    6.70
   7   1  -1  106.29   10.40
   7   1  -1   92.89   10.20
  -7   1   1   96.89   11.50
   7   1  -1  101.99   10.20
   7   1  -1  104.49    9.30
  -7   1   1   92.19    9.50
   7   1  -1   88.39    6.60
  -7   1   1  100.59   11.70
  -7   1   1   96.19    9.50
  -7   1   1  110.59   10.50
   7   1  -1   93.89   10.20
   7   1  -1   84.49   10.50
  -7   1   1  112.09   10.00
  -7   1   1  110.09   10.50
  -7   1   1   75.99    9.50
   7   1  -1   94.89   10.30
   7   1  -1   91.89    9.00
   6  -1  -1  549.25   34.80
   6  -1  -1  569.44   34.10
  -6  -1   1  497.85   34.30
  -6  -1   1  546.95   34.80
  -6  -1   1  593.04   33.90
   6  -1  -1  558.74   34.40
   6  -1  -1  580.24   35.00
  -6  -1   1  559.84   34.20
   6  -1  -1  583.34   34.30
   6  -1  -1  543.15   34.30
  -6  -1   1  543.55   34.20
  -6  -1   1  534.35   34.70
  -6  -1   1  560.04   32.80
  -6  -1   1  555.24   32.90
  -6  -1   1  581.64   33.80
  -6  -1   1  506.65   34.30
   6  -1  -1  557.14   34.90
   6  -1  -1  549.25   34.80
   6   1  -1  514.35   34.60
   6   1  -1  560.64   34.40
  -6   1   1  558.94   34.60
   6   1  -1  557.74   34.40
  -6   1   1  532.85   34.60
  -6   1   1  641.14   34.40
   6   1  -1  576.64   35.00
   6   1  -1  538.45   34.10
   6   1  -1  544.55   34.20
  -6   1   1  493.15   34.20
  -6   1   1  544.05   34.80
   6   1  -1  501.65   32.60
  -6   1   1  624.04   34.50
  -6   1   1  517.65   34.60
   6   1  -1  526.25   34.60
   6   1  -1  496.25   32.60
  -6   1   1  571.44   34.80
   5  -1  -1  314.37   19.40
   5  -1  -1  319.27   19.40
  -5  -1   1  297.27   18.40
  -5  -1   1  293.57   18.80
  -5  -1   1  324.97   18.90
   5  -1  -1  314.17   19.40
   5  -1  -1  300.67   19.70
   5  -1  -1  295.47   19.90
   5  -1  -1  314.07   20.00
   5  -1  -1  300.07   19.80
  -5  -1   1  283.67   19.50
  -5  -1   1  292.57   19.40
  -5  -1   1  309.37   19.30
   5  -1  -1  302.57   19.50
  -5  -1   1  315.17   20.00
  -5  -1   1  315.67   19.40
  -5  -1   1  292.37   18.40
  -5  -1   1  323.67   20.00
   5   1  -1  271.57   18.20
   5   1  -1  307.87   19.90
  -5   1   1  321.17   19.40
  -5   1   1  312.97   19.90
   5   1  -1  276.07   19.40
   5   1  -1  313.47   19.80
   5   1  -1  317.37   19.50
  -5   1   1  301.27   19.80
  -5   1   1  301.07   19.80
  -5   1   1  290.47   19.60
  -5   1   1  315.97   19.40
   5   1  -1  290.17   19.50
   5   1  -1  283.97   19.70
  -5   1   1  288.17   19.70
   5   1  -1  303.37   19.30
   5   1  -1  282.17   18.20
  -5   1   1  253.17   17.60
   5   1  -1  285.87   19.70
  -5   1   1  308.07   19.90
  -4  -1   1 1464.75   86.89
   4  -1  -1 1628.34   87.69
   4  -1  -1 1499.65   87.29
  -4  -1   1 1542.05   87.29
  -4  -1   1 1538.85   87.29
  -4  -1   1 1468.25   86.39
   4  -1  -1 1526.15   87.29
   4  -1  -1 1631.44   87.69
  -4  -1   1 1437.56   86.59
   4  -1  -1 1297.27   85.89
  -4  -1   1 1483.55   86.39
   4  -1  -1 1333.97   85.89
  -4  -1   1 1457.15   86.89
   4  -1  -1 1551.44   86.99
   4  -1  -1 1574.64   86.99
   4  -1  -1 1315.17   86.89
  -4  -1   1 1467.05   87.29
  -4  -1   1 1457.95   86.59
  -4  -1   1 1479.95   87.39
   4  -1  -1 1379.86   87.09
   4   1  -1 1389.56   86.29
   4   1  -1 1505.25   87.09
  -4   1   1 1405.66   88.89
  -4   1   1 1569.54   87.59
   4   1  -1 1546.65   87.39
   4   1  -1 1515.75   87.09
  -4   1   1 1414.26   88.79
   4   1  -1 1473.95   86.99
   4   1  -1 1497.35   86.99
  -4   1   1 1560.14   87.59
   4   1  -1 1395.36   86.29
  -4   1   1 1412.06   87.19
   4   1  -1 1515.15   87.29
   4   1  -1 1463.05   87.29
  -4   1   1 1589.94   87.39
  -4   1   1 1392.06   87.09
   4   1  -1 1526.15   87.29
  -4   1   1 1565.24   87.39
  -3  -1   1  436.96   25.40
   3  -1  -1  441.86   25.50
  -3  -1   1  393.86   24.90
  -3  -1   1  417.56   25.30
   3  -1  -1  406.76   25.20
  -3  -1   1  404.26   25.00
  -3  -1   1  411.66   25.00
   3  -1  -1  437.16   25.90
   3  -1  -1  426.16   25.90
  -3  -1   1  433.46   25.40
   3  -1  -1  440.86   25.50
  -3  -1   1  387.26   25.60
   3  -1  -1  420.76   25.30
   3  -1  -1  414.86   25.20
   3  -1  -1  398.86   25.10
   3  -1  -1  410.06   24.70
  -3  -1   1  389.06   25.60
  -3  -1   1  401.96   25.20
  -3  -1   1  427.06   25.00
   3  -1  -1  392.56   24.60
   3   1  -1  436.56   25.70
   3   1  -1  390.36   25.20
  -3   1   1  446.66   25.90
   3   1  -1  388.66   24.80
   3   1  -1  433.56   25.60
  -3   1   1  414.56   25.70
   3   1  -1  432.86   25.50
  -3   1   1  450.25   25.40
  -3   1   1  389.86   25.40
   3   1  -1  396.06   25.10
  -3   1   1  419.16   25.40
   3   1  -1  383.86   25.10
  -3   1   1  464.45   25.90
   3   1  -1  387.96   24.80
  -3   1   1  423.06   25.30
   3   1  -1  435.86   25.60
  -3   1   1  435.36   25.40
   3   1  -1  398.66   25.10
   2  -1  -1  961.80   56.79
  -2  -1   1  997.60   56.99
  -2  -1   1  987.50   56.79
   2  -1  -1  962.90   56.89
  -2  -1   1 1002.40   56.89
   2  -1  -1  937.51   57.29
  -2  -1   1 1009.00   57.09
   2  -1  -1  923.11   56.69
  -2  -1   1  963.60   56.69
   2  -1  -1  984.60   56.79
   2  -1  -1  948.51   56.89
   2  -1  -1  895.21   56.69
   2  -1  -1 1012.80   56.79
   2  -1  -1  951.30   56.69
  -2  -1   1  964.10   56.79
   2  -1  -1  979.10   57.39
  -2  -1   1  967.90   56.79
  -2  -1   1 1042.20   56.89
   2   1  -1  935.21   56.79
   2   1  -1  934.41   56.79
  -2   1   1  991.00   56.89
  -2   1   1  997.40   56.99
   2   1  -1  965.50   56.99
   2   1  -1  988.10   56.99
  -2   1   1  961.60   56.89
   2   1  -1  984.80   56.99
   2   1  -1  957.40   56.69
   2   1  -1  961.50   56.79
  -2   1   1  951.80   56.89
  -2   1   1  886.61   57.19
  -2   1   1 1009.80   56.99
   2   1  -1  970.40   56.99
   2   1  -1  967.00   56.79
   2   1  -1 1036.30   56.89
  -2   1   1  967.20   56.89
  -2   1   1  983.20   57.39
   1  -1  -1  583.64   33.90
   1  -1  -1  563.84   33.90
   1   1  -1  515.45   33.70
   1   1  -1  637.24   33.80
   0  -1  -1   -0.20    0.50
   0  -1  -1   -0.40    0.60
   0  -1  -1   -0.50    0.50
   0  -1  -1   -0.60    0.60
   0   1  -1    0.80    0.60
   0   1  -1    0.10    0.50
   0   1  -1   -0.40    0.60
   0   1  -1    0.40    0.70
   1  -1   1 1558.54   88.79
   1  -1   1 1389.46   88.89
   1  -1   1 1656.73   88.69
   1  -1   1 1438.96   88.89
   1  -1   1 1657.73   88.79
  -1  -1  -1 1597.24   88.79
   1  -1   1 1576.94   88.79
   1  -1   1 1450.65   88.89
   1  -1   1 1473.55   88.89
  -1  -1  -1 1547.45   88.79
  -1   1  -1 1570.74   89.09
   1   1   1 1473.95   88.79
   1   1   1 1507.85   88.89
   1   1   1 1492.45   88.79
  -1   1  -1 1579.34   89.09
   1   1   1 1497.15   88.89
   1   1   1 1503.25   88.69
   1   1   1 1499.65   88.79
   2  -1   1  575.14   33.20
  -2  -1  -1  563.14   33.20
   2  -1   1  624.84   34.30
  -2  -1  -1  568.04   33.20
   2  -1   1  558.74   33.60
   2  -1   1  519.15   33.40
   2  -1   1  581.64   33.60
   2  -1   1  499.85   32.80
   2  -1   1  545.25   33.20
   2  -1   1  563.04   33.50
   2  -1   1  563.24   33.60
  -2  -1  -1  550.84   33.10
  -2  -1  -1  576.14   33.40
   2  -1   1  546.45   33.50
   2  -1   1  503.15   32.80
  -2  -1  -1  534.85   33.10
  -2  -1  -1  602.34   33.40
  -2  -1  -1  575.54   33.40
  -2  -1  -1  572.54   33.40
   2   1   1  556.34   33.50
  -2   1  -1  586.04   33.20
   2   1   1  587.24   33.20
  -2   1  -1  462.55   33.40
   2   1   1  528.85   33.10
   2   1   1  534.45   32.80
  -2   1  -1  504.85   33.60
   2   1   1  598.04   33.20
   2   1   1  582.14   33.50
   2   1   1  507.95   33.10
   2   1   1  600.14   33.50
  -2   1  -1  595.84   33.50
  -2   1  -1  580.74   33.30
  -2   1  -1  572.24   33.30
   2   1   1  522.55   32.70
  -2   1  -1  594.84   33.20
   2   1   1  542.35   33.50
  -2   1  -1  598.74   33.60
   3  -1   1 1229.78   79.79
   3  -1   1 1272.77   79.99
  -3  -1  -1 1406.56   79.89
   3  -1   1 1299.57   78.79
   3  -1   1 1332.07   79.69
   3  -1   1 1258.07   79.79
  -3  -1  -1 1268.17   79.89
   3  -1   1 1354.86   79.99
   3  -1   1 1313.77   78.69
   3  -1   1 1387.76   79.39
  -3  -1  -1 1409.76   79.89
   3  -1   1 1383.46   79.39
  -3  -1  -1 1259.37   79.79
  -3  -1  -1 1335.17   79.09
  -3  -1  -1 1264.57   79.89
  -3  -1  -1 1377.26   79.19
  -3  -1  -1 1358.46   79.19
   3  -1   1 1422.66   79.69
   3  -1   1 1337.17   80.09
   3  -1   1 1329.87   80.09
  -3  -1  -1 1389.36   79.19
  -3  -1  -1 1323.67   79.79
   3   1   1 1305.37   79.19
   3   1   1 1352.56   79.89
  -3   1  -1 1439.46   79.89
  -3   1  -1 1397.66   79.69
  -3   1  -1 1417.56   79.79
   3   1   1 1438.56   80.19
   3   1   1 1405.26   79.79
   3   1   1 1365.36   79.19
   3   1   1 1377.46   79.69
   3   1   1 1402.96   80.99
  -3   1  -1 1424.06   79.89
   3   1   1 1311.67   79.19
  -3   1  -1 1437.16   79.49
   3   1   1 1296.27   79.19
  -3   1  -1 1369.56   79.99
  -3   1  -1 1354.16   79.89
   3   1   1 1362.46   80.89
  -3   1  -1 1447.16   79.49
  -4  -1  -1  553.84   32.40
   4  -1   1  537.75   31.40
   4  -1   1  554.94   32.70
   4  -1   1  483.55   31.40
  -4  -1  -1  570.54   33.40
  -4  -1  -1  525.05   32.00
   4  -1   1  552.34   32.90
   4  -1   1  553.84   32.70
  -4  -1  -1  551.64   32.00
  -4  -1  -1  585.84   33.40
   4  -1   1  523.05   31.40
  -4  -1  -1  528.75   32.40
   4  -1   1  502.45   31.40
   4  -1   1  503.25   33.00
  -4  -1  -1  553.24   32.00
  -4  -1  -1  548.05   33.30
  -4  -1  -1  536.25   32.00
   4  -1   1  546.15   33.70
  -4  -1  -1  547.45   33.20
   4  -1   1  571.04   33.00
   4  -1   1  514.55   33.30
   4   1   1  538.55   33.00
   4   1   1  543.85   33.10
  -4   1  -1  590.94   33.80
   4   1   1  535.15   33.10
   4   1   1  493.65   31.90
  -4   1  -1  512.75   32.90
   4   1   1  536.95   33.20
   4   1   1  530.05   32.50
  -4   1  -1  520.15   33.60
  -4   1  -1  563.64   33.80
   4   1   1  598.14   33.10
  -4   1  -1  533.35   33.00
   4   1   1  528.95   33.20
   4   1   1  535.25   32.50
   4   1   1  507.85   32.00
  -4   1  -1  516.55   33.50
   5  -1   1   66.09    7.00
  -5  -1  -1   66.79    6.80
   5  -1   1   76.29    6.80
   5  -1   1   55.09    6.00
  -5  -1  -1   59.49    5.00
  -5  -1  -1   62.59    5.70
   5  -1   1   66.19    7.00
  -5  -1  -1   60.49    6.10
  -5  -1  -1   61.89    6.80
   5  -1   1   75.49    7.20
  -5  -1  -1   64.39    7.00
  -5  -1  -1   58.69    5.60
  -5  -1  -1   60.89    6.70
  -5  -1  -1   65.89    6.20
  -5  -1  -1   61.69    5.00
   5  -1   1   64.29    6.30
   5  -1   1   62.09    6.90
   5  -1   1   68.99    6.70
  -5   1  -1   70.29    6.60
   5   1   1   66.19    7.10
   5   1   1   56.69    6.30
   5   1   1   64.69    6.30
   5   1   1   80.79    7.50
   5   1   1   73.49    7.40
  -5   1  -1   59.59    6.40
  -5   1  -1   71.89    6.90
  -5   1  -1   55.69    6.90
   5   1   1   62.09    5.40
   5   1   1   61.39    7.10
  -5   1  -1   69.19    7.00
   5   1   1   77.89    6.50
  -5   1  -1   70.89    6.90
  -5   1  -1   72.29    6.80
   5   1   1   64.39    5.40
   5   1   1   63.39    6.30
  -6  -1  -1    1.50    3.70
   6  -1   1   -7.00    5.20
   6  -1   1   -0.20    3.50
   6  -1   1    0.70    4.20
  -6  -1  -1    3.20    4.50
  -6  -1  -1    0.40    3.70
  -6  -1  -1   -2.20    1.90
   6  -1   1    6.60    4.00
   6  -1   1   13.80    6.00
   6  -1   1    9.20    6.10
  -6  -1  -1    6.20    4.50
  -6  -1  -1    1.40    3.70
  -6  -1  -1    8.10    4.00
  -6  -1  -1    5.00    4.80
   6  -1   1    4.40    4.30
   6  -1   1    9.70    6.20
  -6  -1  -1   -1.80    2.00
  -6  -1  -1    5.10    4.30
  -6   1  -1    8.80    5.10
  -6   1  -1    8.00    5.00
  -6   1  -1    4.60    4.60
  -6   1  -1    1.80    4.50
   6   1   1    5.00    4.40
  -6   1  -1   -3.10    4.30
   6   1   1   -0.70    5.60
   6   1   1   -0.70    4.20
  -6   1  -1   -3.50    3.50
   6   1   1    6.00    5.20
   6   1   1    3.50    5.80
   6   1   1    2.40    5.10
   6   1   1    4.20    2.60
   6   1   1    1.10    5.20
  -6   1  -1   13.40    5.30
   6   1   1   10.00    2.80
  -6   1  -1    6.20    4.50
   6   1   1    4.90    5.40
  -7  -1  -1   14.00    5.60
  -7  -1  -1   10.40    5.30
   7  -1   1   12.80    6.00
  -7  -1  -1   10.70    4.60
  -7  -1  -1    4.50    2.10
   7  -1   1    3.70    5.70
   7  -1   1   18.70    7.40
   7  -1   1   16.60    7.10
   7  -1   1    8.70    5.00
  -7  -1  -1   16.10    6.10
  -7  -1  -1   11.00    5.80
  -7  -1  -1   17.30    4.70
  -7  -1  -1    9.90    5.40
  -7  -1  -1    5.10    2.10
   7  -1   1    3.20    4.70
   7  -1   1    7.50    6.90
   7  -1   1   21.90    7.70
  -7  -1  -1    7.90    5.10
   7   1   1   11.90    6.50
   7   1   1    5.60    4.70
  -7   1  -1   11.50    4.90
  -7   1  -1   12.20    6.40
   7   1   1    4.70    7.10
  -7   1  -1   11.30    5.50
  -7   1  -1   10.20    5.40
   7   1   1    1.70    4.70
   7   1   1    6.30    5.00
   7   1   1    9.40    2.50
   7   1   1   12.60    2.50
  -7   1  -1   18.20    6.60
  -7   1  -1    6.90    5.60
   7   1   1    9.40    6.70
   7   1   1   11.30    5.00
   7   1   1    4.30    7.10
  -7   1  -1   10.10    5.80
  -7   1  -1   10.70    5.40
   8  -1   1  273.57   20.30
  -8  -1  -1  294.67   18.70
   8  -1   1  306.07   20.40
  -8  -1  -1  254.67   16.70
  -8  -1  -1  286.17   19.40
  -8  -1  -1  301.47   19.60
  -8  -1  -1  259.27   16.60
  -8  -1  -1  265.57   19.90
   8  -1   1  263.97   20.20
  -8  -1  -1  240.08   19.80
   8  -1   1  299.47   20.00
  -8  -1  -1  266.87   20.10
  -8  -1  -1  274.57   18.70
   8  -1   1  274.17   20.30
   8  -1   1  310.37   20.00
   8  -1   1  302.67   20.40
   8  -1   1  293.77   20.60
  -8  -1  -1  253.97   20.30
   8   1   1  292.37   21.00
  -8   1  -1  295.67   20.70
   8   1   1  238.08   16.50
  -8   1  -1  238.38   19.70
  -8   1  -1  289.47   20.00
   8   1   1  292.67   19.90
   8   1   1  306.57   21.10
   8   1   1  328.07   20.10
   8   1   1  301.67   19.70
  -8   1  -1  287.17   19.30
   8   1   1  233.38   16.50
   8   1   1  296.77   19.70
  -8   1  -1  277.27   20.40
   8   1   1  313.07   20.90
  -8   1  -1  297.07   19.50
   8   1   1  303.57   20.70
  -8   1  -1  291.77   20.00
  -8   1  -1  227.28   19.70
  -9  -1  -1    1.00    5.10
  -9  -1  -1    0.90    5.30
  -9  -1  -1    2.60    4.50
   9  -1   1    4.60    4.80
  -9  -1  -1    5.40    4.50
   9  -1   1    1.30    6.30
  -9  -1  -1    5.40    4.80
   9  -1   1   10.50    5.60
   9  -1   1    5.10    6.60
   9  -1   1    5.80    5.20
  -9  -1  -1    0.70    4.40
   9  -1   1   13.10    6.80
   9  -1   1    8.30    6.80
   9  -1   1   10.10    5.40
   9   1   1   12.10    6.10
   9   1   1    1.30    4.70
   9   1   1    5.00    5.90
   9   1   1    4.70    7.20
  -9   1  -1   12.80    5.70
  -9   1  -1    5.30    5.90
  -9   1  -1    7.80    5.40
  -9   1  -1   13.50    6.20
   9   1   1   -1.80    6.80
  -9   1  -1    9.90    5.00
  -9   1  -1   -1.70    4.90
   9   1   1    1.20    5.50
  -9   1  -1    1.80    5.10
  -9   1  -1    4.10    4.70
   9   1   1   -3.90    5.20
   9   1   1    9.50    4.90
  10  -1   1  183.68   14.90
  10  -1   1  164.48   15.20
  10  -1   1  174.78   15.50
 -10  -1  -1  155.88   15.10
  10  -1   1  163.28   15.40
 -10  -1  -1  178.28   13.90
 -10  -1  -1  168.18   13.50
  10  -1   1  164.68   14.40
  10  -1   1  189.28   15.90
 -10  -1  -1  185.18   14.70
 -10  -1  -1  182.08   14.70
  10  -1   1  183.58   16.00
 -10  -1  -1  176.98   15.00
  10  -1   1  192.48   16.10
 -10  -1  -1  174.08   15.20
 -10  -1  -1  169.78   15.30
 -10   1  -1  187.88   15.00
  10   1   1  164.38   14.40
 -10   1  -1  170.78   14.50
 -10   1  -1  186.98   14.50
 -10   1  -1  174.08   15.50
 -10   1  -1  143.79   15.00
  10   1   1  172.98   14.70
 -10   1  -1  174.28   15.50
  10   1   1  173.18   15.50
  10   1   1  166.28   15.60
 -10   1  -1  169.98   14.80
 -10   1  -1  176.58   15.40
  10   1   1  207.48   15.60
  10   1   1  187.68   15.50
  10   1   1  151.48   15.40
  10   1   1  165.98   15.50
 -11  -1  -1  110.19   16.60
  11  -1   1  138.89   13.00
  11  -1   1  129.39   13.40
 -11  -1  -1  124.59   11.60
  11  -1   1  138.09   13.90
 -11  -1  -1  125.09   12.00
  11  -1   1  116.59   13.10
  11  -1   1  105.69   12.80
  11  -1   1  128.49   12.50
 -11  -1  -1  129.09   13.00
 -11  -1  -1  125.79   12.00
  11  -1   1  122.09   13.30
 -11  -1  -1  140.59   17.70
 -11  -1  -1  132.89   12.90
 -11  -1  -1  142.79   12.10
  11  -1   1  122.69   13.70
 -11   1  -1  120.29   12.70
 -11   1  -1  113.89   13.00
 -11   1  -1  141.09   13.50
  11   1   1  121.49   15.00
  11   1   1  133.39   13.70
  11   1   1  119.49   13.50
 -11   1  -1  126.79   11.90
  11   1   1  124.49   12.40
 -11   1  -1  119.89   12.70
  11   1   1  131.99   12.70
 -11   1  -1  117.29   12.80
  11   1   1  116.89   14.80
  11   1   1  133.59   13.60
 -11   1  -1  142.49   12.10
 -11   1  -1  118.29   12.90
  11   1   1  118.99   13.40
 -12  -1  -1   23.90    8.50
 -12  -1  -1   35.60    9.00
 -12  -1  -1   40.90    8.50
 -12  -1  -1   13.80    7.90
  12  -1   1   25.20   10.40
 -12  -1  -1   32.30    8.80
 -12  -1  -1   41.80    8.40
  12  -1   1   39.10    9.20
  12  -1   1   34.40   10.60
  12  -1   1   36.80    9.50
 -12  -1  -1   24.30    8.50
  12  -1   1   36.20   10.80
  12  -1   1   36.80    9.20
  12  -1   1   35.00   10.60
  12  -1   1   37.40    9.10
 -12  -1  -1   12.60    7.90
  12   1   1   44.60    9.30
  12   1   1   31.50   11.10
  12   1   1   24.70   10.60
 -12   1  -1   20.80    8.00
  12   1   1   32.30    9.30
 -12   1  -1   34.80    8.80
  12   1   1   26.40    8.90
 -12   1  -1   23.50    7.40
  12   1   1   34.00    9.30
 -12   1  -1   24.70    7.70
 -12   1  -1   29.20    9.50
 -12   1  -1   28.50    8.50
  12   1   1   50.19   10.10
  12   1   1   33.50    9.60
 -12   1  -1   19.60    7.70
 -12   1  -1   19.30    9.70
  13  -1   1  163.28   17.20
 -13  -1  -1  157.38   16.80
 -13  -1  -1  177.98   15.30
  13  -1   1  193.78   18.00
 -13  -1  -1  152.68   16.30
  13  -1   1  170.28   17.80
 -13  -1  -1  167.58   16.40
 -13  -1  -1  184.48   15.70
  13  -1   1  177.28   17.50
  13  -1   1  183.48   17.60
 -13  -1  -1  169.28   16.30
  13  -1   1  200.88   17.80
 -13   1  -1  164.78   15.30
  13   1   1  158.58   16.10
 -13   1  -1  170.08   16.60
 -13   1  -1  145.29   16.70
  13   1   1  173.88   16.50
  13   1   1  175.98   17.80
 -13   1  -1  175.28   15.30
  13   1   1  205.28   18.90
 -13   1  -1  182.18   16.70
  13   1   1  158.58   18.30
  13   1   1  172.48   17.60
 -13   1  -1  168.88   17.00
 -14  -1  -1   45.80   10.70
  14  -1   1   84.49   14.30
  14  -1   1   73.89   13.60
 -14  -1  -1   61.39   10.30
  14  -1   1   76.99   13.80
 -14  -1  -1   61.79   11.20
 -14  -1  -1   61.39   11.10
  14  -1   1   50.39   12.70
  14  -1   1   77.19   12.90
 -14  -1  -1   63.39   10.60
  14  -1   1   65.39   12.40
 -14  -1  -1   49.80   11.20
  14   1   1   55.39   12.20
  14   1   1   58.09   12.60
 -14   1  -1   72.49   11.70
 -14   1  -1   59.69   18.70
 -14   1  -1   48.90   11.00
 -14   1  -1   77.09   11.50
 -14   1  -1   72.19   19.20
 -14   1  -1   66.19   11.90
  14   1   1   70.39   12.00
  14   1   1   82.09   14.60
  14   1   1   72.99   14.30
  14   1   1   65.59   11.70
 -15  -1  -1   -2.50    7.30
 -15  -1  -1    3.20    8.50
  15  -1   1   11.50   10.10
 -15  -1  -1   11.80    9.10
  15  -1   1    2.20   11.60
  15  -1   1   25.60   12.50
  15  -1   1    1.80    8.10
  15  -1   1    4.00    9.90
 -15  -1  -1   -9.10    7.90
 -15  -1  -1    1.40    8.40
  15  -1   1    2.10    7.80
 -15  -1  -1   -5.20    7.50
  15   1   1   -8.70    8.30
  15   1   1   -0.40    8.30
  15   1   1    4.30    9.30
  15   1   1    3.80   13.20
  15   1   1    1.30    8.30
 -15   1  -1   14.30    8.50
 -15   1  -1   -3.40    7.70
 -15   1  -1   18.10    9.00
 -15   1  -1    8.10    8.60
  15   1   1  -13.90   12.10
  16  -1   1   10.90   11.70
 -16  -1  -1   24.80    8.70
 -16  -1  -1   -2.70   10.20
  16  -1   1    4.10   10.80
 -16  -1  -1   12.00    8.70
  16  -1   1   21.80   12.00
  16  -1   1    7.80   10.00
 -16  -1  -1    3.40   10.70
  16  -1   1   20.70   11.90
 -16  -1  -1   19.00    9.50
 -16  -1  -1   13.10    7.90
  16  -1   1   12.50   10.20
  16   1   1    7.00   12.20
 -16   1  -1    4.10    8.10
  16   1   1   12.80   11.10
  16   1   1   17.00   10.10
 -16   1  -1   19.80    9.40
  16   1   1   14.10    9.90
  16   1   1   21.40   12.20
  16   1   1   29.00   13.00
 -16   1  -1   24.80    9.90
 -16   1  -1   22.10   10.10
 -17  -1  -1    3.70    7.90
  17  -1   1    2.60   10.30
  17  -1   1    9.10   10.80
  17  -1   1   10.30    9.70
 -17  -1  -1    7.60    8.60
  17  -1   1   -4.80   12.00
 -17  -1  -1   19.20   10.70
 -17  -1  -1   11.80   10.80
  17  -1   1    8.40    9.50
  17  -1   1   24.50   13.40
  17   1   1   13.50   10.60
  17   1   1   -9.50   11.00
 -17   1  -1    2.40    8.60
 -17   1  -1    5.70    8.30
  17   1   1   13.40    9.50
 -17   1  -1   22.60   10.50
  17   1   1    5.00   10.30
  17   1   1   22.10   12.80
 -17   1  -1    0.40    8.20
  17   1   1   10.20    9.60
 -18  -1  -1   78.69   12.90
  18  -1   1   81.09   16.70
  18  -1   1  104.39   17.00
  18  -1   1   77.69   16.00
  18  -1   1   67.59   16.10
 -18  -1  -1   62.59   12.10
  18  -1   1   54.39   14.60
 -18  -1  -1   37.20   13.40
  18  -1   1   66.89   15.40
 -18  -1  -1   66.39   14.80
 -18   1  -1   68.19   13.00
 -18   1  -1   52.29   14.00
 -18   1  -1   64.19   12.60
  18   1   1   93.19   14.80
  18   1   1   41.70   14.10
  18   1   1   72.59   14.10
  18   1   1   73.99   15.50
  18   1   1   46.40   16.70
 -18   1  -1   62.69   14.40
  18   1   1   66.99   16.80
  18  -2  -1   94.89   16.30
  18  -2  -1  108.39   17.30
 -18  -2   1   69.09   12.40
  18  -2  -1   85.19   16.00
  18  -2  -1   88.59   16.70
 -18  -2   1   84.69   20.10
  18  -2  -1   45.90   14.90
  18  -2  -1   71.89   16.60
 -18  -2   1   77.39   13.00
 -18  -2   1   72.19   18.80
 -18   2   1   73.19   14.90
  18   2  -1   98.19   14.30
 -18   2   1   55.79   13.70
  18   2  -1   70.49   13.00
 -18   2   1   65.59   14.40
  18   2  -1   74.09   15.90
  18   2  -1   80.79   17.20
 -18   2   1   80.49   14.70
  18   2  -1   64.49   16.40
  18   2  -1   37.20   14.00
  17  -2  -1   57.49   13.20
  17  -2  -1   44.80   13.00
 -17  -2   1   65.69   11.60
 -17  -2   1   39.30   12.30
 -17  -2   1   44.80   10.50
  17  -2  -1   69.39   14.50
  17  -2  -1   34.00   12.10
 -17  -2   1   84.19   14.80
  17  -2  -1   62.69   13.90
  17  -2  -1   61.99   14.50
  17   2  -1   57.09   14.90
  17   2  -1   71.79   12.40
 -17   2   1   44.40   12.30
 -17   2   1   75.49   21.10
  17   2  -1   26.30   13.50
  17   2  -1   69.49   12.50
  17   2  -1   51.89   12.80
 -17   2   1   78.09   20.60
  17   2  -1   44.70   13.00
 -17   2   1   42.20   12.00
 -16  -2   1   -6.80    7.90
 -16  -2   1  -10.70    9.00
  16  -2  -1    9.10    9.70
  16  -2  -1   10.50   10.10
 -16  -2   1   -6.00    7.40
 -16  -2   1   -0.80    9.40
  16  -2  -1   -0.70   10.00
 -16  -2   1   -1.80    8.00
 -16  -2   1    5.40    8.10
  16  -2  -1    0.40    9.80
  16  -2  -1    7.00    9.30
  16  -2  -1   -9.30    9.70
  16   2  -1    1.40    9.10
  16   2  -1    4.40    9.20
 -16   2   1    5.80    8.60
  16   2  -1   10.00    8.60
  16   2  -1   -3.50   10.50
  16   2  -1    2.90   11.80
 -16   2   1   12.50    9.80
 -16   2   1   26.60   10.20
 -16   2   1   16.80    9.00
  16   2  -1   12.90    9.20
 -15  -2   1   33.90   10.80
 -15  -2   1   41.70   11.30
  15  -2  -1   45.60   12.80
  15  -2  -1   53.59   12.00
 -15  -2   1   42.60   10.70
  15  -2  -1   50.59   13.00
 -15  -2   1   47.80   10.30
 -15  -2   1   38.20    9.80
  15  -2  -1   48.30   12.80
 -15  -2   1   29.50   10.40
  15  -2  -1   46.10   11.50
  15  -2  -1   35.80   12.30
  15   2  -1   50.29   11.20
  15   2  -1   29.80   12.20
 -15   2   1   64.69   11.70
 -15   2   1   53.99   11.90
  15   2  -1   67.59   13.70
  15   2  -1   47.30   12.40
  15   2  -1   50.89   11.40
  15   2  -1   60.09   12.80
 -15   2   1   51.19   11.60
 -15   2   1   34.70   10.60
  14  -2  -1   98.79   15.50
  14  -2  -1  103.49   14.90
 -14  -2   1  109.29   13.60
  14  -2  -1  111.29   15.10
 -14  -2   1   83.19   13.40
  14  -2  -1  110.09   14.90
  14  -2  -1   97.79   15.10
  14  -2  -1  106.19   15.90
 -14  -2   1   97.39   12.30
 -14  -2   1  106.69   14.10
 -14  -2   1  102.89   12.60
 -14  -2   1  109.59   14.10
  14   2  -1  114.49   15.30
  14   2  -1  107.09   14.10
 -14   2   1  107.69   13.70
 -14   2   1  103.29   15.20
  14   2  -1   97.79   15.90
  14   2  -1  120.89   16.80
  14   2  -1  103.09   13.80
 -14   2   1   98.89   15.20
 -14   2   1  105.39   14.20
 -14   2   1   98.09   13.30
 -14   2   1   93.19   14.30
  14   2  -1  117.49   15.50
  13  -2  -1   21.00    8.90
  13  -2  -1    5.20    9.20
 -13  -2   1   27.30    8.40
  13  -2  -1   35.90   11.30
  13  -2  -1   33.50   11.30
  13  -2  -1   35.50   10.00
  13  -2  -1   30.00    9.60
  13  -2  -1   23.30    9.90
 -13  -2   1   33.70    9.40
 -13  -2   1   37.50    8.70
  13  -2  -1   29.40    9.90
 -13  -2   1   19.30    7.90
 -13  -2   1   24.00    8.80
 -13  -2   1   21.50    8.10
  13   2  -1   18.50    7.70
  13   2  -1   36.40   10.10
 -13   2   1   30.10    9.00
 -13   2   1   27.60    9.20
 -13   2   1   17.80   10.60
 -13   2   1   21.60    8.70
  13   2  -1   17.00   10.40
  13   2  -1   31.90   11.30
 -13   2   1   17.70    9.20
  13   2  -1   33.90    9.50
  13   2  -1   24.70    9.00
 -13   2   1   36.70   10.20
 -13   2   1   27.90   11.30
 -13   2   1   32.60    9.90
  13   2  -1   35.30   10.20
  13   2  -1   31.90    8.30
  12  -2  -1   47.60   10.40
  12  -2  -1   55.29   10.20
  12  -2  -1   58.29    9.40
 -12  -2   1   52.79    9.60
  12  -2  -1   42.00   11.10
 -12  -2   1   35.10   11.30
  12  -2  -1   53.39   10.60
 -12  -2   1   27.80    8.70
  12  -2  -1   55.49   11.50
  12  -2  -1   46.90    9.90
 -12  -2   1   58.39   12.90
 -12  -2   1   41.60    9.20
 -12  -2   1   35.40    8.90
 -12  -2   1   46.70    8.60
 -12  -2   1   51.59    8.80
  12  -2  -1   54.89    9.10
  12  -2  -1   52.79   10.70
  12  -2  -1   39.20    9.40
  12   2  -1   61.49   11.00
 -12   2   1   32.70    9.00
 -12   2   1   48.10   10.20
  12   2  -1   48.10   11.80
  12   2  -1   47.30    9.70
  12   2  -1   30.50   10.90
 -12   2   1   38.50    9.70
  12   2  -1   56.99   11.00
 -12   2   1   53.09   10.00
 -12   2   1   39.70    8.70
 -12   2   1   56.69   10.60
 -12   2   1   48.20    9.30
  12   2  -1   60.19   10.20
 -12   2   1   42.60    9.20
 -11  -2   1  273.27   22.30
 -11  -2   1  296.27   22.00
 -11  -2   1  257.47   17.60
  11  -2  -1  287.47   22.00
  11  -2  -1  301.67   21.80
  11  -2  -1  275.87   21.90
 -11  -2   1  287.77   22.60
  11  -2  -1  297.47   21.60
  11  -2  -1  328.47   24.00
 -11  -2   1  281.37   20.50
 -11  -2   1  325.67   21.80
  11  -2  -1  305.67   22.70
 -11  -2   1  315.67   20.70
 -11  -2   1  303.07   21.60
 -11  -2   1  291.87   22.20
 -11  -2   1  250.57   17.60
  11  -2  -1  331.97   23.20
  11  -2  -1  303.17   23.20
  11  -2  -1  319.47   23.20
  11  -2  -1  291.37   23.30
 -11   2   1  341.67   23.50
 -11   2   1  322.37   22.10
  11   2  -1  326.87   22.40
  11   2  -1  304.27   22.90
 -11   2   1  296.07   22.60
  11   2  -1  290.17   21.80
  11   2  -1  283.07   23.20
 -11   2   1  281.57   22.20
 -11   2   1  314.87   22.90
  11   2  -1  319.47   22.10
  11   2  -1  305.67   22.80
 -11   2   1  300.77   23.00
 -11   2   1  275.37   22.60
 -11   2   1  303.47   21.70
  11   2  -1  273.77   23.00
  11   2  -1  286.17   21.80
  10  -2  -1   22.10    7.00
 -10  -2   1   28.30    6.70
  10  -2  -1   19.90    6.10
  10  -2  -1   26.80    7.40
  10  -2  -1   28.20    8.90
 -10  -2   1   29.40    7.60
 -10  -2   1   21.80    6.40
 -10  -2   1   31.70    6.90
 -10  -2   1   33.60    7.20
  10  -2  -1   30.60    6.50
 -10  -2   1   29.90    3.50
  10  -2  -1   27.10    8.70
  10  -2  -1   35.00    7.90
 -10  -2   1   23.30    7.30
 -10  -2   1   27.80    6.80
  10  -2  -1   34.10    7.70
 -10  -2   1   35.50    3.60
 -10  -2   1   39.10    6.80
  10   2  -1   34.80    9.10
 -10   2   1   22.40    7.40
 -10   2   1   25.90    6.80
 -10   2   1   26.50    7.00
  10   2  -1   24.80    6.30
  10   2  -1   37.40    7.10
 -10   2   1   33.00    7.70
  10   2  -1   29.00    7.70
 -10   2   1   29.60    7.30
 -10   2   1   32.70    7.10
  10   2  -1   30.70    3.30
  10   2  -1   28.50    7.00
  10   2  -1   26.80    7.00
 -10   2   1   34.10    7.50
  10   2  -1   29.90    7.90
  10   2  -1   25.40    3.30
  10   2  -1   25.70    8.90
 -10   2   1   47.10    8.60
  -9  -2   1 1386.46   78.69
  -9  -2   1 1214.48   79.19
   9  -2  -1 1233.88   79.49
   9  -2  -1 1348.07   78.79
  -9  -2   1 1330.57   78.59
  -9  -2   1 1323.57   76.69
  -9  -2   1 1346.87   77.99
  -9  -2   1 1274.37   79.69
  -9  -2   1 1183.18   78.89
   9  -2  -1 1224.28   79.59
   9  -2  -1 1386.46   79.09
   9  -2  -1 1313.07   79.79
  -9  -2   1 1297.87   76.69
   9  -2  -1 1249.97   78.79
  -9  -2   1 1310.07   77.89
   9  -2  -1 1367.76   79.89
   9  -2  -1 1277.97   78.89
  -9  -2   1 1256.97   79.59
   9   2  -1 1374.86   79.89
   9   2  -1 1232.58   76.59
  -9   2   1 1445.96   80.09
   9   2  -1 1261.97   79.59
   9   2  -1 1239.28   79.49
   9   2  -1 1223.38   79.39
   9   2  -1 1375.96   79.09
  -9   2   1 1397.56   79.09
   9   2  -1 1234.98   76.59
  -9   2   1 1350.76   79.79
   9   2  -1 1404.86   79.89
  -9   2   1 1307.77   79.59
  -9   2   1 1388.96   78.99
  -9   2   1 1283.57   79.69
   9   2  -1 1360.16   79.19
   9   2  -1 1326.07   79.59
  -9   2   1 1188.58   79.29
  -9   2   1 1257.97   79.19
  -8  -2   1  339.07   24.20
  -8  -2   1  348.27   24.90
  -8  -2   1  362.16   24.90
   8  -2  -1  374.86   24.90
   8  -2  -1  371.86   25.50
  -8  -2   1  369.66   23.30
  -8  -2   1  368.36   24.10
  -8  -2   1  343.77   22.40
   8  -2  -1  392.76   24.10
  -8  -2   1  366.86   24.10
   8  -2  -1  377.46   24.80
  -8  -2   1  356.86   23.40
   8  -2  -1  324.47   24.00
  -8  -2   1  342.27   22.40
  -8  -2   1  337.97   24.40
   8  -2  -1  338.47   24.10
   8  -2  -1  383.06   24.20
   8  -2  -1  346.77   25.30
  -8   2   1  376.36   24.30
   8   2  -1  345.77   25.10
  -8   2   1  357.86   24.50
   8   2  -1  384.36   25.30
   8   2  -1  340.27   24.90
   8   2  -1  333.07   25.00
  -8   2   1  343.87   24.70
  -8   2   1  378.36   24.50
   8   2  -1  333.77   22.10
  -8   2   1  388.96   24.90
   8   2  -1  349.27   22.30
   8   2  -1  347.37   24.20
  -8   2   1  366.66   25.10
   8   2  -1  365.86   24.30
   8   2  -1  340.17   23.90
  -8   2   1  368.16   25.00
   8   2  -1  389.26   24.50
  -8   2   1  397.46   25.10
  -7  -2   1   12.70    4.60
  -7  -2   1   15.20    4.70
   7  -2  -1    8.70    5.00
  -7  -2   1   13.00    5.50
   7  -2  -1   13.80    1.40
   7  -2  -1   22.60    8.00
   7  -2  -1   17.10    7.70
   7  -2  -1   17.80    5.80
   7  -2  -1   13.30    5.20
  -7  -2   1   18.90    6.10
  -7  -2   1   15.00    6.60
  -7  -2   1   21.60    5.80
  -7  -2   1   13.30    5.90
  -7  -2   1   24.60    5.80
  -7  -2   1   17.90    5.70
   7  -2  -1   17.60    6.70
   7  -2  -1   11.90    1.40
  -7  -2   1    6.90    6.20
   7  -2  -1   20.80    6.10
   7  -2  -1   17.10    6.60
   7   2  -1    7.40    5.50
  -7   2   1   15.50    5.50
  -7   2   1   25.20   11.80
   7   2  -1   29.40    5.70
   7   2  -1   21.70    5.30
  -7   2   1   26.10   11.80
   7   2  -1   20.20    6.90
  -7   2   1   12.50    5.40
  -7   2   1   24.20    6.80
   7   2  -1   14.70    3.40
   7   2  -1   25.70    7.20
   7   2  -1   11.50    5.40
   7   2  -1   16.10    7.70
  -7   2   1   22.20    6.90
   7   2  -1   10.40    7.40
   7   2  -1   11.10    3.40
  -6  -2   1   34.60    6.30
  -6  -2   1   26.70    5.40
  -6  -2   1   50.39    5.70
   6  -2  -1   35.20    5.70
   6  -2  -1   31.80    3.20
   6  -2  -1   44.40    7.60
   6  -2  -1   27.40    5.90
  -6  -2   1   45.10    6.70
  -6  -2   1   41.80    5.60
   6  -2  -1   48.40    6.50
   6  -2  -1   33.60    5.60
  -6  -2   1   40.50    5.60
  -6  -2   1   25.90    5.50
   6  -2  -1   38.60    6.30
  -6  -2   1   37.00    5.40
  -6  -2   1   40.00    6.00
  -6  -2   1   39.40    5.90
   6  -2  -1   46.20    7.50
   6  -2  -1   46.40    6.50
   6   2  -1   43.60    6.00
  -6   2   1   37.90    6.60
  -6   2   1   37.80    6.00
   6   2  -1   39.60    5.70
  -6   2   1   35.40    6.20
   6   2  -1   37.40    6.70
   6   2  -1   30.20    4.40
   6   2  -1   34.00    4.50
  -6   2   1   42.30    3.50
  -6   2   1   33.50    7.00
  -6   2   1   45.70    7.40
   6   2  -1   21.90    5.60
  -6   2   1   37.50    6.20
  -6   2   1   43.20    3.60
   6   2  -1   38.50    6.70
   6   2  -1   32.40    5.90
  -6   2   1   45.00    7.00
  -6   2   1   24.30    5.70
   5  -2  -1  212.18   13.60
   5  -2  -1  195.78   14.80
   5  -2  -1  195.88   14.10
  -5  -2   1  167.08   13.30
   5  -2  -1  190.28   14.50
   5  -2  -1  202.08   12.40
   5  -2  -1  199.68   13.40
  -5  -2   1  201.18   12.90
   5  -2  -1  206.38   14.10
  -5  -2   1  196.98   13.30
  -5  -2   1  198.38   13.90
  -5  -2   1  202.28   14.10
  -5  -2   1  196.98   13.40
   5  -2  -1  180.18   13.60
   5  -2  -1  201.68   12.40
  -5  -2   1  191.98   13.30
   5  -2  -1  201.78   14.20
  -5  -2   1  165.18   13.40
   5  -2  -1  187.38   13.50
  -5  -2   1  186.18   13.20
   5  -2  -1  205.28   13.60
  -5  -2   1  197.18   12.90
   5   2  -1  195.68   14.20
   5   2  -1  171.18   13.20
  -5   2   1  205.78   12.40
  -5   2   1  210.48   12.50
  -5   2   1  217.28   14.00
  -5   2   1  205.78   13.90
   5   2  -1  194.58   13.40
   5   2  -1  188.58   13.00
  -5   2   1  213.68   14.00
   5   2  -1  194.68   14.00
   5   2  -1  197.98   14.20
   5   2  -1  193.18   13.40
  -5   2   1  192.38   13.90
  -5   2   1  201.38   13.80
   5   2  -1  209.48   14.20
   5   2  -1  193.88   13.40
  -5   2   1  171.08   13.90
   5   2  -1  203.08   13.00
  -5   2   1  201.18   14.10
  -5   2   1  180.08   14.00
   4  -2  -1  122.79    9.50
   4  -2  -1  126.79   10.20
   4  -2  -1  123.39   10.20
  -4  -2   1  114.49    9.10
   4  -2  -1  133.69    9.60
   4  -2  -1  126.19    8.90
  -4  -2   1  106.09    9.50
  -4  -2   1  131.29    8.60
  -4  -2   1  129.79    9.30
  -4  -2   1  135.49    9.40
   4  -2  -1  151.68    9.10
  -4  -2   1  116.69    8.50
  -4  -2   1  123.39    9.00
   4  -2  -1  120.09    9.10
   4  -2  -1  136.69    9.60
  -4  -2   1  113.59    9.00
  -4  -2   1  110.19    9.60
   4  -2  -1  123.79    8.50
   4  -2  -1  129.89    8.60
  -4  -2   1  144.19    9.20
   4  -2  -1  131.09    9.30
   4  -2  -1  127.29    9.40
  -4   2   1  138.09    9.80
  -4   2   1  118.39    9.40
  -4   2   1  128.19    9.40
  -4   2   1  128.19    8.60
  -4   2   1  129.89    8.70
   4   2  -1  113.69    8.80
  -4   2   1  130.29    9.40
   4   2  -1  130.19    9.70
   4   2  -1  132.79    9.70
   4   2  -1  123.79    9.70
   4   2  -1  115.69    9.00
   4   2  -1  125.29    9.10
  -4   2   1  131.39    9.80
   4   2  -1  131.19    9.80
   4   2  -1  115.29    8.90
   4   2  -1  115.89    8.90
   4   2  -1  128.29    8.90
   3  -2  -1    5.80    2.80
   3  -2  -1    9.20    2.80
   3  -2  -1    4.50    4.30
   3  -2  -1    3.20    2.60
   3  -2  -1   12.40    2.80
   3  -2  -1    5.20    2.90
  -3  -2   1    9.50    3.30
  -3  -2   1    6.40    3.60
  -3  -2   1    8.20    2.70
   3  -2  -1    9.60    3.00
  -3  -2   1    8.90    2.70
  -3  -2   1    8.20    2.50
  -3  -2   1    6.60    3.70
   3  -2  -1    2.10    2.70
   3  -2  -1    5.90    4.20
   3  -2  -1   12.00    3.00
   3  -2  -1    5.40    2.70
   3  -2  -1   13.90    2.90
  -3  -2   1    8.10    3.20
  -3  -2   1    5.60    2.50
  -3  -2   1   14.30    3.90
  -3   2   1   10.10    3.80
  -3   2   1    9.30    2.90
  -3   2   1   11.00    3.90
  -3   2   1    4.50    2.40
   3   2  -1    6.00    2.40
  -3   2   1    6.00    2.90
   3   2  -1    6.20    2.70
   3   2  -1    8.90    2.40
   3   2  -1    7.80    2.50
   3   2  -1    5.60    6.00
   3   2  -1    6.80    2.90
   3   2  -1    4.20    6.10
   3   2  -1    8.20    2.50
   3   2  -1    9.50    2.80
   3   2  -1   11.70    3.20
  -3   2   1    5.40    3.40
   3   2  -1    7.10    2.50
  -3   2   1    5.10    2.50
   3   2  -1    9.80    2.50
  -3   2   1   10.10    3.60
  -2  -2   1  183.88   12.00
  -2  -2   1  179.98   12.20
  -2  -2   1  169.68   11.40
   2  -2  -1  167.48   11.60
   2  -2  -1  188.88   12.10
  -2  -2   1  187.08   12.30
   2  -2  -1  180.88   12.00
  -2  -2   1  172.98   11.40
   2  -2  -1  162.48   11.60
   2  -2  -1  195.08   12.50
   2  -2  -1  182.48   11.80
  -2  -2   1  191.38   11.50
   2  -2  -1  195.58   11.80
  -2  -2   1  166.68   11.40
  -2   2   1  175.58   11.80
   2   2  -1  187.08   11.90
   2   2  -1  174.18   11.50
   2   2  -1  200.48   11.50
   2   2  -1  181.78   12.30
   2   2  -1  169.88   11.40
   2   2  -1  153.58   11.40
  -2   2   1  194.88   12.00
   2   2  -1  179.68   11.50
  -2   2   1  189.78   12.00
   2   2  -1  183.48   11.90
  -2   2   1  182.78   12.00
  -2   2   1  199.08   12.10
   2   2  -1  181.38   12.20
  -2   2   1  174.28   11.70
  -2   2   1  203.58   12.00
   2   2  -1  194.78   11.40
   2   2  -1  168.08   11.80
  -2   2   1  186.08   12.50
  -2   2   1  197.38   12.00
   2   2  -1  192.08   12.00
  -2   2   1  175.58   12.40
   1  -2  -1   62.89    4.50
  -1  -2   1   62.19    5.00
  -1  -2   1   63.39    4.20
  -1  -2   1   55.79    4.50
   1  -2  -1   62.19    4.50
  -1  -2   1   58.59    4.50
  -1  -2   1   64.29    4.20
   1  -2  -1   62.59    5.60
   1  -2  -1   59.09    4.50
   1  -2  -1   62.89    4.50
  -1  -2   1   61.79    4.90
  -1  -2   1   67.09    5.60
   1  -2  -1   58.49    5.50
  -1  -2   1   71.59    5.80
   1   2  -1   57.99    5.20
   1   2  -1   59.39    5.30
  -1   2   1   54.99    4.40
   1   2  -1   68.39    4.30
  -1   2   1   57.39    4.40
   1   2  -1   65.49    4.20
  -1   2   1   61.79    5.00
   1   2  -1   58.49    4.50
   1   2  -1   63.89    4.60
  -1   2   1   59.09    5.40
  -1   2   1   59.19    5.40
  -1   2   1   66.49    4.60
  -1   2   1   65.49    5.00
   1   2  -1   58.09    4.90
   1   2  -1   61.79    4.90
   0  -2   1  367.36   23.70
   0  -2  -1  403.86   23.90
   0  -2  -1  389.16   23.00
   0  -2   1  389.36   23.40
   0  -2  -1  385.26   23.00
   0  -2   1  371.76   23.70
   0  -2  -1  369.86   23.10
   0  -2   1  398.76   23.40
   0  -2   1  335.37   23.30
   0  -2   1  371.96   23.40
   0  -2   1  403.66   23.40
   0  -2  -1  372.16   23.90
   0  -2  -1  396.86   23.00
   0  -2  -1  377.46   23.10
   0  -2   1  359.46   23.40
   0  -2   1  408.16   22.90
   0  -2   1  413.86   22.90
   0  -2  -1  386.76   23.00
   0   2  -1  412.66   23.50
   0   2   1  378.56   23.00
   0   2  -1  400.96   23.50
   0   2   1  408.46   23.20
   0   2  -1  395.26   22.90
   0   2   1  387.76   23.00
   0   2   1  370.36   23.00
   0   2  -1  375.46   22.90
   0   2   1  381.56   24.00
   0   2  -1  381.46   23.40
   0   2   1  410.46   23.10
   0   2  -1  408.36   23.70
   0   2   1  387.66   23.90
   0   2   1  355.86   23.00
   0   2  -1  407.16   23.40
   0   2  -1  430.56   23.80
  -1  -2  -1  742.93   45.90
   1  -2   1  794.82   45.80
  -1  -2  -1  718.63   46.40
   1  -2   1  826.42   46.40
   1  -2   1  856.51   46.50
  -1  -2  -1  790.92   46.00
   1  -2   1  738.73   46.50
  -1  -2  -1  802.02   46.10
   1  -2   1  746.33   46.50
  -1  -2  -1  715.63   46.40
   1  -2   1  812.92   45.80
  -1  -2  -1  765.12   46.00
  -1  -2  -1  770.82   46.00
  -1  -2  -1  774.22   45.90
   1  -2   1  793.02   46.20
   1  -2   1  802.42   46.20
   1   2   1  816.62   46.00
  -1   2  -1  806.72   46.30
   1   2   1  765.62   45.90
  -1   2  -1  807.82   46.20
  -1   2  -1  688.63   46.10
  -1   2  -1  812.62   45.90
   1   2   1  809.22   46.00
   1   2   1  788.32   46.60
  -1   2  -1  860.21   46.50
   1   2   1  775.32   46.50
  -1   2  -1  813.72   46.40
  -1   2  -1  794.42   46.00
  -1   2  -1  701.33   46.20
  -1   2  -1  766.12   46.10
  -1   2  -1  759.92   46.00
   1   2   1  769.22   45.90
   2  -2   1 4675.93  274.07
  -2  -2  -1 4684.03  273.87
   2  -2   1 4674.13  274.07
  -2  -2  -1 4665.23  273.97
  -2  -2  -1 4706.73  273.67
  -2  -2  -1 4619.34  273.67
  -2   2  -1 4428.46  274.07
   2   2   1 4665.23  273.87
   2   2   1 4687.03  273.97
  -2   2  -1 5233.98  273.87
  -2   2  -1 4373.26  273.97
  -2   2  -1 5229.38  273.97
  -3  -2  -1  553.44   32.60
   3  -2   1  512.95   32.90
   3  -2   1  576.44   33.10
  -3  -2  -1  486.05   32.80
   3  -2   1  571.84   32.10
   3  -2   1  539.95   33.00
   3  -2   1  568.74   32.10
  -3  -2  -1  539.55   32.60
   3  -2   1  542.85   32.20
   3  -2   1  576.84   33.30
  -3  -2  -1  521.85   31.70
  -3  -2  -1  539.25   32.60
   3  -2   1  529.45   32.40
  -3  -2  -1  495.35   32.90
   3  -2   1  515.35   32.50
   3  -2   1  507.25   33.10
  -3  -2  -1  549.74   32.60
   3  -2   1  534.75   32.20
  -3  -2  -1  526.75   31.70
   3   2   1  534.35   32.80
   3   2   1  555.44   32.50
  -3   2  -1  550.14   32.60
  -3   2  -1  549.95   32.00
  -3   2  -1  579.04   33.20
   3   2   1  484.25   32.50
   3   2   1  549.65   33.00
   3   2   1  496.95   32.60
   3   2   1  546.05   33.10
  -3   2  -1  500.25   33.20
   3   2   1  527.05   32.90
  -3   2  -1  568.44   32.70
  -3   2  -1  492.45   33.30
   3   2   1  539.35   33.10
   3   2   1  525.35   31.80
  -3   2  -1  566.64   32.70
   3   2   1  484.95   32.50
   3   2   1  572.54   32.60
  -3   2  -1  554.24   32.60
  -3   2  -1  607.04   33.30
  -3   2  -1  538.55   32.00
   3   2   1  519.45   31.80
   4  -2   1   51.59    5.30
   4  -2   1   56.79    5.90
   4  -2   1   46.20    5.70
  -4  -2  -1   37.70    5.10
   4  -2   1   41.30    5.20
   4  -2   1   41.40    5.40
   4  -2   1   45.00    5.10
   4  -2   1   41.60    4.10
   4  -2   1   46.70    5.10
  -4  -2  -1   48.60    4.60
  -4  -2  -1   48.30    4.30
  -4  -2  -1   46.10    4.30
   4  -2   1   30.90    4.90
   4  -2   1   39.60    4.20
  -4  -2  -1   45.20    5.10
   4  -2   1   54.79    5.10
  -4  -2  -1   43.50    5.40
  -4  -2  -1   47.30    4.70
  -4   2  -1   48.80    5.40
  -4   2  -1   48.60    5.50
   4   2   1   50.99    5.20
  -4   2  -1   50.19    3.90
   4   2   1   41.40    4.30
  -4   2  -1   44.50    3.80
   4   2   1   42.90    4.40
   4   2   1   39.70    4.80
  -4   2  -1   44.90    5.90
   4   2   1   45.60    5.50
  -4   2  -1   41.00    5.70
   4   2   1   59.89    6.00
  -4   2  -1   36.40    5.00
   4   2   1   44.70    5.90
   4   2   1   51.89    6.30
   4   2   1   44.60    5.40
   4   2   1   42.10    5.30
   4   2   1   49.10    5.00
   5  -2   1 1483.05   83.29
  -5  -2  -1 1422.96   82.89
  -5  -2  -1 1388.16   82.79
   5  -2   1 1452.25   84.29
   5  -2   1 1457.85   84.19
   5  -2   1 1414.16   83.39
  -5  -2  -1 1456.35   82.39
  -5  -2  -1 1447.36   83.99
  -5  -2  -1 1356.46   82.79
  -5  -2  -1 1454.65   83.89
   5  -2   1 1456.65   83.99
  -5  -2  -1 1420.46   82.39
  -5  -2  -1 1433.06   82.89
   5  -2   1 1276.87   82.09
  -5  -2  -1 1418.86   84.09
   5  -2   1 1478.85   83.99
   5  -2   1 1458.75   84.39
   5  -2   1 1471.25   83.29
  -5  -2  -1 1436.76   83.99
   5  -2   1 1455.55   83.59
   5  -2   1 1276.97   82.09
   5  -2   1 1381.26   84.19
  -5   2  -1 1460.75   83.49
   5   2   1 1547.75   83.89
  -5   2  -1 1446.56   84.09
   5   2   1 1373.76   83.89
  -5   2  -1 1428.06   84.09
  -5   2  -1 1437.36   83.39
   5   2   1 1471.15   83.89
   5   2   1 1309.37   82.79
  -5   2  -1 1352.76   82.09
   5   2   1 1258.37   82.79
   5   2   1 1314.37   83.89
  -5   2  -1 1342.67   82.09
  -5   2  -1 1450.55   84.09
   5   2   1 1281.47   82.69
   5   2   1 1442.46   84.19
   5   2   1 1312.67   82.69
   5   2   1 1422.56   84.09
  -5   2  -1 1499.75   84.39
  -6  -2  -1  321.37   22.10
   6  -2   1  300.97   19.40
   6  -2   1  301.47   21.50
   6  -2   1  347.77   22.70
   6  -2   1  350.06   23.00
  -6  -2  -1  329.47   20.70
  -6  -2  -1  341.17   21.10
  -6  -2  -1  352.96   20.70
   6  -2   1  350.06   21.80
   6  -2   1  366.66   24.80
   6  -2   1  298.67   19.50
  -6  -2  -1  351.56   21.10
  -6  -2  -1  309.77   21.80
  -6  -2  -1  333.47   22.30
   6  -2   1  348.47   22.90
  -6  -2  -1  321.17   22.30
  -6  -2  -1  324.27   20.60
   6  -2   1  292.97   19.50
   6  -2   1  327.37   24.20
   6  -2   1  352.26   22.70
   6  -2   1  309.87   21.70
   6  -2   1  292.57   19.40
  -6  -2  -1  366.06   20.70
   6  -2   1  337.77   21.70
  -6   2  -1  370.26   21.80
   6   2   1  286.07   20.60
  -6   2  -1  331.67   21.70
  -6   2  -1  323.87   22.30
  -6   2  -1  322.27   22.40
   6   2   1  337.17   21.90
  -6   2  -1  337.77   22.50
   6   2   1  306.87   21.20
   6   2   1  326.67   22.70
   6   2   1  348.17   24.90
   6   2   1  300.77   20.70
  -6   2  -1  369.96   22.70
   6   2   1  320.67   22.60
   6   2   1  327.57   22.00
   6   2   1  312.77   21.30
   7  -2   1 1052.99   61.69
  -7  -2  -1 1000.00   60.29
   7  -2   1 1032.60   61.69
   7  -2   1  977.10   62.49
  -7  -2  -1 1016.50   60.29
  -7  -2  -1 1057.39   60.49
   7  -2   1  933.11   62.49
   7  -2   1 1071.59   63.19
  -7  -2  -1 1014.00   60.99
   7  -2   1 1050.99   61.89
   7  -2   1 1015.70   61.59
   7  -2   1 1054.99   62.89
  -7  -2  -1  853.11   61.99
   7  -2   1 1111.39   63.29
  -7  -2  -1 1039.00   60.59
  -7  -2  -1 1039.20   61.09
  -7  -2  -1  855.21   62.39
   7  -2   1 1112.39   63.19
   7   2   1 1055.69   62.79
  -7   2  -1 1018.50   62.59
  -7   2  -1 1079.89   61.59
  -7   2  -1  962.20   62.49
   7   2   1 1036.70   61.29
   7   2   1 1067.29   61.89
   7   2   1 1055.89   61.39
  -7   2  -1 1017.80   61.49
  -7   2  -1  988.00   62.59
   7   2   1 1021.90   62.69
   7   2   1 1011.50   62.79
  -7   2  -1  900.51   61.99
   7   2   1  981.50   60.19
   7   2   1 1074.89   62.89
   7   2   1 1064.39   62.09
   7   2   1  963.00   60.19
   8  -2   1  440.26   27.70
   8  -2   1  436.06   28.90
  -8  -2  -1  372.16   27.70
   8  -2   1  427.36   28.10
  -8  -2  -1  404.46   27.70
  -8  -2  -1  414.46   26.60
  -8  -2  -1  415.56   28.30
  -8  -2  -1  412.56   26.60
  -8  -2  -1  391.56   25.30
   8  -2   1  417.66   28.30
   8  -2   1  426.16   27.60
  -8  -2  -1  416.56   26.00
   8  -2   1  417.76   28.00
   8  -2   1  452.25   28.80
   8  -2   1  433.96   27.50
  -8  -2  -1  398.16   27.90
  -8  -2  -1  404.56   25.30
   8  -2   1  434.86   28.80
   8  -2   1  424.96   27.30
  -8  -2  -1  417.16   26.10
   8   2   1  433.06   31.40
  -8   2  -1  394.16   27.70
   8   2   1  429.66   31.50
  -8   2  -1  423.26   27.10
   8   2   1  408.46   27.00
  -8   2  -1  384.46   27.80
  -8   2  -1  391.16   28.00
  -8   2  -1  362.76   27.60
   8   2   1  411.86   28.10
  -8   2  -1  399.46   27.80
   8   2   1  405.36   27.00
  -8   2  -1  415.46   26.90
   8   2   1  398.96   25.20
   8   2   1  458.05   27.80
   8   2   1  422.56   28.10
   8   2   1  406.06   25.30
   8   2   1  445.66   27.90
  -8   2  -1  338.57   27.30
  -9  -2  -1   85.79   10.10
   9  -2   1   75.79   10.00
  -9  -2  -1   79.39    9.60
  -9  -2  -1   63.49    5.70
   9  -2   1   92.39    9.40
  -9  -2  -1   51.59    8.50
  -9  -2  -1   63.59    5.70
  -9  -2  -1   63.69    7.30
   9  -2   1   82.19   10.60
   9  -2   1   74.19    8.20
   9  -2   1   68.39   10.30
  -9  -2  -1   73.09    9.60
  -9  -2  -1   66.69    8.20
   9  -2   1   67.19    9.80
  -9  -2  -1   63.39    7.10
   9  -2   1   75.69    9.80
  -9  -2  -1   71.69    8.30
   9  -2   1   62.39   10.10
   9  -2   1   68.39    8.50
   9  -2   1   79.09   10.00
   9   2   1   69.59    9.10
   9   2   1   70.29    9.70
  -9   2  -1   77.99    9.10
  -9   2  -1   62.99    9.20
   9   2   1   72.29    9.60
   9   2   1   63.59    5.60
   9   2   1   68.29   10.90
   9   2   1   79.49    8.70
  -9   2  -1   66.49    9.40
   9   2   1   67.59   10.80
  -9   2  -1   81.39   10.10
  -9   2  -1   53.59    8.70
  -9   2  -1   73.69    9.70
   9   2   1   72.29    9.20
  -9   2  -1   73.89    9.00
   9   2   1   64.69    5.60
  -9   2  -1   78.89    9.20
   9   2   1   83.69    9.40
 -10  -2  -1    9.00    2.30
  10  -2   1   -0.70    5.60
 -10  -2  -1    2.80    4.50
  10  -2   1    2.40    5.30
  10  -2   1    8.00    6.70
  10  -2   1    3.60    5.80
  10  -2   1   11.50    6.70
 -10  -2  -1    1.80    5.90
 -10  -2  -1   11.10    5.90
  10  -2   1    1.60    5.90
  10  -2   1   -1.40    4.80
  10  -2   1    6.20    6.20
 -10  -2  -1    6.10    2.10
 -10  -2  -1    6.00    5.30
 -10  -2  -1   -0.90    4.40
 -10  -2  -1    9.10    5.50
 -10  -2  -1   -4.70    5.20
  10  -2   1    9.20    7.20
  10  -2   1   12.40    7.90
 -10  -2  -1    2.70    6.10
 -10   2  -1   10.50    6.00
  10   2   1    4.80    1.90
 -10   2  -1    2.10    5.40
 -10   2  -1   -0.20    5.30
 -10   2  -1    2.20    6.00
  10   2   1    6.70    6.30
  10   2   1    2.00    5.70
 -10   2  -1    3.90    5.40
 -10   2  -1   -0.60    6.30
 -10   2  -1    0.30    6.00
  10   2   1    0.80    5.30
  10   2   1   -1.30    5.80
  10   2   1    5.40    1.90
  10   2   1    5.20    5.50
 -10   2  -1    2.30    6.40
  10   2   1   -0.10    7.70
  10   2   1   11.60    6.10
  10   2   1    7.10    7.90
 -11  -2  -1  277.27   27.30
  11  -2   1  318.17   24.80
  11  -2   1  358.16   31.20
 -11  -2  -1  324.67   22.40
 -11  -2  -1  326.67   23.30
  11  -2   1  338.07   24.80
 -11  -2  -1  302.67   24.30
  11  -2   1  315.97   29.70
  11  -2   1  351.36   24.40
  11  -2   1  366.46   25.60
  11  -2   1  288.07   23.70
  11  -2   1  324.27   25.00
 -11  -2  -1  316.77   22.20
  11  -2   1  383.16   32.00
 -11  -2  -1  314.27   24.10
 -11  -2  -1  338.57   23.30
 -11  -2  -1  277.37   26.80
 -11   2  -1  324.87   23.40
  11   2   1  337.97   24.30
  11   2   1  315.77   25.30
 -11   2  -1  356.06   25.10
 -11   2  -1  314.17   23.40
  11   2   1  372.36   24.20
 -11   2  -1  310.77   24.30
  11   2   1  328.87   25.40
 -11   2  -1  256.87   23.70
  11   2   1  317.37   23.80
  11   2   1  373.86   25.60
  11   2   1  346.37   24.00
 -11   2  -1  345.07   27.90
  11   2   1  324.17   25.20
 -11   2  -1  374.06   28.80
 -11   2  -1  325.57   24.70
 -12  -2  -1   38.90    9.10
 -12  -2  -1   13.50    7.90
 -12  -2  -1   32.40    7.00
  12  -2   1   13.70    8.10
 -12  -2  -1   16.20    7.80
 -12  -2  -1   26.20    7.90
  12  -2   1   29.40    7.80
 -12  -2  -1   22.30    7.60
  12  -2   1   19.10    9.30
 -12  -2  -1   22.70    8.00
  12  -2   1   29.30    9.20
  12  -2   1   33.20    9.80
  12  -2   1   46.10   11.50
  12  -2   1   32.60   11.20
  12  -2   1   32.20    7.70
  12  -2   1   20.90    8.90
 -12  -2  -1   22.30    6.90
  12  -2   1   26.50    8.70
 -12   2  -1    7.00    7.50
 -12   2  -1   27.10    9.20
  12   2   1   16.60   10.20
 -12   2  -1   29.60    9.00
  12   2   1   26.80   10.80
 -12   2  -1   20.40    8.50
  12   2   1   31.10    8.50
  12   2   1   29.00    8.80
 -12   2  -1   26.80    8.80
  12   2   1   23.00    8.90
  12   2   1   29.60    9.30
 -12   2  -1   17.70    8.00
  12   2   1   13.20    7.80
 -12   2  -1   24.40    8.40
  12   2   1   29.70    8.50
 -12   2  -1   46.40    9.40
 -13  -2  -1   48.50    8.40
  13  -2   1   40.10   12.20
 -13  -2  -1   40.20    8.30
  13  -2   1   63.29   11.00
 -13  -2  -1   37.60   10.00
  13  -2   1   46.40    9.60
  13  -2   1   38.00   11.30
  13  -2   1   13.70   10.40
 -13  -2  -1   42.90    9.90
 -13  -2  -1   44.50    9.60
  13  -2   1   46.30   12.50
 -13  -2  -1   55.79    9.90
  13   2   1   54.79   13.50
  13   2   1   53.99   13.60
 -13   2  -1   46.80    9.80
  13   2   1   56.59   10.70
 -13   2  -1   53.09    9.60
  13   2   1   57.69   11.10
  13   2   1   35.50   10.40
 -13   2  -1   43.40   10.30
 -13   2  -1   47.80   11.30
  13   2   1   36.10   10.30
 -13   2  -1   58.99   11.90
 -13   2  -1   52.59   10.90
 -14  -2  -1   41.90   10.10
 -14  -2  -1   32.90   10.20
 -14  -2  -1   49.00   10.50
  14  -2   1   44.10   11.70
 -14  -2  -1   56.19    9.60
  14  -2   1   61.49   12.50
  14  -2   1   54.59   11.60
  14  -2   1   66.89   13.60
 -14  -2  -1   58.19   11.30
 -14  -2  -1   50.59    9.60
  14  -2   1   53.09   12.90
  14  -2   1   51.09   11.10
  14   2   1   43.00   13.30
 -14   2  -1   43.30   10.60
  14   2   1   63.89   11.10
  14   2   1   46.00   13.70
 -14   2  -1   53.29   10.40
 -14   2  -1   49.20   11.50
  14   2   1   42.10   11.20
  14   2   1   58.09   11.80
  14   2   1   55.19   10.60
 -14   2  -1   46.10   11.30
 -14   2  -1   49.99   11.00
 -14   2  -1   62.39   10.60
 -15  -2  -1  101.69   20.40
  15  -2   1  107.69   16.40
  15  -2   1   97.69   14.90
  15  -2   1   84.09   14.50
 -15  -2  -1   79.59   13.50
  15  -2   1   96.79   16.00
 -15  -2  -1   97.39   20.20
 -15  -2  -1   92.39   11.80
  15  -2   1   75.89   13.50
 -15  -2  -1  107.09   12.60
 -15  -2  -1   60.29   13.00
  15  -2   1   69.49   14.30
  15   2   1   86.69   13.40
  15   2   1  101.29   16.70
  15   2   1   74.69   15.70
 -15   2  -1   84.09   13.20
  15   2   1  112.19   14.20
  15   2   1  100.59   15.40
  15   2   1   79.99   14.70
 -15   2  -1   58.29   12.40
 -15   2  -1   60.29   12.30
 -15   2  -1   86.09   13.60
  16  -2   1   30.80   13.20
  16  -2   1   44.80   11.50
 -16  -2  -1   34.50    9.40
  16  -2   1   34.00   11.10
 -16  -2  -1   18.60    9.80
  16  -2   1   39.60   12.60
 -16  -2  -1   34.70   11.10
  16  -2   1   49.50   13.70
  16  -2   1    3.30   10.90
 -16  -2  -1   23.20   10.60
 -16  -2  -1   21.70    8.20
 -16  -2  -1   28.60   10.40
  16   2   1   19.60   10.90
  16   2   1   24.80   11.20
  16   2   1   25.10    9.40
 -16   2  -1   33.30   10.70
  16   2   1   16.60   12.50
  16   2   1   31.60   13.20
  16   2   1   33.40   10.00
 -16   2  -1   24.20   10.70
 -16   2  -1   15.30   10.10
 -16   2  -1   26.50   10.50
 -17  -2  -1   39.30   12.70
 -17  -2  -1   82.19   12.30
  17  -2   1   65.09   15.10
  17  -2   1   49.30   15.00
 -17  -2  -1   67.29   14.40
  17  -2   1   75.99   15.20
 -17  -2  -1   66.39   11.80
  17  -2   1   66.19   13.90
  17  -2   1   63.69   13.70
  17  -2   1   46.70   15.00
  17   2   1   71.09   16.50
  17   2   1   95.89   13.60
  17   2   1   88.59   13.50
 -17   2  -1   61.19   15.80
  17   2   1   76.19   13.20
  17   2   1   63.89   16.20
 -17   2  -1   52.39   13.40
 -17   2  -1   51.99   13.10
  17   2   1   52.49   17.00
  17   2   1   81.49   13.30
 -17   2  -1   65.49   16.10
  17   2   1   65.29   17.40
  18  -2   1   -6.00   11.50
 -18  -2  -1   -1.30    8.10
  18  -2   1   12.10   12.50
  18  -2   1  -12.90   10.70
  18  -2   1   17.80   12.10
  18  -2   1    4.30   11.40
 -18  -2  -1   14.90   11.40
  18  -2   1   -3.70   10.70
 -18  -2  -1    7.40   10.40
 -18  -2  -1    0.00    7.80
 -18   2  -1   13.40   11.60
  18   2   1    8.00   10.00
  18   2   1    0.00   10.00
 -18   2  -1    0.20   10.90
 -18   2  -1   -4.80    9.40
  18   2   1   24.00    9.60
 -18   2  -1    7.10   10.40
  18   2   1   16.50    9.30
  18   2   1   -1.30    9.10
  18   2   1   -6.10   12.10
  18   2   1    4.70   13.30
  18   2   1   -9.20    9.70
  18  -3  -1   17.00   11.90
 -18  -3   1   28.40   16.00
  18  -3  -1   12.80   12.30
 -18  -3   1    8.90    9.40
  18  -3  -1   16.50   11.40
 -18  -3   1   18.90    9.50
  18  -3  -1   37.70   14.30
  18  -3  -1   30.20   13.70
 -18  -3   1   39.80   16.10
  18  -3  -1   16.10   11.90
  18   3  -1   56.59   11.40
 -18   3   1    9.00   10.60
  18   3  -1   22.00   12.20
  18   3  -1   33.20   12.50
 -18   3   1   18.10   10.80
  18   3  -1   12.20   12.70
 -18   3   1   19.50   10.90
  18   3  -1    7.90   12.80
  18   3  -1   22.80   12.10
  18   3  -1   44.40   10.60
  18   3  -1   30.00   12.50
 -18   3   1   15.00   10.70
 -17  -3   1   -2.40    9.00
  17  -3  -1  -14.10   10.20
 -17  -3   1  -10.30    7.40
  17  -3  -1   17.40   12.60
  17  -3  -1   12.70   11.70
 -17  -3   1    1.60    8.40
  17  -3  -1    1.50   10.50
 -17  -3   1    9.60    9.40
  17  -3  -1    1.60   10.70
  17  -3  -1    9.20   12.70
  17   3  -1   -5.20   10.00
 -17   3   1    0.60    9.30
  17   3  -1   -4.10   10.10
  17   3  -1    6.40   13.30
 -17   3   1   12.70    9.20
 -17   3   1    2.20    9.20
  17   3  -1   14.90    8.60
  17   3  -1   13.80    8.90
  17   3  -1   -1.40   12.20
  17   3  -1   12.90    8.40
  17   3  -1   12.10    8.10
 -17   3   1   10.00    9.60
  16  -3  -1    1.00   12.10
 -16  -3   1   -5.20    6.80
  16  -3  -1   -7.50    9.10
 -16  -3   1    0.60    7.10
  16  -3  -1   -2.70    9.20
  16  -3  -1   12.90   12.50
  16  -3  -1   -5.60   10.40
  16  -3  -1    5.10   11.20
 -16  -3   1    1.00    8.90
 -16  -3   1   -9.10    8.10
  16   3  -1   -4.30    6.80
  16   3  -1   -6.60    9.80
 -16   3   1    4.90    8.30
 -16   3   1   -5.30    9.00
  16   3  -1   11.70   12.40
 -16   3   1    7.30    9.40
  16   3  -1   15.80    8.40
  16   3  -1    2.80    9.00
  16   3  -1   -7.40    6.60
 -16   3   1   -6.20    7.50
  16   3  -1   15.20   12.80
  16   3  -1    0.30    7.60
  15  -3  -1   16.70    9.30
  15  -3  -1   -2.80    9.30
 -15  -3   1   31.40   10.60
 -15  -3   1   12.40    8.00
  15  -3  -1   10.40   10.10
 -15  -3   1   17.90    9.80
 -15  -3   1   13.30    7.60
  15  -3  -1    5.20    8.50
  15  -3  -1   16.20   11.40
 -15  -3   1   18.40   10.10
 -15  -3   1   10.10    9.40
  15  -3  -1   27.50   12.30
 -15   3   1   20.50    9.60
  15   3  -1   23.00    8.00
 -15   3   1   14.60    9.00
  15   3  -1   14.80   10.30
  15   3  -1   17.90   10.40
  15   3  -1    2.90   11.20
  15   3  -1   21.80    8.10
 -15   3   1   19.40    9.70
 -15   3   1   19.70    8.90
  15   3  -1   18.30   12.40
  14  -3  -1   -4.30    9.20
  14  -3  -1    3.70    8.10
 -14  -3   1   -4.80    7.00
  14  -3  -1   10.10    8.70
 -14  -3   1    9.70    6.80
  14  -3  -1   19.40   10.20
 -14  -3   1    4.00    7.60
 -14  -3   1   -7.80    7.30
 -14  -3   1   10.20    7.70
  14  -3  -1    1.20   10.20
 -14  -3   1    3.30    6.80
  14  -3  -1    4.30    9.40
  14   3  -1   -1.70   10.10
  14   3  -1   -7.50    9.80
 -14   3   1    7.50    8.10
 -14   3   1   16.90    9.10
  14   3  -1   -8.70    8.30
 -14   3   1   10.00    8.30
  14   3  -1    4.20    6.80
  14   3  -1   -1.50    6.80
 -14   3   1   -4.00    7.30
  14   3  -1   12.50    9.40
  13  -3  -1    4.40   13.00
  13  -3  -1   -0.60    7.40
 -13  -3   1   -3.90    6.30
  13  -3  -1   12.30    8.50
 -13  -3   1   -1.30    7.10
 -13  -3   1    7.50    7.00
  13  -3  -1   -5.90    7.70
  13  -3  -1   -6.30    7.40
  13  -3  -1   -0.80   13.00
 -13  -3   1   -8.30    6.70
 -13  -3   1    5.40    7.50
 -13  -3   1   10.20    7.60
  13  -3  -1    8.40   10.30
  13  -3  -1   -9.80    9.00
 -13   3   1   -0.20    9.10
  13   3  -1    2.30    9.70
  13   3  -1   -4.40    6.50
 -13   3   1    5.10    7.00
  13   3  -1   -4.60    7.90
  13   3  -1    0.10    9.30
 -13   3   1  -15.20    8.20
  13   3  -1   -6.20    6.20
  13   3  -1    4.00    6.60
  13   3  -1   -5.60    6.40
 -13   3   1    7.90    7.40
 -13   3   1   -2.20    8.00
  13   3  -1   -7.70    7.40
 -13   3   1   -5.80    7.60
 -12  -3   1   97.89   10.60
 -12  -3   1   79.19   11.80
 -12  -3   1   79.29   11.50
 -12  -3   1   84.49    7.00
 -12  -3   1   72.39   11.20
  12  -3  -1  102.79   13.30
  12  -3  -1   74.99   13.80
  12  -3  -1  103.29   13.60
  12  -3  -1  105.99   12.70
  12  -3  -1  107.39   14.50
  12  -3  -1   98.29   12.90
 -12  -3   1  101.39   11.60
 -12  -3   1   98.79   11.60
 -12  -3   1   91.39   10.60
  12  -3  -1   87.39   13.70
 -12  -3   1   68.69   11.60
  12  -3  -1   78.59   12.00
 -12  -3   1   85.39    6.90
  12  -3  -1  103.99   13.60
  12  -3  -1  107.09   15.60
  12   3  -1   99.09   18.20
  12   3  -1   80.29    6.70
  12   3  -1  103.59   13.10
 -12   3   1   94.89   12.40
 -12   3   1   72.59   11.30
  12   3  -1   97.99   11.10
  12   3  -1   74.59   13.70
 -12   3   1   91.19   12.60
  12   3  -1   77.79   13.60
  12   3  -1  100.29   11.30
  12   3  -1   88.79    6.90
  12   3  -1   99.99   13.40
 -12   3   1  101.29   12.40
  11  -3  -1   37.70    9.90
  11  -3  -1   43.00    8.90
 -11  -3   1   29.70    7.80
 -11  -3   1   35.20   10.30
  11  -3  -1   40.20    8.70
 -11  -3   1   32.40    7.20
 -11  -3   1   33.90    7.90
 -11  -3   1   34.60    4.90
  11  -3  -1   38.80    8.60
 -11  -3   1   46.30    7.50
  11  -3  -1   37.10    8.70
 -11  -3   1   39.60    8.30
 -11  -3   1   24.60    7.40
  11  -3  -1   36.10    8.50
  11  -3  -1   40.30    8.10
 -11  -3   1   29.80    4.70
 -11  -3   1   13.60    8.90
  11  -3  -1   36.00   10.30
  11  -3  -1   24.20    7.20
  11  -3  -1   45.80    9.00
  11   3  -1   46.30    8.20
  11   3  -1   37.00    7.90
 -11   3   1   31.60    8.50
 -11   3   1   44.90    9.60
 -11   3   1   40.30    7.80
 -11   3   1   40.00    7.80
  11   3  -1   34.80    8.70
  11   3  -1   32.40    4.40
  11   3  -1   33.70    4.60
 -11   3   1   46.50    9.50
  11   3  -1   26.60    8.50
  11   3  -1   39.60    7.50
  11   3  -1   26.40    7.50
  11   3  -1   40.00   10.40
  11   3  -1   23.20    9.50
 -11   3   1   33.10    8.20
  10  -3  -1   44.90    9.80
 -10  -3   1   47.00    7.70
 -10  -3   1   43.00    8.40
  10  -3  -1   51.39    8.50
 -10  -3   1   39.10    8.30
 -10  -3   1   35.40    7.40
 -10  -3   1   42.20    5.60
  10  -3  -1   50.79   10.00
 -10  -3   1   38.80    7.80
  10  -3  -1   45.10    8.20
 -10  -3   1   50.79    7.10
  10  -3  -1   41.20    8.10
  10  -3  -1   41.30    7.40
 -10  -3   1   43.60    5.60
 -10  -3   1   41.20    7.50
  10  -3  -1   38.00    8.40
  10  -3  -1   36.60    7.90
 -10  -3   1   44.00    7.10
  10  -3  -1   38.70    8.40
  10  -3  -1   45.30    7.80
  10   3  -1   36.90    5.00
  10   3  -1   48.60    9.20
  10   3  -1   45.30    7.60
  10   3  -1   48.60    7.90
  10   3  -1   63.99    9.50
  10   3  -1   42.40    7.50
 -10   3   1   34.50    7.70
 -10   3   1   32.70    7.70
 -10   3   1   57.59    8.90
  10   3  -1   35.80    4.90
 -10   3   1   58.79    9.20
  10   3  -1   48.30   10.10
  10   3  -1   40.40    9.60
 -10   3   1   39.40    8.80
 -10   3   1   45.20    8.90
  10   3  -1   36.00    7.20
   9  -3  -1  177.68   13.80
   9  -3  -1  168.18   14.20
   9  -3  -1  160.98   14.00
  -9  -3   1  184.68   13.50
   9  -3  -1  167.68   13.60
   9  -3  -1  146.89   13.50
   9  -3  -1  175.18   13.60
  -9  -3   1  165.28   12.20
   9  -3  -1  150.98   14.90
   9  -3  -1  164.68   14.40
  -9  -3   1  175.58   12.30
  -9  -3   1  167.28   13.30
   9  -3  -1  172.38   14.60
   9  -3  -1  179.18   15.50
  -9  -3   1  157.28   14.40
  -9  -3   1  139.79   14.20
  -9  -3   1  175.58   12.70
  -9  -3   1  153.98   13.80
  -9  -3   1  167.98   12.50
  -9  -3   1  164.18   14.10
   9   3  -1  171.88   13.30
   9   3  -1  164.88   14.60
   9   3  -1  156.78   14.30
  -9   3   1  162.68   14.60
   9   3  -1  164.68   11.90
   9   3  -1  149.19   14.90
   9   3  -1  165.18   12.00
   9   3  -1  154.38   14.90
   9   3  -1  172.68   13.60
  -9   3   1  168.18   14.20
   9   3  -1  156.18   13.20
  -9   3   1  172.18   14.00
  -9   3   1  156.28   14.50
   9   3  -1  169.48   13.30
  -8  -3   1  339.17   23.90
  -8  -3   1  324.67   23.70
   8  -3  -1  327.67   20.90
  -8  -3   1  356.16   22.80
  -8  -3   1  310.07   23.90
  -8  -3   1  373.46   23.30
   8  -3  -1  325.97   20.90
   8  -3  -1  311.57   24.70
   8  -3  -1  361.46   24.60
  -8  -3   1  332.27   22.40
  -8  -3   1  347.67   22.60
  -8  -3   1  334.17   24.20
   8  -3  -1  365.06   24.40
   8  -3  -1  329.57   24.90
   8  -3  -1  394.06   24.80
   8  -3  -1  371.46   23.70
   8  -3  -1  371.96   24.40
   8  -3  -1  351.16   23.60
  -8  -3   1  360.06   22.80
   8  -3  -1  367.06   23.70
   8  -3  -1  345.77   23.40
  -8  -3   1  352.76   23.20
   8   3  -1  324.87   26.60
   8   3  -1  310.67   26.30
   8   3  -1  368.86   23.80
  -8   3   1  360.66   21.00
  -8   3   1  318.17   24.20
  -8   3   1  319.17   24.10
  -8   3   1  323.07   23.70
   8   3  -1  374.46   25.30
  -8   3   1  354.36   20.90
  -8   3   1  342.57   23.90
  -8   3   1  365.76   23.90
   8   3  -1  354.66   22.40
   8   3  -1  341.97   23.20
   8   3  -1  372.46   22.60
   8   3  -1  387.26   23.70
   8   3  -1  350.36   24.70
  -8   3   1  319.87   23.60
   8   3  -1  368.66   23.40
   7  -3  -1   47.40    4.80
   7  -3  -1   60.49    7.90
   7  -3  -1   43.10    9.40
   7  -3  -1   48.20    7.10
  -7  -3   1   47.10    7.90
  -7  -3   1   45.60    7.20
   7  -3  -1   46.50    9.40
   7  -3  -1   63.19    8.30
  -7  -3   1   56.09    6.70
  -7  -3   1   48.50    7.20
   7  -3  -1   57.39    7.80
   7  -3  -1   45.90    7.70
  -7  -3   1   49.80    7.40
  -7  -3   1   56.79    6.80
  -7  -3   1   44.30    7.90
   7  -3  -1   59.69    7.60
   7  -3  -1   59.39    7.70
   7  -3  -1   51.79    7.10
   7  -3  -1   44.80    4.80
  -7  -3   1   53.59    7.40
  -7   3   1   66.29    5.30
   7   3  -1   45.60    9.20
  -7   3   1   52.49    9.00
  -7   3   1   58.89    8.70
   7   3  -1   49.40    7.20
  -7   3   1   48.90    8.80
   7   3  -1   48.80    6.20
   7   3  -1   37.20    8.10
   7   3  -1   41.00    6.70
   7   3  -1   52.59    6.40
   7   3  -1   60.29    7.20
  -7   3   1   41.50    7.30
  -7   3   1   60.59    5.20
   7   3  -1   53.19    9.60
   7   3  -1   39.60    8.00
  -7   3   1   57.79    8.00
  -7   3   1   52.89    8.40
   7   3  -1   46.70    7.00
   6  -3  -1  111.09    8.80
   6  -3  -1  125.09   10.70
   6  -3  -1  134.29   10.40
  -6  -3   1  103.09   10.00
   6  -3  -1  131.69   10.80
  -6  -3   1  117.29   10.80
  -6  -3   1  119.39   11.30
   6  -3  -1  102.79   17.60
  -6  -3   1  123.99   10.10
   6  -3  -1  104.59   17.00
  -6  -3   1  125.29    9.90
   6  -3  -1   99.59   10.00
  -6  -3   1  144.99   11.20
   6  -3  -1  137.79   10.50
  -6  -3   1  127.89   10.20
   6  -3  -1  109.29    9.90
  -6  -3   1  124.69   10.20
   6  -3  -1  129.69   10.60
  -6  -3   1  135.69   10.20
   6  -3  -1  117.29    8.90
   6  -3  -1  112.59   10.50
  -6  -3   1  108.99   11.00
   6   3  -1  123.59    9.80
   6   3  -1  117.29    9.80
   6   3  -1  102.29    9.60
   6   3  -1  113.69    9.80
  -6   3   1  132.19   11.30
   6   3  -1  111.79    9.60
   6   3  -1  122.89   11.50
   6   3  -1  112.09    9.90
   6   3  -1  111.99    9.60
  -6   3   1  130.29    9.40
  -6   3   1   90.89   11.90
  -6   3   1  110.29   11.30
  -6   3   1  135.19   11.60
  -6   3   1  133.19   12.80
   6   3  -1  102.99   12.10
   6   3  -1  112.29   12.10
   6   3  -1  117.69    9.70
  -6   3   1  129.89    9.30
  -6   3   1  146.39   11.60
   5  -3  -1   36.10    5.70
  -5  -3   1   39.70    6.30
   5  -3  -1   49.20    5.40
  -5  -3   1   46.10    5.60
  -5  -3   1   48.20    5.50
  -5  -3   1   50.39    4.80
   5  -3  -1   37.80    4.90
  -5  -3   1   47.30    5.40
   5  -3  -1   36.30    5.70
   5  -3  -1   50.49    7.30
   5  -3  -1   48.40    5.70
   5  -3  -1   42.70    6.00
  -5  -3   1   39.90    6.40
  -5  -3   1   46.70    6.40
  -5  -3   1   44.30    5.70
   5  -3  -1   45.90    5.70
   5  -3  -1   39.90    6.80
   5  -3  -1   52.99    5.50
  -5  -3   1   44.70    4.80
   5  -3  -1   47.00    6.10
  -5  -3   1   40.50    6.40
   5  -3  -1   36.90    4.90
   5   3  -1   51.39    5.80
   5   3  -1   43.60    5.40
  -5   3   1   50.09    5.60
   5   3  -1   34.30    6.60
   5   3  -1   47.50    6.50
  -5   3   1   38.40    6.60
   5   3  -1   56.79    5.50
   5   3  -1   38.70    5.00
  -5   3   1   36.30    5.30
  -5   3   1   49.40    7.00
   5   3  -1   48.80    5.90
   5   3  -1   39.80    5.50
   5   3  -1   49.00    5.80
   5   3  -1   46.80    7.00
  -5   3   1   52.39    5.50
  -5   3   1   44.50    6.00
  -5   3   1   52.89    5.60
   5   3  -1   60.29    6.70
   5   3  -1   35.90    4.80
   4  -3  -1   81.49    7.00
  -4  -3   1   91.19    8.20
   4  -3  -1   94.49    6.70
  -4  -3   1   87.39    6.40
   4  -3  -1   96.29    7.40
  -4  -3   1   95.89    6.40
   4  -3  -1   94.89    6.70
   4  -3  -1   84.79    7.20
  -4  -3   1   85.99    8.20
   4  -3  -1   89.49    7.50
   4  -3  -1   85.89    7.40
  -4  -3   1   90.49    6.80
   4  -3  -1   92.19    7.30
  -4  -3   1   85.19    6.80
   4  -3  -1   93.99    7.60
   4  -3  -1   80.39    7.30
   4   3  -1   72.89    7.50
  -4   3   1   94.69    7.40
  -4   3   1   95.29    7.50
   4   3  -1   87.59    7.00
   4   3  -1   79.99    7.50
   4   3  -1   84.59    6.70
   4   3  -1   82.29    6.80
  -4   3   1   78.99    7.20
  -4   3   1   66.69    7.20
  -4   3   1   90.69    7.90
   4   3  -1   78.79    7.60
  -4   3   1   92.79    8.00
   4   3  -1   88.09    6.90
  -4   3   1   89.29    7.20
  -4   3   1   79.59    7.20
   4   3  -1   88.89    7.70
  -4   3   1   76.49    7.40
  -4   3   1   88.19    7.30
   4   3  -1   86.79    6.80
   4   3  -1   83.59    6.70
  -3  -3   1  396.66   25.20
  -3  -3   1  401.36   24.90
  -3  -3   1  404.66   24.90
   3  -3  -1  441.96   25.00
   3  -3  -1  406.26   25.70
   3  -3  -1  432.26   25.00
   3  -3  -1  419.66   25.60
[truncated: 10,119,460 more chars]
