# Supplementary material for: Intriguing Reactivity of a 1,2‐Dihydrodialumane Towards Organic Azides – From a Terminal Diazido–Dialumane to Pendulum‐Clock‐Like Azide Bridging
Source: Angew Chem Int Ed Engl. 2025 Jul 4;64(33):e202503638. doi: 10.1002/anie.202503638 (PMC12338445; doi:10.1002/anie.202503638)
Supplement: Supplementary file 2 — Supporting Information [file ANIE-64-e202503638-s001.zip › 4_out.cif]

 
data_4
 
_audit_creation_method            'SHELXL-2019/3'
_shelx_SHELXL_version_number      '2019/3'
_chemical_name_systematic         ?
_chemical_name_common             ?
_chemical_melting_point           ?
_chemical_formula_moiety          'C60 H79 Al2 N7, C7 H8'
_chemical_formula_sum
 'C67 H87 Al2 N7' 
_chemical_formula_weight          1044.39

loop_
 _atom_type_symbol
 _atom_type_description
 _atom_type_scat_dispersion_real
 _atom_type_scat_dispersion_imag
 _atom_type_scat_source
 'C'  'C'   0.0033   0.0016
 'International Tables Vol C Tables 4.2.6.8 and 6.1.1.4'
 'H'  'H'   0.0000   0.0000
 'International Tables Vol C Tables 4.2.6.8 and 6.1.1.4'
 'N'  'N'   0.0061   0.0033
 'International Tables Vol C Tables 4.2.6.8 and 6.1.1.4'
 'Al'  'Al'   0.0645   0.0514
 'International Tables Vol C Tables 4.2.6.8 and 6.1.1.4'
 
_space_group_crystal_system       monoclinic
_space_group_IT_number            14
_space_group_name_H-M_alt         'P 21/c'
_space_group_name_Hall            '-P 2ybc'
 
_shelx_space_group_comment
;
The symmetry employed for this shelxl refinement is uniquely defined
by the following loop, which should always be used as a source of
symmetry information in preference to the above space-group names.
They are only intended as comments.
;
 
loop_
 _space_group_symop_operation_xyz
 'x, y, z'
 '-x, y+1/2, -z+1/2'
 '-x, -y, -z'
 'x, -y-1/2, z-1/2'
 
_cell_length_a                    12.206(2)
_cell_length_b                    21.963(3)
_cell_length_c                    23.341(3)
_cell_angle_alpha                 90
_cell_angle_beta                  94.19(2)
_cell_angle_gamma                 90
_cell_volume                      6240.5(16)
_cell_formula_units_Z             4
_cell_measurement_temperature     100(2)
_cell_measurement_reflns_used     9746
_cell_measurement_theta_min       2.5085
_cell_measurement_theta_max       25.9685
 
_exptl_crystal_description        block
_exptl_crystal_colour             yellow
_exptl_crystal_density_meas       ?
_exptl_crystal_density_method     ?
_exptl_crystal_density_diffrn     1.112          
_exptl_crystal_F_000              2256
_exptl_transmission_factor_min    ?
_exptl_transmission_factor_max    ?
_exptl_crystal_size_max           0.419
_exptl_crystal_size_mid           0.237
_exptl_crystal_size_min           0.223
_exptl_absorpt_coefficient_mu     0.091
_shelx_estimated_absorpt_T_min    ?
_shelx_estimated_absorpt_T_max    ?
_exptl_absorpt_correction_type    multi-scan
_exptl_absorpt_correction_T_min   0.6985
_exptl_absorpt_correction_T_max   0.7454
_exptl_absorpt_process_details    'SADABS-2016/2'
_exptl_absorpt_special_details    ?
_diffrn_ambient_temperature       100(2)
_diffrn_radiation_wavelength      0.71073
_diffrn_radiation_type            MoK\a
_diffrn_source                    'Incoatec Microsource'
_diffrn_detector_type             'Bruker Photon III C7 CMOS'
_diffrn_measurement_device_type   'Bruker Smart APEX II Quazar'
_diffrn_measurement_method        '\f and \w scans'
_diffrn_detector_area_resol_mean  ?
_diffrn_reflns_number             468696
_diffrn_reflns_av_unetI/netI      0.0186
_diffrn_reflns_av_R_equivalents   0.0636
_diffrn_reflns_limit_h_min        -15
_diffrn_reflns_limit_h_max        15
_diffrn_reflns_limit_k_min        -27
_diffrn_reflns_limit_k_max        27
_diffrn_reflns_limit_l_min        -29
_diffrn_reflns_limit_l_max        29
_diffrn_reflns_theta_min          1.673
_diffrn_reflns_theta_max          26.435
_diffrn_reflns_theta_full         25.242
_diffrn_measured_fraction_theta_max   0.991
_diffrn_measured_fraction_theta_full  0.994
_diffrn_reflns_Laue_measured_fraction_max    0.991
_diffrn_reflns_Laue_measured_fraction_full   0.994
_diffrn_reflns_point_group_measured_fraction_max   0.991
_diffrn_reflns_point_group_measured_fraction_full  0.994
_reflns_number_total              12734
_reflns_number_gt                 10799
_reflns_threshold_expression      'I > 2\s(I)'
_reflns_Friedel_coverage          0.000
_reflns_Friedel_fraction_max      .
_reflns_Friedel_fraction_full     .
 
_reflns_special_details
;
 Reflections were merged by SHELXL according to the crystal
 class for the calculation of statistics and refinement.
 
 Structure factors included contributions from the .fab file.
 
 _reflns_Friedel_fraction is defined as the number of unique
 Friedel pairs measured divided by the number that would be
 possible theoretically, ignoring centric projections and
 systematic absences.
;
 
_computing_data_collection        'Bruker APEX2 v2012.2'
_computing_cell_refinement        'Bruker SAINT V8.40B'
_computing_data_reduction         'Bruker SAINT V8.40B'
_computing_structure_solution     'SHELXT(Sheldrick,Acta Cryst.(2015)A71,3-8)'
_computing_structure_refinement   'SHELXL (Sheldrick,Acta Cryst.(2015)C71,3-8)'
_computing_molecular_graphics     'ShelXle Rev: 1387'
_computing_publication_material   'ShelXle Rev: 1387'
_refine_special_details           ?
_refine_ls_structure_factor_coef  Fsqd
_refine_ls_matrix_type            full
_refine_ls_weighting_scheme       calc
_refine_ls_weighting_details
'w=1/[\s^2^(Fo^2^)+(0.0490P)^2^+3.2250P] where P=(Fo^2^+2Fc^2^)/3'
_atom_sites_solution_primary      ?
_atom_sites_solution_secondary    ?
_atom_sites_solution_hydrogens    mixed
_refine_ls_hydrogen_treatment     mixed
_refine_ls_extinction_method      none
_refine_ls_extinction_coef        .
_refine_ls_number_reflns          12734
_refine_ls_number_parameters      744
_refine_ls_number_restraints      767
_refine_ls_R_factor_all           0.0486
_refine_ls_R_factor_gt            0.0399
_refine_ls_wR_factor_ref          0.1059
_refine_ls_wR_factor_gt           0.0994
_refine_ls_goodness_of_fit_ref    1.039
_refine_ls_restrained_S_all       1.020
_refine_ls_shift/su_max           0.002
_refine_ls_shift/su_mean          0.000
 
loop_
 _atom_site_label
 _atom_site_type_symbol
 _atom_site_fract_x
 _atom_site_fract_y
 _atom_site_fract_z
 _atom_site_U_iso_or_equiv
 _atom_site_adp_type
 _atom_site_occupancy
 _atom_site_site_symmetry_order  
 _atom_site_calc_flag
 _atom_site_refinement_flags_posn
 _atom_site_refinement_flags_adp
 _atom_site_refinement_flags_occupancy
 _atom_site_disorder_assembly
 _atom_site_disorder_group
H1 H 0.8145(13) 0.3036(7) 0.2588(7) 0.029(4) Uiso 1 1 d D . . . .
H1A H 0.6490(12) 0.1649(7) 0.3923(7) 0.028(4) Uiso 1 1 d D . . . .
Al1 Al 0.73343(3) 0.30374(2) 0.30561(2) 0.01280(9) Uani 1 1 d D . . . .
Al2 Al 0.73701(3) 0.20504(2) 0.42179(2) 0.01391(9) Uani 1 1 d D . . . .
N1 N 0.62916(8) 0.24031(5) 0.28086(4) 0.0137(2) Uani 1 1 d . . . . .
N2 N 0.62048(8) 0.36624(5) 0.29717(4) 0.0137(2) Uani 1 1 d . . . . .
N3 N 0.69142(9) 0.23971(5) 0.48989(4) 0.0160(2) Uani 1 1 d . . . . .
N4 N 0.85371(9) 0.15880(5) 0.45921(5) 0.0163(2) Uani 1 1 d . . . . .
N5 N 0.77867(8) 0.26765(5) 0.37629(4) 0.0153(2) Uani 1 1 d . . . . .
N6 N 0.86523(9) 0.30218(5) 0.39643(5) 0.0161(2) Uani 1 1 d . . . . .
N7 N 0.86929(9) 0.35029(5) 0.36617(5) 0.0162(2) Uani 1 1 d D . . . .
C1 C 0.65670(10) 0.17932(6) 0.26787(5) 0.0148(2) Uani 1 1 d . . . . .
C2 C 0.76091(11) 0.15455(6) 0.26756(5) 0.0179(3) Uani 1 1 d . . . . .
H2 H 0.824645 0.178506 0.276595 0.021 Uiso 1 1 calc R U . . .
C3 C 0.76874(11) 0.09303(6) 0.25347(6) 0.0219(3) Uani 1 1 d . . . . .
H3 H 0.839103 0.074649 0.252933 0.026 Uiso 1 1 calc R U . . .
C4 C 0.67550(12) 0.05836(6) 0.24026(7) 0.0260(3) Uani 1 1 d . . . . .
H4 H 0.682945 0.016615 0.230608 0.031 Uiso 1 1 calc R U . . .
C5 C 0.57097(12) 0.08374(6) 0.24090(6) 0.0234(3) Uani 1 1 d . . . . .
H5 H 0.507194 0.059788 0.231973 0.028 Uiso 1 1 calc R U . . .
C6 C 0.56235(10) 0.14471(6) 0.25488(5) 0.0170(3) Uani 1 1 d . . . . .
C7 C 0.46340(10) 0.18496(6) 0.26060(6) 0.0176(3) Uani 1 1 d . . . . .
C8 C 0.39488(12) 0.16348(6) 0.30958(6) 0.0254(3) Uani 1 1 d . . . . .
H8A H 0.336094 0.192901 0.314833 0.038 Uiso 1 1 calc R U . . .
H8B H 0.442258 0.160273 0.345204 0.038 Uiso 1 1 calc R U . . .
H8C H 0.362674 0.123584 0.299900 0.038 Uiso 1 1 calc R U . . .
C9 C 0.39146(11) 0.19144(6) 0.20412(6) 0.0218(3) Uani 1 1 d . . . . .
H9A H 0.433069 0.212365 0.175645 0.033 Uiso 1 1 calc R U . . .
H9B H 0.325632 0.215120 0.210967 0.033 Uiso 1 1 calc R U . . .
H9C H 0.369774 0.150956 0.189727 0.033 Uiso 1 1 calc R U . . .
C10 C 0.52033(10) 0.24535(6) 0.27618(5) 0.0152(2) Uani 1 1 d . . . . .
C11 C 0.46350(11) 0.29978(6) 0.28105(6) 0.0177(3) Uani 1 1 d D . . . .
H11 H 0.3867(12) 0.2984(7) 0.2745(7) 0.024(4) Uiso 1 1 d D . . . .
C12 C 0.51183(10) 0.35703(6) 0.28674(5) 0.0158(2) Uani 1 1 d . . . . .
C13 C 0.43561(11) 0.41094(6) 0.27815(6) 0.0202(3) Uani 1 1 d . . . . .
H13A H 0.460565 0.436997 0.247603 0.030 Uiso 1 1 calc R U . . .
H13B H 0.435841 0.434263 0.313948 0.030 Uiso 1 1 calc R U . . .
H13C H 0.360970 0.396535 0.267318 0.030 Uiso 1 1 calc R U . . .
C14 C 0.65834(10) 0.42884(5) 0.29841(5) 0.0150(2) Uani 1 1 d . . . . .
C15 C 0.64971(10) 0.46436(6) 0.34817(6) 0.0172(3) Uani 1 1 d . . . . .
C16 C 0.69553(11) 0.52268(6) 0.34910(6) 0.0208(3) Uani 1 1 d . . . . .
H16 H 0.690627 0.547508 0.382149 0.025 Uiso 1 1 calc R U . . .
C17 C 0.74810(11) 0.54510(6) 0.30269(6) 0.0223(3) Uani 1 1 d . . . . .
H17 H 0.782274 0.583977 0.304901 0.027 Uiso 1 1 calc R U . . .
C18 C 0.75046(11) 0.51061(6) 0.25328(6) 0.0216(3) Uani 1 1 d . . . . .
H18 H 0.783999 0.526853 0.221143 0.026 Uiso 1 1 calc R U . . .
C19 C 0.70458(10) 0.45237(6) 0.24961(6) 0.0174(3) Uani 1 1 d . . . . .
C20 C 0.69851(11) 0.41833(6) 0.19258(6) 0.0223(3) Uani 1 1 d . . . . .
H20 H 0.673516 0.375838 0.199794 0.027 Uiso 1 1 calc R U . . .
C21 C 0.80881(12) 0.41455(7) 0.16594(6) 0.0289(3) Uani 1 1 d . . . . .
H21A H 0.801151 0.389245 0.131297 0.043 Uiso 1 1 calc R U . . .
H21B H 0.863614 0.396435 0.193633 0.043 Uiso 1 1 calc R U . . .
H21C H 0.832499 0.455541 0.155777 0.043 Uiso 1 1 calc R U . . .
C22 C 0.61325(14) 0.44815(9) 0.14976(7) 0.0414(4) Uani 1 1 d . . . . .
H22A H 0.635819 0.489995 0.142036 0.062 Uiso 1 1 calc R U . . .
H22B H 0.541523 0.448593 0.166084 0.062 Uiso 1 1 calc R U . . .
H22C H 0.607991 0.424881 0.113839 0.062 Uiso 1 1 calc R U . . .
C23 C 0.59149(11) 0.44191(6) 0.39974(6) 0.0192(3) Uani 1 1 d . . . . .
H23 H 0.552147 0.403385 0.388228 0.023 Uiso 1 1 calc R U . . .
C24 C 0.50535(12) 0.48789(6) 0.41756(6) 0.0247(3) Uani 1 1 d . . . . .
H24A H 0.458873 0.500463 0.383609 0.037 Uiso 1 1 calc R U . . .
H24B H 0.542528 0.523616 0.435000 0.037 Uiso 1 1 calc R U . . .
H24C H 0.459723 0.468898 0.445436 0.037 Uiso 1 1 calc R U . . .
C25 C 0.67196(12) 0.42749(7) 0.45127(6) 0.0245(3) Uani 1 1 d . . . . .
H25A H 0.721528 0.394764 0.441066 0.037 Uiso 1 1 calc R U . . .
H25B H 0.630984 0.414504 0.483713 0.037 Uiso 1 1 calc R U . . .
H25C H 0.714925 0.463954 0.462036 0.037 Uiso 1 1 calc R U . . .
C26 C 0.59632(11) 0.27518(6) 0.49548(6) 0.0175(3) Uani 1 1 d . . . . .
C27 C 0.51093(11) 0.28491(6) 0.45398(6) 0.0215(3) Uani 1 1 d . . . . .
H27 H 0.511030 0.267010 0.416936 0.026 Uiso 1 1 calc R U . . .
C28 C 0.42484(12) 0.32211(7) 0.46894(7) 0.0265(3) Uani 1 1 d . . . . .
H28 H 0.364535 0.329340 0.441707 0.032 Uiso 1 1 calc R U . . .
C29 C 0.42577(12) 0.34880(6) 0.52302(6) 0.0255(3) Uani 1 1 d . . . . .
H29 H 0.366316 0.374058 0.532159 0.031 Uiso 1 1 calc R U . . .
C30 C 0.51285(12) 0.33892(6) 0.56392(6) 0.0228(3) Uani 1 1 d . . . . .
H30 H 0.513750 0.357451 0.600731 0.027 Uiso 1 1 calc R U . . .
C31 C 0.59792(11) 0.30158(6) 0.54979(6) 0.0188(3) Uani 1 1 d . . . . .
C32 C 0.70221(11) 0.28194(6) 0.58383(6) 0.0201(3) Uani 1 1 d . . . . .
C33 C 0.77629(13) 0.33626(7) 0.60120(7) 0.0323(3) Uani 1 1 d . . . . .
H33A H 0.792913 0.359015 0.566772 0.048 Uiso 1 1 calc R U . . .
H33B H 0.844813 0.321498 0.620927 0.048 Uiso 1 1 calc R U . . .
H33C H 0.738496 0.362982 0.626994 0.048 Uiso 1 1 calc R U . . .
C34 C 0.67571(13) 0.24412(7) 0.63645(6) 0.0285(3) Uani 1 1 d . . . . .
H34A H 0.632976 0.208162 0.623800 0.043 Uiso 1 1 calc R U . . .
H34B H 0.632973 0.268878 0.661707 0.043 Uiso 1 1 calc R U . . .
H34C H 0.744287 0.231198 0.657393 0.043 Uiso 1 1 calc R U . . .
C35 C 0.75417(11) 0.24160(6) 0.53958(5) 0.0170(3) Uani 1 1 d . . . . .
C36 C 0.85096(11) 0.20929(6) 0.55050(6) 0.0195(3) Uani 1 1 d D . . . .
H36 H 0.8887(12) 0.2137(7) 0.5876(6) 0.024(4) Uiso 1 1 d D . . . .
C37 C 0.89422(10) 0.16657(6) 0.51330(6) 0.0180(3) Uani 1 1 d . . . . .
C38 C 0.98692(12) 0.12734(7) 0.53813(6) 0.0261(3) Uani 1 1 d . . . . .
H38A H 1.026847 0.110296 0.506914 0.039 Uiso 0.561(18) 1 calc R U P . .
H38B H 0.957221 0.094148 0.560392 0.039 Uiso 0.561(18) 1 calc R U P . .
H38C H 1.037095 0.152021 0.563260 0.039 Uiso 0.561(18) 1 calc R U P . .
H38D H 0.987262 0.127348 0.580129 0.039 Uiso 0.439(18) 1 calc R U P . .
H38E H 1.056887 0.143495 0.526652 0.039 Uiso 0.439(18) 1 calc R U P . .
H38F H 0.977013 0.085622 0.523784 0.039 Uiso 0.439(18) 1 calc R U P . .
C39 C 0.89277(11) 0.10907(6) 0.42527(6) 0.0196(3) Uani 1 1 d . . . . .
C40 C 0.83526(12) 0.05364(6) 0.42463(6) 0.0253(3) Uani 1 1 d . . . . .
C41 C 0.86916(13) 0.00718(7) 0.38913(7) 0.0327(4) Uani 1 1 d . . . . .
H41 H 0.831531 -0.030713 0.388117 0.039 Uiso 1 1 calc R U . . .
C42 C 0.95630(14) 0.01534(8) 0.35552(7) 0.0374(4) Uani 1 1 d . . . . .
H42 H 0.977721 -0.016672 0.331350 0.045 Uiso 1 1 calc R U . . .
C43 C 1.01244(13) 0.06990(8) 0.35692(7) 0.0337(4) Uani 1 1 d . . . . .
H43 H 1.072906 0.074733 0.333898 0.040 Uiso 1 1 calc R U . . .
C44 C 0.98238(11) 0.11823(7) 0.39143(6) 0.0248(3) Uani 1 1 d . . . . .
C45 C 1.04893(12) 0.17719(7) 0.39226(7) 0.0291(3) Uani 1 1 d . . . . .
H45 H 1.011966 0.207107 0.416754 0.035 Uiso 1 1 calc R U . . .
C46 C 1.16601(14) 0.16726(9) 0.41941(8) 0.0428(4) Uani 1 1 d . . . . .
H46A H 1.204790 0.138550 0.395919 0.064 Uiso 1 1 calc R U . . .
H46B H 1.162619 0.150703 0.458232 0.064 Uiso 1 1 calc R U . . .
H46C H 1.205314 0.206198 0.421414 0.064 Uiso 1 1 calc R U . . .
C47 C 1.05409(14) 0.20544(9) 0.33293(8) 0.0406(4) Uani 1 1 d . . . . .
H47A H 1.080275 0.175015 0.306421 0.061 Uiso 1 1 calc R U . . .
H47B H 1.104645 0.240163 0.335305 0.061 Uiso 1 1 calc R U . . .
H47C H 0.980683 0.219322 0.318887 0.061 Uiso 1 1 calc R U . . .
C48 C 0.73944(13) 0.04194(7) 0.46129(7) 0.0315(3) Uani 1 1 d . . . . .
H48 H 0.722897 0.080803 0.481246 0.038 Uiso 1 1 calc R U . . .
C49 C 0.63582(14) 0.02273(8) 0.42478(9) 0.0458(5) Uani 1 1 d . . . . .
H49A H 0.618661 0.053244 0.394823 0.069 Uiso 1 1 calc R U . . .
H49B H 0.574203 0.019453 0.449270 0.069 Uiso 1 1 calc R U . . .
H49C H 0.648296 -0.016790 0.406883 0.069 Uiso 1 1 calc R U . . .
C50 C 0.76999(17) -0.00621(8) 0.50748(8) 0.0451(4) Uani 1 1 d . . . . .
H50A H 0.786129 -0.044898 0.488949 0.068 Uiso 1 1 calc R U . . .
H50B H 0.708432 -0.011785 0.531675 0.068 Uiso 1 1 calc R U . . .
H50C H 0.834887 0.007344 0.531281 0.068 Uiso 1 1 calc R U . . .
C51 C 0.9681(3) 0.38799(17) 0.37764(14) 0.0176(5) Uani 0.798(2) 1 d D U P A 1
C52 C 1.02009(14) 0.39508(9) 0.32011(8) 0.0257(4) Uani 0.798(2) 1 d D U P A 1
H52A H 0.965467 0.412508 0.291214 0.031 Uiso 0.798(2) 1 calc R U P A 1
H52B H 1.042157 0.354604 0.306259 0.031 Uiso 0.798(2) 1 calc R U P A 1
C53 C 1.12135(19) 0.43696(10) 0.32685(9) 0.0308(5) Uani 0.798(2) 1 d D U P A 1
H53 H 1.154484 0.441090 0.289103 0.037 Uiso 0.798(2) 1 calc R U P A 1
C54 C 1.20497(18) 0.40850(12) 0.37100(11) 0.0317(6) Uani 0.798(2) 1 d D U P A 1
H54A H 1.226612 0.367733 0.357664 0.038 Uiso 0.798(2) 1 calc R U P A 1
H54B H 1.271627 0.434253 0.375319 0.038 Uiso 0.798(2) 1 calc R U P A 1
C55 C 1.05325(13) 0.36085(8) 0.42219(8) 0.0235(4) Uani 0.798(2) 1 d D U P A 1
H55A H 1.075346 0.319859 0.409687 0.028 Uiso 0.798(2) 1 calc R U P A 1
H55B H 1.020818 0.356764 0.459659 0.028 Uiso 0.798(2) 1 calc R U P A 1
C56 C 1.15464(18) 0.40286(12) 0.42859(11) 0.0292(5) Uani 0.798(2) 1 d D U P A 1
H56 H 1.210115 0.385024 0.457481 0.035 Uiso 0.798(2) 1 calc R U P A 1
C57 C 1.12099(18) 0.46591(11) 0.44885(10) 0.0344(5) Uani 0.798(2) 1 d D U P A 1
H57A H 1.089370 0.462527 0.486590 0.041 Uiso 0.798(2) 1 calc R U P A 1
H57B H 1.186317 0.492669 0.453382 0.041 Uiso 0.798(2) 1 calc R U P A 1
C58 C 0.93562(14) 0.45111(8) 0.39868(9) 0.0265(4) Uani 0.798(2) 1 d D U P A 1
H58A H 0.903489 0.447210 0.436247 0.032 Uiso 0.798(2) 1 calc R U P A 1
H58B H 0.879225 0.469009 0.371028 0.032 Uiso 0.798(2) 1 calc R U P A 1
C59 C 1.0362(2) 0.49339(11) 0.40489(12) 0.0340(6) Uani 0.798(2) 1 d D U P A 1
H59 H 1.013435 0.534416 0.418320 0.041 Uiso 0.798(2) 1 calc R U P A 1
C60 C 1.0865(2) 0.49952(12) 0.34757(13) 0.0373(6) Uani 0.798(2) 1 d D U P A 1
H60A H 1.151118 0.526798 0.351773 0.045 Uiso 0.798(2) 1 calc R U P A 1
H60B H 1.032188 0.517690 0.318941 0.045 Uiso 0.798(2) 1 calc R U P A 1
C51A C 0.9737(13) 0.3877(7) 0.3800(5) 0.0228(19) Uani 0.202(2) 1 d D U P A 2
C52A C 1.0755(5) 0.3520(3) 0.3674(3) 0.0236(13) Uani 0.202(2) 1 d D U P A 2
H52C H 1.070516 0.338794 0.326747 0.028 Uiso 0.202(2) 1 calc R U P A 2
H52D H 1.082254 0.315268 0.392047 0.028 Uiso 0.202(2) 1 calc R U P A 2
C53A C 1.1763(7) 0.3934(4) 0.3796(4) 0.0280(16) Uani 0.202(2) 1 d D U P A 2
H53A H 1.244491 0.370396 0.372111 0.034 Uiso 0.202(2) 1 calc R U P A 2
C54A C 1.1831(8) 0.4143(5) 0.4418(4) 0.0341(17) Uani 0.202(2) 1 d D U P A 2
H54C H 1.190731 0.378411 0.467509 0.041 Uiso 0.202(2) 1 calc R U P A 2
H54D H 1.248671 0.440358 0.449547 0.041 Uiso 0.202(2) 1 calc R U P A 2
C55A C 0.9797(5) 0.4081(3) 0.4421(3) 0.0269(14) Uani 0.202(2) 1 d D U P A 2
H55C H 0.985441 0.372158 0.467729 0.032 Uiso 0.202(2) 1 calc R U P A 2
H55D H 0.912102 0.430681 0.449745 0.032 Uiso 0.202(2) 1 calc R U P A 2
C56A C 1.0811(7) 0.4495(4) 0.4540(4) 0.0361(16) Uani 0.202(2) 1 d D U P A 2
H56A H 1.086053 0.463084 0.494976 0.043 Uiso 0.202(2) 1 calc R U P A 2
C57A C 1.0689(9) 0.5039(5) 0.4149(5) 0.0415(19) Uani 0.202(2) 1 d D U P A 2
H57C H 1.132711 0.531304 0.422458 0.050 Uiso 0.202(2) 1 calc R U P A 2
H57D H 1.001812 0.526735 0.423018 0.050 Uiso 0.202(2) 1 calc R U P A 2
C58A C 0.9607(5) 0.4430(3) 0.3400(3) 0.0311(14) Uani 0.202(2) 1 d D U P A 2
H58C H 0.892527 0.465341 0.347127 0.037 Uiso 0.202(2) 1 calc R U P A 2
H58D H 0.955795 0.429559 0.299449 0.037 Uiso 0.202(2) 1 calc R U P A 2
C59A C 1.0613(8) 0.4848(5) 0.3520(5) 0.0375(18) Uani 0.202(2) 1 d D U P A 2
H59A H 1.054549 0.521555 0.326679 0.045 Uiso 0.202(2) 1 calc R U P A 2
C60A C 1.1654(7) 0.4484(4) 0.3400(4) 0.0362(17) Uani 0.202(2) 1 d D U P A 2
H60C H 1.160506 0.434733 0.299449 0.043 Uiso 0.202(2) 1 calc R U P A 2
H60D H 1.231003 0.474698 0.346369 0.043 Uiso 0.202(2) 1 calc R U P A 2
 
loop_
 _atom_site_aniso_label
 _atom_site_aniso_U_11
 _atom_site_aniso_U_22
 _atom_site_aniso_U_33
 _atom_site_aniso_U_23
 _atom_site_aniso_U_13
 _atom_site_aniso_U_12
Al1 0.01390(18) 0.01108(17) 0.01336(18) 0.00007(13) 0.00059(14) 0.00022(13)
Al2 0.01490(18) 0.01349(18) 0.01321(18) 0.00053(14) 0.00017(14) 0.00131(14)
N1 0.0156(5) 0.0115(5) 0.0139(5) -0.0001(4) 0.0000(4) 0.0005(4)
N2 0.0155(5) 0.0102(5) 0.0156(5) 0.0002(4) 0.0016(4) 0.0006(4)
N3 0.0170(5) 0.0157(5) 0.0152(5) 0.0009(4) 0.0005(4) 0.0028(4)
N4 0.0161(5) 0.0154(5) 0.0174(5) 0.0009(4) 0.0012(4) 0.0024(4)
N5 0.0158(5) 0.0145(5) 0.0154(5) -0.0006(4) -0.0005(4) -0.0008(4)
N6 0.0156(5) 0.0165(5) 0.0160(5) -0.0020(4) 0.0004(4) 0.0004(4)
N7 0.0159(5) 0.0148(5) 0.0177(5) 0.0001(4) 0.0000(4) 0.0004(4)
C1 0.0198(6) 0.0125(6) 0.0121(6) -0.0001(5) 0.0005(5) 0.0000(5)
C2 0.0183(6) 0.0171(6) 0.0179(6) -0.0011(5) -0.0012(5) -0.0002(5)
C3 0.0214(7) 0.0181(6) 0.0260(7) -0.0015(5) 0.0000(5) 0.0058(5)
C4 0.0301(8) 0.0125(6) 0.0349(8) -0.0051(6) -0.0005(6) 0.0017(5)
C5 0.0232(7) 0.0156(6) 0.0310(8) -0.0027(5) -0.0006(6) -0.0034(5)
C6 0.0188(6) 0.0151(6) 0.0171(6) 0.0005(5) 0.0003(5) -0.0009(5)
C7 0.0172(6) 0.0128(6) 0.0226(7) -0.0015(5) 0.0013(5) -0.0023(5)
C8 0.0251(7) 0.0209(7) 0.0310(8) 0.0002(6) 0.0073(6) -0.0064(6)
C9 0.0190(6) 0.0187(6) 0.0270(7) -0.0030(5) -0.0025(5) -0.0014(5)
C10 0.0170(6) 0.0157(6) 0.0129(6) 0.0005(5) 0.0014(5) -0.0021(5)
C11 0.0132(6) 0.0172(6) 0.0226(7) -0.0012(5) 0.0011(5) -0.0006(5)
C12 0.0159(6) 0.0164(6) 0.0152(6) -0.0005(5) 0.0023(5) 0.0022(5)
C13 0.0158(6) 0.0160(6) 0.0285(7) -0.0013(5) -0.0004(5) 0.0031(5)
C14 0.0135(6) 0.0109(6) 0.0204(6) 0.0017(5) -0.0004(5) 0.0009(4)
C15 0.0161(6) 0.0138(6) 0.0216(7) 0.0006(5) 0.0008(5) 0.0017(5)
C16 0.0199(6) 0.0142(6) 0.0280(7) -0.0040(5) 0.0000(5) 0.0008(5)
C17 0.0185(6) 0.0128(6) 0.0355(8) 0.0025(5) 0.0005(6) -0.0010(5)
C18 0.0184(6) 0.0189(6) 0.0278(7) 0.0070(5) 0.0047(5) -0.0009(5)
C19 0.0150(6) 0.0162(6) 0.0207(6) 0.0026(5) 0.0004(5) 0.0016(5)
C20 0.0257(7) 0.0239(7) 0.0175(6) 0.0017(5) 0.0034(5) -0.0032(6)
C21 0.0318(8) 0.0299(8) 0.0262(8) -0.0010(6) 0.0103(6) -0.0020(6)
C22 0.0382(9) 0.0617(12) 0.0234(8) 0.0023(8) -0.0030(7) 0.0080(8)
C23 0.0208(6) 0.0166(6) 0.0206(7) -0.0033(5) 0.0043(5) -0.0009(5)
C24 0.0251(7) 0.0225(7) 0.0272(7) -0.0046(6) 0.0065(6) 0.0015(6)
C25 0.0247(7) 0.0275(7) 0.0217(7) -0.0001(6) 0.0044(6) 0.0001(6)
C26 0.0196(6) 0.0145(6) 0.0187(6) 0.0018(5) 0.0034(5) 0.0022(5)
C27 0.0228(7) 0.0216(7) 0.0196(7) -0.0010(5) -0.0014(5) 0.0044(5)
C28 0.0223(7) 0.0259(7) 0.0305(8) 0.0006(6) -0.0026(6) 0.0068(6)
C29 0.0242(7) 0.0211(7) 0.0320(8) 0.0003(6) 0.0069(6) 0.0071(5)
C30 0.0300(7) 0.0181(6) 0.0212(7) 0.0000(5) 0.0079(6) 0.0025(5)
C31 0.0237(7) 0.0161(6) 0.0167(6) 0.0022(5) 0.0026(5) 0.0009(5)
C32 0.0246(7) 0.0193(6) 0.0161(6) -0.0018(5) 0.0011(5) 0.0029(5)
C33 0.0348(8) 0.0266(8) 0.0345(8) -0.0101(6) -0.0042(7) 0.0004(6)
C34 0.0363(8) 0.0339(8) 0.0156(7) 0.0033(6) 0.0040(6) 0.0105(6)
C35 0.0206(6) 0.0153(6) 0.0150(6) 0.0008(5) 0.0016(5) -0.0021(5)
C36 0.0197(6) 0.0222(7) 0.0161(6) 0.0005(5) -0.0028(5) 0.0000(5)
C37 0.0152(6) 0.0186(6) 0.0201(6) 0.0040(5) 0.0000(5) -0.0010(5)
C38 0.0234(7) 0.0317(8) 0.0226(7) 0.0018(6) -0.0023(6) 0.0092(6)
C39 0.0188(6) 0.0203(6) 0.0194(6) 0.0005(5) -0.0020(5) 0.0079(5)
C40 0.0253(7) 0.0207(7) 0.0290(8) -0.0018(6) -0.0050(6) 0.0062(6)
C41 0.0347(8) 0.0217(7) 0.0401(9) -0.0077(6) -0.0082(7) 0.0092(6)
C42 0.0403(9) 0.0355(9) 0.0351(9) -0.0135(7) -0.0055(7) 0.0215(7)
C43 0.0283(8) 0.0432(9) 0.0300(8) -0.0032(7) 0.0048(6) 0.0169(7)
C44 0.0205(7) 0.0292(8) 0.0244(7) 0.0011(6) 0.0005(5) 0.0099(6)
C45 0.0227(7) 0.0335(8) 0.0323(8) 0.0030(6) 0.0093(6) 0.0044(6)
C46 0.0322(9) 0.0548(11) 0.0406(10) 0.0108(8) -0.0018(7) -0.0057(8)
C47 0.0329(9) 0.0524(11) 0.0367(9) 0.0092(8) 0.0034(7) -0.0031(8)
C48 0.0323(8) 0.0167(7) 0.0459(9) -0.0017(6) 0.0055(7) -0.0026(6)
C49 0.0324(9) 0.0296(9) 0.0746(14) 0.0033(9) -0.0021(9) -0.0049(7)
C50 0.0525(11) 0.0368(10) 0.0465(11) 0.0071(8) 0.0065(9) -0.0048(8)
C51 0.0134(11) 0.0182(10) 0.0207(10) -0.0013(9) -0.0016(9) 0.0005(9)
C52 0.0229(9) 0.0311(10) 0.0232(9) -0.0008(7) 0.0024(7) -0.0087(7)
C53 0.0240(11) 0.0420(12) 0.0270(11) -0.0040(9) 0.0062(8) -0.0121(9)
C54 0.0158(11) 0.0425(14) 0.0377(12) -0.0115(10) 0.0078(9) -0.0060(9)
C55 0.0167(8) 0.0291(9) 0.0242(9) -0.0019(7) -0.0023(7) -0.0002(7)
C56 0.0168(11) 0.0410(13) 0.0292(12) -0.0073(9) -0.0028(8) -0.0012(9)
C57 0.0248(11) 0.0432(13) 0.0359(11) -0.0181(10) 0.0065(9) -0.0139(9)
C58 0.0176(8) 0.0202(9) 0.0420(11) -0.0059(8) 0.0041(7) -0.0031(7)
C59 0.0247(13) 0.0248(11) 0.0528(14) -0.0138(9) 0.0051(10) -0.0068(9)
C60 0.0277(13) 0.0318(13) 0.0522(13) 0.0055(11) 0.0025(10) -0.0150(9)
C51A 0.016(3) 0.022(3) 0.031(3) -0.004(3) 0.007(3) -0.009(3)
C52A 0.018(3) 0.026(3) 0.027(3) -0.002(2) 0.004(2) 0.000(2)
C53A 0.016(3) 0.031(3) 0.038(3) 0.004(3) 0.008(3) 0.002(3)
C54A 0.022(3) 0.042(3) 0.038(3) -0.007(3) 0.003(3) -0.007(3)
C55A 0.016(3) 0.028(3) 0.038(3) -0.012(2) 0.005(2) -0.004(2)
C56A 0.024(3) 0.037(3) 0.048(3) -0.016(3) 0.008(3) -0.010(3)
C57A 0.027(4) 0.036(4) 0.062(4) -0.009(3) 0.003(3) -0.009(3)
C58A 0.019(3) 0.029(3) 0.045(3) 0.007(3) 0.003(2) -0.004(2)
C59A 0.022(3) 0.032(4) 0.058(3) 0.009(3) 0.004(3) -0.008(3)
C60A 0.023(3) 0.041(3) 0.045(4) 0.003(3) 0.004(3) -0.004(3)
 
_geom_special_details
;
 All esds (except the esd in the dihedral angle between two l.s. planes)
 are estimated using the full covariance matrix.  The cell esds are taken
 into account individually in the estimation of esds in distances, angles
 and torsion angles; correlations between esds in cell parameters are only
 used when they are defined by crystal symmetry.  An approximate (isotropic)
 treatment of cell esds is used for estimating esds involving l.s. planes.
;
 
loop_
 _geom_bond_atom_site_label_1
 _geom_bond_atom_site_label_2
 _geom_bond_distance
 _geom_bond_site_symmetry_2
 _geom_bond_publ_flag
Al1 H1 1.527(14) . ?
Al1 N5 1.8765(11) . ?
Al1 N2 1.9453(11) . ?
Al1 N1 1.9460(11) . ?
Al1 N7 2.3347(12) . ?
Al2 H1A 1.515(14) . ?
Al2 N5 1.8321(11) . ?
Al2 N3 1.8829(11) . ?
Al2 N4 1.9083(11) . ?
N1 C10 1.3295(16) . ?
N1 C1 1.4193(16) . ?
N2 C12 1.3460(16) . ?
N2 C14 1.4501(15) . ?
N3 C35 1.3430(17) . ?
N3 C26 1.4121(16) . ?
N4 C37 1.3328(17) . ?
N4 C39 1.4502(16) . ?
N5 N6 1.3565(15) . ?
N6 N7 1.2739(15) . ?
N7 C51 1.471(5) . ?
N7 C51A 1.530(18) . ?
C1 C2 1.3838(18) . ?
C1 C6 1.3946(18) . ?
C2 C3 1.3956(18) . ?
C3 C4 1.385(2) . ?
C4 C5 1.394(2) . ?
C5 C6 1.3840(18) . ?
C6 C7 1.5105(18) . ?
C7 C10 1.5289(17) . ?
C7 C9 1.5361(19) . ?
C7 C8 1.5392(19) . ?
C10 C11 1.3909(18) . ?
C11 H11 0.939(14) . ?
C11 C12 1.3913(18) . ?
C12 C13 1.5099(17) . ?
C14 C19 1.4061(18) . ?
C14 C15 1.4094(18) . ?
C15 C16 1.3972(18) . ?
C15 C23 1.5237(18) . ?
C16 C17 1.389(2) . ?
C17 C18 1.382(2) . ?
C18 C19 1.3964(18) . ?
C19 C20 1.5238(19) . ?
C20 C21 1.526(2) . ?
C20 C22 1.536(2) . ?
C23 C25 1.5294(19) . ?
C23 C24 1.5368(18) . ?
C26 C27 1.3866(19) . ?
C26 C31 1.3927(18) . ?
C27 C28 1.3954(19) . ?
C28 C29 1.391(2) . ?
C29 C30 1.393(2) . ?
C30 C31 1.3819(19) . ?
C31 C32 1.5133(19) . ?
C32 C35 1.5328(18) . ?
C32 C33 1.534(2) . ?
C32 C34 1.5365(19) . ?
C35 C36 1.3859(19) . ?
C36 H36 0.955(14) . ?
C36 C37 1.4071(19) . ?
C37 C38 1.5043(18) . ?
C39 C40 1.405(2) . ?
C39 C44 1.410(2) . ?
C40 C41 1.396(2) . ?
C40 C48 1.521(2) . ?
C41 C42 1.379(3) . ?
C42 C43 1.380(3) . ?
C43 C44 1.398(2) . ?
C44 C45 1.528(2) . ?
C45 C47 1.523(2) . ?
C45 C46 1.536(2) . ?
C48 C49 1.532(2) . ?
C48 C50 1.537(2) . ?
C51 C58 1.533(4) . ?
C51 C52 1.535(4) . ?
C51 C55 1.536(3) . ?
C52 C53 1.539(3) . ?
C53 C60 1.527(4) . ?
C53 C54 1.530(3) . ?
C54 C56 1.523(3) . ?
C55 C56 1.542(3) . ?
C56 C57 1.529(3) . ?
C57 C59 1.527(3) . ?
C58 C59 1.538(3) . ?
C59 C60 1.518(4) . ?
C51A C55A 1.513(13) . ?
C51A C52A 1.517(13) . ?
C51A C58A 1.533(13) . ?
C52A C53A 1.540(9) . ?
C53A C54A 1.519(11) . ?
C53A C60A 1.521(10) . ?
C54A C56A 1.511(10) . ?
C55A C56A 1.545(9) . ?
C56A C57A 1.505(11) . ?
C57A C59A 1.522(12) . ?
C58A C59A 1.542(10) . ?
C59A C60A 1.545(11) . ?
 
loop_
 _geom_angle_atom_site_label_1
 _geom_angle_atom_site_label_2
 _geom_angle_atom_site_label_3
 _geom_angle
 _geom_angle_site_symmetry_1
 _geom_angle_site_symmetry_3
 _geom_angle_publ_flag
H1 Al1 N5 117.6(6) . . ?
H1 Al1 N2 114.9(6) . . ?
N5 Al1 N2 123.22(5) . . ?
H1 Al1 N1 103.3(6) . . ?
N5 Al1 N1 95.89(5) . . ?
N2 Al1 N1 91.82(5) . . ?
H1 Al1 N7 88.0(6) . . ?
N5 Al1 N7 60.16(4) . . ?
N2 Al1 N7 102.66(4) . . ?
N1 Al1 N7 155.99(4) . . ?
H1A Al2 N5 113.0(6) . . ?
H1A Al2 N3 112.0(6) . . ?
N5 Al2 N3 107.31(5) . . ?
H1A Al2 N4 112.3(6) . . ?
N5 Al2 N4 115.81(5) . . ?
N3 Al2 N4 94.90(5) . . ?
C10 N1 C1 108.17(10) . . ?
C10 N1 Al1 126.35(9) . . ?
C1 N1 Al1 125.39(8) . . ?
C12 N2 C14 117.03(10) . . ?
C12 N2 Al1 126.44(9) . . ?
C14 N2 Al1 116.40(8) . . ?
C35 N3 C26 108.89(11) . . ?
C35 N3 Al2 123.82(9) . . ?
C26 N3 Al2 126.64(9) . . ?
C37 N4 C39 120.00(11) . . ?
C37 N4 Al2 125.33(9) . . ?
C39 N4 Al2 114.51(8) . . ?
N6 N5 Al2 117.44(8) . . ?
N6 N5 Al1 103.90(8) . . ?
Al2 N5 Al1 138.62(6) . . ?
N7 N6 N5 109.42(10) . . ?
N6 N7 C51 115.50(15) . . ?
N6 N7 C51A 113.2(5) . . ?
N6 N7 Al1 85.28(7) . . ?
C51 N7 Al1 153.27(14) . . ?
C51A N7 Al1 155.0(5) . . ?
C2 C1 C6 121.96(12) . . ?
C2 C1 N1 127.17(11) . . ?
C6 C1 N1 110.86(11) . . ?
C1 C2 C3 117.42(12) . . ?
C4 C3 C2 121.03(12) . . ?
C3 C4 C5 121.04(13) . . ?
C6 C5 C4 118.36(13) . . ?
C5 C6 C1 120.18(12) . . ?
C5 C6 C7 131.46(12) . . ?
C1 C6 C7 108.34(11) . . ?
C6 C7 C10 100.15(10) . . ?
C6 C7 C9 112.89(11) . . ?
C10 C7 C9 110.20(10) . . ?
C6 C7 C8 111.57(11) . . ?
C10 C7 C8 110.57(11) . . ?
C9 C7 C8 110.99(11) . . ?
N1 C10 C11 124.48(11) . . ?
N1 C10 C7 112.42(11) . . ?
C11 C10 C7 122.98(11) . . ?
H11 C11 C10 117.2(10) . . ?
H11 C11 C12 117.1(10) . . ?
C10 C11 C12 125.03(12) . . ?
N2 C12 C11 123.94(11) . . ?
N2 C12 C13 119.70(11) . . ?
C11 C12 C13 116.31(11) . . ?
C19 C14 C15 121.51(11) . . ?
C19 C14 N2 118.59(11) . . ?
C15 C14 N2 119.89(11) . . ?
C16 C15 C14 117.80(12) . . ?
C16 C15 C23 119.58(12) . . ?
C14 C15 C23 122.62(11) . . ?
C17 C16 C15 121.33(13) . . ?
C18 C17 C16 119.71(12) . . ?
C17 C18 C19 121.37(13) . . ?
C18 C19 C14 118.03(12) . . ?
C18 C19 C20 119.78(12) . . ?
C14 C19 C20 122.04(11) . . ?
C19 C20 C21 113.25(12) . . ?
C19 C20 C22 110.28(12) . . ?
C21 C20 C22 109.51(12) . . ?
C15 C23 C25 112.23(11) . . ?
C15 C23 C24 111.66(11) . . ?
C25 C23 C24 109.63(11) . . ?
C27 C26 C31 122.10(12) . . ?
C27 C26 N3 126.98(12) . . ?
C31 C26 N3 110.91(11) . . ?
C26 C27 C28 117.19(13) . . ?
C29 C28 C27 121.15(13) . . ?
C28 C29 C30 120.77(13) . . ?
C31 C30 C29 118.54(13) . . ?
C30 C31 C26 120.23(13) . . ?
C30 C31 C32 131.43(12) . . ?
C26 C31 C32 108.33(11) . . ?
C31 C32 C35 100.64(10) . . ?
C31 C32 C33 111.97(12) . . ?
C35 C32 C33 111.27(12) . . ?
C31 C32 C34 110.83(12) . . ?
C35 C32 C34 110.35(11) . . ?
C33 C32 C34 111.33(12) . . ?
N3 C35 C36 124.59(12) . . ?
N3 C35 C32 111.22(11) . . ?
C36 C35 C32 124.14(12) . . ?
H36 C36 C35 117.5(10) . . ?
H36 C36 C37 116.7(10) . . ?
C35 C36 C37 125.54(12) . . ?
N4 C37 C36 122.68(12) . . ?
N4 C37 C38 120.54(12) . . ?
C36 C37 C38 116.73(12) . . ?
C40 C39 C44 121.69(13) . . ?
C40 C39 N4 118.33(12) . . ?
C44 C39 N4 119.88(12) . . ?
C41 C40 C39 118.05(14) . . ?
C41 C40 C48 118.94(14) . . ?
C39 C40 C48 123.00(13) . . ?
C42 C41 C40 121.14(15) . . ?
C41 C42 C43 120.13(14) . . ?
C42 C43 C44 121.49(15) . . ?
C43 C44 C39 117.50(14) . . ?
C43 C44 C45 119.28(13) . . ?
C39 C44 C45 123.20(13) . . ?
C47 C45 C44 113.02(14) . . ?
C47 C45 C46 109.51(13) . . ?
C44 C45 C46 111.27(13) . . ?
C40 C48 C49 111.79(14) . . ?
C40 C48 C50 110.73(13) . . ?
C49 C48 C50 110.43(14) . . ?
N7 C51 C58 109.9(2) . . ?
N7 C51 C52 106.5(2) . . ?
C58 C51 C52 108.8(3) . . ?
N7 C51 C55 114.2(3) . . ?
C58 C51 C55 108.2(2) . . ?
C52 C51 C55 109.2(2) . . ?
C51 C52 C53 110.6(2) . . ?
C60 C53 C54 110.0(2) . . ?
C60 C53 C52 109.24(18) . . ?
C54 C53 C52 108.41(18) . . ?
C56 C54 C53 109.59(19) . . ?
C51 C55 C56 109.4(2) . . ?
C54 C56 C57 109.5(2) . . ?
C54 C56 C55 109.62(18) . . ?
C57 C56 C55 109.87(18) . . ?
C59 C57 C56 109.52(19) . . ?
C51 C58 C59 110.7(2) . . ?
C60 C59 C57 109.2(2) . . ?
C60 C59 C58 110.0(2) . . ?
C57 C59 C58 108.8(2) . . ?
C59 C60 C53 109.8(2) . . ?
C55A C51A C52A 110.8(10) . . ?
C55A C51A N7 110.0(9) . . ?
C52A C51A N7 111.3(9) . . ?
C55A C51A C58A 110.1(10) . . ?
C52A C51A C58A 110.0(10) . . ?
N7 C51A C58A 104.4(9) . . ?
C51A C52A C53A 108.3(8) . . ?
C54A C53A C60A 109.8(8) . . ?
C54A C53A C52A 110.0(7) . . ?
C60A C53A C52A 108.9(7) . . ?
C56A C54A C53A 110.2(8) . . ?
C51A C55A C56A 109.2(8) . . ?
C57A C56A C54A 109.8(9) . . ?
C57A C56A C55A 108.4(7) . . ?
C54A C56A C55A 109.0(7) . . ?
C56A C57A C59A 111.2(9) . . ?
C51A C58A C59A 108.4(9) . . ?
C57A C59A C58A 109.3(8) . . ?
C57A C59A C60A 109.0(9) . . ?
C58A C59A C60A 108.3(8) . . ?
C53A C60A C59A 109.7(8) . . ?
 
_refine_diff_density_max    0.527
_refine_diff_density_min   -0.317
_refine_diff_density_rms    0.041

_shelx_res_file
;
TITL test_a.res in P2(1)/c
    test4_sq.res
    created by SHELXL-2019/3 at 10:44:57 on 28-Jan-2025
REM Old TITL test in P2(1)/c
REM SHELXT solution in P2(1)/c: R1 0.153, Rweak 0.007, Alpha 0.056
REM <I/s>   0.372 for  362 systematic absences,  Orientation as input
REM Formula found by SHELXT:  C67 N7 Al2
CELL  0.71073  12.206  21.963  23.341   90.000   94.19   90.000
ZERR  4.000   0.002   0.003   0.003    0.000    0.02    0.000
LATT  1
SYMM -X, 1/2+Y, 1/2-Z
SFAC C H N AL
UNIT 268 348 28 8
LIST 4 ! automatically inserted. Change 6 to 4 for CHECKCIF!!
OMIT 1 1 0
OMIT 0 1 2
OMIT 0 2 0
OMIT 0 1 1
OMIT 1 1 1
OMIT -1 1 1
TEMP -173.150
L.S. 10 0   60
BOND
ACTA
FMAP 2
PLAN 20
SADI
SADI al1 h1 al2 h1a
BIND al1 h1
BIND al2 h1a
sadi c11 h11 c36 h36
bind c11 h11
bind c36 h36
ABIN
WGHT    0.049000    3.225000
FVAR       0.55625   0.56120   0.79755
H1    2    0.814508    0.303574    0.258765    11.00000    0.02950
H1A   2    0.649015    0.164905    0.392325    11.00000    0.02850
AL1   4    0.733433    0.303741    0.305609    11.00000    0.01390    0.01108 =
         0.01336    0.00007    0.00059    0.00022
AL2   4    0.737010    0.205037    0.421787    11.00000    0.01490    0.01349 =
         0.01321    0.00053    0.00017    0.00131
N1    3    0.629159    0.240312    0.280856    11.00000    0.01558    0.01146 =
         0.01386   -0.00013   -0.00003    0.00052
N2    3    0.620478    0.366242    0.297171    11.00000    0.01548    0.01022 =
         0.01560    0.00016    0.00159    0.00057
N3    3    0.691425    0.239706    0.489887    11.00000    0.01696    0.01566 =
         0.01516    0.00088    0.00054    0.00282
N4    3    0.853707    0.158799    0.459215    11.00000    0.01605    0.01542 =
         0.01740    0.00092    0.00118    0.00242
N5    3    0.778667    0.267651    0.376285    11.00000    0.01576    0.01451 =
         0.01544   -0.00061   -0.00053   -0.00077
N6    3    0.865230    0.302184    0.396430    11.00000    0.01556    0.01650 =
         0.01605   -0.00204    0.00039    0.00038
N7    3    0.869295    0.350292    0.366172    11.00000    0.01592    0.01480 =
         0.01767    0.00009   -0.00003    0.00044
C1    1    0.656702    0.179317    0.267871    11.00000    0.01980    0.01248 =
         0.01211   -0.00011    0.00052    0.00004
C2    1    0.760905    0.154554    0.267563    11.00000    0.01831    0.01710 =
         0.01791   -0.00109   -0.00115   -0.00021
AFIX  43
H2    2    0.824645    0.178506    0.276595    11.00000   -1.20000
AFIX   0
C3    1    0.768736    0.093034    0.253472    11.00000    0.02143    0.01808 =
         0.02596   -0.00153   -0.00004    0.00579
AFIX  43
H3    2    0.839103    0.074649    0.252933    11.00000   -1.20000
AFIX   0
C4    1    0.675503    0.058357    0.240260    11.00000    0.03010    0.01247 =
         0.03493   -0.00509   -0.00046    0.00169
AFIX  43
H4    2    0.682945    0.016615    0.230608    11.00000   -1.20000
AFIX   0
C5    1    0.570970    0.083742    0.240905    11.00000    0.02323    0.01562 =
         0.03097   -0.00269   -0.00058   -0.00345
AFIX  43
H5    2    0.507194    0.059788    0.231973    11.00000   -1.20000
AFIX   0
C6    1    0.562353    0.144709    0.254877    11.00000    0.01879    0.01507 =
         0.01712    0.00047    0.00030   -0.00090
C7    1    0.463398    0.184960    0.260596    11.00000    0.01717    0.01285 =
         0.02264   -0.00150    0.00132   -0.00228
C8    1    0.394883    0.163478    0.309582    11.00000    0.02511    0.02095 =
         0.03100    0.00017    0.00734   -0.00638
AFIX 137
H8A   2    0.336094    0.192901    0.314833    11.00000   -1.50000
H8B   2    0.442258    0.160273    0.345204    11.00000   -1.50000
H8C   2    0.362674    0.123584    0.299900    11.00000   -1.50000
AFIX   0
C9    1    0.391457    0.191436    0.204123    11.00000    0.01903    0.01872 =
         0.02700   -0.00299   -0.00253   -0.00137
AFIX 137
H9A   2    0.433069    0.212365    0.175645    11.00000   -1.50000
H9B   2    0.325632    0.215120    0.210967    11.00000   -1.50000
H9C   2    0.369774    0.150956    0.189727    11.00000   -1.50000
AFIX   0
C10   1    0.520329    0.245351    0.276183    11.00000    0.01703    0.01567 =
         0.01295    0.00047    0.00144   -0.00206
C11   1    0.463496    0.299776    0.281054    11.00000    0.01322    0.01723 =
         0.02263   -0.00119    0.00107   -0.00064
H11   2    0.386717    0.298408    0.274549    11.00000    0.02450
C12   1    0.511827    0.357033    0.286738    11.00000    0.01587    0.01642 =
         0.01523   -0.00054    0.00230    0.00220
C13   1    0.435613    0.410936    0.278148    11.00000    0.01576    0.01604 =
         0.02847   -0.00132   -0.00038    0.00312
AFIX 137
H13A  2    0.460565    0.436997    0.247603    11.00000   -1.50000
H13B  2    0.435841    0.434263    0.313948    11.00000   -1.50000
H13C  2    0.360970    0.396535    0.267318    11.00000   -1.50000
AFIX   0
C14   1    0.658335    0.428841    0.298413    11.00000    0.01355    0.01087 =
         0.02043    0.00172   -0.00038    0.00088
C15   1    0.649715    0.464360    0.348173    11.00000    0.01610    0.01379 =
         0.02157    0.00064    0.00080    0.00172
C16   1    0.695529    0.522684    0.349104    11.00000    0.01993    0.01421 =
         0.02800   -0.00397    0.00004    0.00082
AFIX  43
H16   2    0.690627    0.547508    0.382149    11.00000   -1.20000
AFIX   0
C17   1    0.748097    0.545103    0.302688    11.00000    0.01852    0.01279 =
         0.03546    0.00247    0.00045   -0.00098
AFIX  43
H17   2    0.782274    0.583977    0.304901    11.00000   -1.20000
AFIX   0
C18   1    0.750461    0.510610    0.253282    11.00000    0.01843    0.01893 =
         0.02783    0.00696    0.00472   -0.00089
AFIX  43
H18   2    0.783999    0.526853    0.221143    11.00000   -1.20000
AFIX   0
C19   1    0.704579    0.452375    0.249614    11.00000    0.01502    0.01617 =
         0.02074    0.00264    0.00042    0.00157
C20   1    0.698511    0.418333    0.192584    11.00000    0.02567    0.02391 =
         0.01754    0.00167    0.00342   -0.00318
AFIX  13
H20   2    0.673516    0.375838    0.199794    11.00000   -1.20000
AFIX   0
C21   1    0.808809    0.414550    0.165940    11.00000    0.03180    0.02994 =
         0.02617   -0.00096    0.01027   -0.00204
AFIX 137
H21A  2    0.801151    0.389245    0.131297    11.00000   -1.50000
H21B  2    0.863614    0.396435    0.193633    11.00000   -1.50000
H21C  2    0.832499    0.455541    0.155777    11.00000   -1.50000
AFIX   0
C22   1    0.613246    0.448148    0.149761    11.00000    0.03824    0.06172 =
         0.02345    0.00227   -0.00301    0.00799
AFIX 137
H22A  2    0.635819    0.489995    0.142036    11.00000   -1.50000
H22B  2    0.541523    0.448593    0.166084    11.00000   -1.50000
H22C  2    0.607991    0.424881    0.113839    11.00000   -1.50000
AFIX   0
C23   1    0.591486    0.441915    0.399737    11.00000    0.02081    0.01663 =
         0.02058   -0.00326    0.00426   -0.00092
AFIX  13
H23   2    0.552147    0.403385    0.388228    11.00000   -1.20000
AFIX   0
C24   1    0.505350    0.487887    0.417560    11.00000    0.02507    0.02252 =
         0.02716   -0.00458    0.00655    0.00150
AFIX 137
H24A  2    0.458873    0.500463    0.383609    11.00000   -1.50000
H24B  2    0.542528    0.523616    0.435000    11.00000   -1.50000
H24C  2    0.459723    0.468898    0.445436    11.00000   -1.50000
AFIX   0
C25   1    0.671958    0.427489    0.451266    11.00000    0.02473    0.02748 =
         0.02175   -0.00013    0.00439    0.00006
AFIX 137
H25A  2    0.721528    0.394764    0.441066    11.00000   -1.50000
H25B  2    0.630984    0.414504    0.483713    11.00000   -1.50000
H25C  2    0.714925    0.463954    0.462036    11.00000   -1.50000
AFIX   0
C26   1    0.596319    0.275185    0.495478    11.00000    0.01961    0.01454 =
         0.01867    0.00178    0.00341    0.00223
C27   1    0.510928    0.284914    0.453983    11.00000    0.02284    0.02156 =
         0.01963   -0.00102   -0.00143    0.00438
AFIX  43
H27   2    0.511030    0.267010    0.416936    11.00000   -1.20000
AFIX   0
C28   1    0.424835    0.322114    0.468936    11.00000    0.02227    0.02593 =
         0.03054    0.00062   -0.00255    0.00680
AFIX  43
H28   2    0.364535    0.329340    0.441707    11.00000   -1.20000
AFIX   0
C29   1    0.425768    0.348800    0.523016    11.00000    0.02421    0.02110 =
         0.03202    0.00032    0.00688    0.00707
AFIX  43
H29   2    0.366316    0.374058    0.532159    11.00000   -1.20000
AFIX   0
C30   1    0.512854    0.338922    0.563922    11.00000    0.02997    0.01811 =
         0.02115   -0.00004    0.00791    0.00252
AFIX  43
H30   2    0.513750    0.357451    0.600731    11.00000   -1.20000
AFIX   0
C31   1    0.597917    0.301579    0.549787    11.00000    0.02368    0.01610 =
         0.01666    0.00223    0.00261    0.00092
C32   1    0.702206    0.281938    0.583827    11.00000    0.02463    0.01934 =
         0.01613   -0.00179    0.00109    0.00293
C33   1    0.776293    0.336261    0.601198    11.00000    0.03482    0.02656 =
         0.03453   -0.01008   -0.00422    0.00037
AFIX 137
H33A  2    0.792913    0.359015    0.566772    11.00000   -1.50000
H33B  2    0.844813    0.321498    0.620927    11.00000   -1.50000
H33C  2    0.738496    0.362982    0.626994    11.00000   -1.50000
AFIX   0
C34   1    0.675712    0.244120    0.636446    11.00000    0.03633    0.03389 =
         0.01562    0.00331    0.00398    0.01047
AFIX 137
H34A  2    0.632976    0.208162    0.623800    11.00000   -1.50000
H34B  2    0.632973    0.268878    0.661707    11.00000   -1.50000
H34C  2    0.744287    0.231198    0.657393    11.00000   -1.50000
AFIX   0
C35   1    0.754166    0.241604    0.539578    11.00000    0.02062    0.01531 =
         0.01500    0.00076    0.00162   -0.00207
C36   1    0.850962    0.209291    0.550501    11.00000    0.01974    0.02224 =
         0.01607    0.00051   -0.00278    0.00001
H36   2    0.888654    0.213734    0.587571    11.00000    0.02373
C37   1    0.894216    0.166572    0.513304    11.00000    0.01523    0.01861 =
         0.02009    0.00395    0.00002   -0.00103
C38   1    0.986922    0.127341    0.538130    11.00000    0.02341    0.03166 =
         0.02263    0.00184   -0.00226    0.00919
AFIX 127
H38A  2    1.026847    0.110296    0.506914    21.00000   -1.50000
H38B  2    0.957221    0.094148    0.560392    21.00000   -1.50000
H38C  2    1.037095    0.152021    0.563260    21.00000   -1.50000
H38D  2    0.987262    0.127348    0.580129   -21.00000   -1.50000
H38E  2    1.056887    0.143495    0.526652   -21.00000   -1.50000
H38F  2    0.977013    0.085622    0.523784   -21.00000   -1.50000
AFIX   0
C39   1    0.892768    0.109071    0.425270    11.00000    0.01877    0.02025 =
         0.01938    0.00049   -0.00201    0.00787
C40   1    0.835264    0.053643    0.424627    11.00000    0.02526    0.02073 =
         0.02899   -0.00176   -0.00496    0.00622
C41   1    0.869158    0.007179    0.389129    11.00000    0.03466    0.02170 =
         0.04009   -0.00771   -0.00821    0.00919
AFIX  43
H41   2    0.831531   -0.030713    0.388117    11.00000   -1.20000
AFIX   0
C42   1    0.956295    0.015339    0.355519    11.00000    0.04025    0.03554 =
         0.03514   -0.01351   -0.00547    0.02154
AFIX  43
H42   2    0.977721   -0.016672    0.331350    11.00000   -1.20000
AFIX   0
C43   1    1.012444    0.069903    0.356916    11.00000    0.02828    0.04319 =
         0.02998   -0.00325    0.00483    0.01687
AFIX  43
H43   2    1.072906    0.074733    0.333898    11.00000   -1.20000
AFIX   0
C44   1    0.982377    0.118233    0.391432    11.00000    0.02053    0.02925 =
         0.02442    0.00114    0.00054    0.00993
C45   1    1.048932    0.177185    0.392261    11.00000    0.02270    0.03347 =
         0.03231    0.00302    0.00926    0.00439
AFIX  13
H45   2    1.011966    0.207107    0.416754    11.00000   -1.20000
AFIX   0
C46   1    1.166007    0.167261    0.419413    11.00000    0.03218    0.05481 =
         0.04065    0.01077   -0.00177   -0.00567
AFIX 137
H46A  2    1.204790    0.138550    0.395919    11.00000   -1.50000
H46B  2    1.162619    0.150703    0.458232    11.00000   -1.50000
H46C  2    1.205314    0.206198    0.421414    11.00000   -1.50000
AFIX   0
C47   1    1.054094    0.205440    0.332930    11.00000    0.03290    0.05243 =
         0.03671    0.00920    0.00338   -0.00306
AFIX 137
H47A  2    1.080275    0.175015    0.306421    11.00000   -1.50000
H47B  2    1.104645    0.240163    0.335305    11.00000   -1.50000
H47C  2    0.980683    0.219322    0.318887    11.00000   -1.50000
AFIX   0
C48   1    0.739439    0.041939    0.461293    11.00000    0.03227    0.01667 =
         0.04589   -0.00171    0.00546   -0.00259
AFIX  13
H48   2    0.722897    0.080803    0.481246    11.00000   -1.20000
AFIX   0
C49   1    0.635817    0.022732    0.424779    11.00000    0.03235    0.02959 =
         0.07464    0.00333   -0.00206   -0.00492
AFIX 137
H49A  2    0.618661    0.053244    0.394823    11.00000   -1.50000
H49B  2    0.574203    0.019453    0.449270    11.00000   -1.50000
H49C  2    0.648296   -0.016790    0.406883    11.00000   -1.50000
AFIX   0
C50   1    0.769988   -0.006210    0.507482    11.00000    0.05250    0.03679 =
         0.04653    0.00715    0.00648   -0.00477
AFIX 137
H50A  2    0.786129   -0.044898    0.488949    11.00000   -1.50000
H50B  2    0.708432   -0.011785    0.531675    11.00000   -1.50000
H50C  2    0.834887    0.007344    0.531281    11.00000   -1.50000
AFIX   0
REM Ad
SIMU 0.01 0.02 C51 > C60A
RIGU C51 > C60A
SAME C51A > C60A
SADI 0.04 N7 C52 N7 C52A N7 C55 N7 C55A N7 C58 N7 C58A
PART 1 31
SAME c51 c55 c56 c57 c58 c59 c60 c52 c53 c54
same c51 c52 c53 c60 c58 c59 c57 c55 c56 c54
C51   1    0.968081    0.387985    0.377640    31.00000    0.01345    0.01820 =
         0.02069   -0.00132   -0.00163    0.00045
C52   1    1.020088    0.395082    0.320107    31.00000    0.02286    0.03109 =
         0.02324   -0.00078    0.00236   -0.00868
AFIX  23
H52A  2    0.965467    0.412508    0.291214    31.00000   -1.20000
H52B  2    1.042157    0.354604    0.306259    31.00000   -1.20000
AFIX   0
C53   1    1.121348    0.436962    0.326847    31.00000    0.02398    0.04203 =
         0.02700   -0.00398    0.00615   -0.01211
AFIX  13
H53   2    1.154484    0.441090    0.289103    31.00000   -1.20000
AFIX   0
C54   1    1.204974    0.408495    0.370997    31.00000    0.01581    0.04253 =
         0.03775   -0.01150    0.00779   -0.00598
AFIX  23
H54A  2    1.226612    0.367733    0.357664    31.00000   -1.20000
H54B  2    1.271627    0.434253    0.375319    31.00000   -1.20000
AFIX   0
C55   1    1.053252    0.360853    0.422193    31.00000    0.01674    0.02913 =
         0.02421   -0.00191   -0.00228   -0.00017
AFIX  23
H55A  2    1.075346    0.319859    0.409687    31.00000   -1.20000
H55B  2    1.020818    0.356764    0.459659    31.00000   -1.20000
AFIX   0
C56   1    1.154639    0.402857    0.428588    31.00000    0.01684    0.04104 =
         0.02919   -0.00728   -0.00282   -0.00122
AFIX  13
H56   2    1.210115    0.385024    0.457481    31.00000   -1.20000
AFIX   0
C57   1    1.120989    0.465910    0.448851    31.00000    0.02482    0.04315 =
         0.03586   -0.01808    0.00651   -0.01389
AFIX  23
H57A  2    1.089370    0.462527    0.486590    31.00000   -1.20000
H57B  2    1.186317    0.492669    0.453382    31.00000   -1.20000
AFIX   0
C58   1    0.935618    0.451111    0.398684    31.00000    0.01755    0.02021 =
         0.04199   -0.00592    0.00415   -0.00307
AFIX  23
H58A  2    0.903489    0.447210    0.436247    31.00000   -1.20000
H58B  2    0.879225    0.469009    0.371028    31.00000   -1.20000
AFIX   0
C59   1    1.036187    0.493388    0.404895    31.00000    0.02471    0.02477 =
         0.05282   -0.01381    0.00511   -0.00682
AFIX  13
H59   2    1.013435    0.534416    0.418320    31.00000   -1.20000
AFIX   0
C60   1    1.086462    0.499519    0.347574    31.00000    0.02770    0.03181 =
         0.05221    0.00548    0.00252   -0.01504
AFIX  23
H60A  2    1.151118    0.526798    0.351773    31.00000   -1.20000
H60B  2    1.032188    0.517690    0.318941    31.00000   -1.20000
AFIX   0
PART 2 -31
C51A  1    0.973664    0.387655    0.380002   -31.00000    0.01623    0.02165 =
         0.03141   -0.00417    0.00700   -0.00853
C52A  1    1.075529    0.351969    0.367417   -31.00000    0.01760    0.02644 =
         0.02706   -0.00213    0.00394   -0.00043
AFIX  23
H52C  2    1.070516    0.338794    0.326747   -31.00000   -1.20000
H52D  2    1.082254    0.315268    0.392047   -31.00000   -1.20000
AFIX   0
C53A  1    1.176336    0.393429    0.379622   -31.00000    0.01586    0.03134 =
         0.03767    0.00359    0.00784    0.00158
AFIX  13
H53A  2    1.244491    0.370396    0.372111   -31.00000   -1.20000
AFIX   0
C54A  1    1.183124    0.414261    0.441816   -31.00000    0.02232    0.04235 =
         0.03768   -0.00657    0.00315   -0.00704
AFIX  23
H54C  2    1.190731    0.378411    0.467509   -31.00000   -1.20000
H54D  2    1.248671    0.440358    0.449547   -31.00000   -1.20000
AFIX   0
C55A  1    0.979657    0.408079    0.442064   -31.00000    0.01571    0.02782 =
         0.03777   -0.01208    0.00503   -0.00445
AFIX  23
H55C  2    0.985441    0.372158    0.467729   -31.00000   -1.20000
H55D  2    0.912102    0.430681    0.449745   -31.00000   -1.20000
AFIX   0
C56A  1    1.081095    0.449487    0.453981   -31.00000    0.02449    0.03666 =
         0.04812   -0.01635    0.00846   -0.01006
AFIX  13
H56A  2    1.086053    0.463084    0.494976   -31.00000   -1.20000
AFIX   0
C57A  1    1.068872    0.503923    0.414857   -31.00000    0.02664    0.03557 =
         0.06233   -0.00948    0.00307   -0.00933
AFIX  23
H57C  2    1.132711    0.531304    0.422458   -31.00000   -1.20000
H57D  2    1.001812    0.526735    0.423018   -31.00000   -1.20000
AFIX   0
C58A  1    0.960672    0.442999    0.340041   -31.00000    0.01901    0.02908 =
         0.04524    0.00653    0.00341   -0.00408
AFIX  23
H58C  2    0.892527    0.465341    0.347127   -31.00000   -1.20000
H58D  2    0.955795    0.429559    0.299449   -31.00000   -1.20000
AFIX   0
C59A  1    1.061270    0.484815    0.351997   -31.00000    0.02195    0.03211 =
         0.05845    0.00900    0.00361   -0.00794
AFIX  13
H59A  2    1.054549    0.521555    0.326679   -31.00000   -1.20000
AFIX   0
C60A  1    1.165393    0.448385    0.339978   -31.00000    0.02267    0.04118 =
         0.04495    0.00293    0.00365   -0.00396
AFIX  23
H60C  2    1.160506    0.434733    0.299449   -31.00000   -1.20000
H60D  2    1.231003    0.474698    0.346369   -31.00000   -1.20000
REM Ad

REM <hkl>
REM test4_sq.hkl
REM </hkl>
AFIX   0
HKLF 4


REM  test_a.res in P2(1)/c
REM wR2 = 0.1059, GooF = S = 1.039, Restrained GooF = 1.020 for all data
REM R1 = 0.0399 for 10799 Fo > 4sig(Fo) and 0.0486 for all 12734 data
REM 744 parameters refined using 767 restraints

END

WGHT      0.0490      3.2248

REM SADI restraints, including those derived from SAME
SADI 0.0200  H1 Al1  H1A Al2
SADI 0.0200  C11 H11  C36 H36
SADI 0.0200  C51A^b C52A^b  C51^a C52^a  C51^a C58^a  C51^a C55^a =
     C51A^b C55A^b  C51A^b C58A^b
SADI 0.0200  C57^a C59^a  C56^a C57^a  C56A^b C57A^b  C53^a C60^a =
     C57A^b C59A^b  C53A^b C60A^b  C59^a C60^a  C54^a C56^a =
     C59A^b C60A^b  C53^a C54^a  C54A^b C56A^b  C53A^b C54A^b
SADI 0.0200  C55A^b C56A^b  C55^a C56^a  C58^a C59^a  C58A^b C59A^b =
     C52^a C53^a  C52A^b C53A^b
SADI 0.0400  N7 C52^a  N7 C58A^b  N7 C52A^b  N7 C55^a  N7 C55A^b =
     N7 C58^a
SADI 0.0400  C51^a C56^a  C51^a C53^a  C51^a C59^a  C51A^b C59A^b =
     C51A^b C56A^b  C51A^b C53A^b
SADI 0.0400  C57^a C60^a  C54^a C57^a  C54^a C60^a  C54A^b C57A^b =
     C57A^b C60A^b  C54A^b C60A^b
SADI 0.0400  C53^a C56^a  C53^a C59^a  C56^a C59^a  C56A^b C59A^b =
     C53A^b C59A^b  C53A^b C56A^b
SADI 0.0400  C52^a C54^a  C58^a C60^a  C54^a C55^a  C52^a C60^a =
     C55^a C57^a  C57^a C58^a  C54A^b C55A^b  C58A^b C60A^b =
     C52A^b C54A^b  C55A^b C57A^b  C57A^b C58A^b  C52A^b C60A^b
SADI 0.0400  C52^a C55^a  C52^a C58^a  C52A^b C55A^b  C55^a C58^a =
     C52A^b C58A^b  C55A^b C58A^b

REM Highest difference peak  0.527,  deepest hole -0.317,  1-sigma level  0.041
Q1    1   0.4862  0.2154  0.2711  11.00000  0.05    0.38
Q2    1   0.7291  0.2623  0.5632  11.00000  0.05    0.33
Q3    1   0.7038  0.2195  0.4619  11.00000  0.05    0.32
Q4    1   1.1069  0.1747  0.4262  11.00000  0.05    0.32
Q5    1   0.6180  0.4530  0.3731  11.00000  0.05    0.32
Q6    1   0.6710  0.3387  0.2978  11.00000  0.05    0.32
Q7    1   0.8129  0.1855  0.4412  11.00000  0.05    0.31
Q8    1   0.6498  0.2965  0.5685  11.00000  0.05    0.31
Q9    1   0.7618  0.2344  0.3937  11.00000  0.05    0.30
Q10   1   0.5521  0.4643  0.4089  11.00000  0.05    0.29
Q11   1   0.7429  0.2886  0.3504  11.00000  0.05    0.29
Q12   1   0.6722  0.4410  0.3286  11.00000  0.05    0.29
Q13   1   0.4989  0.2752  0.2698  11.00000  0.05    0.28
Q14   1   0.7009  0.4351  0.2205  11.00000  0.05    0.28
Q15   1   0.6551  0.4966  0.3449  11.00000  0.05    0.28
Q16   1   0.6850  0.2631  0.6084  11.00000  0.05    0.28
Q17   1   0.5049  0.1605  0.2594  11.00000  0.05    0.28
Q18   1   0.4311  0.1885  0.2343  11.00000  0.05    0.28
Q19   1   0.4764  0.3842  0.2828  11.00000  0.05    0.27
Q20   1   0.6728  0.2675  0.2902  11.00000  0.05    0.27
;
_shelx_res_checksum   13126

_shelx_hkl_file
;
  -1   0   0   13.90    1.40
  -1   0   0   26.70    3.50
  -1   0   0   17.70    2.00
  -1   0   0   25.40    2.90
  -1   0   0   16.90    1.60
  -1   0   0   28.30    3.40
   3   0   0  166.98   10.90
   3   0   0  192.78   10.70
   3   0   0  202.98   12.00
   3   0   0  186.38   13.10
  -3   0   0  168.98    9.20
  -3   0   0  182.68   10.00
  -3   0   0  186.48   11.00
  -3   0   0  178.58    9.50
  -3   0   0  168.88   10.60
  -3   0   0  149.88    8.90
  -3   0   0  205.48   12.00
  -3   0   0  175.18    9.30
  -3   0   0  175.58   12.10
  -3   0   0  183.88   10.80
  -3   0   0  189.18    9.90
  -3   0   0  179.38   11.00
  -3   0   0  172.38   13.00
   3   0   0  157.88   10.40
   3   0   0  188.18   10.40
   3   0   0  173.68   11.00
   3   0   0  175.38    9.20
   3   0   0  177.38   13.30
   3   0   0  182.38   13.10
   3   0   0  200.38   11.20
   3   0   0  163.88    9.10
   3   0   0  183.68   10.80
   3   0   0  171.18   11.60
   3   0   0  180.68   11.00
   3   0   0  190.88    9.40
   3   0   0  170.88    8.80
   3   0   0  171.78   10.00
   3   0   0  178.88   11.00
   3   0   0  212.08    9.60
   3   0   0  162.18    8.90
  -3   0   0  169.48   12.80
  -3   0   0  188.68   13.50
  -3   0   0  183.48   11.40
  -3   0   0  193.48   11.10
  -3   0   0  175.88   10.00
  -3   0   0  188.18   11.20
   3   0   0  193.78   14.00
  -3   0   0  174.38    9.00
   3   0   0  205.68   10.70
   3   0   0  169.28    9.80
  -3   0   0  177.18   10.80
  -4   0   0  220.08   13.30
  -4   0   0  197.98   11.00
  -4   0   0  208.48   14.50
  -4   0   0  163.88   14.70
  -4   0   0  204.68   13.60
  -4   0   0  212.18   13.30
   4   0   0  205.88   13.50
   4   0   0  215.08   13.20
   4   0   0  199.08   12.60
   4   0   0  175.08   13.50
   4   0   0  196.38   13.00
   4   0   0  180.38   10.50
   4   0   0  214.28   15.00
   4   0   0  210.88   16.30
  -4   0   0  195.68   12.50
   4   0   0  194.48   13.00
   4   0   0  204.88   13.10
   4   0   0  176.18   11.40
   4   0   0  204.68   13.20
   4   0   0  216.78   11.10
  -4   0   0  190.48   15.00
  -4   0   0  176.38   14.40
  -4   0   0  217.18   13.30
   4   0   0  181.78   15.10
  -4   0   0  186.48   11.00
   4   0   0  183.38   12.80
  -4   0   0  187.98   11.70
  -4   0   0  234.38   13.80
  -4   0   0  204.08   12.70
  -4   0   0  182.78   11.20
  -4   0   0  215.48   13.20
  -4   0   0  207.18   12.50
  -4   0   0  206.68   11.10
   4   0   0  187.38   12.00
   4   0   0  197.48   11.50
   4   0   0  192.28   15.70
   4   0   0  220.88   11.00
   4   0   0  210.08   12.90
   4   0   0  214.68   11.20
   4   0   0  217.38   12.20
  -4   0   0  221.88   10.90
   4   0   0  184.38   10.50
  -5   0   0   10.80    4.90
  -5   0   0   10.30    4.30
   5   0   0    7.90    3.90
   5   0   0    7.20    4.60
   5   0   0    5.40    4.40
   5   0   0    8.10    3.60
   5   0   0    9.40    7.30
   5   0   0    4.70    5.50
   5   0   0    9.60    5.00
   5   0   0    3.90    4.00
   5   0   0    9.20    4.80
   5   0   0    7.90    3.90
  -5   0   0    5.90    4.40
   5   0   0    3.90    3.70
   5   0   0    9.40    5.30
   5   0   0   11.20    5.40
  -5   0   0    6.10    5.70
  -5   0   0    7.00    4.80
   5   0   0    7.00    4.60
   5   0   0    0.80    3.70
   5   0   0   11.60    5.40
   5   0   0   13.40    5.00
   5   0   0    5.20    4.80
   5   0   0    6.60    3.80
   5   0   0    9.90    3.90
  -5   0   0    7.60    4.40
  -5   0   0    0.90    3.10
   5   0   0   -0.60    5.50
  -5   0   0   -1.10    3.90
  -5   0   0   10.00    5.30
  -5   0   0    0.90    4.10
  -5   0   0    7.60    4.00
   5   0   0    7.60    5.10
   5   0   0   11.60    4.90
   5   0   0    4.20    6.70
  -5   0   0    0.60    4.50
  -5   0   0    7.70    6.40
   5   0   0    2.10    4.30
  -5   0   0    7.40    4.10
  -5   0   0    9.20    4.90
  -5   0   0    1.50    5.00
  -5   0   0    6.40    6.00
  -5   0   0    6.10    3.90
  -5   0   0   13.70    5.20
  -6   0   0  180.48   15.20
  -6   0   0  213.08   16.10
  -6   0   0  186.18   14.10
  -6   0   0  185.68   14.80
   6   0   0  196.48   21.00
   6   0   0  179.58   15.40
   6   0   0  180.58   13.20
   6   0   0  216.68   24.00
   6   0   0  199.78   14.00
   6   0   0  204.68   15.80
   6   0   0  196.28   14.60
  -6   0   0  211.58   19.70
  -6   0   0  230.38   17.50
   6   0   0  219.48   15.40
  -6   0   0  206.98   13.40
  -6   0   0  192.18   15.60
  -6   0   0  208.88   15.90
  -6   0   0  197.78   12.30
  -6   0   0  198.78   18.30
  -6   0   0  163.88   14.80
  -6   0   0  184.28   12.70
   6   0   0  180.48   15.00
   6   0   0  173.98   15.00
   6   0   0  212.28   17.60
   6   0   0  176.18   15.10
   6   0   0  192.88   12.50
   6   0   0  188.88   11.90
  -6   0   0  215.88   20.00
   6   0   0  178.28   12.20
   6   0   0  203.48   13.60
   6   0   0  203.08   15.70
   6   0   0  197.78   12.80
   6   0   0  200.58   22.80
   6   0   0  180.18   15.50
   6   0   0  237.88   20.20
   6   0   0  166.68   14.80
   6   0   0  176.78   14.90
  -6   0   0  196.38   13.10
   6   0   0  185.58   15.20
   6   0   0  176.48   12.70
   6   0   0  188.98   15.00
  -6   0   0  203.28   13.10
  -6   0   0  196.98   13.70
  -6   0   0  202.38   15.90
  -6   0   0  158.38   19.50
  -7   0   0  518.85   33.60
   7   0   0  528.75   29.60
   7   0   0  536.65   26.80
   7   0   0  531.85   23.40
   7   0   0  506.35   29.30
   7   0   0  531.15   27.90
   7   0   0  544.55   25.80
   7   0   0  522.15   28.40
   7   0   0  567.14   30.10
  -7   0   0  547.35   24.00
   7   0   0  535.05   24.40
  -7   0   0  540.45   28.70
  -7   0   0  582.94   34.70
  -7   0   0  574.24   31.00
  -7   0   0  538.95   25.10
   7   0   0  535.25   34.40
   7   0   0  528.95   29.10
   7   0   0  526.95   29.50
   7   0   0  539.95   23.90
  -7   0   0  546.55   29.80
   7   0   0  500.85   24.30
   7   0   0  526.35   27.10
   7   0   0  526.45   25.50
   7   0   0  503.85   31.70
   7   0   0  542.95   23.90
   7   0   0  541.65   23.80
  -7   0   0  537.75   29.40
  -7   0   0  527.55   32.50
  -7   0   0  543.35   33.40
  -7   0   0  570.24   27.50
  -7   0   0  496.45   33.50
   7   0   0  513.75   34.50
   7   0   0  517.35   30.00
   7   0   0  561.74   33.00
   7   0   0  548.15   27.20
   7   0   0  543.65   28.30
   7   0   0  548.55   36.40
  -7   0   0  547.55   25.70
  -7   0   0  539.05   28.90
  -7   0   0  558.04   28.50
  -7   0   0  548.95   24.90
  -7   0   0  567.74   25.40
   7   0   0  552.94   25.70
   8   0   0 3190.28  113.39
   8   0   0 3144.29  100.79
   8   0   0 3153.18   98.69
   8   0   0 2977.90  147.69
   8   0   0 2935.71  107.89
   8   0   0 3070.59  106.39
  -8   0   0 3131.89  101.49
   8   0   0 3158.68  100.89
   8   0   0 3242.78  104.99
  -8   0   0 3150.88  108.39
   8   0   0 3371.46  118.99
   8   0   0 3215.38   99.79
  -8   0   0 3217.68  102.59
  -8   0   0 3256.77  104.99
  -8   0   0 3141.99  108.89
  -8   0   0 3140.09  101.59
  -8   0   0 3130.79   99.79
  -8   0   0 2980.70  113.09
   8   0   0 2975.30  103.09
   8   0   0 2979.90  107.39
  -8   0   0 3140.09  107.99
   8   0   0 2756.32  110.79
   8   0   0 3222.38  119.79
   8   0   0 3249.07  114.79
   8   0   0 3047.20  102.09
   8   0   0 2977.00  107.39
  -8   0   0 3078.39  109.99
  -8   0   0 3120.29  110.09
  -8   0   0 3122.79  106.99
  -8   0   0 3124.19  108.39
  -8   0   0 3107.29  106.49
   8   0   0 3059.29   98.79
   8   0   0 3095.99  103.89
  -8   0   0 3354.06  110.69
  -8   0   0 3071.79  100.79
   8   0   0 3085.69  100.09
   8   0   0 3153.78  102.29
  -9   0   0  265.27   22.30
   9   0   0  282.37   18.80
   9   0   0  229.28   27.70
   9   0   0  228.88   20.40
   9   0   0  213.68   20.10
   9   0   0  257.27   31.00
  -9   0   0  260.07   17.80
  -9   0   0  266.87   22.00
  -9   0   0  260.47   23.60
  -9   0   0  247.88   18.00
  -9   0   0  305.37   24.10
  -9   0   0  264.47   22.50
   9   0   0  247.78   31.10
   9   0   0  310.57   27.60
  -9   0   0  234.98   21.50
  -9   0   0  278.87   23.20
  -9   0   0  271.57   20.50
   9   0   0  253.27   17.00
   9   0   0  252.77   19.90
   9   0   0  263.97   19.80
  -9   0   0  227.18   21.80
   9   0   0  228.38   30.20
   9   0   0  236.78   20.60
  10   0   0  554.34   43.50
 -10   0   0  615.64   35.90
 -10   0   0  548.15   33.70
  10   0   0  573.54   41.80
 -10   0   0  540.65   32.00
 -10   0   0  564.04   35.70
 -10   0   0  559.14   35.40
  10   0   0  544.25   42.60
 -10   0   0  491.95   34.00
  10   0   0  558.54   39.10
 -10   0   0  595.44   35.90
  10   0   0  529.05   41.50
 -10   0   0  561.84   35.60
 -10   0   0  550.14   36.70
  11   0   0  384.76   45.20
 -11   0   0  378.56   30.50
  11   0   0  332.27   39.90
 -11   0   0  354.46   29.00
 -11   0   0  339.97   28.50
 -11   0   0  265.47   25.50
  11   0   0  339.97   38.30
 -11   0   0  308.97   28.90
 -11   0   0  320.97   28.40
 -11   0   0  359.26   30.00
  11   0   0  312.77   38.40
 -11   0   0  359.16   28.80
  11   0   0  342.07   31.70
  12   0   0   88.69   23.60
 -12   0   0  132.89   21.60
 -12   0   0   85.79   19.30
 -12   0   0   81.79   19.60
 -12   0   0   83.49   18.80
 -12   0   0   71.19   18.60
  12   0   0  100.19   25.50
  12   0   0  129.69   26.90
  12   0   0  105.09   27.20
 -12   0   0   81.29   17.60
 -12   0   0   89.69   17.90
 -12   0   0   69.99   18.10
  12   0   0  100.89   22.50
 -13   0   0  187.28   28.40
  13   0   0  194.08   32.60
 -13   0   0  125.19   24.80
  13   0   0  183.78   29.00
 -13   0   0  175.08   27.70
 -13   0   0  135.99   24.00
 -13   0   0  140.99   23.40
 -13   0   0  148.09   25.40
 -13   0   0  199.48   27.80
  13   0   0  132.09   30.70
  13   0   0  159.88   34.10
 -14   0   0   41.30   18.20
  14   0   0   24.50   18.40
 -14   0   0   36.30   18.80
  14   0   0   27.60   23.00
 -14   0   0   20.80   14.40
 -14   0   0   26.20   14.10
 -14   0   0   17.90   15.20
 -14   0   0   31.00   16.30
  14   0   0   58.39   18.40
  14   0   0   33.10   22.20
  14   0   0   30.00   19.50
 -15   0   0   -2.00   11.60
 -15   0   0    4.10   16.40
  15   0   0  -15.30   13.90
 -15   0   0    0.50   13.20
  15   0   0   35.50   16.50
  15   0   0   37.80   19.20
 -15   0   0   -7.30   11.70
 -15   0   0   19.70   16.00
  -1  -1   0   -0.10    0.40
  -1  -1   0    0.10    0.40
  -1  -1   0   -0.30    0.30
  -1  -1   0    0.10    0.40
  -1  -1   0   -0.70    0.20
  -1  -1   0    1.80    0.70
  -1  -1   0   -0.30    0.30
  -1  -1   0   -0.20    0.30
  -1  -1   0    1.10    0.50
  -1   1   0    0.30    0.40
  -1   1   0   -0.30    0.40
   4  -1   0 1091.69   40.60
   4  -1   0 1142.69   47.30
  -4  -1   0 1162.98   40.00
  -4  -1   0 1101.49   43.80
  -4  -1   0 1099.59   45.00
  -4  -1   0 1231.98   42.30
   4  -1   0 1138.69   43.10
   4  -1   0 1110.49   42.50
   4  -1   0 1137.09   41.20
  -4  -1   0 1172.28   40.70
   4  -1   0 1153.98   42.10
  -4  -1   0 1217.38   40.10
   4  -1   0 1194.08   37.90
   4  -1   0 1136.69   39.30
   4  -1   0 1122.09   42.70
   4  -1   0 1138.39   37.60
  -4  -1   0 1154.38   40.50
   4  -1   0 1151.78   40.00
  -4  -1   0 1097.99   45.50
  -4  -1   0 1172.28   43.10
   4  -1   0 1156.08   45.60
  -4  -1   0 1154.18   42.50
  -4  -1   0 1147.39   41.80
   4  -1   0 1101.89   36.60
   4  -1   0 1130.89   36.40
   4  -1   0 1105.29   46.50
   4  -1   0 1170.08   46.60
  -4  -1   0 1221.48   42.40
   4  -1   0 1156.78   37.80
   4  -1   0 1111.39   42.50
   4  -1   0 1111.79   36.90
   4  -1   0 1067.19   42.70
  -4  -1   0 1252.97   42.80
  -4  -1   0 1244.28   40.50
  -4  -1   0 1130.09   41.50
  -4  -1   0 1175.98   39.90
   4  -1   0 1139.09   40.60
  -4  -1   0 1197.58   42.20
  -4  -1   0 1183.78   41.60
  -4  -1   0 1156.98   42.00
  -4  -1   0 1148.09   40.20
   4   1   0 1142.89   40.90
   4   1   0 1155.38   43.70
  -4   1   0 1026.00   45.60
  -4   1   0 1141.49   42.40
  -4   1   0 1125.29   39.30
   4   1   0 1218.78   40.00
   4   1   0 1122.59   39.50
  -4   1   0 1151.98   40.90
   4   1   0 1128.79   43.70
  -4   1   0 1120.49   42.80
  -4   1   0 1118.89   37.20
  -4   1   0 1138.79   44.80
  -4   1   0 1149.39   41.20
   4   1   0 1141.79   42.40
   4   1   0 1189.58   42.30
   4   1   0 1143.19   42.10
   4   1   0 1139.99   39.90
  -4   1   0 1131.79   37.60
   4   1   0 1191.38   40.10
   4   1   0 1128.89   42.60
   4   1   0 1215.28   40.30
   4   1   0 1194.28   42.70
   4   1   0 1174.38   40.50
   4   1   0 1169.58   39.60
   4   1   0 1142.39   41.60
   4   1   0 1210.18   41.30
  -4   1   0 1097.69   42.00
  -4   1   0 1153.08   46.30
   4   1   0 1170.78   43.80
  -4   1   0 1130.19   39.90
   4   1   0 1166.58   41.90
  -4   1   0 1167.68   42.70
  -4   1   0 1129.09   37.60
  -4   1   0 1087.69   42.70
   4   1   0 1201.38   42.00
   4   1   0 1161.18   41.90
   4   1   0 1097.29   44.60
  -4   1   0 1124.19   37.10
   4   1   0 1118.59   46.00
   4   1   0 1196.58   40.30
  -4   1   0 1157.28   40.30
  -4   1   0 1094.59   45.70
   4   1   0 1151.38   45.80
  -4   1   0 1156.98   41.90
   5  -1   0  302.97   17.90
  -5  -1   0  353.06   19.30
   5  -1   0  337.37   23.50
  -5  -1   0  358.96   19.60
   5  -1   0  285.07   18.50
   5  -1   0  318.27   19.20
   5  -1   0  339.67   15.30
  -5  -1   0  317.27   16.80
  -5  -1   0  320.67   17.80
   5  -1   0  316.57   17.00
   5  -1   0  303.97   13.80
   5  -1   0  315.27   22.10
  -5  -1   0  353.56   17.70
  -5  -1   0  363.56   23.40
  -5  -1   0  326.67   19.20
  -5  -1   0  371.26   19.60
  -5  -1   0  326.97   18.50
  -5  -1   0  323.57   20.80
  -5  -1   0  338.07   18.70
   5  -1   0  293.67   17.50
  -5  -1   0  361.96   22.70
   5  -1   0  302.67   22.50
  -5  -1   0  358.06   19.30
   5  -1   0  320.07   15.10
   5  -1   0  309.87   14.60
  -5  -1   0  313.77   16.60
   5  -1   0  313.37   18.80
  -5  -1   0  320.77   16.60
   5  -1   0  324.07   18.00
   5  -1   0  325.47   14.60
  -5  -1   0  356.26   20.20
  -5  -1   0  356.76   17.80
  -5  -1   0  355.26   17.50
  -5  -1   0  330.07   18.90
   5  -1   0  288.17   18.60
   5  -1   0  302.57   13.90
   5  -1   0  318.67   16.70
   5  -1   0  291.87   19.10
   5  -1   0  305.17   17.80
   5  -1   0  281.07   18.50
   5  -1   0  261.77   20.60
   5   1   0  330.47   16.70
   5   1   0  364.26   17.90
  -5   1   0  313.47   22.20
  -5   1   0  350.16   19.80
  -5   1   0  297.87   14.40
   5   1   0  363.76   17.00
  -5   1   0  320.27   17.10
   5   1   0  327.47   17.00
   5   1   0  330.07   17.10
   5   1   0  348.87   17.70
  -5   1   0  329.57   21.20
   5   1   0  321.57   17.10
   5   1   0  335.97   22.10
   5   1   0  348.17   19.70
   5   1   0  356.26   21.50
   5   1   0  363.06   19.30
   5   1   0  323.47   18.80
   5   1   0  364.26   17.40
   5   1   0  326.97   18.80
   5   1   0  343.37   18.20
   5   1   0  295.07   18.30
   5   1   0  392.36   23.30
   5   1   0  348.67   19.60
  -5   1   0  301.67   16.30
   5   1   0  316.97   18.00
   5   1   0  334.87   18.70
  -5   1   0  292.17   18.30
  -5   1   0  332.87   16.80
  -5   1   0  290.67   18.50
  -5   1   0  322.07   15.20
  -5   1   0  325.47   18.20
  -5   1   0  299.57   19.10
   5   1   0  295.97   16.20
   5   1   0  351.16   20.90
   5   1   0  317.87   18.80
  -5   1   0  314.37   14.60
  -5   1   0  288.57   21.50
   5   1   0  337.87   22.90
   5   1   0  367.26   18.30
  -5   1   0  315.07   21.70
  -5   1   0  323.07   18.30
  -5   1   0  330.27   19.10
  -5   1   0  307.27   18.40
   5   1   0  310.77   18.40
  -6  -1   0 1467.35   55.39
   6  -1   0 1479.55   48.50
  -6  -1   0 1493.55   51.29
  -6  -1   0 1468.05   60.49
   6  -1   0 1470.15   51.99
  -6  -1   0 1476.85   61.29
  -6  -1   0 1509.45   56.89
  -6  -1   0 1480.95   54.99
   6  -1   0 1401.76   55.99
  -6  -1   0 1418.36   54.49
   6  -1   0 1416.36   61.99
  -6  -1   0 1465.15   54.89
   6  -1   0 1405.96   51.19
   6  -1   0 1423.46   47.90
   6  -1   0 1498.65   60.19
   6  -1   0 1504.85   53.09
   6  -1   0 1550.64   59.29
   6  -1   0 1466.25   61.99
  -6  -1   0 1392.36   57.69
   6  -1   0 1421.06   53.69
  -6  -1   0 1497.15   52.49
   6  -1   0 1454.95   55.19
   6  -1   0 1429.86   56.29
   6  -1   0 1483.35   53.79
  -6  -1   0 1402.46   52.99
   6  -1   0 1439.86   47.30
  -6  -1   0 1467.25   55.09
  -6  -1   0 1430.46   51.59
  -6  -1   0 1455.65   54.89
  -6  -1   0 1466.05   51.29
   6  -1   0 1458.45   53.09
   6  -1   0 1414.26   46.90
   6  -1   0 1401.96   55.59
   6  -1   0 1285.57   55.19
   6  -1   0 1367.56   55.39
   6  -1   0 1391.26   48.70
   6  -1   0 1466.85   61.39
  -6  -1   0 1464.25   52.19
  -6  -1   0 1362.66   54.59
  -6  -1   0 1457.95   54.49
   6  -1   0 1421.56   51.29
   6   1   0 1423.16   53.89
   6   1   0 1400.36   51.29
  -6   1   0 1434.26   50.99
  -6   1   0 1495.05   53.89
  -6   1   0 1427.96   55.19
  -6   1   0 1430.36   51.49
   6   1   0 1509.45   62.59
  -6   1   0 1548.35   56.19
  -6   1   0 1364.76   59.49
   6   1   0 1475.05   60.39
   6   1   0 1488.55   54.99
   6   1   0 1385.66   54.69
  -6   1   0 1474.35   51.69
   6   1   0 1475.35   51.69
   6   1   0 1515.55   61.29
  -6   1   0 1381.76   61.09
   6   1   0 1471.05   56.19
   6   1   0 1389.66   57.49
  -6   1   0 1451.95   55.79
  -6   1   0 1466.75   54.79
  -6   1   0 1539.55   53.99
   6   1   0 1464.45   51.39
   6   1   0 1383.16   51.99
   6   1   0 1430.76   52.09
   6   1   0 1444.26   51.09
  -6   1   0 1361.16   59.89
  -6   1   0 1363.06   57.19
   6   1   0 1391.66   54.99
   6   1   0 1460.85   51.79
   6   1   0 1423.86   55.99
   6   1   0 1404.26   53.39
   6   1   0 1418.16   57.49
  -6   1   0 1536.85   56.99
   6   1   0 1375.96   54.99
  -6   1   0 1466.45   49.20
   6   1   0 1414.46   50.29
   6   1   0 1394.86   52.59
  -6   1   0 1442.66   48.60
   6   1   0 1487.25   50.99
   6   1   0 1378.56   53.89
  -6   1   0 1517.75   56.09
   6   1   0 1422.06   54.49
   6   1   0 1422.96   50.39
  -7  -1   0  901.81   41.00
   7  -1   0  916.81   32.70
   7  -1   0  946.41   45.50
  -7  -1   0  916.01   40.60
  -7  -1   0  913.91   46.60
   7  -1   0  812.22   40.80
  -7  -1   0  944.31   44.40
  -7  -1   0  975.70   43.30
   7  -1   0  953.80   37.60
   7  -1   0  931.01   39.00
   7  -1   0  918.21   45.90
   7  -1   0  918.21   41.10
   7  -1   0  869.81   41.50
  -7  -1   0  892.61   37.70
  -7  -1   0  879.61   45.60
  -7  -1   0  938.51   41.40
   7  -1   0  930.11   40.20
   7  -1   0  936.11   39.50
  -7  -1   0  945.81   37.90
  -7  -1   0  959.10   41.50
  -7  -1   0 1020.70   42.00
   7  -1   0  926.51   42.20
   7  -1   0  876.21   37.10
   7  -1   0  833.12   40.90
   7  -1   0  878.11   34.50
  -7  -1   0  975.40   37.30
  -7  -1   0  904.31   39.30
   7  -1   0  905.81   34.90
  -7  -1   0  956.00   46.30
   7  -1   0  941.51   39.00
   7  -1   0  943.31   48.40
  -7  -1   0  817.32   45.50
   7  -1   0  926.71   37.80
  -7  -1   0  909.61   37.80
   7  -1   0  871.31   42.30
   7  -1   0  893.11   45.70
   7  -1   0  866.21   52.49
   7  -1   0  888.01   32.80
   7  -1   0  882.51   39.40
  -7  -1   0  947.21   41.80
   7  -1   0  935.11   34.60
  -7   1   0  930.81   39.90
  -7   1   0  928.91   35.20
   7   1   0  854.11   39.60
   7   1   0  938.61   38.80
  -7   1   0  914.71   36.80
  -7   1   0  877.21   50.79
   7   1   0  974.80   49.00
   7   1   0  901.11   42.10
   7   1   0  913.91   36.10
  -7   1   0  966.30   43.20
  -7   1   0  900.11   37.20
   7   1   0  902.91   38.80
   7   1   0  908.91   41.60
  -7   1   0  959.40   43.20
   7   1   0  917.21   47.30
   7   1   0  904.11   41.80
  -7   1   0  909.41   40.60
  -7   1   0  919.81   39.60
   7   1   0  907.61   41.50
   7   1   0  963.00   45.00
  -7   1   0  896.11   47.20
  -7   1   0  926.01   42.20
   7   1   0  889.21   36.90
   7   1   0  947.61   37.70
   7   1   0  904.31   41.00
   7   1   0  915.01   38.20
  -7   1   0  822.32   44.90
   7   1   0  937.61   37.10
   7   1   0  880.01   35.60
   7   1   0  884.31   49.00
  -7   1   0  941.81   42.40
   7   1   0  920.11   40.30
  -7   1   0  879.21   37.30
   7   1   0  900.81   36.20
   7   1   0  948.11   37.30
   7   1   0  911.41   41.40
   7   1   0  887.01   39.70
  -7   1   0  924.01   34.70
  -7   1   0  935.11   34.60
   7   1   0  960.70   46.80
   7   1   0  873.31   40.50
  -7   1   0  812.82   42.20
   7   1   0  888.81   36.80
   8  -1   0  140.09   13.60
   8  -1   0  146.69   11.10
   8  -1   0  146.89   22.20
   8  -1   0  145.79   16.70
   8  -1   0  220.18   28.80
  -8  -1   0  172.28   20.00
  -8  -1   0  134.39   13.30
   8  -1   0  183.98   17.00
  -8  -1   0  160.28   14.30
   8  -1   0  150.78   10.50
  -8  -1   0  140.19   17.60
   8  -1   0  165.58   20.10
   8  -1   0  143.29   10.60
   8  -1   0  144.99   12.60
   8  -1   0  128.29   18.30
   8  -1   0  175.58   23.40
   8  -1   0  174.48   16.80
   8  -1   0  165.18   12.30
   8  -1   0  235.98   29.10
   8  -1   0  147.49   12.20
  -8  -1   0  121.49   17.20
   8  -1   0  138.99   11.60
   8  -1   0  164.98   17.00
  -8  -1   0  121.59   17.20
  -8  -1   0  183.18   17.40
   8  -1   0  114.49   16.00
   8  -1   0  165.68   15.90
  -8  -1   0  147.39   18.10
  -8  -1   0  155.68   13.30
  -8  -1   0  142.99   20.00
  -8  -1   0  164.48   21.40
  -8  -1   0  162.08   18.80
  -8  -1   0  162.38   15.90
   8  -1   0  161.28   17.60
  -8  -1   0  162.68   15.20
  -8   1   0  171.68   20.00
  -8   1   0  140.49   12.10
  -8   1   0  148.59   13.40
   8   1   0  152.78   14.10
  -8   1   0  159.78   21.30
   8   1   0  152.88   18.20
   8   1   0  136.19   16.20
   8   1   0  155.08   21.70
  -8   1   0  197.88   18.20
  -8   1   0  153.08   11.90
   8   1   0  151.78   14.50
   8   1   0  139.69   22.30
  -8   1   0  166.78   18.50
  -8   1   0  166.98   20.10
   8   1   0  136.79   17.90
  -8   1   0  141.19   13.80
   8   1   0  177.38   16.40
   8   1   0  139.09   12.30
   8   1   0  176.98   24.80
  -8   1   0  125.69   17.10
   8   1   0  148.49   12.40
   8   1   0  143.99   13.50
   8   1   0  149.49   14.90
   8   1   0  151.68   13.70
  -8   1   0  147.79   11.70
  -8   1   0  120.59   16.00
   8   1   0  151.08   23.70
  -8   1   0  171.68   23.20
   8   1   0  134.39   17.00
   8   1   0  141.89   14.20
   8   1   0  208.48   24.20
   8   1   0  150.48   13.30
  -8   1   0  169.48   16.40
  -8   1   0  205.08   22.40
   8   1   0  140.39   12.70
   8   1   0  168.08   15.00
  -9  -1   0 1335.17   59.99
  -9  -1   0 1414.16   53.59
   9  -1   0 1210.18   54.39
   9  -1   0 1478.45   68.59
   9  -1   0 1335.17   54.79
   9  -1   0 1299.87   67.39
  -9  -1   0 1375.76   55.69
  -9  -1   0 1339.67   58.29
   9  -1   0 1397.56   67.89
   9  -1   0 1297.57   53.79
  -9  -1   0 1350.26   52.59
  -9  -1   0 1336.87   57.19
   9  -1   0 1274.17   47.60
   9  -1   0 1281.47   52.39
  -9  -1   0 1315.27   57.39
  -9  -1   0 1357.56   50.89
   9  -1   0 1369.66   62.79
  -9  -1   0 1398.06   52.99
   9  -1   0 1332.17   63.89
  -9  -1   0 1245.18   56.79
  -9  -1   0 1189.68   67.79
   9  -1   0 1282.97   48.50
  -9  -1   0 1382.46   57.29
  -9  -1   0 1321.17   57.69
  -9  -1   0 1314.87   57.99
  -9   1   0 1295.47   59.69
  -9   1   0 1261.17   57.89
   9   1   0 1202.88   58.89
  -9   1   0 1327.27   56.19
   9   1   0 1306.07   62.09
   9   1   0 1275.47   66.09
   9   1   0 1221.18   49.70
  -9   1   0 1402.06   57.89
   9   1   0 1278.77   53.59
   9   1   0 1310.87   51.39
  -9   1   0 1354.76   57.99
  -9   1   0 1291.57   57.49
  -9   1   0 1314.67   52.99
   9   1   0 1330.07   65.19
   9   1   0 1397.96   63.59
   9   1   0 1217.98   55.29
   9   1   0 1277.67   52.79
   9   1   0 1168.48   48.60
  -9   1   0 1464.95   60.19
  -9   1   0 1354.26   49.90
   9   1   0 1278.37   53.19
   9   1   0 1239.08   63.89
  10  -1   0   16.30   14.20
 -10  -1   0   16.60   11.50
  10  -1   0   -0.30    9.40
 -10  -1   0    6.00    9.40
 -10  -1   0   12.30   10.00
 -10  -1   0   18.40    9.40
 -10  -1   0    1.30    7.20
  10  -1   0    1.20   12.60
 -10  -1   0   12.00   11.40
 -10  -1   0    1.80    9.20
 -10  -1   0   15.10    8.20
 -10  -1   0    5.40    9.00
 -10  -1   0    5.90    8.20
  10  -1   0   -6.40   12.00
  10  -1   0  -11.10    6.10
  10   1   0  -11.00   10.70
 -10   1   0    6.80    7.40
  10   1   0    6.40   12.20
 -10   1   0   12.20    8.70
 -10   1   0    6.80    9.60
 -10   1   0    4.90    8.90
  10   1   0    0.00    8.30
 -10   1   0    4.00    8.60
 -10   1   0    8.10    8.20
  10   1   0    4.50   11.80
 -10   1   0    5.80   10.50
  10   1   0    2.70   12.20
 -10   1   0    1.40    7.40
 -10   1   0    4.40    9.10
 -11  -1   0   19.60   12.90
 -11  -1   0    7.10   10.50
  11  -1   0   33.00   17.80
 -11  -1   0   39.40   14.10
  11  -1   0   34.50   18.20
 -11  -1   0   32.00   12.30
 -11  -1   0   19.80   10.80
  11  -1   0   31.10   16.80
 -11  -1   0   39.40   13.00
 -11  -1   0   49.80   15.30
 -11  -1   0    9.00   12.20
  11  -1   0   12.20   11.00
  11  -1   0   10.80   14.60
  11   1   0   36.50   20.40
 -11   1   0   12.90   11.80
 -11   1   0   32.40   13.30
 -11   1   0   34.20   12.60
 -11   1   0   43.70   15.60
 -11   1   0   19.50   11.80
  11   1   0   16.70   16.40
  11   1   0   22.30   14.50
 -11   1   0   22.90   11.70
  11   1   0   46.30   17.40
 -11   1   0   28.50   13.80
 -11   1   0   13.90   11.30
  11   1   0   19.40   13.90
 -12  -1   0  -15.00    7.40
 -12  -1   0  -10.60    6.70
  12  -1   0   -1.50   14.20
 -12  -1   0    2.50    8.90
 -12  -1   0   -4.80   10.70
  12  -1   0   21.50   14.30
 -12  -1   0  -10.00    7.20
  12  -1   0    9.60   14.50
 -12  -1   0    3.70   11.00
 -12  -1   0    2.40    9.90
  12  -1   0  -10.80   11.90
  12  -1   0  -14.70   12.20
 -12  -1   0   -2.40    9.70
  12   1   0   -8.90   13.10
  12   1   0   -6.00    7.90
 -12   1   0   16.90   11.40
 -12   1   0   -1.40    8.80
 -12   1   0   -8.90    8.40
 -12   1   0    0.80    8.50
 -12   1   0    7.00   11.20
  12   1   0   -9.20    9.30
 -12   1   0   12.40   11.10
  12   1   0    0.10   14.00
  12   1   0   18.60   17.60
 -12   1   0    3.10   10.60
 -12   1   0    3.50    9.90
  13  -1   0  186.58   31.50
  13  -1   0  194.98   32.80
 -13  -1   0  176.48   26.20
 -13  -1   0  165.08   25.00
 -13  -1   0  233.28   29.90
  13  -1   0  186.78   36.50
 -13  -1   0  164.18   28.40
 -13  -1   0  148.39   23.80
  13  -1   0  159.48   32.30
 -13  -1   0  161.98   25.60
 -13  -1   0  185.28   26.70
 -13   1   0  196.08   29.00
 -13   1   0  133.79   25.60
 -13   1   0  226.88   28.80
 -13   1   0  172.18   27.60
  13   1   0  199.48   30.00
  13   1   0  223.08   37.20
  13   1   0  224.68   38.90
  13   1   0  172.08   29.30
 -13   1   0  140.89   25.30
 -13   1   0  168.68   25.90
 -13   1   0  189.68   28.40
  14  -1   0   92.99   24.80
 -14  -1   0  115.29   24.10
  14  -1   0   76.39   24.70
 -14  -1   0  105.89   22.40
 -14  -1   0  106.69   22.70
 -14  -1   0  103.59   22.40
  14  -1   0  102.09   30.10
  14  -1   0   46.70   22.70
 -14  -1   0   54.29   17.50
 -14  -1   0   89.79   20.30
 -14   1   0   48.70   19.20
  14   1   0  116.19   26.60
 -14   1   0   65.09   19.80
  14   1   0   36.30   22.80
 -14   1   0   99.79   21.30
 -14   1   0  107.09   21.00
 -14   1   0   74.09   18.90
  14   1   0   91.79   25.60
 -14   1   0   98.19   22.50
  14   1   0   77.09   24.50
 -15  -1   0   64.59   22.50
  15  -1   0   59.69   21.70
  15  -1   0   83.89   28.10
  15  -1   0  159.38   31.50
 -15  -1   0  130.49   29.60
 -15  -1   0  108.79   25.40
  15  -1   0  116.19   37.50
 -15  -1   0   86.29   20.30
 -15  -1   0   84.59   23.20
 -15   1   0   85.29   22.20
 -15   1   0  119.19   24.00
  15   1   0   79.99   36.50
 -15   1   0  136.19   26.70
  15   1   0  143.39   30.20
  15   1   0  118.49   26.20
 -15   1   0  141.49   28.60
  15   1   0  109.99   26.90
   0  -2   0    1.90    0.80
   0   2   0    1.50    0.70
   0   2   0    0.30    0.50
   0   2   0    1.30    0.70
  -2  -2   0  381.06   16.00
   2  -2   0  415.76   17.20
  -2  -2   0  382.46   16.90
  -2  -2   0  398.86   17.80
   2  -2   0  410.46   17.90
   2  -2   0  411.86   19.00
  -2  -2   0  458.95   24.90
   2  -2   0  412.86   13.20
   2  -2   0  414.96   20.30
  -2  -2   0  384.56   18.60
   2  -2   0  391.46   17.60
   2  -2   0  421.96   16.20
  -2  -2   0  387.66   16.90
  -2  -2   0  400.46   16.70
  -2  -2   0  398.06   16.80
   2  -2   0  424.06   17.20
   2  -2   0  427.66   15.70
   2  -2   0  406.06   16.40
   2  -2   0  345.57   16.20
  -2  -2   0  384.26   17.80
  -2  -2   0  391.66   15.50
  -2  -2   0  387.26   17.40
  -2  -2   0  401.46   15.90
  -2  -2   0  405.96   17.20
  -2  -2   0  401.06   17.40
   2  -2   0  410.56   19.80
  -2  -2   0  378.06   17.50
  -2  -2   0  406.96   16.60
   2  -2   0  423.36   18.00
   2  -2   0  424.16   18.20
  -2  -2   0  394.26   17.30
  -2  -2   0  400.16   15.60
  -2  -2   0  414.96   17.80
   2  -2   0  404.46   20.10
  -2  -2   0  412.76   16.10
  -2  -2   0  396.66   15.90
   2  -2   0  419.06   14.80
  -2  -2   0  379.06   17.00
   2  -2   0  422.56   13.40
  -2  -2   0  400.46   19.60
  -2  -2   0  389.66   17.10
  -2   2   0  396.36   16.10
  -2   2   0  426.96   17.30
   2   2   0  401.26   17.20
  -2   2   0  380.26   19.40
   2   2   0  395.86   17.50
   2   2   0  410.66   16.10
  -2   2   0  423.66   17.70
  -2   2   0  427.06   15.00
   2   2   0  404.26   16.00
   2   2   0  403.76   16.00
   2   2   0  406.26   16.70
   2   2   0  380.16   16.30
  -2   2   0  378.96   18.20
   2   2   0  404.86   15.50
  -2   2   0  430.16   13.50
  -2   2   0  420.16   17.80
  -2   2   0  416.86   16.50
   2   2   0  391.16   17.50
   2   2   0  385.36   16.60
  -2   2   0  420.46   15.60
  -2   2   0  376.36   16.70
  -2   2   0  424.86   13.30
   2   2   0  378.96   17.50
   2   2   0  399.26   17.30
   2   2   0  392.86   17.30
   2   2   0  379.26   15.40
   2   2   0  396.86   17.10
  -2   2   0  398.66   17.00
   2   2   0  396.86   16.80
  -2   2   0  406.96   18.00
   2   2   0  399.46   16.10
  -2   2   0  389.26   20.00
  -2   2   0  406.76   17.60
   2   2   0  390.46   16.90
  -2   2   0  408.46   18.00
  -2   2   0  372.96   16.60
   2   2   0  387.06   16.40
   2   2   0  416.76   17.20
  -2   2   0  417.16   20.70
   2   2   0  380.76   16.10
   2   2   0  423.46   19.40
   2   2   0  414.06   17.50
  -3  -2   0 2635.44   80.29
  -3  -2   0 2710.23   80.59
   3  -2   0 2547.05   82.49
  -3  -2   0 2628.44   81.99
   3  -2   0 2643.94   85.39
   3  -2   0 2587.94   85.39
   3  -2   0 2613.44   86.59
  -3  -2   0 2644.44   81.49
   3  -2   0 2539.85   80.89
   3  -2   0 2387.06   81.99
  -3  -2   0 2601.34   79.79
   3  -2   0 2637.34   82.29
  -3  -2   0 2477.15   83.39
  -3  -2   0 2527.55   81.29
  -3  -2   0 2695.53   80.19
   3  -2   0 2574.04   86.29
  -3  -2   0 2765.72   81.59
  -3  -2   0 2699.53   82.09
  -3  -2   0 2503.05   83.29
   3  -2   0 2671.83   82.39
  -3  -2   0 2577.04   80.09
  -3   2   0 2660.03   82.49
   3   2   0 2566.14   83.39
   3   2   0 2631.44   79.99
  -3   2   0 2550.54   81.99
   3   2   0 2539.85   79.89
  -3   2   0 2495.65   80.49
   3   2   0 2578.54   81.89
  -3   2   0 2475.35   85.69
   3   2   0 2586.94   79.59
   3   2   0 2574.94   81.09
  -3   2   0 2521.55   80.79
   3   2   0 2661.43   80.89
   3   2   0 2624.94   81.19
   3   2   0 2687.33   80.29
   3   2   0 2538.65   80.79
   3   2   0 2568.14   82.39
  -3   2   0 2378.36   84.19
   3   2   0 2569.84   81.59
  -3   2   0 2610.64   85.29
   3   2   0 2547.25   83.89
   4  -2   0   38.50    4.80
   4  -2   0   30.10    6.80
  -4  -2   0   41.10    6.60
  -4  -2   0   46.60    8.90
   4  -2   0   43.90    8.00
  -4  -2   0   53.49    8.40
   4  -2   0   49.40   10.10
  -4  -2   0   58.69    8.10
  -4  -2   0   37.60    8.40
  -4  -2   0   44.40    7.70
  -4  -2   0   32.70    6.10
   4  -2   0   45.60    6.20
   4  -2   0   40.40    6.80
  -4  -2   0   41.80    7.10
   4  -2   0   39.70    6.80
   4  -2   0   51.89    9.90
  -4  -2   0   34.20    6.40
  -4  -2   0   42.20    6.90
   4  -2   0   30.30    6.10
   4  -2   0   44.60    7.00
  -4  -2   0   41.30    7.40
  -4  -2   0   39.70    6.60
  -4  -2   0   48.10    7.10
  -4  -2   0   48.00    7.50
  -4  -2   0   30.90    6.10
  -4  -2   0   45.30    6.90
  -4  -2   0   44.30    6.70
   4  -2   0   30.70    6.60
   4  -2   0   51.69    8.00
   4  -2   0   39.10    7.40
   4  -2   0   41.60    5.80
  -4  -2   0   40.70    6.80
  -4  -2   0   40.70    7.30
   4  -2   0   51.79   10.20
   4  -2   0   23.90    6.20
   4  -2   0   40.20    4.00
   4  -2   0   45.30   10.20
  -4  -2   0   48.80    7.80
  -4  -2   0   33.50    6.70
  -4   2   0   36.20    3.30
   4   2   0   49.80    7.90
  -4   2   0   38.90    7.10
   4   2   0   46.90    6.90
   4   2   0   36.60    6.30
  -4   2   0   45.00    7.30
   4   2   0   37.40    8.20
  -4   2   0   36.80    9.30
   4   2   0   41.20    7.30
  -4   2   0   37.10    6.80
  -4   2   0   51.09   10.00
  -4   2   0   56.59   10.40
   4   2   0   53.19    7.90
   4   2   0   34.90    6.30
  -4   2   0   37.80    4.80
   4   2   0   39.20    8.40
  -4   2   0   43.00    8.90
  -4   2   0   43.40    7.40
   4   2   0   43.80    6.80
  -4   2   0   50.49    7.40
   4   2   0   35.00    6.20
   4   2   0   41.20    7.70
   4   2   0   46.40    6.90
   4   2   0   38.20    6.40
   4   2   0   52.79    9.10
   4   2   0   40.80    6.60
  -4   2   0   49.60    8.60
  -4   2   0   33.90    6.40
  -4   2   0   36.60    7.10
   4   2   0   34.70    6.10
   4   2   0   38.60    6.60
  -4   2   0   38.60    4.50
   4   2   0   51.69    7.60
   4   2   0   42.00    7.60
   4   2   0   35.00    6.80
  -4   2   0   45.70    7.40
   4   2   0   38.80    7.10
   4   2   0   46.00    7.20
   4   2   0   40.60    7.00
   4   2   0   32.60    6.00
  -5  -2   0  118.19   11.40
  -5  -2   0  125.79   10.70
   5  -2   0  129.99    8.70
  -5  -2   0  120.79   12.70
   5  -2   0  119.29   13.80
  -5  -2   0  112.49   13.60
   5  -2   0  116.09   12.40
   5  -2   0  122.09    8.40
  -5  -2   0  128.59   11.70
   5  -2   0  103.09   12.90
  -5  -2   0  118.69   13.50
   5  -2   0  115.59   13.80
  -5  -2   0  117.19   10.70
   5  -2   0  137.49   14.20
   5  -2   0  152.28   18.40
   5  -2   0  112.79   13.10
   5  -2   0  115.19   15.80
  -5  -2   0  121.29   15.50
   5  -2   0  118.49   13.60
   5  -2   0  123.79   13.00
   5  -2   0  106.49   12.40
  -5  -2   0  110.99   10.50
  -5  -2   0  111.59   11.90
  -5  -2   0  129.39   12.30
  -5  -2   0  132.99   11.50
  -5  -2   0  110.89   12.50
  -5  -2   0  113.09   10.80
  -5  -2   0  119.09   10.60
  -5  -2   0  117.29   15.20
   5  -2   0  126.59   17.40
  -5  -2   0  124.89   11.00
  -5  -2   0  108.29   13.10
  -5  -2   0  125.29   11.40
   5  -2   0  119.59    7.10
   5  -2   0  111.99    6.90
  -5  -2   0  118.49   10.90
   5  -2   0  125.69    9.30
   5  -2   0  124.29   10.00
   5  -2   0  116.09   11.20
   5  -2   0  118.39   16.80
   5   2   0  131.39   14.00
   5   2   0  115.09   10.40
  -5   2   0  112.29    7.70
   5   2   0  122.49   13.60
  -5   2   0  123.99   11.50
  -5   2   0  104.89   12.40
   5   2   0  108.29   10.50
   5   2   0  120.39   10.90
  -5   2   0  113.59   10.60
   5   2   0  115.09   10.90
   5   2   0  122.69   11.20
  -5   2   0  123.19   10.80
   5   2   0  117.19   10.40
  -5   2   0  111.19   10.70
   5   2   0   98.09   12.50
  -5   2   0  101.79   10.30
  -5   2   0  116.99    6.80
  -5   2   0  115.89    9.40
  -5   2   0  102.39   12.30
  -5   2   0  122.69   11.30
   5   2   0  119.99   11.20
  -5   2   0  109.69    7.90
  -5   2   0  121.49   16.30
  -5   2   0  119.19    7.00
   5   2   0  125.59   10.40
   5   2   0  125.09   15.70
  -5   2   0  111.79   13.60
   5   2   0  112.59   10.80
   5   2   0  107.79   10.10
   5   2   0  133.49   16.60
  -5   2   0  110.19   16.20
   5   2   0  108.59   10.20
   5   2   0  116.29   10.00
  -5   2   0   84.39   13.40
  -5   2   0   92.79   11.60
   5   2   0  106.29   10.00
   5   2   0  129.89   14.50
   5   2   0  110.39   10.10
   5   2   0  113.79   15.00
   5   2   0  120.29   10.40
  -5   2   0  117.59   15.80
   5   2   0  130.49   11.70
   5   2   0  129.89   10.50
   5   2   0  112.99   11.00
  -6  -2   0  910.91   36.10
  -6  -2   0  884.71   38.60
   6  -2   0  764.72   42.90
   6  -2   0  885.31   40.00
   6  -2   0  872.61   37.40
   6  -2   0  878.91   38.60
   6  -2   0  839.12   43.30
  -6  -2   0  940.21   37.90
  -6  -2   0  829.92   42.50
  -6  -2   0  919.91   36.20
  -6  -2   0  920.51   39.00
   6  -2   0  932.21   46.10
   6  -2   0  867.71   43.70
  -6  -2   0  929.31   38.70
   6  -2   0  864.21   36.70
   6  -2   0  876.41   34.70
   6  -2   0  893.31   44.90
  -6  -2   0  902.91   38.20
   6  -2   0  924.31   30.40
  -6  -2   0  914.01   40.20
   6  -2   0  910.41   32.10
   6  -2   0  860.21   36.80
   6  -2   0  875.91   40.30
  -6  -2   0  906.61   37.60
  -6  -2   0  924.81   37.00
  -6  -2   0  963.00   39.30
   6  -2   0  882.21   37.50
  -6  -2   0  858.81   37.60
  -6  -2   0  961.50   39.30
  -6  -2   0  818.82   41.60
  -6  -2   0  833.02   39.40
  -6  -2   0  918.81   38.40
  -6  -2   0  924.11   38.80
   6  -2   0  816.52   30.40
   6  -2   0  870.21   32.30
  -6  -2   0  901.71   36.40
   6  -2   0  931.81   44.20
   6  -2   0  893.01   35.90
   6  -2   0  875.31   32.90
   6  -2   0  887.01   45.70
   6   2   0  837.32   38.60
   6   2   0  904.01   35.40
   6   2   0  906.91   41.30
   6   2   0  902.71   38.30
   6   2   0  869.61   37.20
  -6   2   0  832.12   41.50
   6   2   0  817.22   37.70
   6   2   0  879.81   36.70
  -6   2   0  868.11   31.70
   6   2   0  916.81   43.20
   6   2   0  911.91   35.80
   6   2   0  884.51   42.50
  -6   2   0  861.71   50.29
   6   2   0  882.71   40.50
  -6   2   0  904.61   39.30
   6   2   0  902.91   36.00
  -6   2   0  868.81   38.10
   6   2   0  835.02   38.30
   6   2   0  884.41   37.50
  -6   2   0  894.91   32.00
   6   2   0  912.91   35.70
  -6   2   0  871.81   37.20
   6   2   0  857.51   43.50
  -6   2   0  852.61   38.80
  -6   2   0  889.11   30.80
  -6   2   0  899.71   39.30
  -6   2   0  877.61   39.50
  -6   2   0  889.21   30.40
  -6   2   0  910.31   40.30
   6   2   0  908.61   37.00
   6   2   0  889.01   38.90
  -6   2   0  844.92   35.30
  -6   2   0  872.51   36.00
   6   2   0  847.22   38.20
  -6   2   0  898.71   44.40
  -6   2   0  840.02   48.30
   6   2   0  881.81   36.00
  -6   2   0  909.61   34.70
   6   2   0  856.01   38.10
   6   2   0  946.91   36.70
   6   2   0  911.61   36.60
  -6   2   0  910.31   37.10
   6   2   0  959.40   36.80
   7  -2   0   54.59   14.40
   7  -2   0   71.49   11.60
   7  -2   0   50.49   14.30
   7  -2   0   58.89    9.30
   7  -2   0   61.59   11.60
   7  -2   0   47.30    9.50
  -7  -2   0   57.19   11.20
   7  -2   0   40.30    9.20
  -7  -2   0   33.80   10.40
   7  -2   0   46.90    7.30
   7  -2   0   56.29   11.10
   7  -2   0   55.39    9.40
  -7  -2   0   61.79   11.90
  -7  -2   0   48.50   10.00
  -7  -2   0   47.50    9.60
   7  -2   0   64.29   11.30
   7  -2   0   59.39   13.10
   7  -2   0   66.09    6.50
  -7  -2   0   46.40    9.40
  -7  -2   0   58.89    9.70
  -7  -2   0   44.80   15.20
   7  -2   0   42.50    9.00
  -7  -2   0   58.49   11.20
  -7  -2   0   40.10   11.00
   7  -2   0   57.69   13.30
   7  -2   0   47.10    9.50
  -7  -2   0   55.29   10.90
  -7  -2   0   56.89   10.50
  -7  -2   0   70.99   13.90
  -7  -2   0   38.00    9.30
  -7  -2   0   44.00   11.10
   7  -2   0   61.59   12.80
  -7  -2   0   69.69   13.60
   7  -2   0   64.49   13.60
  -7  -2   0   71.79   11.50
   7  -2   0   54.69    6.50
  -7  -2   0   54.69   10.00
   7  -2   0   57.99   10.30
  -7   2   0   68.39   10.00
   7   2   0   46.70    8.80
   7   2   0   47.40   10.40
   7   2   0   57.79   13.10
   7   2   0   48.30   12.70
   7   2   0   44.70    9.60
   7   2   0   37.80    8.90
  -7   2   0   47.20   11.90
   7   2   0   53.19    9.00
  -7   2   0   47.60    7.10
  -7   2   0   42.20    5.90
   7   2   0   57.39    9.70
   7   2   0   59.99    9.70
   7   2   0   51.19    8.80
   7   2   0   46.30    8.50
  -7   2   0   71.69   11.10
   7   2   0   66.49   11.30
   7   2   0   64.89   12.70
   7   2   0   58.79    9.20
  -7   2   0   43.30   10.00
   7   2   0   45.70   10.00
   7   2   0   32.90    8.60
  -7   2   0   50.89   11.20
  -7   2   0   71.89   11.30
  -7   2   0   78.79   14.70
  -7   2   0   46.70   12.70
   7   2   0   38.00    9.00
   7   2   0   53.59   10.50
  -7   2   0   60.29   12.30
   7   2   0   61.19   11.30
   7   2   0   52.99   13.60
  -7   2   0   48.70   10.20
   7   2   0   50.89    9.20
   7   2   0   53.49   10.00
   7   2   0   52.49   10.60
   7   2   0   62.09    9.80
   7   2   0   41.20    9.10
   7   2   0   52.69   13.40
   8  -2   0  773.52   44.50
  -8  -2   0  877.51   40.00
   8  -2   0  807.92   35.70
   8  -2   0  750.92   34.90
  -8  -2   0  913.61   41.50
   8  -2   0  754.12   31.60
  -8  -2   0  826.22   40.30
  -8  -2   0  850.91   38.10
   8  -2   0  918.91   47.60
   8  -2   0  758.52   39.30
  -8  -2   0  817.02   37.10
   8  -2   0  791.02   31.70
  -8  -2   0  837.22   39.90
   8  -2   0  789.42   36.30
   8  -2   0  742.43   39.30
  -8  -2   0  787.02   39.30
  -8  -2   0  830.12   37.80
   8  -2   0  900.91   49.90
   8  -2   0  777.62   38.40
  -8  -2   0  835.42   40.70
  -8  -2   0  896.81   41.40
   8  -2   0  780.32   29.90
   8  -2   0  843.52   48.80
   8  -2   0  799.72   46.90
   8  -2   0  805.72   38.40
   8  -2   0  903.71   45.30
  -8  -2   0  829.02   46.30
  -8  -2   0  764.02   41.40
  -8  -2   0  796.42   41.60
   8  -2   0  817.42   35.60
   8  -2   0  801.22   38.90
  -8  -2   0  811.32   40.30
  -8  -2   0  836.32   36.70
  -8  -2   0  793.92   38.90
   8   2   0  857.41   37.40
   8   2   0  810.22   46.70
  -8   2   0  827.72   32.40
  -8   2   0  836.32   40.40
  -8   2   0  920.01   42.60
   8   2   0  878.61   36.30
   8   2   0  871.41   36.40
  -8   2   0  791.12   35.40
   8   2   0  808.32   36.40
   8   2   0  772.82   37.70
   8   2   0  832.62   40.40
   8   2   0  754.72   42.30
   8   2   0  809.52   35.10
   8   2   0  831.12   35.80
   8   2   0  789.82   36.60
  -8   2   0  826.32   39.00
   8   2   0  761.52   35.10
  -8   2   0  824.22   41.20
  -8   2   0  773.52   35.40
  -8   2   0  806.12   41.40
  -8   2   0  895.81   39.00
  -8   2   0  841.92   34.70
  -8   2   0  779.52   44.90
  -8   2   0  874.81   41.70
   8   2   0  840.22   39.60
   8   2   0  801.02   37.60
   8   2   0  877.81   44.60
   8   2   0  756.92   40.90
  -8   2   0  811.92   35.70
   8   2   0  853.21   45.80
   8   2   0  797.52   45.20
   8   2   0  721.03   37.80
   8   2   0  779.92   41.20
  -8   2   0  907.61   42.20
  -8   2   0  701.73   44.80
   8   2   0  819.82   37.40
  -9  -2   0  397.96   27.70
   9  -2   0  418.36   35.90
  -9  -2   0  413.76   27.50
   9  -2   0  479.15   35.30
  -9  -2   0  318.47   25.30
  -9  -2   0  333.57   26.40
   9  -2   0  412.26   34.40
   9  -2   0  423.16   26.30
   9  -2   0  397.46   32.80
   9  -2   0  366.66   25.10
   9  -2   0  384.76   26.20
  -9  -2   0  391.26   24.80
  -9  -2   0  405.86   25.60
  -9  -2   0  343.17   26.00
   9  -2   0  432.76   31.40
  -9  -2   0  331.27   22.10
  -9  -2   0  402.56   28.40
  -9  -2   0  358.36   27.90
   9  -2   0  429.96   26.50
  -9  -2   0  391.06   28.60
  -9  -2   0  370.36   24.40
  -9  -2   0  386.66   26.40
  -9  -2   0  336.07   25.80
  -9  -2   0  396.66   25.90
   9   2   0  302.07   28.70
   9   2   0  378.06   22.70
   9   2   0  339.07   24.60
  -9   2   0  360.56   29.80
  -9   2   0  383.06   27.70
   9   2   0  383.36   32.30
   9   2   0  371.96   24.90
  -9   2   0  408.26   20.80
   9   2   0  454.15   32.50
   9   2   0  372.06   33.10
  -9   2   0  400.56   28.50
   9   2   0  356.96   23.20
   9   2   0  352.46   24.50
  -9   2   0  445.36   27.70
  -9   2   0  389.56   23.40
   9   2   0  367.26   32.10
   9   2   0  367.56   23.30
  -9   2   0  447.76   29.20
   9   2   0  395.66   30.60
   9   2   0  365.86   25.20
  -9   2   0  390.76   27.60
   9   2   0  368.36   24.70
  -9   2   0  425.56   29.50
  -9   2   0  380.06   28.20
   9   2   0  315.77   24.10
 -10  -2   0    2.30    7.10
  10  -2   0   23.90   14.40
  10  -2   0   27.50   12.40
  10  -2   0   18.30   14.10
  10  -2   0   19.90   15.20
 -10  -2   0   18.40   11.30
 -10  -2   0   13.60   10.60
  10  -2   0    4.30   12.80
 -10  -2   0   11.60    8.80
 -10  -2   0   -1.20    6.90
 -10  -2   0   15.40   10.90
 -10  -2   0    8.00    9.00
 -10  -2   0    5.80    8.40
 -10  -2   0   10.60   10.30
 -10  -2   0   11.40    9.20
 -10   2   0    4.40   10.10
 -10   2   0    3.30    8.00
  10   2   0    7.70    8.20
 -10   2   0    3.60    8.30
 -10   2   0   11.00    8.80
 -10   2   0   13.80    9.80
 -10   2   0   18.40   10.80
  10   2   0   21.60   13.10
  10   2   0   22.60   14.90
 -10   2   0    8.10    8.10
  10   2   0   19.30   14.80
 -10   2   0   16.20   10.80
 -10   2   0   20.00   10.30
  10   2   0   11.50   13.00
  10   2   0   15.30   10.10
  11  -2   0  -10.40   13.20
 -11  -2   0   -3.40    9.30
 -11  -2   0    3.70   10.10
  11  -2   0   -1.90   11.30
 -11  -2   0   36.60   12.40
  11  -2   0   11.30   13.70
 -11  -2   0   10.30    9.30
 -11  -2   0   34.50   13.30
 -11  -2   0   29.40   11.70
 -11  -2   0    3.00    9.70
 -11  -2   0   16.70   12.30
  11  -2   0   21.20   17.10
  11  -2   0   25.90   13.30
 -11  -2   0   35.80   13.90
  11   2   0   28.70   17.80
  11   2   0   32.80   14.40
 -11   2   0   13.60   11.60
 -11   2   0   17.00   11.50
 -11   2   0    3.60    8.40
  11   2   0    7.40   13.10
 -11   2   0    2.10    9.50
  11   2   0   16.60   15.10
  11   2   0   -0.60   11.50
 -11   2   0    2.20    9.70
  11   2   0   21.90   15.00
 -11   2   0   21.80   12.30
 -11   2   0   -7.60    9.20
 -11   2   0    6.10    9.00
 -12  -2   0   -2.80    7.60
 -12  -2   0   12.10   11.90
 -12  -2   0    9.00   11.00
  12  -2   0  -21.90    7.80
 -12  -2   0   10.60   11.40
 -12  -2   0   17.70   13.20
 -12  -2   0    5.60   12.70
  12  -2   0    1.50   15.00
 -12  -2   0    4.80   10.90
 -12  -2   0   -3.50    9.00
  12  -2   0   -5.00   14.90
  12  -2   0  -10.50   12.90
  12  -2   0    6.40   12.20
 -12   2   0   -2.30    9.20
  12   2   0   -4.50   14.00
  12   2   0    1.60   14.40
  12   2   0    8.80   13.30
 -12   2   0   -0.10   10.60
  12   2   0    5.00   13.70
  12   2   0   -7.60   10.00
 -12   2   0    1.20   10.70
 -12   2   0   11.40   11.80
 -12   2   0    0.60   10.90
 -12   2   0    9.10   10.20
 -12   2   0   -2.30    9.30
 -13  -2   0   -5.80    8.80
  13  -2   0   -0.70   12.40
  13  -2   0    4.60   16.40
 -13  -2   0    8.10   11.70
  13  -2   0   29.90   19.60
 -13  -2   0    9.20   13.80
 -13  -2   0   11.10   12.20
  13  -2   0   13.10   17.80
 -13  -2   0    3.70    9.20
 -13  -2   0    2.20   11.40
 -13  -2   0  -13.20    9.10
  13  -2   0   -2.70   11.00
 -13   2   0    1.50   12.10
 -13   2   0    3.90    9.80
 -13   2   0    5.30   11.40
  13   2   0   -1.10   14.80
 -13   2   0   19.20   13.70
  13   2   0    2.80   13.10
 -13   2   0    3.30   12.20
 -13   2   0   -4.80    9.60
  13   2   0   -7.30   14.50
  13   2   0    8.20   13.90
  13   2   0   -4.80   11.30
 -14  -2   0   47.90   16.00
  14  -2   0   54.09   25.80
 -14  -2   0    3.60   11.10
 -14  -2   0   21.70   15.10
 -14  -2   0    2.60   12.20
 -14  -2   0    8.40   13.90
  14  -2   0    6.70   19.70
 -14  -2   0    6.10   15.20
  14  -2   0   -5.10   13.40
  14  -2   0    2.00   15.40
 -14   2   0   60.39   16.50
 -14   2   0  -14.60   10.00
 -14   2   0    3.80   12.60
  14   2   0   21.20   19.30
 -14   2   0   10.40   14.10
  14   2   0   13.20   16.80
  14   2   0   18.30   16.50
 -14   2   0   -2.90   12.40
  14   2   0   11.40   17.00
 -14   2   0   11.60   14.00
  14   2   0   17.50   18.50
 -15  -2   0  227.58   33.10
 -15  -2   0  290.07   41.80
  15  -2   0  303.37   46.70
  15  -2   0  382.96   55.39
  15  -2   0  259.77   42.30
 -15  -2   0  267.07   37.40
 -15  -2   0  332.47   31.40
  15  -2   0  299.07   43.10
 -15  -2   0  270.67   35.20
 -15   2   0  332.67   32.50
 -15   2   0  255.27   35.70
  15   2   0  330.57   43.20
  15   2   0  222.68   48.10
 -15   2   0  215.38   35.80
 -15   2   0  254.47   33.60
  15   2   0  306.27   65.99
 -15   2   0  239.88   46.70
  15   2   0  227.38   38.90
  15   2   0  158.78   30.70
  15   2   0  275.07   40.00
   0  -3   0    1.00    2.00
   0  -3   0   -0.90    1.90
   0  -3   0   -3.80    2.40
   0  -3   0   -1.70    1.60
   0  -3   0   -1.60    1.80
   0  -3   0    0.40    2.30
   0  -3   0    0.40    2.00
   0  -3   0   -0.30    1.40
   0  -3   0    1.00    2.10
   0  -3   0    1.30    2.10
   0  -3   0    1.20    1.50
   0  -3   0   -1.50    1.80
   0  -3   0    0.80    1.90
   0  -3   0   -0.30    1.80
   0  -3   0   -2.00    2.80
   0  -3   0    1.80    1.90
   0  -3   0    3.90    2.70
   0  -3   0   -2.90    2.30
   0   3   0    3.90    2.60
   0   3   0   -1.90    1.70
   0   3   0   -1.30    1.90
   0   3   0   -0.80    1.70
   0   3   0   -2.90    2.40
   0   3   0    0.70    1.50
   0   3   0    0.40    1.40
   0   3   0    3.20    2.20
   0   3   0   -0.70    1.90
   0   3   0    0.70    1.90
   0   3   0    0.60    2.80
   0   3   0   -1.30    1.80
   0   3   0   -2.80    1.90
   0   3   0   -1.20    2.60
   0   3   0    2.60    2.00
   0   3   0   -1.10    1.10
   0   3   0    0.20    1.90
  -1  -3   0   12.10    4.30
  -1  -3   0   11.40    3.00
  -1  -3   0   12.50    3.60
   1  -3   0   11.40    2.90
  -1  -3   0   14.80    4.20
   1  -3   0   13.10    3.70
   1  -3   0   11.80    3.90
  -1  -3   0   15.50    3.60
  -1  -3   0   17.80    4.50
  -1  -3   0   22.00    4.80
   1  -3   0   23.20    3.30
  -1  -3   0   16.10    2.60
  -1  -3   0   18.70    4.00
   1  -3   0   18.20    3.10
  -1  -3   0   19.60    4.90
  -1  -3   0   12.20    4.10
  -1  -3   0   12.90    3.90
   1  -3   0   11.60    5.10
   1  -3   0   15.40    4.20
   1  -3   0   14.40    3.10
   1  -3   0    8.80    5.00
   1  -3   0    9.70    4.80
  -1  -3   0   16.20    4.20
  -1  -3   0   14.50    2.00
   1  -3   0    9.60    2.80
   1  -3   0   15.90    3.20
  -1  -3   0   13.30    3.80
  -1  -3   0   24.30    5.10
  -1  -3   0    9.00    3.80
   1  -3   0   13.80    3.60
  -1  -3   0   19.20    3.10
   1  -3   0   17.80    3.50
  -1  -3   0   16.50    3.70
   1  -3   0   11.10    3.70
   1  -3   0   10.10    3.10
  -1  -3   0   19.60    3.20
   1  -3   0    9.30    3.70
   1  -3   0    8.80    3.70
   1  -3   0   15.90    5.40
  -1  -3   0   17.90    4.20
  -1  -3   0   10.00    3.80
   1  -3   0   19.80    4.40
  -1  -3   0   14.60    4.50
  -1   3   0   15.90    5.30
   1   3   0    9.90    3.80
   1   3   0   10.30    2.80
   1   3   0   16.00    4.40
   1   3   0   12.90    2.40
  -1   3   0   16.90    3.20
  -1   3   0   11.60    3.60
   1   3   0   19.80    4.70
  -1   3   0   10.90    3.70
  -1   3   0   14.60    3.00
  -1   3   0    9.80    5.00
  -1   3   0   12.40    3.80
   1   3   0   13.40    2.00
  -1   3   0   17.10    3.60
  -1   3   0   21.00    3.80
   1   3   0   16.30    4.60
   1   3   0   11.60    3.80
  -1   3   0   16.70    3.60
  -1   3   0   18.00    4.20
   1   3   0   17.60    3.90
  -1   3   0   14.80    3.10
   1   3   0   15.50    4.50
   1   3   0   14.90    4.70
   1   3   0   12.20    3.00
   1   3   0   17.60    2.60
   1   3   0   13.90    3.30
  -1   3   0    9.60    3.30
   1   3   0   17.80    2.20
   1   3   0   16.80    4.10
  -1   3   0   12.10    3.50
   1   3   0   14.10    3.70
  -1   3   0   11.00    4.00
  -1   3   0   17.60    5.90
   1   3   0   13.90    3.70
   1   3   0   15.00    4.20
   1   3   0   13.70    3.80
   1   3   0   13.70    4.00
  -1   3   0   12.70    2.70
  -1   3   0   13.30    4.40
  -1   3   0   20.70    3.60
   1   3   0   13.30    4.20
   1   3   0    6.70    3.50
   1   3   0   15.80    3.80
  -1   3   0   11.90    5.30
  -2  -3   0   13.80    4.00
  -2  -3   0   13.70    5.20
  -2  -3   0    6.40    4.30
   2  -3   0   10.10    3.00
   2  -3   0    9.80    3.70
   2  -3   0    8.30    2.20
   2  -3   0   11.70    4.10
   2  -3   0    7.50    3.80
   2  -3   0    4.60    2.00
  -2  -3   0   13.30    3.90
  -2  -3   0    1.10    3.80
  -2  -3   0    7.00    2.80
   2  -3   0    9.50    4.00
  -2  -3   0    6.60    3.40
   2  -3   0    6.20    6.90
   2  -3   0    7.70    4.30
  -2  -3   0    5.50    3.10
   2  -3   0    3.30    3.40
  -2  -3   0    9.50    3.00
  -2  -3   0    9.80    3.80
   2  -3   0   11.40    3.60
   2  -3   0    7.20    5.60
   2  -3   0    5.80    2.70
   2  -3   0   12.10    7.20
   2  -3   0    8.70    5.60
  -2  -3   0   11.90    4.60
  -2  -3   0    8.80    3.80
  -2  -3   0    9.50    2.90
  -2  -3   0    9.40    3.30
  -2  -3   0    8.90    4.20
   2  -3   0    8.80    2.40
  -2  -3   0   26.50    5.80
   2  -3   0    8.10    4.10
   2  -3   0    6.40    4.60
  -2  -3   0    9.40    3.80
   2  -3   0    5.60    3.30
  -2  -3   0    9.60    4.50
  -2  -3   0   16.40    4.80
  -2  -3   0   10.10    3.40
  -2  -3   0    7.30    4.10
  -2  -3   0    9.90    3.00
   2   3   0   10.30    4.00
  -2   3   0    8.30    5.80
   2   3   0   10.50    4.20
  -2   3   0   11.60    3.70
   2   3   0    6.50    3.80
  -2   3   0    4.60    3.20
  -2   3   0   12.40    4.00
  -2   3   0   14.70    4.10
   2   3   0   11.10    3.70
   2   3   0    8.90    3.70
   2   3   0    7.00    2.70
   2   3   0    5.60    4.00
  -2   3   0    6.80    3.90
  -2   3   0   11.00    5.70
   2   3   0    8.80    4.50
   2   3   0    6.10    4.40
   2   3   0    9.70    3.70
   2   3   0    4.60    2.70
   2   3   0    8.10    3.60
   2   3   0   10.30    3.70
   2   3   0   11.50    3.20
   2   3   0    5.30    4.20
   2   3   0   10.00    3.80
  -2   3   0    8.70    5.90
  -2   3   0    9.40    4.50
   2   3   0   11.60    4.50
   2   3   0    8.10    4.40
   2   3   0   10.00    5.40
  -2   3   0   12.60    4.00
  -2   3   0   12.50    3.30
  -2   3   0   13.00    4.90
  -2   3   0    6.70    2.10
  -2   3   0   15.80    4.40
  -2   3   0    8.20    2.70
  -2   3   0    8.40    3.70
  -2   3   0    8.30    2.20
   2   3   0    7.20    4.20
  -2   3   0    6.70    2.00
  -2   3   0   10.80    5.90
  -2   3   0    8.30    5.10
   2   3   0    8.80    3.00
  -2   3   0    8.60    2.10
   4  -3   0  638.44   28.20
   4  -3   0  581.94   25.50
  -4  -3   0  662.43   28.00
   4  -3   0  611.34   28.20
  -4  -3   0  659.33   26.80
  -4  -3   0  654.73   31.50
  -4  -3   0  690.53   29.00
   4  -3   0  643.54   27.90
   4  -3   0  630.74   28.00
   4  -3   0  608.54   30.80
   4  -3   0  616.14   21.20
  -4  -3   0  692.23   27.20
  -4  -3   0  647.94   27.90
   4  -3   0  639.14   23.90
   4  -3   0  604.34   31.50
  -4  -3   0  648.94   26.50
   4  -3   0  654.53   28.30
   4  -3   0  638.34   29.00
  -4  -3   0  646.34   27.30
  -4  -3   0  709.23   29.00
   4  -3   0  608.64   27.40
  -4  -3   0  688.33   26.30
  -4  -3   0  647.44   29.50
  -4  -3   0  648.64   27.20
  -4  -3   0  655.93   30.00
  -4  -3   0  604.74   26.70
  -4  -3   0  685.53   30.50
   4  -3   0  612.94   28.70
   4  -3   0  627.74   32.20
   4  -3   0  641.54   23.80
  -4  -3   0  703.13   29.30
  -4  -3   0  620.94   27.90
  -4  -3   0  607.24   28.20
   4  -3   0  611.84   32.50
  -4  -3   0  637.94   29.20
   4  -3   0  632.24   26.60
  -4  -3   0  698.13   28.10
  -4  -3   0  706.33   29.20
   4   3   0  623.84   26.80
   4   3   0  676.23   28.30
   4   3   0  595.44   28.00
  -4   3   0  605.94   26.30
   4   3   0  657.73   29.60
  -4   3   0  591.54   27.10
  -4   3   0  648.74   28.70
  -4   3   0  554.94   30.50
   4   3   0  629.94   27.40
   4   3   0  659.03   27.40
  -4   3   0  664.23   26.40
  -4   3   0  599.54   23.20
  -4   3   0  604.24   31.00
  -4   3   0  612.04   27.60
   4   3   0  624.64   26.50
  -4   3   0  606.94   31.70
  -4   3   0  632.54   30.90
  -4   3   0  655.23   28.80
  -4   3   0  640.04   23.90
   4   3   0  668.43   28.50
   4   3   0  651.63   27.00
  -4   3   0  618.14   27.40
   4   3   0  645.04   28.00
   4   3   0  604.64   28.20
   4   3   0  648.44   27.40
   4   3   0  656.43   29.80
  -4   3   0  584.74   26.70
   4   3   0  667.73   26.20
   4   3   0  621.14   29.80
   4   3   0  652.33   26.60
   4   3   0  591.14   27.00
   4   3   0  649.74   27.00
   4   3   0  665.63   27.50
   4   3   0  628.64   26.10
   4   3   0  609.94   26.70
   4   3   0  640.64   25.60
   4   3   0  596.74   27.30
  -4   3   0  646.34   21.30
  -4   3   0  665.43   29.00
   4   3   0  595.44   26.70
   4   3   0  655.33   28.70
  -4   3   0  693.03   29.20
  -5  -3   0  220.28   16.00
   5  -3   0  255.07   20.60
  -5  -3   0  212.48   15.60
  -5  -3   0  205.88   14.50
   5  -3   0  209.48   14.50
  -5  -3   0  243.58   15.50
   5  -3   0  206.78   16.00
   5  -3   0  196.48   15.40
  -5  -3   0  224.18   15.00
   5  -3   0  226.08   12.60
   5  -3   0  197.88   15.90
  -5  -3   0  212.28   15.60
   5  -3   0  227.68   15.30
  -5  -3   0  225.78   15.70
  -5  -3   0  251.87   15.20
   5  -3   0  235.78   15.00
  -5  -3   0  220.68   15.50
  -5  -3   0  270.67   17.20
  -5  -3   0  234.08   18.10
  -5  -3   0  225.18   14.80
  -5  -3   0  240.08   16.30
   5  -3   0  239.78   16.90
   5  -3   0  199.98   18.60
   5  -3   0  228.68   10.90
  -5  -3   0  214.18   14.80
   5  -3   0  213.28   16.20
  -5  -3   0  224.28   15.00
  -5  -3   0  221.88   16.00
   5  -3   0  212.28   15.60
   5  -3   0  216.38   23.80
  -5  -3   0  227.28   16.70
   5  -3   0  207.88   15.50
   5  -3   0  191.08   18.30
  -5  -3   0  238.88   15.90
  -5  -3   0  215.48   15.80
   5  -3   0  224.68   16.50
  -5  -3   0  221.08   17.60
   5   3   0  236.88   14.30
  -5   3   0  213.68   19.30
   5   3   0  216.38   16.30
   5   3   0  207.18   16.60
  -5   3   0  205.88   19.20
  -5   3   0  217.38   12.70
  -5   3   0  227.08   16.30
   5   3   0  203.88   16.00
  -5   3   0  223.58   10.30
  -5   3   0  234.78   16.70
   5   3   0  203.18   14.10
   5   3   0  189.28   14.80
   5   3   0  192.08   14.70
   5   3   0  199.38   16.80
   5   3   0  220.88   15.30
   5   3   0  222.38   14.80
   5   3   0  220.98   15.50
  -5   3   0  219.68   11.50
   5   3   0  213.08   15.70
   5   3   0  235.08   18.60
  -5   3   0  222.28   19.00
   5   3   0  246.38   16.20
   5   3   0  241.88   15.10
   5   3   0  213.38   14.40
  -5   3   0  189.98   17.30
   5   3   0  227.68   15.50
  -5   3   0  256.67   15.80
  -5   3   0  212.88   15.60
   5   3   0  219.98   15.80
  -5   3   0  235.18   16.30
   5   3   0  210.48   14.80
  -5   3   0  193.58   14.60
   5   3   0  247.28   15.00
   5   3   0  255.37   15.90
   5   3   0  241.28   15.70
   5   3   0  214.78   15.10
   5   3   0  220.08   14.30
  -5   3   0  220.48   16.70
  -5   3   0  215.48   15.90
  -5   3   0  219.38   14.80
  -5   3   0  221.68   15.60
   5   3   0  233.18   15.50
   5   3   0  232.98   15.30
  -6  -3   0  672.53   30.30
   6  -3   0  596.44   35.50
   6  -3   0  773.12   39.00
   6  -3   0  666.53   24.60
  -6  -3   0  657.03   32.10
  -6  -3   0  675.73   32.50
  -6  -3   0  685.83   32.80
  -6  -3   0  669.43   31.80
   6  -3   0  703.73   39.00
   6  -3   0  670.13   27.90
   6  -3   0  724.93   38.40
   6  -3   0  661.33   30.80
   6  -3   0  665.23   38.90
   6  -3   0  603.64   32.90
  -6  -3   0  648.54   32.20
  -6  -3   0  691.03   35.80
  -6  -3   0  670.53   30.20
   6  -3   0  624.74   31.50
  -6  -3   0  703.43   31.70
   6  -3   0  712.03   26.10
   6  -3   0  663.23   30.40
  -6  -3   0  677.93   32.40
  -6  -3   0  673.43   32.20
   6  -3   0  680.93   32.20
  -6  -3   0  685.73   31.40
  -6  -3   0  690.13   31.90
  -6  -3   0  675.93   32.20
  -6  -3   0  667.83   29.90
  -6  -3   0  674.13   31.30
  -6  -3   0  672.93   31.60
  -6  -3   0  732.03   34.50
   6  -3   0  646.84   37.90
   6  -3   0  696.03   31.90
  -6  -3   0  671.53   30.80
   6  -3   0  751.82   48.90
   6  -3   0  630.94   26.10
  -6  -3   0  632.74   35.00
   6   3   0  652.53   29.20
   6   3   0  676.03   30.60
  -6   3   0  661.83   31.60
   6   3   0  679.13   30.00
  -6   3   0  686.63   33.40
  -6   3   0  640.34   41.30
   6   3   0  633.84   32.30
   6   3   0  657.63   32.00
   6   3   0  686.23   34.40
  -6   3   0  693.83   33.30
  -6   3   0  651.03   27.30
   6   3   0  654.63   35.80
   6   3   0  644.44   31.60
   6   3   0  690.73   31.40
   6   3   0  732.63   31.00
  -6   3   0  680.13   25.50
   6   3   0  676.43   31.40
  -6   3   0  628.24   37.20
   6   3   0  650.53   31.70
   6   3   0  707.33   31.20
   6   3   0  684.03   29.80
   6   3   0  600.34   31.00
   6   3   0  664.23   31.80
  -6   3   0  643.54   29.80
   6   3   0  697.73   30.60
   6   3   0  635.64   33.40
  -6   3   0  650.53   32.20
  -6   3   0  643.44   24.30
  -6   3   0  652.63   30.40
  -6   3   0  682.03   33.30
   6   3   0  631.74   31.10
   6   3   0  626.34   31.30
  -6   3   0  662.73   41.90
   6   3   0  659.63   31.80
   6   3   0  635.54   34.90
   6   3   0  643.94   29.40
  -6   3   0  674.03   37.10
  -6   3   0  712.63   31.40
   6   3   0  677.93   34.60
  -6   3   0  715.33   30.80
   6   3   0  616.24   29.80
   6   3   0  674.53   31.90
  -6   3   0  668.03   33.40
  -7  -3   0  590.74   32.60
  -7  -3   0  525.95   33.60
   7  -3   0  580.34   31.70
  -7  -3   0  572.84   29.10
  -7  -3   0  597.84   28.90
  -7  -3   0  579.64   30.40
  -7  -3   0  620.34   35.40
   7  -3   0  550.44   31.00
  -7  -3   0  555.54   28.70
  -7  -3   0  576.64   34.00
   7  -3   0  574.34   32.20
  -7  -3   0  581.84   30.10
   7  -3   0  582.14   31.50
   7  -3   0  631.64   38.40
  -7  -3   0  612.44   28.80
   7  -3   0  649.34   39.30
   7  -3   0  628.64   37.60
  -7  -3   0  581.74   30.70
  -7  -3   0  586.84   31.10
   7  -3   0  625.74   37.30
  -7  -3   0  654.83   30.80
   7  -3   0  653.53   30.90
   7  -3   0  573.34   32.20
  -7  -3   0  601.34   31.60
   7  -3   0  520.25   26.70
   7  -3   0  538.85   29.50
   7  -3   0  540.75   28.60
   7  -3   0  544.15   31.60
   7  -3   0  566.14   26.30
  -7  -3   0  548.75   31.00
   7  -3   0  554.94   30.30
  -7  -3   0  635.24   32.30
   7  -3   0  544.25   29.00
   7  -3   0  591.14   23.50
   7  -3   0  563.04   31.40
  -7  -3   0  632.44   31.20
  -7   3   0  614.14   32.10
   7   3   0  562.74   30.50
   7   3   0  610.94   31.10
   7   3   0  531.45   28.00
  -7   3   0  622.14   29.70
   7   3   0  572.54   28.00
   7   3   0  587.44   30.30
   7   3   0  593.14   36.20
   7   3   0  570.44   29.30
   7   3   0  538.75   28.20
  -7   3   0  566.04   31.90
   7   3   0  575.74   29.50
  -7   3   0  532.15   35.10
   7   3   0  604.24   27.90
   7   3   0  617.24   34.90
  -7   3   0  565.64   28.30
   7   3   0  614.44   35.80
  -7   3   0  586.64   32.50
   7   3   0  562.74   29.90
   7   3   0  564.54   34.50
  -7   3   0  516.35   33.70
   7   3   0  583.44   31.10
   7   3   0  575.14   28.50
   7   3   0  592.94   32.70
  -7   3   0  562.44   29.20
   7   3   0  597.54   30.90
  -7   3   0  530.25   30.30
  -7   3   0  509.15   27.50
   7   3   0  595.04   28.80
   7   3   0  590.04   30.90
  -7   3   0  582.84   23.20
  -7   3   0  579.54   26.10
   7   3   0  530.95   29.50
  -7   3   0  581.94   22.90
   7   3   0  607.54   29.10
  -7   3   0  549.35   34.80
   7   3   0  607.74   31.20
  -7   3   0  525.55   35.30
  -7   3   0  515.55   30.40
   7   3   0  595.34   28.70
  -7   3   0  591.94   34.90
  -8  -3   0  148.49   15.40
  -8  -3   0  177.98   16.00
  -8  -3   0  187.88   20.80
  -8  -3   0  176.68   16.90
   8  -3   0  150.38   21.90
  -8  -3   0  168.78   18.30
   8  -3   0  140.19   21.90
   8  -3   0  146.29   21.90
  -8  -3   0  176.28   16.70
   8  -3   0  170.58   16.10
  -8  -3   0  201.88   22.40
   8  -3   0  206.68   18.80
   8  -3   0  156.98   10.90
  -8  -3   0  166.38   19.90
  -8  -3   0  169.08   20.50
   8  -3   0  173.98   15.30
  -8  -3   0  195.78   25.00
   8  -3   0  155.08   14.40
  -8  -3   0  188.68   17.60
   8  -3   0  191.78   26.30
  -8  -3   0  176.28   15.90
  -8  -3   0  170.18   16.70
   8  -3   0  139.99   17.20
   8  -3   0  224.48   29.10
  -8  -3   0  183.58   22.70
  -8  -3   0  182.48   20.50
   8  -3   0  181.48   16.50
   8  -3   0  163.48   21.40
  -8  -3   0  180.38   20.40
   8  -3   0  151.38   11.70
   8   3   0  157.68   15.10
   8   3   0  201.58   24.70
   8   3   0  142.99   16.30
   8   3   0  214.08   25.60
   8   3   0  185.28   16.90
   8   3   0  168.98   16.10
   8   3   0  169.28   15.50
   8   3   0  199.68   17.10
   8   3   0  183.48   16.90
  -8   3   0  173.08   14.10
  -8   3   0  185.58   18.40
  -8   3   0  167.98   11.50
  -8   3   0  183.08   16.20
  -8   3   0  188.78   20.90
   8   3   0  147.79   16.30
  -8   3   0  171.58   16.80
  -8   3   0  197.18   18.20
   8   3   0  164.08   14.70
   8   3   0  154.38   13.70
   8   3   0  198.08   17.10
   8   3   0  171.28   15.10
   8   3   0  175.58   15.60
   8   3   0  210.08   25.00
  -8   3   0  170.78   15.60
   8   3   0  176.18   17.00
  -8   3   0  176.38   22.10
   8   3   0  167.38   15.60
   8   3   0  149.39   18.50
  -8   3   0  162.98   19.60
  -8   3   0  158.38   17.80
   8   3   0  170.78   23.80
  -8   3   0  133.49   18.30
   8   3   0  166.68   21.20
   8   3   0  167.88   21.10
   9  -3   0  189.98   21.20
  -9  -3   0  201.98   18.80
  -9  -3   0  220.28   19.70
  -9  -3   0  230.98   19.10
   9  -3   0  209.18   18.90
  -9  -3   0  165.48   23.20
   9  -3   0  179.88   27.00
  -9  -3   0  246.18   26.10
  -9  -3   0  228.38   25.20
  -9  -3   0  200.88   18.40
   9  -3   0  230.98   21.30
  -9  -3   0  216.08   20.70
   9  -3   0  235.78   31.30
  -9  -3   0  188.58   22.40
  -9  -3   0  202.98   23.30
  -9  -3   0  194.98   18.90
  -9  -3   0  197.78   18.90
  -9  -3   0  226.68   24.90
  -9  -3   0  193.18   18.90
   9  -3   0  213.28   28.50
   9  -3   0  202.08   27.30
  -9  -3   0  204.88   20.20
   9  -3   0  209.28   26.10
   9   3   0  205.88   18.00
  -9   3   0  243.88   22.10
   9   3   0  222.18   25.90
  -9   3   0  163.38   21.50
   9   3   0  205.68   19.00
  -9   3   0  237.08   21.40
   9   3   0  254.67   30.80
   9   3   0  230.78   27.20
   9   3   0  213.58   18.60
   9   3   0  212.28   20.10
  -9   3   0  196.68   19.20
  -9   3   0  192.28   22.10
   9   3   0  165.88   23.00
   9   3   0  202.68   17.70
   9   3   0  246.08   30.30
  -9   3   0  208.88   20.60
  -9   3   0  204.98   24.10
  -9   3   0  212.88   21.90
   9   3   0  206.78   18.60
   9   3   0  184.48   20.80
  -9   3   0  197.88   16.50
   9   3   0  197.88   17.30
   9   3   0  214.58   18.40
   9   3   0  228.98   19.70
   9   3   0  238.38   28.40
 -10  -3   0  122.69   19.20
  10  -3   0  116.19   24.70
 -10  -3   0  137.79   19.40
  10  -3   0  135.09   27.60
 -10  -3   0  122.69   19.10
 -10  -3   0  161.58   22.50
 -10  -3   0  133.99   21.30
 -10  -3   0  121.09   19.00
 -10  -3   0  124.79   20.10
 -10  -3   0  112.79   18.10
 -10  -3   0  128.89   17.90
  10  -3   0  118.29   22.10
 -10  -3   0  117.79   19.40
  10  -3   0  118.59   25.00
 -10  -3   0  143.19   20.60
  10  -3   0  147.89   25.40
 -10   3   0  145.39   19.00
  10   3   0   91.89   20.50
  10   3   0   98.69   22.90
  10   3   0  115.09   21.10
  10   3   0  106.79   19.70
  10   3   0  175.38   26.70
 -10   3   0  153.58   21.60
 -10   3   0  132.09   22.30
  10   3   0  136.59   18.80
 -10   3   0  118.79   17.80
  10   3   0  148.49   23.80
 -10   3   0  139.19   21.20
 -10   3   0  138.69   20.60
 -10   3   0  106.59   18.90
 -10   3   0  151.68   22.20
 -11  -3   0   52.49   16.00
  11  -3   0   42.30   20.60
  11  -3   0   34.40   13.60
 -11  -3   0   45.60   13.90
 -11  -3   0   44.30   15.10
 -11  -3   0   43.70   14.90
 -11  -3   0   54.49   15.20
 -11  -3   0   49.60   15.90
 -11  -3   0   34.60   14.50
  11  -3   0   36.00   18.40
  11  -3   0   80.99   23.50
 -11  -3   0   47.40   14.40
 -11  -3   0   87.99   18.80
  11  -3   0   35.30   16.00
 -11   3   0   74.29   17.10
  11   3   0   43.90   17.60
 -11   3   0   46.20   16.70
  11   3   0   50.79   15.70
  11   3   0   64.59   20.40
  11   3   0   49.20   18.30
  11   3   0   52.69   17.90
 -11   3   0   52.19   14.20
  11   3   0   25.80   15.10
 -11   3   0   39.40   15.20
 -11   3   0   45.10   14.20
 -11   3   0   59.99   16.00
 -11   3   0   47.60   14.50
 -11   3   0   41.80   13.20
  12  -3   0   14.90   12.40
  12  -3   0   18.10   21.30
 -12  -3   0   14.90   11.50
 -12  -3   0   19.00   12.80
 -12  -3   0   23.10   13.60
 -12  -3   0   12.00   10.80
  12  -3   0   10.50   16.30
 -12  -3   0   -3.20   10.40
  12  -3   0   34.20   18.00
 -12  -3   0   16.20   11.10
 -12  -3   0   17.80   13.40
 -12  -3   0   -2.90   10.50
  12  -3   0   -0.30   15.10
  12   3   0   19.50   18.90
  12   3   0   -0.70   11.50
  12   3   0    8.50   12.30
 -12   3   0   16.40   12.50
 -12   3   0    1.30    9.70
  12   3   0   23.60   18.30
 -12   3   0   27.40   12.30
  12   3   0   21.80   14.70
  12   3   0   19.80   14.40
 -12   3   0   25.70   14.80
 -12   3   0   11.80   11.00
 -12   3   0    6.50   10.40
 -12   3   0    4.00   10.40
 -13  -3   0   17.20   13.90
  13  -3   0   -2.40   14.50
 -13  -3   0   17.60   13.30
 -13  -3   0    5.30   11.30
 -13  -3   0   18.30   14.00
 -13  -3   0    7.30   11.20
  13  -3   0    4.20   18.10
  13  -3   0   -1.80   12.00
  13  -3   0  -17.10    8.20
 -13  -3   0   13.20   11.50
  13  -3   0    1.10   16.00
 -13  -3   0   -1.70   11.10
 -13  -3   0    3.50   11.00
  13   3   0   -8.80   12.20
  13   3   0    6.80   13.00
  13   3   0  -14.90   14.20
 -13   3   0    6.20   11.60
 -13   3   0    6.40   11.70
  13   3   0    0.60   15.70
 -13   3   0  -10.50    8.10
  13   3   0    7.00   13.50
  13   3   0    7.70   12.80
 -13   3   0   -6.70    9.90
 -13   3   0    2.50   11.10
 -13   3   0   16.10   13.50
 -14  -3   0   49.20   18.50
  14  -3   0   17.50   20.00
  14  -3   0   27.00   20.40
  14  -3   0   34.50   23.00
 -14  -3   0    8.70   13.90
 -14  -3   0  -10.90   11.30
 -14  -3   0   37.70   20.10
  14  -3   0   18.90   17.60
 -14  -3   0   37.90   15.10
 -14  -3   0   42.30   17.20
 -14   3   0   -3.20    9.60
  14   3   0   31.10   19.50
  14   3   0   17.20   16.60
 -14   3   0   23.10   15.60
 -14   3   0   19.40   15.90
  14   3   0    6.80   18.20
 -14   3   0    8.90   13.70
  14   3   0   38.80   21.50
  14   3   0   44.40   17.40
 -14   3   0   22.10   16.50
 -14   3   0   68.99   21.10
  14   3   0   32.60   18.20
  15  -3   0   34.20   23.50
 -15  -3   0   -4.10   12.00
 -15  -3   0    3.60   12.50
 -15  -3   0   -6.10   16.20
  15  -3   0   -2.00   12.40
  15  -3   0   14.30   19.60
 -15  -3   0  -15.70   19.30
 -15  -3   0   -5.40    9.60
 -15  -3   0   -5.70   12.70
  15  -3   0   11.20   22.30
  15   3   0    6.30   16.20
 -15   3   0    8.60   14.10
 -15   3   0   -4.00   13.10
  15   3   0   31.00   14.30
 -15   3   0   -9.60   11.50
  15   3   0   -2.60   18.70
  15   3   0   -2.20   14.30
  15   3   0   -9.80   25.50
 -15   3   0    8.40   12.30
 -15   3   0    9.50   15.60
  -1  -4   0 1079.19   38.70
   1  -4   0 1107.29   35.90
  -1  -4   0 1092.49   37.80
   1  -4   0 1015.60   36.60
   1  -4   0 1130.89   35.90
   1  -4   0 1032.90   38.80
  -1  -4   0 1117.39   34.80
  -1  -4   0 1025.30   36.90
  -1  -4   0 1065.79   38.10
  -1  -4   0 1054.69   35.00
   1  -4   0  992.00   35.90
   1  -4   0 1106.89   35.30
   1  -4   0 1103.39   37.60
   1  -4   0 1035.10   35.30
   1  -4   0  997.00   37.40
  -1  -4   0 1086.19   37.70
   1  -4   0 1043.70   36.10
  -1  -4   0 1073.39   38.50
  -1  -4   0 1089.59   37.70
   1  -4   0 1054.19   35.40
  -1  -4   0 1111.79   38.50
   1  -4   0 1042.60   33.90
   1  -4   0 1106.29   39.20
   1  -4   0 1094.59   38.70
  -1  -4   0 1024.50   37.80
   1  -4   0  962.70   40.00
  -1  -4   0 1091.09   38.80
  -1  -4   0 1053.69   31.90
   1  -4   0 1003.20   36.90
   1  -4   0 1051.69   36.50
  -1  -4   0 1070.79   38.10
  -1  -4   0 1106.79   38.70
  -1  -4   0 1071.69   38.80
  -1  -4   0 1054.69   37.90
  -1  -4   0 1104.99   36.30
  -1   4   0 1047.80   36.50
  -1   4   0  978.60   37.70
  -1   4   0 1082.09   36.90
   1   4   0 1082.29   34.90
  -1   4   0 1031.00   34.80
  -1   4   0 1026.00   38.30
  -1   4   0 1058.49   37.00
   1   4   0 1055.89   32.20
   1   4   0 1078.59   38.40
   1   4   0 1035.20   37.30
  -1   4   0 1065.69   35.60
   1   4   0 1049.40   38.00
  -1   4   0 1061.99   38.90
  -1   4   0 1070.89   37.40
   1   4   0 1064.59   35.10
  -1   4   0 1051.49   35.80
  -1   4   0 1058.19   38.50
  -1   4   0 1051.69   35.40
  -1   4   0 1018.70   35.80
  -1   4   0 1080.69   35.80
   1   4   0 1078.99   36.40
   1   4   0 1056.79   38.70
   1   4   0 1014.20   41.20
   1   4   0 1074.69   39.40
  -1   4   0 1069.39   39.60
   1   4   0 1065.99   39.60
   1   4   0 1044.90   38.70
   1   4   0 1016.30   37.00
   1   4   0 1081.79   31.70
  -1   4   0 1088.69   36.40
  -1   4   0 1040.30   39.00
   1   4   0 1062.89   35.40
  -1   4   0 1039.50   37.80
   1   4   0 1090.49   32.00
   1   4   0 1123.29   38.80
  -1   4   0 1073.49   35.60
   1   4   0 1059.59   38.90
  -1   4   0 1044.30   35.30
   1   4   0 1053.59   38.00
  -3  -4   0  560.44   23.80
   3  -4   0  519.65   24.40
  -3  -4   0  519.55   23.20
  -3  -4   0  551.34   24.50
  -3  -4   0  511.65   23.40
   3  -4   0  505.45   22.80
  -3  -4   0  570.74   24.70
  -3  -4   0  552.84   25.40
  -3  -4   0  520.85   21.20
   3  -4   0  528.95   27.40
  -3  -4   0  527.75   24.90
  -3  -4   0  534.85   21.20
   3  -4   0  511.95   22.20
   3  -4   0  537.15   28.00
   3  -4   0  540.45   18.70
   3  -4   0  567.24   23.00
  -3  -4   0  540.15   23.20
   3  -4   0  512.25   24.70
  -3  -4   0  575.84   22.30
  -3  -4   0  527.85   23.80
  -3  -4   0  533.75   24.40
  -3  -4   0  530.05   24.70
   3  -4   0  513.35   20.10
   3  -4   0  524.95   25.50
  -3  -4   0  521.25   24.50
  -3  -4   0  525.75   23.30
   3  -4   0  516.35   23.50
  -3  -4   0  572.34   23.50
   3  -4   0  548.65   21.50
  -3  -4   0  549.45   25.10
   3  -4   0  461.55   17.80
  -3  -4   0  549.35   24.30
   3  -4   0  510.25   23.30
   3  -4   0  539.75   24.90
  -3  -4   0  537.65   24.60
  -3  -4   0  499.35   24.20
  -3  -4   0  492.55   22.90
  -3  -4   0  530.55   22.70
   3  -4   0  503.95   24.50
   3  -4   0  512.25   26.40
   3   4   0  525.35   20.80
  -3   4   0  485.55   27.10
   3   4   0  521.25   24.60
   3   4   0  519.15   22.50
   3   4   0  487.95   25.10
   3   4   0  515.75   24.30
   3   4   0  535.45   23.40
  -3   4   0  531.45   23.50
  -3   4   0  528.65   23.30
   3   4   0  538.95   21.60
   3   4   0  526.75   23.30
  -3   4   0  555.34   24.80
   3   4   0  524.05   24.20
   3   4   0  573.54   22.20
  -3   4   0  546.45   27.60
   3   4   0  513.95   24.60
  -3   4   0  510.75   24.30
  -3   4   0  504.95   24.60
  -3   4   0  503.55   26.10
  -3   4   0  520.25   21.80
   3   4   0  520.15   24.10
  -3   4   0  519.05   19.70
  -3   4   0  489.05   24.90
  -3   4   0  523.05   24.30
   3   4   0  554.64   23.50
  -3   4   0  528.25   18.90
  -3   4   0  537.95   21.70
   3   4   0  521.35   24.40
   3   4   0  540.75   23.60
   3   4   0  509.75   23.90
   3   4   0  518.55   21.10
   3   4   0  479.15   23.10
   3   4   0  504.75   23.10
  -3   4   0  518.65   17.60
   3   4   0  554.44   23.50
  -3   4   0  555.64   23.90
   3   4   0  521.75   23.90
  -3   4   0  499.15   24.20
   3   4   0  561.94   23.20
   3   4   0  546.75   21.70
   3   4   0  518.75   23.70
   3   4   0  576.64   24.00
  -3   4   0  507.85   22.20
   4  -4   0  158.48   12.60
  -4  -4   0  160.48   13.00
  -4  -4   0  190.18   14.00
   4  -4   0  148.59   16.90
  -4  -4   0  164.68   11.90
  -4  -4   0  155.58   12.20
   4  -4   0  159.38   12.50
   4  -4   0  171.68   19.90
  -4  -4   0  153.28   12.70
   4  -4   0  145.59   13.20
   4  -4   0  149.99    9.40
   4  -4   0  152.88   17.20
  -4  -4   0  149.88   12.90
  -4  -4   0  210.78   15.20
  -4  -4   0  155.88   12.10
   4  -4   0  146.19    7.20
   4  -4   0  133.59   13.10
   4  -4   0  146.99   17.20
  -4  -4   0  165.98   12.80
  -4  -4   0  168.98   11.60
  -4  -4   0  181.88   13.80
  -4  -4   0  157.48   12.40
  -4  -4   0  179.08   14.20
  -4  -4   0  156.88   13.30
   4  -4   0  144.49   11.10
   4  -4   0  147.99   13.10
   4  -4   0  139.39   10.90
  -4  -4   0  153.68   12.60
  -4  -4   0  180.18   12.50
  -4  -4   0  158.38   12.80
   4  -4   0  152.18   13.20
   4  -4   0  155.58   12.20
  -4  -4   0  157.38   13.20
  -4  -4   0  148.49   12.70
  -4  -4   0  176.98   11.40
  -4  -4   0  170.48   11.20
   4  -4   0  151.48   10.30
   4  -4   0  152.68   12.60
   4   4   0  156.48   11.10
   4   4   0  138.39   13.70
   4   4   0  170.78   12.40
  -4   4   0  148.19   13.60
  -4   4   0  154.28    9.90
  -4   4   0  162.38   12.50
   4   4   0  190.18   12.20
  -4   4   0  172.88   19.60
   4   4   0  159.58   12.50
   4   4   0  151.48   12.50
   4   4   0  138.09   13.30
  -4   4   0  156.48   12.50
   4   4   0  164.58   10.80
  -4   4   0  153.88   13.10
   4   4   0  160.98   11.90
   4   4   0  147.99   12.90
   4   4   0  176.08   11.00
  -4   4   0  130.49   12.90
   4   4   0  147.99   10.90
  -4   4   0  169.78   13.60
  -4   4   0  152.08    7.20
   4   4   0  150.08   12.50
  -4   4   0  133.49   11.00
   4   4   0  149.99   12.10
   4   4   0  153.48   12.50
   4   4   0  167.78   12.10
  -4   4   0  129.39   12.70
   4   4   0  160.08   12.60
   4   4   0  145.29   11.20
   4   4   0  152.38   12.40
   4   4   0  149.39   11.30
  -4   4   0  160.28   14.90
  -4   4   0  155.68   14.90
  -4   4   0  161.58   12.00
   4   4   0  168.58   13.50
   4   4   0  151.48   12.90
   4   4   0  182.48   13.00
  -4   4   0  142.59   11.70
   4   4   0  123.29   12.00
   4   4   0  163.98   13.00
  -4   4   0  133.59   16.10
   4   4   0  149.29   13.40
  -4   4   0  139.79   10.10
   5  -4   0 5158.68  166.88
  -5  -4   0 5293.67  167.88
  -5  -4   0 5373.26  167.78
  -5  -4   0 5394.56  163.28
  -5  -4   0 5391.96  162.78
   5  -4   0 5211.68  167.28
   5  -4   0 5172.88  165.68
   5  -4   0 5182.38  172.48
  -5  -4   0 5471.75  161.78
   5  -4   0 5196.48  166.58
   5  -4   0 5009.30  164.98
  -5  -4   0 5391.16  166.78
  -5  -4   0 5496.75  167.08
  -5  -4   0 5375.96  166.48
  -5  -4   0 5243.68  165.38
  -5  -4   0 5621.34  167.18
  -5  -4   0 5489.75  165.48
   5  -4   0 5456.05  172.28
   5  -4   0 5455.25  164.78
  -5  -4   0 5476.05  164.98
   5   4   0 5165.28  162.08
  -5   4   0 5446.96  154.28
  -5   4   0 5177.88  172.68
  -5   4   0 5071.49  170.68
   5   4   0 5522.65  164.58
  -5   4   0 4975.70  169.58
  -5   4   0 4993.10  171.48
   5   4   0 5490.35  165.58
  -5   4   0 5441.46  157.88
   5   4   0 5419.36  163.88
  -5   4   0 5253.37  164.18
   5   4   0 5180.88  164.58
   5   4   0 5232.38  165.18
   5   4   0 5339.27  161.68
   5   4   0 5266.57  165.78
   5   4   0 5226.68  164.58
   5   4   0 5274.47  164.28
   5   4   0 5358.86  164.28
   5   4   0 5194.78  162.48
   5   4   0 5195.48  164.88
   5   4   0 5333.17  166.68
   5   4   0 5452.45  168.08
   5   4   0 5495.85  163.98
  -5   4   0 5352.36  163.78
   5   4   0 5323.37  161.08
   6  -4   0  469.25   32.30
  -6  -4   0  461.95   24.80
   6  -4   0  464.55   31.70
   6  -4   0  461.05   26.50
  -6  -4   0  467.25   26.60
   6  -4   0  431.06   26.40
  -6  -4   0  459.85   25.80
   6  -4   0  445.66   17.10
  -6  -4   0  464.45   24.40
  -6  -4   0  478.35   24.80
  -6  -4   0  479.65   26.60
  -6  -4   0  472.75   24.20
   6  -4   0  484.75   30.70
   6  -4   0  436.76   20.60
  -6  -4   0  453.95   27.90
   6  -4   0  422.36   29.30
  -6  -4   0  467.95   26.50
  -6  -4   0  419.36   23.90
   6  -4   0  435.76   25.70
   6  -4   0  425.06   20.20
   6  -4   0  415.06   25.20
   6  -4   0  437.76   23.90
   6  -4   0  449.46   25.50
   6  -4   0  448.76   26.80
  -6  -4   0  489.35   24.00
  -6  -4   0  434.96   25.10
  -6  -4   0  418.76   23.50
  -6  -4   0  499.85   27.60
  -6  -4   0  477.45   26.50
  -6  -4   0  427.26   27.00
   6  -4   0  386.86   24.90
  -6  -4   0  445.26   25.90
  -6  -4   0  454.25   25.10
   6  -4   0  457.85   23.50
  -6  -4   0  434.86   25.10
  -6  -4   0  466.75   25.00
   6  -4   0  439.26   25.10
  -6   4   0  405.46   23.60
   6   4   0  479.95   26.00
   6   4   0  439.26   25.10
   6   4   0  424.76   23.20
   6   4   0  452.05   22.70
  -6   4   0  475.55   26.20
   6   4   0  434.56   24.30
  -6   4   0  467.65   26.70
   6   4   0  429.76   24.00
   6   4   0  458.75   25.30
   6   4   0  416.06   26.70
   6   4   0  461.85   25.20
   6   4   0  432.26   24.20
   6   4   0  462.05   24.90
  -6   4   0  434.26   24.50
   6   4   0  494.85   27.30
   6   4   0  464.25   25.30
   6   4   0  428.96   28.10
   6   4   0  467.35   24.20
   6   4   0  430.86   28.30
   6   4   0  443.96   25.30
  -6   4   0  437.06   19.10
   6   4   0  449.56   23.60
  -6   4   0  449.36   24.20
  -6   4   0  404.66   25.20
  -6   4   0  439.96   16.90
   6   4   0  463.85   27.20
  -6   4   0  507.95   26.60
  -6   4   0  429.86   23.30
   6   4   0  461.75   28.30
   6   4   0  440.56   24.40
  -6   4   0  437.26   29.50
   6   4   0  440.76   23.00
  -6   4   0  445.76   30.20
   6   4   0  411.36   26.00
  -6   4   0  393.06   27.70
   6   4   0  452.75   23.30
  -6   4   0  468.45   20.80
   6   4   0  479.35   26.00
  -6   4   0  444.36   26.60
  -6   4   0  482.25   26.50
   6   4   0  478.45   26.00
   7  -4   0  671.43   35.50
  -7  -4   0  654.93   32.30
  -7  -4   0  694.23   34.50
  -7  -4   0  652.03   34.30
  -7  -4   0  730.93   34.10
  -7  -4   0  750.32   38.60
   7  -4   0  685.63   41.70
  -7  -4   0  683.83   34.70
   7  -4   0  652.13   26.00
   7  -4   0  604.44   31.30
  -7  -4   0  626.74   34.80
   7  -4   0  707.33   40.30
  -7  -4   0  686.03   32.00
   7  -4   0  633.54   38.90
  -7  -4   0  723.93   34.00
  -7  -4   0  675.93   34.10
   7  -4   0  609.14   33.70
  -7  -4   0  675.63   33.40
   7  -4   0  608.04   30.60
   7  -4   0  626.34   33.10
  -7  -4   0  636.94   33.80
  -7  -4   0  640.94   32.90
   7  -4   0  648.74   35.20
  -7  -4   0  681.63   34.80
  -7  -4   0  670.53   34.20
   7  -4   0  676.83   41.80
   7  -4   0  622.04   35.50
  -7  -4   0  596.34   38.70
   7  -4   0  656.13   23.90
  -7  -4   0  717.33   33.80
   7  -4   0  611.34   27.70
   7  -4   0  633.04   33.00
   7  -4   0  658.53   34.60
  -7  -4   0  629.54   33.70
   7   4   0  647.34   33.30
   7   4   0  652.13   32.30
  -7   4   0  686.13   31.70
  -7   4   0  657.93   23.90
  -7   4   0  677.63   28.20
  -7   4   0  661.53   34.60
  -7   4   0  707.53   35.60
   7   4   0  679.03   38.50
   7   4   0  657.13   35.40
   7   4   0  622.84   33.80
  -7   4   0  566.54   37.80
   7   4   0  623.04   33.10
  -7   4   0  717.73   34.40
   7   4   0  610.74   32.50
   7   4   0  639.24   33.50
   7   4   0  700.33   37.90
  -7   4   0  692.13   40.00
  -7   4   0  593.04   37.10
   7   4   0  663.03   33.00
   7   4   0  632.34   33.10
  -7   4   0  666.73   35.30
   7   4   0  596.04   30.60
   7   4   0  681.43   36.10
  -7   4   0  668.43   38.30
   7   4   0  615.34   32.80
   7   4   0  641.64   35.90
   7   4   0  686.93   37.70
   7   4   0  623.14   31.30
   7   4   0  708.73   32.50
   7   4   0  620.84   30.20
  -7   4   0  714.23   35.80
   7   4   0  609.54   31.40
  -7   4   0  686.23   32.50
   7   4   0  596.24   32.60
  -7   4   0  661.13   25.60
  -7   4   0  692.23   34.60
   7   4   0  643.64   32.90
   7   4   0  686.93   34.80
   7   4   0  660.23   33.40
  -7   4   0  621.94   31.00
   7   4   0  615.44   30.50
  -7   4   0  663.53   31.70
   7   4   0  613.34   29.90
   8  -4   0   98.19   14.00
  -8  -4   0  126.19   16.60
   8  -4   0  117.39    9.20
  -8  -4   0  124.49   17.80
  -8  -4   0  185.38   21.50
   8  -4   0  126.29   16.90
  -8  -4   0  173.58   20.50
  -8  -4   0  137.89   17.40
  -8  -4   0  167.28   20.40
  -8  -4   0  143.09   18.10
  -8  -4   0  161.18   18.90
  -8  -4   0  137.39   16.80
   8  -4   0  106.89   14.20
  -8  -4   0  165.58   20.30
   8  -4   0  121.59   20.90
   8  -4   0  115.59   15.30
   8  -4   0  101.29   12.50
   8  -4   0  114.69   16.10
  -8  -4   0  117.69   15.80
   8  -4   0   83.79   18.70
  -8  -4   0  139.89   16.60
  -8  -4   0  102.69   20.90
   8  -4   0  153.18   24.10
  -8  -4   0  139.89   20.80
  -8  -4   0  112.79   18.50
  -8  -4   0  129.89   16.10
  -8  -4   0  131.19   16.30
   8  -4   0  116.79   16.80
   8  -4   0  129.29    9.70
   8  -4   0  111.99   21.80
   8   4   0  107.39   15.40
   8   4   0  124.89   18.10
   8   4   0  131.19   20.80
   8   4   0  170.98   21.90
  -8   4   0  111.99   17.80
   8   4   0  122.39   16.10
   8   4   0  126.79   16.10
   8   4   0  138.09   13.80
  -8   4   0  157.38   19.40
   8   4   0  146.09   20.00
  -8   4   0  117.49   16.20
  -8   4   0  104.19   16.20
   8   4   0  140.29   20.90
   8   4   0  158.28   21.60
   8   4   0  148.39   19.40
   8   4   0  123.89   18.40
  -8   4   0  125.19   16.20
   8   4   0  147.79   14.10
  -8   4   0  122.19   15.10
  -8   4   0   96.79   16.10
   8   4   0  145.99   13.60
   8   4   0  139.29   17.60
  -8   4   0  132.49   11.50
  -8   4   0  135.39   12.20
   8   4   0  124.49   20.40
  -8   4   0  133.29   18.70
   8   4   0  122.19   14.60
   8   4   0  153.58   22.70
   8   4   0  111.39   15.10
   8   4   0  114.59   16.30
  -8   4   0  121.49   17.60
   8   4   0   91.79   14.40
   8   4   0  119.19   15.60
  -9  -4   0  372.76   24.80
  -9  -4   0  376.26   24.90
   9  -4   0  328.37   30.60
   9  -4   0  409.86   36.60
  -9  -4   0  369.06   25.90
  -9  -4   0  382.06   27.70
  -9  -4   0  363.06   26.20
  -9  -4   0  359.66   26.20
   9  -4   0  354.76   24.00
  -9  -4   0  382.06   26.20
   9  -4   0  363.36   30.00
   9  -4   0  350.56   26.20
  -9  -4   0  380.16   27.90
  -9  -4   0  360.86   27.70
   9  -4   0  341.47   37.70
  -9  -4   0  368.96   25.10
  -9  -4   0  391.36   27.90
   9  -4   0  311.07   36.40
  -9  -4   0  358.56   25.50
  -9  -4   0  379.06   26.80
  -9  -4   0  344.57   26.10
   9  -4   0  385.66   26.30
  -9  -4   0  385.86   26.20
   9   4   0  348.87   30.30
  -9   4   0  382.16   27.30
   9   4   0  399.46   33.00
   9   4   0  354.76   28.60
  -9   4   0  364.76   28.30
   9   4   0  295.67   23.90
   9   4   0  372.06   28.60
   9   4   0  320.87   23.70
  -9   4   0  349.77   26.90
   9   4   0  325.47   28.60
  -9   4   0  377.56   21.60
  -9   4   0  363.96   27.60
   9   4   0  323.17   24.10
   9   4   0  365.86   24.40
   9   4   0  341.27   26.70
   9   4   0  346.27   24.50
   9   4   0  354.06   25.70
  -9   4   0  349.47   25.60
  -9   4   0  321.27   25.60
   9   4   0  299.37   24.20
   9   4   0  330.07   23.70
   9   4   0  319.97   27.60
  -9   4   0  348.07   24.80
   9   4   0  399.66   32.30
  -9   4   0  375.26   27.40
 -10  -4   0   13.10    9.40
 -10  -4   0    2.30    8.90
  10  -4   0    2.80   10.40
  10  -4   0   44.70   19.60
 -10  -4   0   17.10    9.00
 -10  -4   0   -6.20    8.90
 -10  -4   0   -1.80    8.20
  10  -4   0    2.00   14.10
 -10  -4   0   -7.10    9.00
 -10  -4   0    2.00    8.20
  10  -4   0   -6.20   11.90
 -10  -4   0    2.80    9.40
 -10  -4   0    4.00    9.90
  10  -4   0    6.30    9.40
 -10  -4   0    5.40    7.90
 -10  -4   0    1.80    9.60
 -10  -4   0    7.10    9.20
 -10   4   0   12.80   10.30
 -10   4   0    7.70    9.20
 -10   4   0   12.90   10.70
 -10   4   0   11.30    9.40
  10   4   0    4.40   11.70
 -10   4   0    0.90    7.00
  10   4   0   -3.50   10.10
 -10   4   0    6.50    8.90
  10   4   0    6.80    8.40
 -10   4   0    4.50    9.70
 -10   4   0   -6.70    7.40
  10   4   0   -2.00    7.00
  10   4   0    0.00    8.50
  10   4   0    5.00    9.30
  10   4   0   -3.40    9.90
  10   4   0  -13.50    6.50
  10   4   0    8.50   10.60
 -11  -4   0   -3.40    9.80
  11  -4   0   40.00   20.10
  11  -4   0    1.90   16.80
 -11  -4   0    9.30    9.00
 -11  -4   0    7.30   11.30
 -11  -4   0   11.80   11.80
 -11  -4   0   17.20   12.60
  11  -4   0    8.20   17.40
 -11  -4   0    4.10    9.40
 -11  -4   0   17.40   13.20
  11  -4   0   12.10   14.90
 -11  -4   0   10.50   10.40
 -11  -4   0   18.70   10.50
  11   4   0    9.00   14.40
  11   4   0   15.70   12.90
 -11   4   0   10.70   11.20
  11   4   0   -8.70   10.40
 -11   4   0   -2.00   11.00
 -11   4   0   28.30   12.90
 -11   4   0    4.80   10.60
  11   4   0   20.60   13.20
  11   4   0   14.50   14.90
 -11   4   0    8.50   10.90
 -11   4   0   15.90   13.00
 -11   4   0   11.90   11.30
  11   4   0   -1.90    8.50
  11   4   0    2.00    9.90
 -12  -4   0    7.50   11.70
 -12  -4   0    3.40    9.70
  12  -4   0   -2.90   10.60
  12  -4   0  -12.70   13.80
 -12  -4   0    2.60   10.80
  12  -4   0   27.40   18.30
 -12  -4   0    1.40    9.50
 -12  -4   0   -2.00    9.90
  12  -4   0   16.70   19.20
  12  -4   0    4.60   11.90
 -12  -4   0    6.10   12.80
 -12  -4   0    4.10    8.80
 -12   4   0   -0.70    9.80
  12   4   0    8.10   12.90
 -12   4   0   10.40   12.40
 -12   4   0  -15.40    7.70
 -12   4   0    6.20   11.50
  12   4   0    0.20   10.00
  12   4   0    4.40   13.30
 -12   4   0   -6.00    9.60
 -12   4   0   -9.50    9.60
  12   4   0   18.70   14.30
 -12   4   0   -2.10   11.50
  12   4   0   -6.60    9.20
 -13  -4   0   10.50   13.00
 -13  -4   0   17.00   16.50
 -13  -4   0   18.70   13.70
 -13  -4   0    4.50   10.70
 -13  -4   0    8.50   11.50
  13  -4   0    0.60   15.60
 -13  -4   0   10.40   10.50
 -13  -4   0    1.10   12.50
  13  -4   0  -14.10   13.50
 -13  -4   0    2.80   11.70
  13  -4   0   -0.10   15.60
  13  -4   0   -1.00   16.80
  13  -4   0    9.70   13.90
 -13   4   0   -1.70   10.20
  13   4   0   -8.90   11.00
  13   4   0    0.50   12.70
 -13   4   0    8.60   11.70
 -13   4   0   -0.20   11.20
  13   4   0    8.50   15.00
  13   4   0    6.10   12.70
  13   4   0  -10.40   13.10
  13   4   0   22.60   15.40
 -13   4   0   -3.20    8.90
 -13   4   0    8.30   11.00
 -14  -4   0   26.40   15.00
 -14  -4   0   39.80   18.70
  14  -4   0   24.70   26.40
 -14  -4   0   33.40   15.90
  14  -4   0   32.40   19.70
  14  -4   0   12.10   21.20
 -14  -4   0   27.20   15.20
  14  -4   0   40.50   21.20
 -14  -4   0   63.39   19.60
 -14  -4   0   36.50   16.40
  14   4   0   29.60   18.80
 -14   4   0   31.00   15.50
  14   4   0   17.10   18.50
 -14   4   0   41.80   18.00
  14   4   0   17.00   16.10
 -14   4   0   19.00   14.70
 -14   4   0    0.50   13.90
  14   4   0   75.39   25.20
 -14   4   0   23.90   15.40
 -14   4   0   24.70   15.80
  14   4   0   32.40   16.00
  14   4   0   18.00   18.00
 -15  -4   0  108.39   21.10
 -15  -4   0   65.09   19.70
 -15  -4   0   98.49   24.60
  15  -4   0  100.89   25.70
  15  -4   0  133.39   35.00
  15  -4   0  111.59   30.50
  15  -4   0   75.09   26.60
 -15  -4   0  162.98   27.10
 -15  -4   0   73.49   19.90
 -15   4   0   26.30   19.10
 -15   4   0   56.29   20.50
  15   4   0   39.70   23.90
  15   4   0   34.80   21.20
  15   4   0   96.59   24.70
  15   4   0  127.09   31.30
 -15   4   0  100.09   24.70
 -15   4   0   88.09   21.70
 -15   4   0   77.59   19.90
  15   4   0  126.59   26.90
  15   4   0  102.99   27.60
   0  -5   0    4.50    5.00
   0  -5   0    0.60    4.20
   0  -5   0    8.50    4.30
   0  -5   0    1.40    5.20
   0  -5   0    1.70    3.60
   0  -5   0    3.50    3.80
   0  -5   0    2.10    1.10
   0  -5   0    1.50    1.70
   0  -5   0    8.40    5.60
   0  -5   0    0.50    3.40
   0  -5   0    3.40    4.00
   0  -5   0    0.70    3.50
   0  -5   0   -0.30    3.40
   0  -5   0    1.20    3.70
   0  -5   0    2.00    2.60
   0  -5   0    1.90    3.40
   0  -5   0    4.90    2.80
   0  -5   0    1.30    3.40
   0   5   0    1.40    3.50
   0   5   0    3.00    5.40
   0   5   0    0.90    3.50
   0   5   0    2.20    3.30
   0   5   0    0.00    2.80
   0   5   0    1.90    2.60
   0   5   0    6.10    4.20
   0   5   0   -2.20    3.50
   0   5   0    5.50    5.00
   0   5   0    4.00    2.70
   0   5   0    3.20    1.60
   0   5   0    7.40    4.40
   0   5   0    5.00    4.70
   0   5   0    1.30    3.40
   0   5   0    2.10    3.80
   0   5   0    1.60    3.20
   0   5   0    2.10    4.40
   0   5   0    3.20    5.50
   0   5   0    8.60    6.00
   0   5   0   -0.60    3.40
   3  -5   0  262.47   15.30
  -3  -5   0  267.97   15.40
  -3  -5   0  252.97   17.30
   3  -5   0  272.17   13.50
  -3  -5   0  282.37   13.50
  -3  -5   0  265.37   17.00
  -3  -5   0  276.57   16.50
  -3  -5   0  256.27   17.20
  -3  -5   0  298.87   14.60
  -3  -5   0  301.97   18.40
   3  -5   0  268.67   15.00
  -3  -5   0  264.77   16.80
   3  -5   0  268.57   15.60
  -3  -5   0  265.07   16.70
   3  -5   0  270.57   17.40
   3  -5   0  265.77   18.40
  -3  -5   0  273.57   16.40
  -3  -5   0  276.97   17.50
  -3  -5   0  271.47   15.80
   3  -5   0  286.87   17.50
  -3  -5   0  317.27   13.90
   3  -5   0  270.97   15.10
  -3  -5   0  288.77   14.50
   3  -5   0  283.67   16.70
   3  -5   0  267.17   11.80
   3  -5   0  285.17   20.40
  -3  -5   0  271.97   16.80
   3  -5   0  276.07   20.20
  -3  -5   0  283.17   16.50
   3  -5   0  284.17   18.10
   3  -5   0  289.47   11.80
   3  -5   0  268.07   14.80
  -3  -5   0  277.77   17.00
  -3  -5   0  285.37   15.40
   3  -5   0  269.87   17.40
  -3  -5   0  294.37   17.50
   3  -5   0  290.57   18.00
   3  -5   0  274.17   11.50
  -3  -5   0  290.57   17.00
   3  -5   0  276.07   12.80
   3   5   0  272.47   14.10
   3   5   0  260.07   16.40
  -3   5   0  259.67   16.90
  -3   5   0  300.97   15.30
   3   5   0  265.37   16.30
  -3   5   0  257.77   11.40
   3   5   0  267.67   15.00
  -3   5   0  286.07   11.90
  -3   5   0  288.67   17.30
   3   5   0  279.37   16.40
   3   5   0  268.87   15.50
   3   5   0  270.87   15.50
  -3   5   0  269.27   19.80
  -3   5   0  251.17   16.50
  -3   5   0  284.17   17.60
  -3   5   0  239.78   15.20
   3   5   0  262.27   16.40
   3   5   0  293.87   16.50
  -3   5   0  275.47   19.80
  -3   5   0  296.67   17.50
   3   5   0  265.57   14.90
  -3   5   0  308.87   18.80
   3   5   0  293.67   18.00
  -3   5   0  269.77   18.30
  -3   5   0  301.07   16.70
   3   5   0  234.98   15.70
   3   5   0  276.07   17.30
   3   5   0  290.37   15.40
   3   5   0  271.37   13.30
  -3   5   0  270.87   15.60
   3   5   0  276.67   18.10
  -3   5   0  255.87   15.20
   3   5   0  279.07   13.50
   3   5   0  282.97   14.40
  -3   5   0  301.17   13.50
  -3   5   0  283.17   11.40
   3   5   0  267.27   16.70
  -3   5   0  286.27   15.80
  -3   5   0  273.47   11.60
   3   5   0  306.17   19.30
   3   5   0  272.37   16.70
   3   5   0  265.17   18.40
   3   5   0  257.17   15.00
   3   5   0  296.57   17.80
   3   5   0  254.37   16.80
  -4  -5   0  844.12   36.40
  -4  -5   0  810.62   36.20
   4  -5   0  880.91   36.40
  -4  -5   0  829.52   35.90
  -4  -5   0  895.51   38.00
   4  -5   0  837.92   36.90
   4  -5   0  796.32   33.40
   4  -5   0  802.12   34.30
   4  -5   0  747.83   27.00
   4  -5   0  835.42   27.80
  -4  -5   0  814.02   36.30
   4  -5   0  888.01   40.40
   4  -5   0  854.41   37.30
  -4  -5   0  823.52   34.30
  -4  -5   0  823.32   34.30
   4  -5   0  857.41   38.30
   4  -5   0  781.92   29.90
  -4  -5   0  842.42   35.40
  -4  -5   0  843.62   34.00
  -4  -5   0  833.42   36.10
   4  -5   0  857.61   41.20
  -4  -5   0  812.82   34.40
   4  -5   0  787.12   34.80
   4  -5   0  810.92   35.20
  -4  -5   0  859.61   35.00
  -4  -5   0  838.22   34.70
  -4  -5   0  778.32   34.80
   4  -5   0  840.42   40.20
   4  -5   0  844.12   32.10
  -4  -5   0  840.22   31.70
  -4  -5   0  798.32   36.60
   4  -5   0  910.91   37.10
  -4  -5   0  828.62   35.80
  -4  -5   0  870.11   33.30
  -4  -5   0  845.62   34.90
   4  -5   0  843.22   35.30
   4  -5   0  802.02   32.80
  -4  -5   0  880.61   36.40
  -4  -5   0  802.52   34.60
  -4   5   0  791.92   39.60
  -4   5   0  867.61   36.60
   4   5   0  847.02   33.80
  -4   5   0  787.42   33.00
   4   5   0  851.21   35.40
  -4   5   0  807.72   35.90
  -4   5   0  804.32   37.30
   4   5   0  826.52   36.00
   4   5   0  776.12   31.40
  -4   5   0  830.22   36.20
   4   5   0  853.21   36.20
   4   5   0  804.32   34.60
   4   5   0  847.52   35.10
  -4   5   0  823.52   28.00
   4   5   0  851.51   34.30
  -4   5   0  826.82   35.90
   4   5   0  904.81   36.00
   4   5   0  861.71   36.40
   4   5   0  849.91   32.50
   4   5   0  870.01   35.30
   4   5   0  795.72   35.00
  -4   5   0  841.12   32.80
  -4   5   0  810.52   40.10
   4   5   0  764.52   34.50
  -4   5   0  848.42   35.50
   4   5   0  833.52   32.80
  -4   5   0  888.21   37.10
  -4   5   0  851.01   34.90
  -4   5   0  847.32   26.80
   4   5   0  807.52   34.20
  -4   5   0  802.52   38.60
   4   5   0  843.92   31.50
   4   5   0  832.92   38.10
   4   5   0  829.32   36.50
  -4   5   0  846.02   27.00
   4   5   0  815.42   35.00
  -4   5   0  807.22   31.60
  -4   5   0  821.22   34.70
   4   5   0  824.32   34.10
   4   5   0  829.32   35.70
   4   5   0  850.91   33.70
   4   5   0  809.02   36.40
   4   5   0  830.82   32.30
  -5  -5   0   20.90    8.20
   5  -5   0   27.70    8.00
  -5  -5   0   16.90    5.70
  -5  -5   0   29.30    8.30
   5  -5   0   15.80    6.70
   5  -5   0   25.10   11.40
  -5  -5   0   27.80    8.10
  -5  -5   0   19.30    6.40
  -5  -5   0   19.70    7.40
  -5  -5   0   20.70    6.50
  -5  -5   0   15.30    7.00
   5  -5   0    5.80    7.80
  -5  -5   0   11.80    6.60
   5  -5   0   29.90   11.40
  -5  -5   0   22.70    8.00
  -5  -5   0   15.80    7.90
   5  -5   0   20.70    8.70
  -5  -5   0   24.00    6.50
   5  -5   0   18.20    7.20
   5  -5   0   22.40    6.20
   5  -5   0   39.80   10.70
   5  -5   0   20.50    7.20
  -5  -5   0   19.40    7.10
   5  -5   0   30.90    8.20
  -5  -5   0   35.40    8.60
   5  -5   0   19.00    3.30
   5  -5   0    9.50    6.10
   5  -5   0    7.20    8.20
  -5  -5   0   12.50    6.20
  -5  -5   0   21.10    7.70
  -5  -5   0   25.00    8.20
  -5  -5   0   22.90    7.80
   5  -5   0   25.80    6.50
  -5  -5   0   32.20    6.80
  -5  -5   0   16.50    7.10
  -5  -5   0   17.60    6.30
   5  -5   0   29.00    7.20
  -5   5   0   11.70    7.30
   5   5   0   22.60    6.10
   5   5   0   20.60    8.60
   5   5   0   31.10    7.90
  -5   5   0   12.30    6.10
   5   5   0   17.00    6.50
   5   5   0   21.20    6.50
   5   5   0   22.70    7.70
   5   5   0   27.90    8.50
  -5   5   0    8.40    7.90
   5   5   0   29.10    7.90
   5   5   0   19.80    6.10
   5   5   0   28.20    7.50
   5   5   0   18.60    7.30
  -5   5   0   12.90    7.00
   5   5   0   15.10    5.70
   5   5   0   26.40    6.70
   5   5   0   15.40    6.60
  -5   5   0   13.60    6.00
   5   5   0   18.90    7.20
  -5   5   0   16.50    5.50
   5   5   0   20.00    7.30
   5   5   0   26.30    7.60
   5   5   0   22.40    5.80
  -5   5   0   10.90    5.90
   5   5   0   15.80    5.50
  -5   5   0    4.10    5.20
   5   5   0   12.20    6.70
   5   5   0   27.20    7.80
   5   5   0   24.30    7.20
  -5   5   0   17.00    6.90
  -5   5   0   15.70    6.70
  -5   5   0   23.70    9.10
  -5   5   0   18.80    7.70
   5   5   0   18.70    6.70
  -5   5   0   14.30    7.90
  -5   5   0   13.50    6.40
  -5   5   0   18.60    3.30
   5   5   0   20.90    6.80
  -5   5   0   22.10    8.10
  -5   5   0   30.70   11.40
   5   5   0   20.20    5.70
   5   5   0   14.00    6.20
   6  -5   0 1029.20   42.60
  -6  -5   0 1019.70   45.60
  -6  -5   0 1024.70   42.30
   6  -5   0 1038.00   45.20
  -6  -5   0 1042.90   46.30
  -6  -5   0 1100.09   45.00
  -6  -5   0 1005.20   45.70
   6  -5   0 1048.00   51.79
  -6  -5   0 1053.79   45.50
  -6  -5   0  967.60   46.20
  -6  -5   0 1056.59   45.30
   6  -5   0 1028.90   38.00
   6  -5   0 1031.70   46.80
   6  -5   0 1028.20   33.30
  -6  -5   0 1071.59   44.20
  -6  -5   0 1055.09   43.10
  -6  -5   0 1081.19   43.40
  -6  -5   0 1051.99   46.80
  -6  -5   0 1036.50   44.80
  -6  -5   0 1022.80   45.50
   6  -5   0  982.40   45.20
   6  -5   0  993.60   41.70
   6  -5   0 1010.20   50.29
  -6  -5   0  994.40   46.90
  -6  -5   0 1043.30   44.70
   6  -5   0  994.20   51.39
   6  -5   0 1105.99   45.10
   6  -5   0 1044.40   46.80
  -6  -5   0 1067.09   46.70
   6  -5   0 1016.00   45.10
   6  -5   0 1040.00   44.70
  -6  -5   0 1065.49   43.70
   6  -5   0  998.80   37.90
   6  -5   0 1021.90   44.50
   6  -5   0 1050.49   49.80
  -6  -5   0 1021.10   41.00
   6   5   0 1031.80   44.40
  -6   5   0 1076.99   37.50
   6   5   0  994.60   43.40
   6   5   0 1026.50   42.80
   6   5   0  994.50   40.40
   6   5   0 1068.39   45.60
   6   5   0 1079.59   46.10
  -6   5   0 1064.49   37.80
  -6   5   0 1091.99   45.30
   6   5   0 1047.70   45.30
   6   5   0 1083.89   48.00
  -6   5   0 1003.40   44.80
   6   5   0 1089.59   43.60
  -6   5   0 1041.50   46.00
  -6   5   0 1007.10   50.49
   6   5   0  962.50   47.90
  -6   5   0 1080.19   44.40
  -6   5   0 1168.78   45.60
   6   5   0 1043.30   42.30
  -6   5   0  983.90   45.00
   6   5   0 1069.39   46.10
   6   5   0 1120.29   47.10
   6   5   0  962.10   42.50
   6   5   0 1017.00   43.70
   6   5   0 1019.50   42.80
   6   5   0  971.70   43.70
   6   5   0 1059.39   47.10
   6   5   0 1070.59   45.70
   6   5   0  998.40   40.80
   6   5   0 1023.60   43.90
  -6   5   0 1123.19   43.40
   6   5   0 1047.30   48.70
  -6   5   0 1056.49   44.20
   6   5   0  977.30   44.20
  -6   5   0 1009.90   51.19
  -6   5   0  958.10   49.20
   6   5   0 1018.20   43.40
   6   5   0 1138.19   48.30
  -6   5   0  992.50   41.30
  -6   5   0  994.40   48.40
  -6   5   0 1102.49   46.60
   6   5   0 1015.20   42.30
  -7  -5   0  770.52   37.80
  -7  -5   0  764.12   36.20
   7  -5   0  735.53   43.60
  -7  -5   0  807.82   39.80
   7  -5   0  777.92   38.80
   7  -5   0  734.13   26.10
   7  -5   0  812.12   38.40
   7  -5   0  762.62   30.20
  -7  -5   0  799.92   36.50
   7  -5   0  737.93   34.80
   7  -5   0  736.33   39.50
   7  -5   0  771.62   38.70
   7  -5   0  766.22   35.90
  -7  -5   0  837.72   40.00
   7  -5   0  722.93   36.70
   7  -5   0  769.42   45.40
   7  -5   0  756.12   31.30
   7  -5   0  832.62   45.80
   7  -5   0  859.01   45.10
  -7  -5   0  783.02   38.10
  -7  -5   0  811.22   41.30
  -7  -5   0  752.02   39.60
   7  -5   0  873.01   47.60
  -7  -5   0  795.02   39.50
  -7  -5   0  800.72   38.10
  -7  -5   0  773.22   37.00
  -7  -5   0  760.22   37.10
  -7  -5   0  807.72   39.60
  -7  -5   0  783.02   36.70
  -7  -5   0  774.12   39.20
  -7  -5   0  739.03   44.50
   7  -5   0  725.33   45.10
  -7  -5   0  757.42   40.30
   7   5   0  743.13   41.50
  -7   5   0  762.32   42.60
   7   5   0  784.12   35.90
   7   5   0  760.52   36.80
  -7   5   0  845.32   40.60
  -7   5   0  752.12   37.40
   7   5   0  755.02   36.90
  -7   5   0  815.82   39.00
   7   5   0  824.72   41.60
   7   5   0  876.21   42.90
  -7   5   0  763.22   35.80
   7   5   0  776.52   36.50
   7   5   0  702.43   36.80
  -7   5   0  768.42   38.90
  -7   5   0  706.13   35.10
   7   5   0  728.13   41.00
   7   5   0  781.42   36.40
   7   5   0  793.72   39.90
  -7   5   0  705.03   48.40
   7   5   0  722.63   36.80
   7   5   0  756.52   34.50
   7   5   0  848.42   40.90
   7   5   0  740.33   37.50
   7   5   0  743.33   37.50
   7   5   0  767.42   37.90
   7   5   0  761.32   36.60
   7   5   0  784.82   40.00
  -7   5   0  748.43   44.20
   7   5   0  722.33   37.00
  -7   5   0  792.82   39.30
   7   5   0  816.22   42.50
  -7   5   0  779.62   39.40
   7   5   0  799.82   35.40
   7   5   0  761.42   35.40
  -7   5   0  841.12   36.20
   7   5   0  685.33   36.40
   7   5   0  806.72   40.10
  -7   5   0  759.92   29.30
   7   5   0  764.12   34.10
  -7   5   0  824.42   31.60
  -7   5   0  775.02   36.50
   8  -5   0  298.47   15.80
   8  -5   0  325.27   17.30
  -8  -5   0  345.17   26.60
   8  -5   0  375.26   32.20
  -8  -5   0  328.67   23.80
  -8  -5   0  383.16   26.50
  -8  -5   0  377.06   25.90
  -8  -5   0  316.77   25.20
   8  -5   0  329.07   29.60
  -8  -5   0  381.96   27.00
  -8  -5   0  372.86   27.80
   8  -5   0  331.77   18.90
  -8  -5   0  352.46   23.70
  -8  -5   0  378.56   23.60
   8  -5   0  331.07   24.60
  -8  -5   0  341.07   26.50
  -8  -5   0  348.37   25.00
   8  -5   0  339.57   22.80
   8  -5   0  310.37   18.30
  -8  -5   0  329.67   24.70
  -8  -5   0  336.97   23.30
   8  -5   0  343.37   24.90
   8  -5   0  309.57   23.80
   8  -5   0  303.57   35.40
  -8  -5   0  338.07   25.30
  -8  -5   0  342.57   25.30
   8  -5   0  328.07   22.10
  -8  -5   0  368.76   26.20
  -8  -5   0  343.27   23.70
  -8  -5   0  322.67   23.50
   8  -5   0  324.27   30.80
   8   5   0  371.16   27.50
   8   5   0  340.77   23.10
   8   5   0  318.37   23.10
  -8   5   0  332.17   24.70
  -8   5   0  370.96   24.00
  -8   5   0  373.06   25.80
  -8   5   0  318.57   23.00
   8   5   0  356.86   28.80
   8   5   0  329.57   21.60
   8   5   0  329.37   23.80
  -8   5   0  347.87   25.40
  -8   5   0  323.57   18.90
   8   5   0  351.46   23.80
   8   5   0  356.46   23.10
   8   5   0  348.47   24.30
   8   5   0  357.66   27.40
  -8   5   0  362.36   26.10
  -8   5   0  318.97   25.30
   8   5   0  383.36   27.50
   8   5   0  345.57   23.70
   8   5   0  357.56   27.30
  -8   5   0  349.37   14.30
  -8   5   0  345.17   22.70
   8   5   0  319.77   21.20
  -8   5   0  382.76   27.00
   8   5   0  316.07   26.80
   8   5   0  371.66   22.30
   8   5   0  312.87   24.40
   8   5   0  330.57   22.70
   8   5   0  328.67   22.90
   8   5   0  379.06   23.10
  -9  -5   0  372.36   27.50
  -9  -5   0  331.27   27.30
  -9  -5   0  361.06   26.00
  -9  -5   0  373.76   28.60
   9  -5   0  363.76   34.50
  -9  -5   0  358.66   27.30
   9  -5   0  392.36   35.40
   9  -5   0  311.17   28.20
   9  -5   0  377.96   33.40
  -9  -5   0  314.67   24.70
  -9  -5   0  352.76   28.70
   9  -5   0  335.57   23.90
  -9  -5   0  377.56   27.10
  -9  -5   0  378.06   28.40
  -9  -5   0  367.96   28.00
  -9  -5   0  391.16   27.20
  -9  -5   0  384.86   25.70
  -9  -5   0  392.26   26.10
   9  -5   0  351.46   27.00
  -9  -5   0  380.36   27.00
   9  -5   0  373.36   27.60
   9  -5   0  367.36   35.60
  -9  -5   0  372.46   27.70
  -9   5   0  347.37   24.50
  -9   5   0  344.87   27.60
  -9   5   0  302.07   24.20
   9   5   0  390.16   31.20
  -9   5   0  358.06   27.20
   9   5   0  389.36   30.90
   9   5   0  391.06   29.30
   9   5   0  421.56   30.40
   9   5   0  419.26   30.50
   9   5   0  396.46   26.20
   9   5   0  374.46   26.00
   9   5   0  367.96   25.40
  -9   5   0  384.96   23.40
  -9   5   0  318.27   27.30
  -9   5   0  375.86   28.40
   9   5   0  328.97   26.30
   9   5   0  382.36   32.30
  -9   5   0  388.26   27.60
  -9   5   0  360.86   28.10
   9   5   0  323.57   24.00
   9   5   0  390.26   24.90
 -10  -5   0  240.18   26.60
 -10  -5   0  271.47   32.50
  10  -5   0  283.37   37.40
 -10  -5   0  274.07   25.70
 -10  -5   0  232.48   24.00
 -10  -5   0  258.57   23.70
 -10  -5   0  254.77   23.80
  10  -5   0  181.68   30.00
 -10  -5   0  263.37   23.80
  10  -5   0  246.08   29.90
 -10  -5   0  271.77   25.70
 -10  -5   0  290.97   26.70
 -10  -5   0  246.28   24.00
 -10  -5   0  259.17   29.50
 -10  -5   0  291.57   25.20
  10  -5   0  251.27   33.50
 -10  -5   0  249.68   28.20
  10  -5   0  263.47   36.00
  10   5   0  320.57   34.80
 -10   5   0  270.07   25.20
 -10   5   0  249.88   28.00
  10   5   0  239.88   30.70
 -10   5   0  251.87   28.90
 -10   5   0  265.07   22.90
  10   5   0  271.77   33.00
  10   5   0  276.97   33.20
  10   5   0  239.58   31.70
 -10   5   0  251.97   29.00
  10   5   0  321.27   29.20
  10   5   0  274.37   27.00
 -10   5   0  196.58   26.70
 -10   5   0  154.68   23.40
  10   5   0  240.78   29.40
  10   5   0  279.77   24.90
  10   5   0  293.47   27.80
  10   5   0  284.77   26.40
 -10   5   0  255.47   29.90
 -11  -5   0  243.58   24.10
 -11  -5   0  287.37   34.60
 -11  -5   0  230.68   28.10
 -11  -5   0  206.78   28.10
  11  -5   0  209.18   35.30
 -11  -5   0  239.28   26.50
 -11  -5   0  249.18   30.00
 -11  -5   0  252.47   29.70
  11  -5   0  196.68   35.30
  11  -5   0  211.28   45.30
  11  -5   0  235.78   36.60
 -11  -5   0  254.97   29.30
 -11  -5   0  321.27   34.60
 -11  -5   0  229.78   28.70
  11  -5   0  259.17   42.50
  11   5   0  231.98   32.50
 -11   5   0  223.38   31.50
  11   5   0  201.98   27.70
 -11   5   0  223.18   36.50
  11   5   0  262.57   35.40
 -11   5   0  239.78   30.70
 -11   5   0  260.67   25.10
  11   5   0  296.27   35.80
  11   5   0  261.77   30.60
 -11   5   0  206.38   24.80
 -11   5   0  211.98   27.10
 -11   5   0  209.78   28.50
  11   5   0  224.28   31.20
  11   5   0  286.37   34.30
  11   5   0  313.87   36.50
  12  -5   0  285.47   39.70
 -12  -5   0  257.17   40.40
 -12  -5   0  310.07   34.60
 -12  -5   0  278.87   26.80
 -12  -5   0  232.78   32.10
 -12  -5   0  283.27   34.10
 -12  -5   0  285.97   33.90
  12  -5   0  225.68   37.00
  12  -5   0  291.17   41.60
 -12  -5   0  208.18   29.50
 -12  -5   0  260.17   31.90
  12  -5   0  270.77   40.80
  12  -5   0  221.28   32.00
 -12  -5   0  222.28   28.10
  12   5   0  237.48   35.20
 -12   5   0  270.07   32.50
  12   5   0  298.27   36.80
 -12   5   0  256.67   32.60
 -12   5   0  203.38   30.40
  12   5   0  189.88   31.30
 -12   5   0  247.98   30.50
  12   5   0  265.67   37.10
  12   5   0  236.98   33.10
 -12   5   0  215.88   29.40
 -12   5   0  256.87   30.50
  12   5   0  259.97   34.80
  12   5   0  197.38   30.70
  12   5   0  296.17   51.79
 -12   5   0  264.17   32.10
  13  -5   0    7.20   13.30
 -13  -5   0   26.60   14.60
 -13  -5   0   14.00   14.60
 -13  -5   0   18.90   14.90
 -13  -5   0   21.00   15.10
 -13  -5   0    9.20   13.60
 -13  -5   0    5.10   11.20
  13  -5   0   21.60   15.60
  13  -5   0   40.70   25.20
 -13  -5   0   16.00   12.40
  13  -5   0    0.40   16.60
  13  -5   0   54.49   23.10
  13   5   0   20.40   17.40
 -13   5   0   -4.30   16.00
 -13   5   0   22.50   13.50
  13   5   0   12.00   15.50
 -13   5   0   13.60   13.70
  13   5   0    8.90   15.10
 -13   5   0   34.30   16.60
  13   5   0   10.90   15.00
 -13   5   0    4.60   12.50
 -13   5   0   20.30   13.30
  13   5   0    6.90   12.30
  13   5   0   25.90   19.70
  13   5   0   35.50   16.70
 -14  -5   0   24.20   16.20
  14  -5   0   50.49   24.30
 -14  -5   0   29.90   15.50
 -14  -5   0   24.30   16.70
  14  -5   0   -1.50   19.80
  14  -5   0   14.10   20.60
 -14  -5   0   10.40   17.00
 -14  -5   0   21.30   15.50
 -14  -5   0   28.10   16.00
  14  -5   0   14.40   16.00
  14   5   0    0.40   17.40
 -14   5   0   10.50   13.40
 -14   5   0    1.30   13.60
 -14   5   0   35.10   18.80
  14   5   0   35.70   18.50
 -14   5   0   -0.30   12.50
 -14   5   0   21.40   14.60
  14   5   0   28.00   19.10
  14   5   0    9.30   14.70
  14   5   0    3.60   17.50
  14   5   0   16.50   18.00
  14   5   0   20.10   19.60
 -14   5   0   13.60   14.30
   0  -6   0 3267.37  103.59
   0  -6   0 3264.77  104.39
   0  -6   0 3300.07  104.69
   0   6   0 3254.17  102.99
   0   6   0 3280.97  102.89
   0   6   0 3289.37  105.99
   0   6   0 3224.48  101.89
   0   6   0 3332.77  103.09
   0   6   0 3298.07  103.49
   0   6   0 3260.97  104.89
  -1  -6   0  107.09   12.90
   1  -6   0   59.39    4.90
  -1  -6   0   62.39    9.80
   1  -6   0   54.99    9.60
  -1  -6   0   65.29    7.50
  -1  -6   0   72.59    9.10
   1  -6   0   55.19    9.90
   1  -6   0   76.69   11.30
  -1  -6   0   59.39    8.40
   1  -6   0   47.30    8.50
  -1  -6   0   59.29    8.80
  -1  -6   0   67.19    9.20
   1  -6   0   72.49    9.50
   1  -6   0   52.59    8.10
   1  -6   0   76.69    9.00
   1  -6   0   58.09    7.60
  -1  -6   0   60.49    8.80
   1  -6   0   75.69    9.00
  -1  -6   0   53.89    8.80
  -1  -6   0   55.49    8.30
  -1  -6   0   69.39    9.60
   1  -6   0   65.89    7.00
  -1  -6   0   85.19   11.10
   1  -6   0   60.69    7.50
   1  -6   0   63.09   10.20
  -1  -6   0   78.99   11.00
  -1  -6   0   69.99    9.40
  -1  -6   0   66.79   10.00
   1  -6   0   50.99    7.90
   1  -6   0   67.99   10.00
  -1  -6   0   63.39    7.10
  -1  -6   0   74.29   10.00
   1  -6   0   46.70    8.00
  -1  -6   0   72.89   10.30
  -1  -6   0   62.29    3.50
   1  -6   0   73.39    9.20
   1  -6   0   53.49    8.40
  -1  -6   0   64.29   10.10
  -1   6   0   52.89    8.20
   1   6   0   58.89    8.50
   1   6   0   63.79    9.50
   1   6   0   64.39    8.50
   1   6   0   69.49   10.80
  -1   6   0   41.50    7.80
   1   6   0   60.29    3.90
   1   6   0   66.29    6.60
  -1   6   0   56.59    7.00
  -1   6   0   63.29    8.70
  -1   6   0   60.79    8.70
   1   6   0   67.49    9.60
   1   6   0   59.49    8.50
   1   6   0   67.79    9.40
  -1   6   0   51.19    9.50
   1   6   0   59.09    8.20
   1   6   0   67.19    9.20
  -1   6   0   60.59    5.90
  -1   6   0   64.19    7.70
  -1   6   0   69.29    8.10
  -1   6   0   57.59    9.50
   1   6   0   50.39    6.30
   1   6   0   67.09    9.30
  -1   6   0   51.49    7.30
   1   6   0   67.49    9.30
   1   6   0   55.19    8.60
   1   6   0   98.19   11.90
  -1   6   0   53.59    9.30
  -1   6   0   69.99    9.80
  -1   6   0   52.19    9.10
   1   6   0   61.39    9.40
  -1   6   0   70.79    8.90
   1   6   0   92.29   12.00
   1   6   0   56.79    8.80
   1   6   0   86.89   11.60
  -1   6   0   87.29   11.70
  -1   6   0   72.59   10.00
   1   6   0   60.19    9.40
  -1   6   0   73.09   11.70
  -1   6   0   71.99    9.70
  -1   6   0   66.69    8.30
   1   6   0   64.89    9.10
  -2  -6   0 1408.06   54.29
   2  -6   0 1573.24   56.99
  -2  -6   0 1541.25   50.79
   2  -6   0 1462.25   53.89
  -2  -6   0 1454.15   54.89
   2  -6   0 1525.55   51.59
  -2  -6   0 1388.36   53.09
  -2  -6   0 1430.56   52.39
   2  -6   0 1426.46   52.69
  -2  -6   0 1510.65   53.89
  -2  -6   0 1549.14   45.80
   2  -6   0 1408.66   51.99
  -2  -6   0 1514.65   54.59
   2  -6   0 1425.26   54.09
   2  -6   0 1510.75   56.09
  -2  -6   0 1454.35   50.99
  -2  -6   0 1490.55   53.69
   2  -6   0 1446.36   53.29
   2  -6   0 1493.15   54.49
  -2  -6   0 1457.95   55.39
  -2  -6   0 1501.95   50.19
   2  -6   0 1503.15   49.60
  -2  -6   0 1516.75   53.39
  -2  -6   0 1394.66   54.69
  -2  -6   0 1564.94   55.59
   2  -6   0 1473.25   50.89
   2  -6   0 1493.35   51.29
  -2  -6   0 1511.95   55.39
   2  -6   0 1447.36   50.69
  -2  -6   0 1407.76   53.29
  -2  -6   0 1550.44   54.19
   2  -6   0 1534.95   50.59
   2  -6   0 1400.16   48.80
  -2  -6   0 1565.44   55.49
  -2  -6   0 1643.54   54.69
  -2  -6   0 1504.55   54.39
   2  -6   0 1537.65   52.49
   2  -6   0 1482.85   52.09
   2  -6   0 1459.65   54.49
   2   6   0 1465.35   50.39
   2   6   0 1450.45   52.99
   2   6   0 1504.95   54.99
   2   6   0 1491.05   50.89
  -2   6   0 1472.35   52.39
   2   6   0 1468.65   45.70
  -2   6   0 1475.25   53.89
  -2   6   0 1485.95   53.29
   2   6   0 1442.66   54.39
   2   6   0 1508.65   53.79
  -2   6   0 1478.55   51.49
  -2   6   0 1413.96   55.69
  -2   6   0 1448.36   52.79
   2   6   0 1491.35   53.19
   2   6   0 1485.15   55.29
   2   6   0 1534.75   54.19
  -2   6   0 1499.15   48.50
  -2   6   0 1425.16   50.89
  -2   6   0 1467.25   50.79
  -2   6   0 1482.65   50.19
   2   6   0 1543.35   49.10
  -2   6   0 1485.85   49.10
   2   6   0 1494.35   55.99
   2   6   0 1434.86   55.19
  -2   6   0 1446.66   54.19
  -2   6   0 1454.35   54.39
   2   6   0 1501.35   56.49
   2   6   0 1434.36   56.19
   2   6   0 1480.25   53.19
   2   6   0 1496.25   45.80
   2   6   0 1469.65   53.19
  -2   6   0 1476.85   51.39
  -2   6   0 1445.56   51.19
   2   6   0 1506.55   50.39
   2   6   0 1557.24   54.49
  -2   6   0 1542.85   50.69
  -2   6   0 1408.06   55.89
   2   6   0 1485.35   54.69
  -2   6   0 1494.95   50.29
   2   6   0 1463.55   46.80
  -2   6   0 1473.75   54.59
   2   6   0 1428.46   53.69
  -2   6   0 1488.35   52.19
   2   6   0 1507.95   52.89
   2   6   0 1454.55   47.00
  -2   6   0 1501.45   55.29
  -3  -6   0 2311.07   79.59
  -3  -6   0 2303.07   78.09
  -3  -6   0 2362.86   78.09
  -3  -6   0 2399.36   80.99
   3  -6   0 2219.38   75.99
   3  -6   0 2189.38   73.09
  -3  -6   0 2343.77   80.09
  -3  -6   0 2336.07   79.39
  -3  -6   0 2217.98   78.29
  -3  -6   0 2323.47   78.89
   3  -6   0 2186.48   71.09
   3  -6   0 2367.56   79.19
  -3  -6   0 2368.66   78.39
  -3  -6   0 2222.78   79.69
   3  -6   0 2236.98   77.89
   3  -6   0 2253.37   75.69
   3  -6   0 2198.88   77.79
  -3  -6   0 2417.46   80.09
   3  -6   0 2315.67   79.59
  -3  -6   0 2293.17   75.69
   3  -6   0 2353.76   72.79
   3  -6   0 2265.77   82.19
   3  -6   0 2386.76   80.79
   3  -6   0 2475.85   71.79
  -3  -6   0 2444.96   74.79
  -3  -6   0 2228.98   78.49
  -3  -6   0 2259.57   78.39
   3  -6   0 2153.58   78.99
  -3  -6   0 2252.17   79.99
   3  -6   0 2386.36   75.79
   3  -6   0 2224.18   74.89
  -3  -6   0 2279.77   73.79
   3  -6   0 2343.77   79.39
   3  -6   0 2397.16   71.39
  -3  -6   0 2409.86   72.89
   3  -6   0 2162.78   75.99
  -3  -6   0 2234.98   77.39
  -3  -6   0 2392.66   74.39
  -3   6   0 2273.57   72.59
   3   6   0 2246.88   79.69
   3   6   0 2332.27   81.89
  -3   6   0 2257.87   77.39
   3   6   0 2287.67   77.99
   3   6   0 2341.17   78.49
   3   6   0 2363.66   75.79
  -3   6   0 2344.37   75.39
   3   6   0 2297.47   77.49
   3   6   0 2270.77   75.89
  -3   6   0 2297.57   82.99
   3   6   0 2371.86   74.49
  -3   6   0 2330.97   84.89
   3   6   0 2316.27   71.89
   3   6   0 2354.56   81.79
   3   6   0 2279.17   78.19
   3   6   0 2307.27   75.89
  -3   6   0 2200.08   77.79
   3   6   0 2294.67   73.59
   3   6   0 2325.97   79.39
   3   6   0 2289.87   78.09
  -3   6   0 2299.27   75.89
  -3   6   0 2296.47   76.19
   3   6   0 2286.07   76.19
   3   6   0 2272.77   79.09
  -3   6   0 2277.47   75.59
   3   6   0 2313.17   78.89
  -3   6   0 2301.07   70.59
   3   6   0 2317.47   73.89
   3   6   0 2295.17   71.49
   3   6   0 2339.17   77.99
  -3   6   0 2253.57   79.99
  -3   6   0 2390.26   73.09
  -3   6   0 2363.26   79.69
   3   6   0 2339.17   79.89
  -3   6   0 2364.46   79.39
  -3   6   0 2222.38   79.19
  -3   6   0 2252.27   70.69
  -3   6   0 2339.87   77.19
  -3   6   0 2186.68   81.69
  -3   6   0 2283.87   79.09
  -3   6   0 2328.27   70.79
   3   6   0 2297.97   80.79
   3   6   0 2313.67   78.29
  -3   6   0 2207.68   71.49
  -4  -6   0  135.99   10.60
   4  -6   0  135.29    7.10
  -4  -6   0  113.89   11.30
  -4  -6   0  144.79   16.90
  -4  -6   0  140.69   13.40
  -4  -6   0  142.89   13.00
   4  -6   0  156.18   16.90
  -4  -6   0  136.19   10.10
  -4  -6   0  140.29   13.10
  -4  -6   0  141.19   13.60
  -4  -6   0  134.89   10.70
  -4  -6   0  130.19   11.60
   4  -6   0  118.09   18.30
   4  -6   0  129.69   11.20
  -4  -6   0  147.79   13.40
  -4  -6   0  149.29   13.80
  -4  -6   0  144.99   14.20
   4  -6   0  138.89   15.80
   4  -6   0  112.09   12.90
   4  -6   0  152.18   19.20
  -4  -6   0  132.39   15.80
  -4  -6   0  121.09   11.30
   4  -6   0  128.29   11.80
   4  -6   0  131.79    8.70
   4  -6   0  115.59   16.70
   4  -6   0  119.69   13.00
   4  -6   0  108.09    7.40
   4  -6   0  121.79   14.60
   4  -6   0  138.79   16.20
   4  -6   0  149.39   17.80
  -4  -6   0  119.39   11.50
  -4  -6   0  132.59   12.30
  -4  -6   0  147.39   14.70
  -4  -6   0  191.78   20.40
   4  -6   0  142.59   14.00
   4  -6   0  121.59    9.80
  -4  -6   0  129.99   14.90
   4  -6   0  122.29   11.20
  -4  -6   0  145.29   17.00
   4  -6   0  130.49   11.90
  -4   6   0  126.59   17.10
  -4   6   0  133.19    6.90
   4   6   0  131.59   14.60
  -4   6   0  126.59    9.40
   4   6   0  141.59   17.60
   4   6   0  132.39   10.60
   4   6   0  132.39   15.20
   4   6   0  107.09   13.20
   4   6   0  125.79    9.70
  -4   6   0  136.79    7.50
   4   6   0  115.39   11.40
   4   6   0  109.49   11.10
   4   6   0  136.49   11.90
   4   6   0  110.79   15.70
   4   6   0  117.49   10.10
  -4   6   0  138.79    7.60
  -4   6   0  116.49   15.20
  -4   6   0  123.49   15.10
   4   6   0  138.39   15.60
   4   6   0  134.29   18.20
   4   6   0  141.79   12.60
  -4   6   0  128.79   16.70
  -4   6   0  119.89   11.80
   4   6   0  127.29   11.70
  -4   6   0  128.39    9.30
   4   6   0  134.49   13.10
  -4   6   0  130.99   11.80
  -4   6   0  140.69   13.60
   4   6   0  127.09   15.10
   4   6   0  120.79   11.00
  -4   6   0  141.39   12.20
   4   6   0  108.49   10.20
  -4   6   0  132.19   11.40
   4   6   0  134.29   11.80
  -4   6   0  114.29   17.90
  -4   6   0  117.99   15.10
  -4   6   0  129.79   13.00
   4   6   0  140.79   16.30
  -4   6   0  127.29   14.10
   4   6   0  123.79    9.80
  -4   6   0  126.29   12.10
   4   6   0  122.49   13.90
  -4   6   0  137.69   13.50
   4   6   0  126.69   14.00
   4   6   0  128.39    9.80
   4   6   0  138.99   13.50
  -5  -6   0  312.17   20.00
  -5  -6   0  307.77   19.50
  -5  -6   0  266.47   19.10
   5  -6   0  242.68   11.60
   5  -6   0  286.47   21.30
   5  -6   0  268.07   21.90
   5  -6   0  269.97   23.60
  -5  -6   0  326.17   22.30
   5  -6   0  317.47   12.70
  -5  -6   0  304.97   21.50
  -5  -6   0  306.47   21.90
  -5  -6   0  311.17   21.10
   5  -6   0  278.67   18.70
   5  -6   0  285.37   21.20
   5  -6   0  285.37   20.90
  -5  -6   0  300.97   20.20
  -5  -6   0  317.77   17.30
   5  -6   0  240.68   22.50
   5  -6   0  294.87   15.60
   5  -6   0  306.87   26.20
  -5  -6   0  303.87   19.00
  -5  -6   0  321.07   22.00
   5  -6   0  262.37   19.00
  -5  -6   0  303.87   20.90
  -5  -6   0  327.07   17.90
  -5  -6   0  291.67   17.90
  -5  -6   0  276.97   19.00
   5  -6   0  272.87   17.60
  -5  -6   0  296.27   20.40
   5  -6   0  293.47   19.90
   5  -6   0  257.07   18.70
   5  -6   0  276.47   24.10
  -5  -6   0  277.97   20.30
  -5  -6   0  248.08   18.20
   5  -6   0  295.07   18.60
  -5  -6   0  287.87   20.30
   5  -6   0  311.97   16.90
   5   6   0  297.27   21.10
   5   6   0  333.47   20.10
   5   6   0  281.77   22.60
   5   6   0  286.77   17.20
   5   6   0  247.28   18.90
  -5   6   0  275.57   19.30
   5   6   0  289.87   18.50
   5   6   0  304.47   18.90
   5   6   0  294.97   19.70
   5   6   0  248.48   18.40
   5   6   0  304.07   18.00
  -5   6   0  291.67   19.30
  -5   6   0  310.97   21.30
   5   6   0  296.87   17.90
  -5   6   0  236.18   22.40
  -5   6   0  276.57   20.20
   5   6   0  310.07   20.30
   5   6   0  285.67   18.30
  -5   6   0  272.67   21.30
   5   6   0  311.27   21.00
   5   6   0  309.07   19.90
   5   6   0  289.07   16.30
  -5   6   0  251.07   22.00
   5   6   0  273.77   21.90
  -5   6   0  348.67   22.10
  -5   6   0  305.97   11.80
   5   6   0  276.27   19.00
  -5   6   0  279.07   12.60
  -5   6   0  253.47   20.50
   5   6   0  305.37   17.70
  -5   6   0  279.07   19.50
   5   6   0  262.47   19.50
   5   6   0  256.67   21.50
  -5   6   0  294.47   15.40
  -5   6   0  279.97   20.50
   5   6   0  266.67   19.00
  -5   6   0  278.77   16.90
   5   6   0  271.07   20.00
   5   6   0  278.47   16.90
  -5   6   0  331.47   18.80
  -5   6   0  279.07   23.80
   5   6   0  286.37   20.70
   5   6   0  272.77   19.10
   5   6   0  269.47   19.10
  -5   6   0  328.27   11.90
   5   6   0  275.17   19.80
  -5   6   0  311.27   19.10
  -6  -6   0  933.11   40.90
   6  -6   0  863.81   42.90
   6  -6   0  893.31   41.30
   6  -6   0  860.11   41.60
  -6  -6   0  870.91   41.60
  -6  -6   0  972.50   42.80
  -6  -6   0  939.41   43.50
  -6  -6   0  949.11   40.70
   6  -6   0  940.11   42.40
  -6  -6   0  898.11   39.60
   6  -6   0  969.40   35.40
   6  -6   0  859.11   34.10
  -6  -6   0  863.31   41.20
  -6  -6   0  915.11   42.70
  -6  -6   0  951.60   40.00
  -6  -6   0  966.50   44.20
  -6  -6   0  957.80   39.60
   6  -6   0  840.42   40.50
   6  -6   0  926.91   50.09
  -6  -6   0  885.51   41.40
  -6  -6   0  958.50   38.00
  -6  -6   0  950.60   43.10
  -6  -6   0  883.01   42.00
   6  -6   0  856.01   40.60
   6  -6   0  941.41   42.10
   6  -6   0  854.11   42.90
   6  -6   0  844.22   37.80
  -6  -6   0  851.51   45.30
  -6  -6   0  903.91   37.40
   6  -6   0  949.21   48.80
   6  -6   0  903.31   47.80
  -6  -6   0  977.00   44.20
  -6  -6   0  926.41   43.70
  -6  -6   0  968.20   42.50
   6  -6   0  883.41   45.50
   6  -6   0  893.81   43.70
  -6   6   0  958.30   48.90
  -6   6   0 1003.00   44.50
  -6   6   0  846.02   46.30
   6   6   0  964.20   39.30
   6   6   0  936.21   40.20
   6   6   0  913.61   41.80
  -6   6   0  853.51   34.60
  -6   6   0  842.42   47.10
  -6   6   0  826.82   40.40
   6   6   0  858.91   40.40
   6   6   0  920.41   37.20
   6   6   0  881.21   40.40
  -6   6   0  835.62   40.40
  -6   6   0  941.71   41.30
  -6   6   0  866.61   37.80
  -6   6   0  720.33   42.00
   6   6   0  860.41   36.40
   6   6   0  917.81   42.90
   6   6   0  875.81   41.10
   6   6   0  924.81   41.10
   6   6   0  908.61   45.00
   6   6   0  864.61   40.90
  -6   6   0  849.12   45.60
  -6   6   0  883.11   40.60
  -6   6   0  918.61   34.00
   6   6   0  869.31   46.30
   6   6   0  924.51   43.90
   6   6   0  924.41   40.40
   6   6   0  899.91   42.70
   6   6   0  954.90   40.20
   6   6   0  942.81   41.30
   6   6   0  876.11   40.00
   6   6   0  877.11   43.10
   6   6   0  912.31   39.40
   6   6   0  912.51   42.50
  -6   6   0  964.70   39.70
   6   6   0  906.71   41.90
   6   6   0  909.11   42.50
  -6   6   0  949.11   41.60
   6   6   0  947.81   39.60
  -6   6   0  925.91   43.30
   6   6   0  888.71   38.40
   6   6   0  876.51   41.40
   7  -6   0   -0.40    4.50
  -7  -6   0    7.90    7.10
  -7  -6   0    3.90    7.40
  -7  -6   0    0.50    6.20
   7  -6   0    9.40    6.30
   7  -6   0   -0.80    4.30
  -7  -6   0   14.90    8.50
   7  -6   0   -0.50    3.70
   7  -6   0   -5.40    5.70
   7  -6   0   -1.60    5.50
  -7  -6   0    3.80    7.10
  -7  -6   0    9.60    7.00
  -7  -6   0    1.40    5.80
  -7  -6   0    2.00    5.50
  -7  -6   0   -0.50    5.40
   7  -6   0    6.50    9.40
  -7  -6   0    6.80    6.80
  -7  -6   0   -5.80    4.20
  -7  -6   0    2.50    5.00
   7  -6   0    5.60   10.00
   7  -6   0    2.70    9.30
   7  -6   0    9.70    8.60
   7  -6   0    1.60    4.60
  -7  -6   0    3.50    5.10
  -7  -6   0   -2.50    4.90
  -7  -6   0    6.20    6.60
   7  -6   0    0.20    4.50
  -7  -6   0    1.40    5.20
  -7  -6   0    0.20    4.10
   7  -6   0   -3.60    7.10
  -7  -6   0   -0.70    6.30
  -7   6   0    0.70    5.90
   7   6   0    0.50    5.10
   7   6   0   -1.30    4.80
  -7   6   0   -2.80    5.70
   7   6   0   -0.40    3.50
   7   6   0    0.20    4.00
  -7   6   0   -6.20    4.10
   7   6   0   16.00    8.90
  -7   6   0   -1.70    6.50
   7   6   0   -2.80    4.60
   7   6   0    8.60    7.80
   7   6   0   -4.70    5.70
   7   6   0   -2.10    5.90
  -7   6   0    8.00    6.90
  -7   6   0    6.90    7.30
   7   6   0    1.70    5.00
  -7   6   0   -2.90    5.40
   7   6   0    5.10    6.00
   7   6   0   -0.80    5.60
   7   6   0    5.20    6.50
   7   6   0    1.20    5.40
   7   6   0   -3.50    4.80
   7   6   0    7.10    6.20
  -7   6   0   -1.20    4.50
  -7   6   0   -2.10    4.10
  -7   6   0    0.10    4.90
   7   6   0    0.90    5.90
   7   6   0   10.80    8.50
  -7   6   0    5.30    6.10
   7   6   0    6.60    5.40
   7   6   0   -0.10    5.30
  -7   6   0   -1.40    4.80
   7   6   0    7.20    6.50
   7   6   0   -0.70    3.70
   7   6   0   -6.10    5.00
   7   6   0   -1.80    3.40
  -7   6   0    1.40    5.40
   7   6   0    2.50    5.60
   7   6   0   -1.20    5.00
   7   6   0    0.40    4.00
   7   6   0    6.60    4.70
   8  -6   0  914.81   67.89
   8  -6   0  922.41   54.99
  -8  -6   0 1034.60   45.60
  -8  -6   0  942.71   47.00
  -8  -6   0  996.20   47.50
   8  -6   0  921.41   48.30
  -8  -6   0  925.81   46.90
  -8  -6   0  933.01   43.70
  -8  -6   0  981.90   45.90
   8  -6   0  927.41   52.29
   8  -6   0  982.20   46.80
  -8  -6   0  947.11   48.40
  -8  -6   0 1036.20   50.09
   8  -6   0  942.51   49.50
  -8  -6   0 1017.50   45.40
  -8  -6   0  998.80   45.70
  -8  -6   0  968.90   47.90
   8  -6   0  997.70   46.30
  -8  -6   0  978.50   48.50
   8  -6   0  942.21   39.10
  -8  -6   0 1016.80   50.39
  -8  -6   0  949.21   46.20
  -8  -6   0 1045.50   47.50
  -8  -6   0  993.20   49.90
   8  -6   0 1058.59   57.89
  -8  -6   0  976.50   49.60
   8  -6   0 1042.70   37.30
  -8  -6   0 1044.00   49.80
   8   6   0 1029.60   49.50
  -8   6   0  987.40   48.50
   8   6   0 1016.80   47.50
   8   6   0 1004.50   49.99
   8   6   0 1018.10   51.19
  -8   6   0 1044.70   48.20
   8   6   0 1009.30   45.70
   8   6   0  897.61   47.50
  -8   6   0  998.90   48.80
   8   6   0 1024.30   53.19
   8   6   0 1021.40   49.50
   8   6   0 1009.40   45.40
   8   6   0  971.40   46.10
  -8   6   0 1015.70   44.00
   8   6   0 1024.60   43.50
   8   6   0  932.51   44.80
   8   6   0  971.50   43.90
   8   6   0  907.41   50.39
  -8   6   0 1041.80   47.40
  -8   6   0  955.40   48.20
   8   6   0  995.40   50.59
  -8   6   0  983.50   45.20
  -8   6   0  974.30   38.20
   8   6   0  883.31   41.30
   8   6   0  959.10   47.20
   8   6   0  996.10   45.80
   8   6   0 1041.00   45.30
   8   6   0  984.50   58.29
   8   6   0  971.80   45.60
   8   6   0 1027.60   47.90
  -8   6   0 1056.89   45.50
  -8   6   0  946.11   53.09
  -9  -6   0  704.63   37.60
  -9  -6   0  678.53   39.70
  -9  -6   0  651.63   39.80
  -9  -6   0  707.73   41.30
   9  -6   0  729.23   39.80
  -9  -6   0  739.23   41.60
  -9  -6   0  698.83   40.70
   9  -6   0  764.22   50.29
  -9  -6   0  752.02   42.30
  -9  -6   0  722.63   37.40
  -9  -6   0  723.33   38.10
   9  -6   0  667.03   36.10
  -9  -6   0  714.73   40.00
  -9  -6   0  620.24   37.00
   9  -6   0  674.63   47.50
   9  -6   0  730.83   39.20
   9  -6   0  697.43   46.70
  -9  -6   0  688.73   42.10
  -9  -6   0  667.73   38.90
  -9  -6   0  747.83   39.30
   9  -6   0  759.82   49.90
  -9  -6   0  687.53   39.60
  -9  -6   0  673.23   38.40
   9   6   0  742.53   43.90
   9   6   0  700.33   39.10
   9   6   0  641.94   34.70
  -9   6   0  729.73   41.40
   9   6   0  665.83   36.60
  -9   6   0  680.33   40.70
   9   6   0  768.92   45.30
  -9   6   0  726.43   40.10
   9   6   0  711.93   39.20
  -9   6   0  702.83   37.10
   9   6   0  701.73   40.00
   9   6   0  673.03   36.60
   9   6   0  645.64   41.30
   9   6   0  688.43   40.90
   9   6   0  673.83   44.30
   9   6   0  678.63   41.90
   9   6   0  774.92   43.40
  -9   6   0  745.63   40.80
   9   6   0  730.93   45.70
  -9   6   0  662.73   36.80
   9   6   0  701.03   41.80
  -9   6   0  688.93   40.50
 -10  -6   0  750.92   43.70
 -10  -6   0  742.13   45.10
 -10  -6   0  771.82   44.10
  10  -6   0  760.42   51.79
 -10  -6   0  849.61   47.20
 -10  -6   0  771.62   43.60
  10  -6   0  875.01   56.69
 -10  -6   0  788.72   45.90
 -10  -6   0  887.51   48.30
 -10  -6   0  771.52   47.70
  10  -6   0  834.72   57.09
 -10  -6   0  845.02   47.20
 -10  -6   0  800.42   45.20
 -10  -6   0  805.42   45.80
  10  -6   0  844.92   54.79
  10  -6   0  816.22   49.90
 -10  -6   0  761.62   43.30
 -10   6   0  762.22   46.00
 -10   6   0  739.53   40.80
  10   6   0  779.22   48.30
  10   6   0  816.92   48.30
 -10   6   0  790.72   46.00
 -10   6   0  844.02   45.90
  10   6   0  887.41   47.80
  10   6   0  897.11   51.59
 -10   6   0  822.12   48.00
  10   6   0  911.01   52.19
  10   6   0  872.41   49.60
  10   6   0  794.12   48.40
  10   6   0  861.31   52.59
  10   6   0  808.42   47.90
  10   6   0  798.62   51.39
 -10   6   0  776.92   44.70
 -10   6   0  819.12   42.70
  10   6   0  854.71   46.50
 -10   6   0  764.52   45.60
  10   6   0  870.21   44.40
 -11  -6   0   -5.90    8.80
 -11  -6   0   10.20   10.00
 -11  -6   0   11.40   12.70
 -11  -6   0   -6.60   10.00
 -11  -6   0   -0.60    9.60
  11  -6   0    5.30   10.60
  11  -6   0    7.90   17.80
 -11  -6   0    1.80   13.80
 -11  -6   0   12.90    9.50
  11  -6   0   30.30   16.70
  11  -6   0  -10.40   13.30
  11  -6   0   13.70   13.00
 -11  -6   0   -1.10   10.10
 -11  -6   0    9.40   12.50
 -11  -6   0    4.10   10.20
 -11   6   0   -3.50    7.50
  11   6   0    8.50   12.60
  11   6   0   -2.50    9.90
  11   6   0   12.60   13.60
 -11   6   0   11.20   14.60
  11   6   0   -5.10   12.40
  11   6   0   -3.10   11.70
  11   6   0   14.10   10.80
 -11   6   0    3.10    9.50
  11   6   0    2.00   12.80
  11   6   0    4.10   10.10
 -11   6   0    3.50   10.80
  11   6   0   -8.70   11.50
 -11   6   0   12.40   12.60
 -11   6   0    5.10   11.50
 -11   6   0    9.60   10.30
  11   6   0   13.20   13.60
 -12  -6   0    3.00   10.90
  12  -6   0   -9.40    9.30
  12  -6   0   -4.60   11.80
 -12  -6   0    6.20   11.30
 -12  -6   0    4.80   12.80
 -12  -6   0   -1.60    8.50
 -12  -6   0   -0.40   11.20
  12  -6   0   -4.60   14.70
 -12  -6   0   -1.40    7.60
 -12  -6   0   -0.80   10.00
  12  -6   0  -10.60   16.10
 -12  -6   0   13.70   12.00
  12  -6   0  -11.40   15.20
  12   6   0   -7.60    8.20
  12   6   0    2.80   13.20
  12   6   0   11.30   11.20
  12   6   0   -4.60   10.60
  12   6   0    2.60   10.80
 -12   6   0   -9.30    7.40
 -12   6   0   -9.00    9.60
 -12   6   0    4.40   11.30
 -12   6   0    1.20   10.30
 -12   6   0   12.10   12.50
  12   6   0   10.10   11.40
  12   6   0   24.60   15.30
  12   6   0   -9.30   12.60
 -12   6   0   28.10   13.10
  13  -6   0   45.30   21.80
  13  -6   0   20.70   14.90
 -13  -6   0   70.39   18.90
  13  -6   0   34.80   24.00
  13  -6   0   28.90   21.40
 -13  -6   0   31.10   15.30
 -13  -6   0   51.69   17.50
 -13  -6   0   45.10   18.10
  13  -6   0   31.30   22.80
 -13  -6   0   25.90   16.50
 -13  -6   0   31.40   16.20
 -13   6   0   34.20   16.00
 -13   6   0   50.79   17.60
  13   6   0   63.89   20.60
  13   6   0   31.60   18.50
 -13   6   0   28.10   16.30
 -13   6   0   60.39   17.50
  13   6   0   38.20   20.00
  13   6   0   54.19   19.10
 -13   6   0   46.30   16.90
  13   6   0   25.30   18.00
 -13   6   0   41.80   16.20
  13   6   0   43.90   19.20
  13   6   0   18.60   16.00
  13   6   0   24.90   19.30
  14  -6   0   -8.70   13.30
 -14  -6   0   24.80   15.60
  14  -6   0    1.10   14.50
 -14  -6   0  -16.30   10.40
  14  -6   0    5.40   18.80
 -14  -6   0   -9.60    7.50
 -14  -6   0    7.40   12.20
 -14  -6   0    4.30   12.80
 -14  -6   0   19.70   14.60
  14  -6   0  -29.50   13.30
  14  -6   0   19.00   24.10
  14   6   0  -14.60   12.00
  14   6   0    8.60   15.30
 -14   6   0   11.00   15.30
  14   6   0    1.80   14.50
  14   6   0    7.80   14.60
 -14   6   0  -13.20   11.10
 -14   6   0  -11.00   12.70
 -14   6   0   -6.30   11.50
  14   6   0   -2.00   16.10
 -14   6   0    5.60   13.60
  14   6   0   18.30   15.50
  14   6   0   -0.60   12.10
  14   6   0  -11.00   13.80
 -14   6   0   -5.30   12.00
   0  -7   0    6.10    5.80
   0  -7   0    7.80    5.00
   0  -7   0    6.90    4.90
   0  -7   0    5.70    4.70
   0  -7   0    7.20    1.50
   0  -7   0   13.80    5.10
   0  -7   0    7.10    1.90
   0  -7   0   16.80    5.20
   0  -7   0    8.10    4.50
   0  -7   0    0.80    5.10
   0  -7   0    9.00    5.30
   0  -7   0    8.70    4.80
   0  -7   0    0.50    3.90
   0  -7   0    4.40    5.10
   0  -7   0   11.10    5.10
   0  -7   0    8.20    5.30
   0  -7   0    5.50    2.90
   0  -7   0    7.20    4.50
   0  -7   0    5.00    5.40
   0   7   0   12.80    6.00
   0   7   0    7.10    4.70
   0   7   0    3.10    5.10
   0   7   0    4.20    5.70
   0   7   0    8.20    5.00
   0   7   0    8.00    3.70
   0   7   0    4.20    4.30
   0   7   0   11.10    5.30
   0   7   0   -2.20    4.00
   0   7   0    7.40    4.30
   0   7   0    5.20    4.60
   0   7   0   10.00    5.20
   0   7   0    8.80    3.90
   0   7   0    4.20    5.00
   0   7   0    9.40    4.20
   0   7   0    5.30    4.30
   0   7   0    5.60    4.40
   0   7   0    9.70    3.20
   0   7   0    9.30    4.50
   0   7   0    5.30    5.20
   0   7   0    3.50    5.00
   0   7   0    3.70    4.70
   1  -7   0  180.08   15.70
   1  -7   0  195.88   15.90
  -1  -7   0  196.38   14.70
   1  -7   0  222.08   15.90
  -1  -7   0  208.48   14.00
   1  -7   0  185.48   13.60
  -1  -7   0  190.18   15.00
   1  -7   0  197.78   12.90
  -1  -7   0  196.68   15.30
   1  -7   0  222.88   14.50
  -1  -7   0  202.98   11.70
  -1  -7   0  197.68   14.50
   1  -7   0  215.58   14.10
   1  -7   0  191.98   14.80
  -1  -7   0  199.98   14.10
  -1  -7   0  212.38    7.80
   1  -7   0  170.48   13.70
   1  -7   0  169.38   14.20
  -1  -7   0  216.48   15.90
   1  -7   0  207.48    9.80
  -1  -7   0  198.48   15.10
  -1  -7   0  202.48   15.30
   1  -7   0  191.38   13.60
   1  -7   0  196.18   13.30
  -1  -7   0  186.48   12.00
   1  -7   0  208.88   15.10
  -1  -7   0  173.58   14.50
  -1  -7   0  202.28   15.50
  -1  -7   0  189.28   14.40
  -1  -7   0  212.38   15.60
   1  -7   0  188.78   10.60
   1  -7   0  204.78   14.50
   1  -7   0  223.28   16.50
   1  -7   0  214.98   14.70
  -1  -7   0  208.58   15.70
   1  -7   0  194.38   11.70
  -1  -7   0  176.08   13.70
   1   7   0  213.28   15.80
   1   7   0  209.78   15.80
  -1   7   0  196.78   15.10
   1   7   0  188.38   13.90
   1   7   0  207.78    8.30
  -1   7   0  207.48   13.30
   1   7   0  218.18   15.60
   1   7   0  202.38   15.10
   1   7   0  189.88   15.10
  -1   7   0  210.18   14.00
   1   7   0  204.08   18.00
   1   7   0  192.88   15.40
  -1   7   0  198.28   16.20
  -1   7   0  231.78   15.70
  -1   7   0  197.78   12.50
   1   7   0  194.68   15.80
   1   7   0  201.48   15.30
   1   7   0  197.38   11.70
  -1   7   0  189.28   17.60
   1   7   0  191.28   14.10
  -1   7   0  198.28   15.40
  -1   7   0  198.38   12.30
  -1   7   0  196.48   10.70
  -1   7   0  186.08   16.20
  -1   7   0  194.48   12.30
  -1   7   0  187.68   12.90
   1   7   0  225.18   15.40
  -1   7   0  219.58   13.80
   1   7   0  178.88   11.70
   1   7   0  214.08   14.90
  -1   7   0  206.68   14.00
  -1   7   0  194.48   14.80
   1   7   0  209.68   14.40
  -1   7   0  192.88   15.30
   1   7   0  188.18   15.00
   1   7   0  181.98   13.20
   1   7   0  198.48   14.00
  -1   7   0  181.88   13.90
  -1   7   0  205.78   12.20
  -1   7   0  206.18   15.10
   1   7   0  196.88   13.10
  -1   7   0  223.48   14.80
  -2  -7   0 1296.07   50.99
  -2  -7   0 1315.17   49.90
   2  -7   0 1347.47   45.20
   2  -7   0 1264.57   45.70
   2  -7   0 1280.77   49.80
  -2  -7   0 1268.17   50.09
   2  -7   0 1305.27   51.59
  -2  -7   0 1291.17   49.70
  -2  -7   0 1349.47   40.20
  -2  -7   0 1272.07   50.99
  -2  -7   0 1174.08   48.70
   2  -7   0 1266.27   43.90
  -2  -7   0 1267.47   49.90
  -2  -7   0 1248.88   49.60
   2  -7   0 1255.07   50.49
   2  -7   0 1300.67   46.80
  -2  -7   0 1306.47   51.29
  -2  -7   0 1337.47   46.70
   2  -7   0 1242.18   48.20
  -2  -7   0 1359.16   52.19
   2  -7   0 1258.37   49.40
   2  -7   0 1285.37   48.00
   2  -7   0 1275.27   50.49
  -2  -7   0 1279.07   49.40
   2  -7   0 1343.67   48.40
  -2  -7   0 1259.97   50.79
   2  -7   0 1413.46   53.09
  -2  -7   0 1243.38   49.80
  -2  -7   0 1338.67   44.40
  -2  -7   0 1317.27   48.70
  -2  -7   0 1369.26   45.80
   2  -7   0 1234.88   46.80
   2  -7   0 1267.77   48.10
  -2  -7   0 1299.97   51.49
   2  -7   0 1268.77   45.60
   2  -7   0 1280.67   46.10
   2  -7   0 1349.47   50.89
   2  -7   0 1379.86   46.80
  -2  -7   0 1312.27   51.19
   2   7   0 1345.07   52.29
   2   7   0 1347.47   46.40
  -2   7   0 1212.38   45.10
   2   7   0 1222.78   50.09
   2   7   0 1369.76   49.90
   2   7   0 1219.08   49.70
   2   7   0 1344.67   50.79
  -2   7   0 1307.87   49.50
   2   7   0 1349.56   40.20
   2   7   0 1313.57   51.59
   2   7   0 1324.77   41.10
   2   7   0 1254.57   48.30
   2   7   0 1291.57   48.90
   2   7   0 1402.86   53.79
  -2   7   0 1295.27   46.40
  -2   7   0 1272.87   50.19
  -2   7   0 1340.77   48.50
  -2   7   0 1249.38   50.89
  -2   7   0 1335.87   45.50
  -2   7   0 1289.27   48.60
  -2   7   0 1298.67   50.09
  -2   7   0 1322.17   52.09
   2   7   0 1237.28   50.19
  -2   7   0 1259.77   46.00
   2   7   0 1211.08   48.40
  -2   7   0 1305.37   46.80
  -2   7   0 1378.56   48.30
  -2   7   0 1322.27   47.10
  -2   7   0 1290.17   48.20
   2   7   0 1308.97   41.40
   2   7   0 1322.77   45.70
   2   7   0 1322.77   47.10
   2   7   0 1326.57   52.39
   2   7   0 1246.28   49.30
  -2   7   0 1261.97   45.70
   2   7   0 1301.87   40.20
   2   7   0 1165.88   52.79
  -2   7   0 1332.77   46.50
  -2   7   0 1276.87   52.29
  -2   7   0 1273.17   46.80
   2   7   0 1285.47   50.69
   2   7   0 1294.57   51.69
   2   7   0 1262.37   49.00
  -3  -7   0  385.26   23.00
   3  -7   0  350.26   20.00
   3  -7   0  364.96   18.90
  -3  -7   0  429.96   16.70
   3  -7   0  374.26   22.70
  -3  -7   0  366.36   21.40
   3  -7   0  434.06   19.50
   3  -7   0  395.26   25.90
  -3  -7   0  349.37   21.70
   3  -7   0  378.46   22.90
  -3  -7   0  389.66   18.90
   3  -7   0  424.76   18.20
  -3  -7   0  388.76   22.70
   3  -7   0  359.26   24.80
  -3  -7   0  385.96   23.40
  -3  -7   0  399.66   24.30
  -3  -7   0  365.06   19.50
   3  -7   0  421.46   21.50
   3  -7   0  335.07   18.40
  -3  -7   0  400.06   25.90
   3  -7   0  408.26   24.10
  -3  -7   0  387.86   23.40
   3  -7   0  393.46   20.70
  -3  -7   0  393.46   19.60
  -3  -7   0  393.16   17.80
  -3  -7   0  366.86   22.60
   3  -7   0  369.06   21.00
   3  -7   0  379.56   23.60
   3  -7   0  367.86   21.30
  -3  -7   0  419.36   24.80
  -3  -7   0  394.16   24.00
   3  -7   0  382.26   22.20
  -3  -7   0  437.96   23.60
   3  -7   0  393.46   23.40
  -3  -7   0  363.36   22.20
  -3  -7   0  382.06   22.80
  -3  -7   0  397.06   22.20
   3   7   0  370.06   23.60
   3   7   0  352.36   23.60
   3   7   0  370.06   21.30
  -3   7   0  391.06   17.40
   3   7   0  360.76   21.40
   3   7   0  410.76   23.70
  -3   7   0  420.46   22.70
  -3   7   0  364.26   23.70
   3   7   0  375.36   22.70
  -3   7   0  399.16   23.40
  -3   7   0  366.36   18.70
   3   7   0  362.06   19.60
   3   7   0  387.26   18.10
  -3   7   0  348.37   24.60
   3   7   0  402.26   20.80
  -3   7   0  375.26   18.40
  -3   7   0  382.66   20.70
  -3   7   0  381.86   21.40
   3   7   0  409.96   25.00
  -3   7   0  393.26   21.40
  -3   7   0  363.16   23.30
  -3   7   0  388.96   22.90
   3   7   0  389.26   23.60
  -3   7   0  403.06   23.20
  -3   7   0  401.56   25.90
   3   7   0  381.16   20.10
   3   7   0  389.26   22.40
   3   7   0  391.86   25.30
   3   7   0  409.86   16.70
  -3   7   0  368.46   20.10
  -3   7   0  372.16   20.10
   3   7   0  372.66   24.40
   3   7   0  409.06   20.20
  -3   7   0  397.16   17.00
   3   7   0  365.76   21.80
   3   7   0  429.06   23.50
   3   7   0  388.16   22.20
  -3   7   0  396.26   21.50
   3   7   0  383.46   23.40
   3   7   0  370.26   16.00
  -3   7   0  369.66   22.80
   3   7   0  378.26   22.60
   3   7   0  410.86   22.80
   3   7   0  384.36   20.10
   3   7   0  384.36   18.10
   3   7   0  427.86   18.60
  -4  -7   0   16.50    5.30
   4  -7   0    5.20    4.10
   4  -7   0    0.60    4.80
  -4  -7   0   12.20    5.20
   4  -7   0   10.20    6.50
  -4  -7   0   18.20    6.40
  -4  -7   0    2.70    4.00
  -4  -7   0   18.00    7.30
   4  -7   0    9.90    6.20
   4  -7   0    4.80    7.60
   4  -7   0   14.80    7.60
  -4  -7   0   12.20    7.10
  -4  -7   0   15.50    6.80
   4  -7   0    8.80    3.50
  -4  -7   0   15.40    7.00
   4  -7   0    6.50    4.60
  -4  -7   0   27.20    8.50
  -4  -7   0   18.60    6.50
   4  -7   0    3.90    7.70
   4  -7   0    4.60    4.70
   4  -7   0    5.80    5.40
   4  -7   0    3.40    4.20
  -4  -7   0   12.20    4.60
  -4  -7   0    5.10    5.00
   4  -7   0    2.40    3.40
   4  -7   0    2.00    6.50
   4  -7   0   12.30    6.10
   4  -7   0    7.50    9.60
  -4  -7   0    8.70    4.80
  -4  -7   0    9.00    6.80
  -4  -7   0   13.40    6.60
  -4  -7   0   13.80    7.30
  -4  -7   0   14.80    7.20
  -4  -7   0   12.70    6.10
   4  -7   0    1.30    3.70
  -4  -7   0   15.70    7.70
   4  -7   0    2.10    3.10
   4  -7   0    4.30    8.90
   4  -7   0    7.20    4.60
   4   7   0    9.20    4.70
   4   7   0   12.30    5.00
  -4   7   0    5.00    3.20
  -4   7   0    9.00    7.70
   4   7   0   17.00    7.80
  -4   7   0    9.90    3.70
  -4   7   0    5.20    3.10
   4   7   0   10.10    5.40
   4   7   0    9.90    6.20
  -4   7   0    6.40    8.00
  -4   7   0    6.50    6.80
   4   7   0   21.70    8.00
  -4   7   0    7.30    5.60
   4   7   0   10.20    6.60
  -4   7   0   14.30    6.60
  -4   7   0    4.80    4.10
   4   7   0   12.30    5.90
  -4   7   0    4.30    5.00
   4   7   0   18.50    6.50
  -4   7   0   10.90    5.10
   4   7   0   16.90    4.80
   4   7   0   10.70    5.20
  -4   7   0   18.30    9.80
  -4   7   0   11.50    5.10
   4   7   0   11.30    6.10
   4   7   0    7.40    4.20
  -4   7   0    7.40    3.50
  -4   7   0    9.20    3.30
   4   7   0   11.00    6.40
   4   7   0   12.10    5.30
   4   7   0    9.50    5.20
  -4   7   0    8.40    6.10
  -4   7   0    3.50    8.10
   4   7   0    7.40    5.80
   4   7   0    3.10    5.70
   4   7   0    7.70    3.70
  -4   7   0   10.50    6.60
   4   7   0   11.90    3.90
  -4   7   0    3.40    4.40
   4   7   0   10.40    5.40
   4   7   0    5.30    5.40
  -4   7   0    3.00    4.60
  -4   7   0    5.20    5.90
   4   7   0   17.30    7.10
   4   7   0    9.90    5.50
   4   7   0   17.40    7.00
  -4   7   0    6.50    5.30
   4   7   0    9.50    4.30
   5  -7   0 1420.66   58.69
   5  -7   0 1502.45   61.99
   5  -7   0 1539.35   66.49
  -5  -7   0 1472.55   59.39
  -5  -7   0 1591.04   62.79
  -5  -7   0 1591.24   62.29
  -5  -7   0 1687.93   60.69
  -5  -7   0 1593.64   58.49
  -5  -7   0 1638.54   63.09
   5  -7   0 1495.35   56.89
   5  -7   0 1453.95   57.89
   5  -7   0 1610.34   66.19
   5  -7   0 1418.56   57.09
   5  -7   0 1611.94   50.39
   5  -7   0 1428.46   52.59
  -5  -7   0 1630.74   59.59
   5  -7   0 1459.15   61.89
   5  -7   0 1633.34   61.49
   5  -7   0 1591.44   61.69
  -5  -7   0 1646.64   55.69
   5  -7   0 1444.66   59.49
  -5  -7   0 1571.24   60.69
  -5  -7   0 1598.04   54.59
   5  -7   0 1558.54   63.19
  -5  -7   0 1599.44   61.79
  -5  -7   0 1539.85   58.89
  -5  -7   0 1641.34   63.99
   5  -7   0 1570.04   67.29
  -5  -7   0 1659.23   57.39
  -5  -7   0 1675.13   62.59
  -5  -7   0 1462.45   57.59
  -5  -7   0 1519.75   60.79
   5  -7   0 1507.75   59.29
   5  -7   0 1609.24   55.39
  -5  -7   0 1630.24   59.79
  -5  -7   0 1574.84   61.69
  -5  -7   0 1651.03   64.19
   5  -7   0 1406.06   48.50
  -5   7   0 1532.15   61.29
  -5   7   0 1472.25   60.89
   5   7   0 1736.33   78.99
   5   7   0 1601.14   54.49
  -5   7   0 1483.35   60.49
   5   7   0 1508.75   61.89
  -5   7   0 1523.65   57.09
   5   7   0 1457.05   59.49
   5   7   0 1486.25   58.19
   5   7   0 1616.64   59.39
  -5   7   0 1580.54   56.39
   5   7   0 1553.24   61.19
  -5   7   0 1416.56   65.19
  -5   7   0 1558.04   50.39
   5   7   0 1609.94   59.59
   5   7   0 1557.04   56.39
  -5   7   0 1482.85   64.29
  -5   7   0 1537.65   61.29
   5   7   0 1585.84   58.89
   5   7   0 1511.05   61.29
  -5   7   0 1437.76   58.99
   5   7   0 1476.15   61.09
  -5   7   0 1381.56   65.39
   5   7   0 1546.75   64.09
   5   7   0 1540.55   60.79
  -5   7   0 1548.84   47.90
   5   7   0 1477.75   59.59
   5   7   0 1566.54   55.29
  -5   7   0 1586.04   61.99
   5   7   0 1580.24   59.59
  -5   7   0 1535.75   52.09
   5   7   0 1581.64   57.89
  -5   7   0 1590.24   59.89
   5   7   0 1515.25   64.59
  -5   7   0 1450.45   61.89
   5   7   0 1526.05   59.19
  -5   7   0 1520.35   58.69
  -5   7   0 1550.14   55.39
   5   7   0 1507.65   56.59
  -5   7   0 1577.04   48.30
   5   7   0 1508.95   61.69
   5   7   0 1594.94   55.29
   5   7   0 1598.64   55.49
   5   7   0 1637.14   66.19
   5   7   0 1592.84   58.79
  -6  -7   0  141.69   18.90
  -6  -7   0  131.49   12.30
   6  -7   0  120.19   16.60
   6  -7   0  121.99   16.10
   6  -7   0  109.19   22.90
  -6  -7   0  149.49   19.00
   6  -7   0  131.49   10.50
  -6  -7   0  165.38   18.00
   6  -7   0  134.59   18.50
  -6  -7   0  122.79   11.60
  -6  -7   0  182.08   20.10
   6  -7   0  113.59   15.60
  -6  -7   0  141.59   18.10
   6  -7   0  127.09   16.20
   6  -7   0  122.99   11.50
  -6  -7   0  123.19   18.50
  -6  -7   0  132.69   16.60
  -6  -7   0  163.88   18.10
   6  -7   0  113.49   14.80
   6  -7   0  120.49   14.90
  -6  -7   0  140.69   18.50
  -6  -7   0  157.88   19.30
  -6  -7   0  129.89   13.00
  -6  -7   0  120.59   17.20
   6  -7   0  128.09   17.30
  -6  -7   0  159.28   22.80
   6  -7   0  141.09   20.40
   6  -7   0  124.49   20.90
  -6  -7   0  151.68   17.60
  -6  -7   0  149.99   19.30
   6  -7   0  131.29   12.70
   6  -7   0  139.99   18.00
  -6  -7   0  118.09   15.30
   6  -7   0   95.79   19.40
  -6  -7   0  164.98   20.80
   6   7   0  135.69   20.40
   6   7   0  142.89   16.60
  -6   7   0  162.98   17.30
   6   7   0  119.19   11.30
  -6   7   0  116.19   20.00
   6   7   0  127.29   11.40
   6   7   0  127.29   17.10
  -6   7   0  134.09   12.40
  -6   7   0  143.09   20.30
   6   7   0  143.79   16.70
   6   7   0  139.19   17.20
   6   7   0  103.29   18.20
  -6   7   0  153.78   20.30
   6   7   0  132.59   16.40
  -6   7   0  142.79   18.30
  -6   7   0  157.48   15.10
   6   7   0  136.09   15.10
  -6   7   0  128.69   17.90
  -6   7   0  116.39   10.80
  -6   7   0  130.49   16.90
   6   7   0  184.78   20.50
   6   7   0  146.69   16.70
   6   7   0  122.49   16.70
   6   7   0  114.79   15.90
  -6   7   0  125.19   16.80
   6   7   0  128.89   12.10
  -6   7   0  148.59   16.10
   6   7   0  166.78   15.40
   6   7   0  146.19   17.00
  -6   7   0  141.29   18.00
  -6   7   0  152.08   19.30
   6   7   0  130.39   12.10
   6   7   0  157.38   24.90
   6   7   0  116.89   15.60
   6   7   0  166.98   19.00
   6   7   0  110.89   15.90
   6   7   0  120.29   12.10
   6   7   0  142.49   17.80
   6   7   0  128.49   17.60
   6   7   0  134.19   19.00
   6   7   0  137.79   20.00
  -6   7   0  116.09   17.10
   7  -7   0  260.67   29.50
   7  -7   0  224.18   14.80
  -7  -7   0  227.48   18.50
   7  -7   0  216.18   17.50
   7  -7   0  214.78   20.50
  -7  -7   0  241.28   17.20
  -7  -7   0  228.08   28.70
   7  -7   0  211.38   29.20
  -7  -7   0  196.48   19.80
  -7  -7   0  205.28   21.00
  -7  -7   0  205.38   20.40
  -7  -7   0  203.08   20.20
   7  -7   0  205.08   13.80
  -7  -7   0  214.38   20.10
   7  -7   0  213.68   17.00
   7  -7   0  228.28   28.90
  -7  -7   0  215.68   19.90
  -7  -7   0  201.58   18.10
  -7  -7   0  218.98   18.70
   7  -7   0  212.68   18.60
  -7  -7   0  188.88   21.70
  -7  -7   0  232.88   25.50
  -7  -7   0  185.38   22.00
  -7  -7   0  208.18   26.60
  -7  -7   0  228.38   19.10
   7  -7   0  210.78   22.90
   7  -7   0  250.77   30.40
  -7  -7   0  224.78   17.80
  -7   7   0  197.88   18.00
   7   7   0  202.68   19.00
  -7   7   0  193.18   17.20
  -7   7   0  200.48   19.60
   7   7   0  201.58   19.90
  -7   7   0  221.38   14.50
   7   7   0  204.28   18.90
   7   7   0  203.18   19.50
   7   7   0  209.98   18.40
  -7   7   0  210.98   19.40
   7   7   0  232.58   17.50
  -7   7   0  206.18   19.70
   7   7   0  223.38   16.10
   7   7   0  207.58   15.50
  -7   7   0  202.28   13.90
   7   7   0  199.68   18.80
   7   7   0  197.18   17.50
   7   7   0  210.98   20.20
  -7   7   0  197.48   25.40
   7   7   0  207.78   26.30
   7   7   0  218.58   17.60
   7   7   0  192.08   18.70
   7   7   0  231.28   21.70
  -7   7   0  167.28   17.20
   7   7   0  236.48   20.00
   7   7   0  239.58   22.90
  -7   7   0  184.78   17.60
  -7   7   0  181.68   21.40
   7   7   0  210.88   17.90
   7   7   0  213.48   16.80
   7   7   0  220.98   20.00
   7   7   0  216.38   19.70
   7   7   0  207.58   18.80
   7   7   0  212.68   19.90
  -7   7   0  190.18   19.10
  -8  -7   0   82.49   15.50
  -8  -7   0   46.50   12.40
  -8  -7   0   73.29   15.00
  -8  -7   0   72.09   14.00
  -8  -7   0   54.69   13.40
  -8  -7   0   47.70   12.50
   8  -7   0   49.10   12.90
  -8  -7   0   57.89   14.40
  -8  -7   0   49.60   12.20
  -8  -7   0   71.59   15.30
   8  -7   0   60.59   18.50
  -8  -7   0   90.99   17.70
   8  -7   0  101.19   22.50
  -8  -7   0   53.59   11.40
   8  -7   0   61.39    8.80
   8  -7   0   49.40   13.70
  -8  -7   0   79.89   16.90
  -8  -7   0   67.49   12.10
   8  -7   0   61.99   16.30
   8  -7   0   56.09   17.50
  -8  -7   0   61.49   14.10
  -8  -7   0   66.89   13.50
   8  -7   0   68.39   14.30
  -8  -7   0   49.50   13.60
  -8  -7   0   77.29   14.90
  -8   7   0   58.89   14.50
   8   7   0   74.59   14.00
   8   7   0   62.19   14.90
   8   7   0   65.49   16.20
   8   7   0   53.09    9.90
  -8   7   0   70.09   13.50
   8   7   0   83.49   14.40
   8   7   0   79.69   16.00
   8   7   0   76.49   12.60
   8   7   0   57.99   13.20
   8   7   0   84.79   13.20
   8   7   0   56.39   13.50
   8   7   0   59.49   13.80
  -8   7   0   74.09   14.30
   8   7   0   63.59   11.40
   8   7   0   63.29   14.10
   8   7   0   68.09   13.10
   8   7   0   50.39   13.00
  -8   7   0   58.19   11.90
  -8   7   0   77.79   17.60
  -8   7   0   70.59    9.70
  -8   7   0   87.19   15.90
  -8   7   0   59.19   13.30
   8   7   0   61.19   14.00
  -8   7   0   58.09   13.50
   8   7   0   53.29   11.90
   8   7   0   66.49   17.60
   8   7   0   70.89   16.60
  -8   7   0   81.59   15.70
  -9  -7   0   25.70   11.70
  -9  -7   0   45.20   13.00
  -9  -7   0   37.90   11.30
  -9  -7   0   34.20   13.90
  -9  -7   0   19.80   13.20
  -9  -7   0   15.30   10.80
  -9  -7   0   32.30   10.90
  -9  -7   0   17.10   12.20
  -9  -7   0   31.20   13.70
  -9  -7   0   31.30   13.50
  -9  -7   0   42.20   13.10
  -9  -7   0   35.30   13.40
  -9  -7   0   15.30    9.20
   9  -7   0   48.50   17.60
  -9  -7   0   27.20   12.10
   9  -7   0   20.40   12.10
   9  -7   0   18.90   17.50
   9  -7   0   19.50   15.10
  -9  -7   0   32.00   12.60
   9  -7   0   29.90   13.90
   9  -7   0   26.50   12.20
   9   7   0   18.40   10.20
   9   7   0   24.60   11.30
   9   7   0   34.60   11.90
   9   7   0   27.30   11.80
   9   7   0   26.70   11.60
  -9   7   0   16.70   11.20
   9   7   0   33.70   11.70
  -9   7   0    4.60    9.50
   9   7   0   17.10   11.10
   9   7   0   38.10   14.10
  -9   7   0   42.10   13.10
   9   7   0   39.10   13.40
   9   7   0   25.50   13.00
   9   7   0   26.30   12.60
  -9   7   0   34.00   13.00
   9   7   0   22.00    9.50
  -9   7   0   18.10   11.40
  -9   7   0   22.80   12.20
  -9   7   0   16.00    9.70
 -10  -7   0  159.68   22.50
 -10  -7   0  138.89   22.00
 -10  -7   0  136.69   32.70
  10  -7   0   97.39   24.50
 -10  -7   0  218.68   27.60
 -10  -7   0  131.59   22.40
 -10  -7   0  152.48   23.10
 -10  -7   0  156.18   21.40
  10  -7   0  174.48   30.40
 -10  -7   0  211.48   27.70
  10  -7   0  195.88   27.90
  10  -7   0  157.28   29.80
 -10  -7   0  136.39   23.60
 -10  -7   0  193.88   25.60
  10  -7   0  147.39   26.80
 -10  -7   0  208.28   27.70
 -10  -7   0  158.08   22.00
 -10  -7   0  180.78   23.80
  10   7   0  141.49   23.30
  10   7   0  213.48   28.80
  10   7   0  183.78   26.60
 -10   7   0  168.58   24.60
  10   7   0  163.68   22.70
 -10   7   0  132.59   20.10
 -10   7   0  163.78   23.70
  10   7   0  165.28   26.20
 -10   7   0  176.98   22.40
  10   7   0  150.48   23.20
  10   7   0  195.88   28.20
  10   7   0  177.38   25.50
  10   7   0  191.48   26.90
  10   7   0  204.28   29.10
 -10   7   0  143.79   24.50
  10   7   0  145.19   22.60
  10   7   0  140.39   25.00
 -10   7   0  156.28   22.20
  10   7   0  107.29   23.50
 -10   7   0  138.89   21.50
 -10   7   0  146.49   21.00
 -11  -7   0  334.37   30.80
 -11  -7   0  329.07   27.70
 -11  -7   0  314.87   30.50
  11  -7   0  316.97   40.40
  11  -7   0  328.17   45.20
 -11  -7   0  326.67   32.60
  11  -7   0  312.27   40.40
 -11  -7   0  393.96   31.40
 -11  -7   0  344.67   32.00
  11  -7   0  367.26   34.60
 -11  -7   0  332.17   30.40
 -11  -7   0  359.66   37.80
 -11   7   0  294.17   28.60
 -11   7   0  341.77   32.00
 -11   7   0  349.57   31.30
  11   7   0  339.27   30.90
  11   7   0  362.56   40.40
  11   7   0  371.16   32.70
  11   7   0  404.66   35.60
 -11   7   0  308.97   30.80
 -11   7   0  310.47   29.40
  11   7   0  394.06   35.90
  11   7   0  307.17   37.40
  11   7   0  333.47   54.89
 -11   7   0  372.86   28.50
  11   7   0  328.57   41.00
 -11   7   0  335.17   30.50
  11   7   0  348.37   32.20
 -12  -7   0  248.38   36.30
  12  -7   0  232.88   32.70
 -12  -7   0  191.48   33.70
 -12  -7   0  269.87   33.30
 -12  -7   0  189.28   26.20
 -12  -7   0  233.78   29.80
  12  -7   0  230.38   37.40
  12  -7   0  229.68   35.80
 -12  -7   0  237.18   29.50
  12  -7   0  176.38   32.70
 -12  -7   0  253.27   30.20
 -12  -7   0  234.48   31.20
  12  -7   0  271.67   43.50
  12   7   0  227.98   31.80
  12   7   0  240.28   33.50
 -12   7   0  254.17   47.50
  12   7   0  265.37   35.20
  12   7   0  263.87   35.80
  12   7   0  253.37   33.80
 -12   7   0  173.38   27.20
 -12   7   0  297.87   35.50
 -12   7   0  227.08   30.40
 -12   7   0  228.68   29.50
  12   7   0  267.27   36.80
 -12   7   0  203.08   29.60
  12   7   0  205.18   32.80
  12   7   0  275.67   37.90
  12   7   0  248.68   35.90
 -13  -7   0  111.29   24.70
 -13  -7   0  156.38   25.00
 -13  -7   0  116.39   22.40
  13  -7   0  112.99   30.90
 -13  -7   0  140.19   22.60
  13  -7   0  131.39   30.60
 -13  -7   0   96.39   21.60
  13  -7   0  125.19   25.50
 -13  -7   0  131.69   24.50
  13  -7   0   93.89   28.10
  13   7   0   90.89   23.00
  13   7   0  180.08   31.10
  13   7   0  117.39   28.00
 -13   7   0   80.59   22.00
 -13   7   0  136.59   23.50
  13   7   0  110.69   25.40
  13   7   0   62.59   23.50
  13   7   0  118.89   25.40
  13   7   0  137.79   27.40
  13   7   0  184.58   32.10
 -13   7   0   73.59   19.90
 -13   7   0   64.09   18.50
 -13   7   0   93.09   21.20
 -13   7   0   82.09   20.40
 -14  -7   0  344.97   40.90
  14  -7   0  461.05   44.50
  14  -7   0  402.66   51.89
  14  -7   0  372.56   52.09
 -14  -7   0  305.77   38.40
  14  -7   0  419.06   53.49
  14  -7   0  363.96   52.89
 -14  -7   0  373.96   47.20
 -14  -7   0  299.97   37.40
 -14  -7   0  369.26   35.50
 -14  -7   0  388.26   37.00
  14   7   0  390.46   37.20
  14   7   0  433.76   41.00
 -14   7   0  307.67   39.30
  14   7   0  366.26   46.50
 -14   7   0  389.26   35.70
  14   7   0  373.16   46.60
  14   7   0  317.77   43.70
  14   7   0  444.86   52.69
  14   7   0  459.45   45.20
  14   7   0  455.15   42.70
 -14   7   0  464.55   39.90
 -14   7   0  287.17   39.50
  14   7   0  345.37   46.40
   0  -8   0 3102.19   98.09
   0  -8   0 2957.60   93.49
   0  -8   0 2872.71   98.39
   0  -8   0 2853.91   99.59
   0  -8   0 3271.77  101.89
   0  -8   0 3178.58  100.59
   0  -8   0 3118.69  100.09
   0  -8   0 2973.30   96.69
   0  -8   0 2925.31  100.39
   0  -8   0 2888.81   99.89
   0  -8   0 3116.69   99.89
   0  -8   0 2933.01   87.19
   0  -8   0 2916.31   99.79
   0  -8   0 3062.69  100.89
   0  -8   0 2961.00   98.59
   0  -8   0 2930.31   99.99
   0   8   0 2895.71   99.19
   0   8   0 3021.70   98.69
   0   8   0 2958.50   97.59
   0   8   0 2917.71   94.69
   0   8   0 3088.79  100.59
   0   8   0 2915.41  100.29
   0   8   0 2929.41  100.29
   0   8   0 3044.80   91.19
   0   8   0 3056.59   97.29
   0   8   0 3017.00   99.09
   0   8   0 2957.80   99.89
   0   8   0 3041.10   99.69
   0   8   0 2946.61   98.19
   0   8   0 2985.70  100.39
   0   8   0 3147.89  103.39
   0   8   0 2989.50   99.19
   0   8   0 2999.00  101.29
   0   8   0 2984.80   93.89
   0   8   0 3065.49   99.99
   0   8   0 3146.69  101.39
   0   8   0 3090.59   98.39
   0   8   0 2922.71  100.39
   1  -8   0 2088.09   74.39
   1  -8   0 2136.09   73.49
  -1  -8   0 2167.58   61.79
   1  -8   0 2143.19   70.69
  -1  -8   0 2086.99   74.59
  -1  -8   0 1996.20   73.89
  -1  -8   0 2184.78   75.39
  -1  -8   0 2007.80   73.39
   1  -8   0 1992.50   72.69
  -1  -8   0 2083.49   74.89
  -1  -8   0 2097.69   75.19
   1  -8   0 1971.20   72.79
   1  -8   0 2151.08   75.09
   1  -8   0 2060.19   71.49
  -1  -8   0 2147.09   75.49
   1  -8   0 2093.59   73.69
   1  -8   0 1979.70   74.09
   1  -8   0 2047.50   71.59
   1  -8   0 2087.89   72.49
   1  -8   0 2109.79   72.49
  -1  -8   0 2078.99   73.69
  -1  -8   0 2145.89   72.99
   1  -8   0 2164.58   68.09
   1  -8   0 2038.60   74.89
   1  -8   0 2181.58   65.89
  -1  -8   0 2041.60   74.29
  -1  -8   0 2068.19   74.89
  -1  -8   0 2146.59   75.29
  -1  -8   0 2057.89   74.59
   1  -8   0 1981.00   72.79
  -1  -8   0 2142.89   73.09
  -1  -8   0 2114.89   68.89
   1  -8   0 2065.29   74.09
   1  -8   0 2099.69   64.29
  -1  -8   0 2102.89   67.79
   1  -8   0 2085.19   68.29
  -1  -8   0 2129.99   71.69
   1   8   0 2058.89   76.39
   1   8   0 2015.10   73.99
  -1   8   0 2039.30   71.99
  -1   8   0 1991.00   73.39
   1   8   0 2238.98   74.19
   1   8   0 2083.19   72.69
  -1   8   0 2019.40   75.09
   1   8   0 2119.09   62.29
  -1   8   0 2062.29   68.49
   1   8   0 2111.49   73.19
  -1   8   0 2123.59   69.79
  -1   8   0 1995.00   69.29
   1   8   0 2154.48   69.09
  -1   8   0 2120.69   72.39
  -1   8   0 2152.98   74.49
   1   8   0 2179.18   75.79
  -1   8   0 2103.99   75.49
  -1   8   0 2080.39   72.89
  -1   8   0 2106.49   68.89
   1   8   0 2136.59   75.49
  -1   8   0 2050.69   70.79
  -1   8   0 1989.30   70.79
   1   8   0 2059.19   74.79
   1   8   0 2174.28   68.29
  -1   8   0 2124.59   75.19
  -1   8   0 2072.59   65.89
   1   8   0 2120.39   72.49
   1   8   0 2117.09   74.89
  -1   8   0 2163.38   73.69
   1   8   0 1986.30   71.49
   1   8   0 2132.39   75.79
   1   8   0 2020.50   72.39
   1   8   0 2180.28   75.79
  -1   8   0 2211.48   74.69
  -1   8   0 2090.89   74.79
  -1   8   0 2144.69   74.29
   1   8   0 1984.20   73.49
   1   8   0 2155.28   70.19
   1   8   0 1947.61   73.59
  -1   8   0 2112.09   75.89
   1   8   0 2154.08   74.99
   1   8   0 1980.80   74.29
  -1   8   0 2020.40   70.89
   2  -8   0 2198.98   72.79
  -2  -8   0 2139.09   77.09
  -2  -8   0 2234.68   72.59
  -2  -8   0 2097.49   77.09
   2  -8   0 2164.58   76.49
   2  -8   0 2261.77   72.89
   2  -8   0 2261.77   74.19
  -2  -8   0 2218.48   65.89
   2  -8   0 2312.17   75.69
  -2  -8   0 2197.78   76.49
  -2  -8   0 2130.79   77.89
   2  -8   0 2054.69   75.39
  -2  -8   0 2323.17   78.89
   2  -8   0 2304.77   79.89
   2  -8   0 2261.17   76.99
   2  -8   0 2330.17   81.19
  -2  -8   0 2198.68   79.39
   2  -8   0 2237.38   79.09
   2  -8   0 2225.88   73.39
  -2  -8   0 2215.18   79.59
  -2  -8   0 2268.47   71.59
  -2  -8   0 2250.57   78.69
   2  -8   0 2108.99   77.39
  -2  -8   0 2296.87   78.29
   2  -8   0 2160.98   73.59
   2  -8   0 2241.08   78.99
   2  -8   0 2247.68   74.99
  -2  -8   0 2282.67   78.49
   2  -8   0 2132.99   77.39
  -2  -8   0 2248.18   79.79
  -2  -8   0 2179.08   79.79
   2  -8   0 2204.78   70.39
  -2  -8   0 2157.98   79.59
   2  -8   0 2276.17   79.69
  -2  -8   0 2296.77   79.19
  -2  -8   0 2142.79   79.09
  -2  -8   0 2272.97   74.39
  -2  -8   0 2268.77   80.29
   2  -8   0 2169.58   74.69
  -2   8   0 2247.98   75.99
   2   8   0 2265.07   72.89
  -2   8   0 2205.28   76.89
  -2   8   0 2248.88   73.39
   2   8   0 2288.77   66.19
  -2   8   0 2255.87   74.49
   2   8   0 2284.97   80.49
   2   8   0 2098.69   78.29
   2   8   0 2229.08   77.09
   2   8   0 2163.28   74.69
  -2   8   0 2131.79   74.49
   2   8   0 2143.89   76.99
  -2   8   0 2334.97   78.39
  -2   8   0 2175.58   77.99
   2   8   0 2195.58   78.49
   2   8   0 2197.88   77.29
  -2   8   0 2280.37   81.39
   2   8   0 2243.48   81.79
   2   8   0 2088.89   76.29
  -2   8   0 2180.88   73.49
   2   8   0 2063.39   76.99
   2   8   0 2226.78   73.29
  -2   8   0 2206.18   79.99
   2   8   0 2242.48   76.89
   2   8   0 2201.18   78.49
   2   8   0 2226.28   80.99
  -2   8   0 2078.89   71.39
  -2   8   0 2319.17   73.69
  -2   8   0 2213.88   79.39
  -2   8   0 2191.98   79.79
   2   8   0 2135.19   78.59
  -2   8   0 2150.98   78.89
  -2   8   0 2197.58   75.29
  -2   8   0 2280.37   76.69
   2   8   0 2261.87   72.39
  -2   8   0 2082.49   72.39
   2   8   0 2161.18   78.99
   2   8   0 2272.67   67.09
   2   8   0 2217.78   80.29
   2   8   0 2181.58   65.49
  -2   8   0 2220.68   73.39
  -2   8   0 2154.38   74.09
  -2   8   0 2157.28   78.69
   2   8   0 2292.47   80.79
   2   8   0 2268.87   66.29
   2   8   0 2167.08   78.09
   3  -8   0    3.00    5.50
  -3  -8   0   -2.00    3.80
  -3  -8   0   -0.60    5.40
   3  -8   0   -1.20    4.20
   3  -8   0    2.80    4.00
   3  -8   0    2.80    7.00
  -3  -8   0   -5.00    3.70
  -3  -8   0   -5.50    4.90
  -3  -8   0   -0.90    3.90
   3  -8   0    4.60    4.70
  -3  -8   0    8.80    6.60
  -3  -8   0    1.90    4.10
   3  -8   0    3.10    4.90
  -3  -8   0    4.00    5.30
   3  -8   0    4.80    4.20
  -3  -8   0   -6.10    4.40
  -3  -8   0    3.60    3.40
   3  -8   0   -1.30    4.30
   3  -8   0    0.10    7.10
  -3  -8   0    1.50    5.50
   3  -8   0    0.60    4.30
   3  -8   0    4.90    6.20
  -3  -8   0    2.50    5.40
   3  -8   0    4.30    8.30
  -3  -8   0    1.50    5.30
   3  -8   0    3.70    4.00
   3  -8   0   -0.50    3.70
  -3  -8   0   -2.70    4.00
  -3  -8   0    5.20    4.50
  -3  -8   0    5.40    2.70
   3  -8   0    3.80    3.60
   3  -8   0    1.70    4.80
   3  -8   0   -1.70    4.20
   3  -8   0    1.80    6.90
  -3  -8   0   -7.50    4.90
  -3  -8   0    0.60    5.60
  -3  -8   0    4.70    5.10
  -3   8   0    2.60    4.50
   3   8   0    2.50    5.50
   3   8   0    1.70    4.60
   3   8   0    1.60    4.00
  -3   8   0    3.30    7.60
   3   8   0    2.10    4.20
  -3   8   0    4.90    5.20
   3   8   0   -0.30    4.70
  -3   8   0   -0.10    3.20
  -3   8   0    1.80    6.50
  -3   8   0    2.00    7.10
   3   8   0    3.30    5.50
  -3   8   0    1.30    4.40
  -3   8   0   -0.90    3.90
   3   8   0    1.40    2.30
   3   8   0   -5.40    4.90
   3   8   0   -1.90    2.70
   3   8   0    2.90    4.00
   3   8   0   -0.90    5.20
  -3   8   0   -1.30    3.60
   3   8   0    0.60    4.60
  -3   8   0   -2.30    4.50
  -3   8   0   -1.30    3.80
  -3   8   0   -1.10    4.10
   3   8   0   -2.70    3.90
   3   8   0    4.00    5.70
   3   8   0   -2.70    5.20
  -3   8   0   -1.60    6.50
   3   8   0    3.20    5.80
  -3   8   0    0.20    4.60
   3   8   0   -2.70    3.50
  -3   8   0    0.80    4.30
  -3   8   0    0.60    3.60
   3   8   0    7.70    5.80
   3   8   0   -1.50    2.70
   3   8   0   -3.80    3.50
   3   8   0    4.60    3.90
   3   8   0   -1.40    4.60
  -3   8   0    2.00    5.80
   3   8   0    1.10    2.40
   3   8   0   -3.20    5.60
  -3   8   0    3.40    3.60
  -3   8   0   -1.10    3.50
  -3   8   0    3.00    4.50
  -3   8   0   -0.30    3.30
   3   8   0   -2.10    4.30
  -3   8   0   -0.40    3.70
   4  -8   0 1042.60   43.90
   4  -8   0 1065.69   43.00
   4  -8   0 1021.00   41.20
  -4  -8   0 1055.29   40.40
  -4  -8   0 1041.00   46.00
  -4  -8   0  940.31   43.60
   4  -8   0 1022.30   38.40
   4  -8   0  997.70   39.10
   4  -8   0 1010.10   44.50
  -4  -8   0 1065.89   47.40
  -4  -8   0 1093.89   45.60
  -4  -8   0 1044.60   46.60
   4  -8   0 1052.39   36.70
   4  -8   0 1053.09   45.80
   4  -8   0 1016.80   41.50
  -4  -8   0 1024.50   46.90
  -4  -8   0  962.00   44.60
  -4  -8   0  994.30   47.20
   4  -8   0  972.00   42.40
   4  -8   0 1032.80   42.90
   4  -8   0 1047.70   46.40
   4  -8   0 1117.49   50.59
   4  -8   0 1036.30   50.09
   4  -8   0 1118.49   47.30
   4  -8   0  931.21   45.40
  -4  -8   0 1010.10   44.40
  -4  -8   0 1088.09   38.70
  -4  -8   0 1060.59   46.70
  -4  -8   0 1117.09   41.00
   4  -8   0 1095.79   48.00
  -4  -8   0  999.90   41.60
  -4  -8   0 1035.30   45.60
  -4  -8   0 1127.49   46.60
  -4  -8   0 1004.40   43.80
   4  -8   0 1119.69   45.90
  -4  -8   0 1012.40   44.70
  -4  -8   0 1017.60   47.20
   4  -8   0  960.70   41.50
   4   8   0 1022.60   44.90
   4   8   0 1002.60   38.30
  -4   8   0 1025.00   43.10
   4   8   0 1017.10   45.10
   4   8   0 1044.50   45.30
  -4   8   0 1036.70   42.30
   4   8   0 1055.29   42.60
  -4   8   0 1081.29   41.30
   4   8   0 1109.39   50.49
  -4   8   0 1094.59   47.80
   4   8   0 1010.50   41.40
   4   8   0  999.40   48.20
   4   8   0  996.50   43.50
   4   8   0 1030.30   46.40
   4   8   0 1049.49   39.80
   4   8   0 1051.49   40.00
  -4   8   0 1056.79   38.90
   4   8   0 1089.09   37.80
   4   8   0  985.90   44.20
   4   8   0 1119.79   46.90
   4   8   0 1052.89   39.60
   4   8   0  976.80   44.00
  -4   8   0 1023.10   41.30
  -4   8   0 1036.60   35.80
   4   8   0 1091.09   42.70
  -4   8   0  965.70   49.20
  -4   8   0 1000.30   49.10
  -4   8   0 1091.79   42.70
  -4   8   0 1049.09   46.10
   4   8   0  953.10   39.80
  -4   8   0  924.21   45.00
  -4   8   0 1075.19   44.50
   4   8   0  998.40   46.20
   4   8   0 1028.40   47.60
   4   8   0  999.10   44.10
   4   8   0  944.11   43.60
  -4   8   0 1029.50   44.70
  -4   8   0 1031.00   36.00
   4   8   0  940.11   41.60
   4   8   0 1054.79   48.90
   4   8   0 1040.30   37.10
  -4   8   0  980.10   40.80
  -4   8   0 1024.10   45.90
  -4   8   0 1012.10   38.20
   4   8   0  898.21   44.30
  -4   8   0 1032.50   42.50
  -4   8   0 1098.09   46.40
  -4   8   0  958.40   45.90
  -5  -8   0  171.78   19.50
  -5  -8   0  141.79   17.00
   5  -8   0  137.59   17.40
   5  -8   0  129.79   16.80
   5  -8   0  119.49   16.70
   5  -8   0  139.49   18.00
   5  -8   0  131.39   13.20
  -5  -8   0  148.19   17.60
  -5  -8   0  152.18   11.60
   5  -8   0  147.69   13.60
  -5  -8   0  140.79   17.30
  -5  -8   0  163.38   19.60
  -5  -8   0  147.69   18.40
  -5  -8   0  147.79   19.40
   5  -8   0  142.29   13.40
   5  -8   0  144.19   19.30
  -5  -8   0  148.49   12.50
   5  -8   0  144.19   20.70
  -5  -8   0  173.18   20.10
  -5  -8   0  150.88   12.60
  -5  -8   0  138.69   17.90
  -5  -8   0  142.49   18.10
   5  -8   0  138.29   15.70
  -5  -8   0  158.68   20.00
   5  -8   0  136.59   13.00
   5  -8   0  142.39   11.30
  -5  -8   0  146.09   13.90
   5  -8   0  139.49   19.90
   5  -8   0  138.79   21.60
   5  -8   0  147.89   10.40
  -5  -8   0  181.88   20.20
  -5  -8   0  140.99   16.60
  -5  -8   0  158.38   19.90
   5  -8   0  157.18   19.20
  -5   8   0  125.49   17.50
  -5   8   0  150.48   11.10
   5   8   0  122.39   15.30
   5   8   0  136.19   17.20
  -5   8   0  124.99   17.20
   5   8   0  152.98   20.20
   5   8   0  151.58   13.60
   5   8   0  146.29   16.80
   5   8   0  140.89   12.70
   5   8   0  178.98   22.40
  -5   8   0  138.59    8.50
  -5   8   0  135.09   16.20
  -5   8   0  143.99   13.80
  -5   8   0  134.59   20.50
   5   8   0  137.39   18.20
  -5   8   0  162.58   19.90
  -5   8   0  154.68   14.00
   5   8   0  149.79   11.50
   5   8   0  153.98   13.90
   5   8   0  148.99   12.60
   5   8   0  129.49   17.10
   5   8   0  170.98   15.80
   5   8   0  139.09   11.30
  -5   8   0  152.28   15.80
  -5   8   0  144.69   14.40
   5   8   0  153.08   17.00
   5   8   0  156.48   20.40
   5   8   0  154.68   13.60
   5   8   0  147.59   12.60
   5   8   0  143.69   13.90
   5   8   0  203.38   24.90
  -5   8   0  117.19   16.10
  -5   8   0  146.79    8.50
   5   8   0  145.29   13.80
   5   8   0  131.39   16.50
  -5   8   0  143.49   18.00
  -5   8   0  159.88   14.90
   5   8   0  155.18   15.90
   5   8   0  164.58   18.90
   5   8   0  149.79   20.60
  -5   8   0  152.58   13.40
   5   8   0  140.59   11.30
  -5   8   0  142.79   20.20
   5   8   0  163.38   16.50
  -5   8   0  139.39   10.90
   5   8   0  142.69   17.40
  -6  -8   0  397.46   24.90
  -6  -8   0  444.26   24.20
   6  -8   0  421.36   31.80
   6  -8   0  446.96   29.20
  -6  -8   0  390.56   21.70
  -6  -8   0  431.86   27.70
  -6  -8   0  447.16   28.70
  -6  -8   0  426.66   27.20
   6  -8   0  412.26   27.60
   6  -8   0  408.76   26.30
   6  -8   0  401.06   26.00
  -6  -8   0  430.66   26.50
  -6  -8   0  410.26   28.20
  -6  -8   0  349.27   26.40
   6  -8   0  410.26   24.90
  -6  -8   0  398.46   22.50
   6  -8   0  410.66   17.20
  -6  -8   0  393.76   25.40
   6  -8   0  380.96   23.90
  -6  -8   0  420.06   26.00
  -6  -8   0  422.36   27.70
   6  -8   0  392.06   23.60
  -6  -8   0  382.86   28.10
   6  -8   0  384.56   20.00
  -6  -8   0  438.76   25.80
  -6  -8   0  474.25   30.20
  -6  -8   0  367.36   26.50
   6  -8   0  406.36   29.30
   6  -8   0  374.56   27.40
   6  -8   0  459.05   33.70
   6  -8   0  466.55   28.80
   6  -8   0  433.76   33.40
   6  -8   0  368.86   24.70
  -6  -8   0  411.56   25.40
   6  -8   0  387.56   21.70
   6   8   0  471.25   27.30
  -6   8   0  431.46   24.00
   6   8   0  456.75   26.40
  -6   8   0  408.56   27.70
   6   8   0  401.36   23.10
  -6   8   0  349.07   27.60
   6   8   0  377.46   23.50
  -6   8   0  429.86   26.50
  -6   8   0  404.36   31.60
   6   8   0  371.46   25.60
   6   8   0  418.86   22.40
   6   8   0  431.06   28.60
   6   8   0  423.76   28.30
  -6   8   0  366.26   24.80
   6   8   0  399.36   22.10
  -6   8   0  439.86   28.30
   6   8   0  416.76   25.90
   6   8   0  411.16   25.60
   6   8   0  388.76   23.80
  -6   8   0  410.36   20.10
   6   8   0  386.56   29.70
   6   8   0  398.16   24.60
  -6   8   0  419.66   27.70
   6   8   0  391.16   25.70
   6   8   0  504.95   33.00
   6   8   0  379.96   23.00
   6   8   0  408.16   21.40
   6   8   0  388.26   26.70
  -6   8   0  388.36   27.60
   6   8   0  394.76   25.20
   6   8   0  411.26   27.60
  -6   8   0  392.36   20.10
  -6   8   0  404.96   24.40
   6   8   0  402.86   29.10
   6   8   0  404.86   22.30
   6   8   0  385.46   26.70
  -6   8   0  416.36   27.30
  -6   8   0  395.96   22.50
   6   8   0  419.86   26.10
  -7  -8   0 1462.35   60.79
   7  -8   0 1445.86   62.99
   7  -8   0 1660.23   83.39
  -7  -8   0 1496.05   59.79
   7  -8   0 1549.54   54.99
  -7  -8   0 1503.85   63.59
   7  -8   0 1490.05   63.09
  -7  -8   0 1474.45   64.49
  -7  -8   0 1491.25   64.19
  -7  -8   0 1543.65   66.99
  -7  -8   0 1491.15   62.69
  -7  -8   0 1506.65   57.39
  -7  -8   0 1495.95   72.59
   7  -8   0 1415.26   53.29
  -7  -8   0 1445.26   65.19
   7  -8   0 1498.25   63.39
   7  -8   0 1475.55   59.19
  -7  -8   0 1414.56   63.19
   7  -8   0 1458.15   59.99
  -7  -8   0 1426.56   65.69
   7  -8   0 1495.35   70.79
   7  -8   0 1630.44   69.89
  -7  -8   0 1622.44   58.09
  -7  -8   0 1511.85   65.69
  -7  -8   0 1564.64   62.39
  -7  -8   0 1506.45   61.99
  -7  -8   0 1513.25   61.59
  -7  -8   0 1509.05   65.19
   7   8   0 1598.64   62.29
   7   8   0 1525.25   63.49
  -7   8   0 1534.85   62.69
   7   8   0 1500.95   66.19
   7   8   0 1538.65   59.99
   7   8   0 1557.64   78.49
   7   8   0 1571.54   65.39
  -7   8   0 1580.64   64.09
  -7   8   0 1588.44   63.19
  -7   8   0 1524.25   59.99
  -7   8   0 1631.84   66.09
  -7   8   0 1555.74   54.99
   7   8   0 1360.86   58.49
  -7   8   0 1540.25   65.39
   7   8   0 1483.25   69.29
   7   8   0 1527.35   56.59
   7   8   0 1434.36   56.79
  -7   8   0 1566.84   53.09
   7   8   0 1597.94   64.59
  -7   8   0 1462.15   62.79
   7   8   0 1365.96   64.89
   7   8   0 1561.74   69.09
  -7   8   0 1582.44   59.29
  -7   8   0 1469.05   64.09
   7   8   0 1448.36   60.89
   7   8   0 1497.35   63.29
   7   8   0 1509.55   58.59
   7   8   0 1585.74   63.89
   7   8   0 1419.56   64.29
   7   8   0 1521.45   63.59
  -8  -8   0   32.40   11.90
  -8  -8   0   30.80    8.90
   8  -8   0   21.90   12.30
  -8  -8   0   15.50    8.80
   8  -8   0   21.60    8.60
   8  -8   0   21.00   11.90
   8  -8   0   34.40   16.10
  -8  -8   0   28.10   10.40
  -8  -8   0   39.60   12.60
   8  -8   0   25.30   15.30
  -8  -8   0   24.10   11.60
  -8  -8   0   24.00   11.30
  -8  -8   0   23.60    8.70
  -8  -8   0   25.70   10.40
  -8  -8   0   27.20   10.70
   8  -8   0   21.80   12.30
  -8  -8   0    8.60   10.00
  -8  -8   0   35.90   12.70
   8  -8   0   15.20    6.70
   8  -8   0    5.70   13.20
  -8  -8   0   21.30    8.20
  -8  -8   0   56.69   13.50
  -8  -8   0   44.00   12.30
  -8  -8   0   52.39   13.10
   8   8   0   41.60   13.80
  -8   8   0   18.90    9.40
   8   8   0   47.60   13.30
  -8   8   0   19.60   12.00
   8   8   0   26.40    8.10
   8   8   0   18.60    9.90
   8   8   0   24.50   11.30
   8   8   0   13.10    7.40
   8   8   0   39.60   11.20
  -8   8   0   17.30   10.70
  -8   8   0   14.90   10.60
   8   8   0   37.80   11.30
   8   8   0   16.00    6.80
  -8   8   0   14.90    9.40
   8   8   0   45.00   14.70
   8   8   0   29.10    9.70
   8   8   0   27.00   10.00
   8   8   0   27.60   11.10
   8   8   0   32.40   10.60
   8   8   0   23.60   11.00
   8   8   0   15.50    9.40
  -8   8   0   26.70   10.70
  -8   8   0   22.40    9.70
   8   8   0   24.30   10.30
  -8   8   0   17.40   10.00
  -8   8   0   15.40   10.50
   8   8   0   47.70   14.40
  -8   8   0   11.90    7.30
  -9  -8   0  427.46   29.40
  -9  -8   0  366.26   29.60
   9  -8   0  409.66   31.60
   9  -8   0  443.16   40.90
  -9  -8   0  481.05   34.70
  -9  -8   0  460.35   35.10
  -9  -8   0  401.06   32.90
  -9  -8   0  407.76   32.80
   9  -8   0  470.45   41.00
   9  -8   0  500.85   39.60
  -9  -8   0  358.66   28.80
  -9  -8   0  453.35   33.90
  -9  -8   0  440.26   30.30
   9  -8   0  479.85   39.90
  -9  -8   0  438.86   32.60
  -9  -8   0  440.46   33.10
  -9  -8   0  478.25   33.40
  -9  -8   0  414.36   33.40
   9  -8   0  450.85   32.80
  -9  -8   0  384.46   29.20
  -9  -8   0  414.36   31.40
   9   8   0  476.15   35.00
  -9   8   0  459.75   32.20
  -9   8   0  499.85   31.00
  -9   8   0  479.85   33.10
   9   8   0  486.95   33.50
   9   8   0  482.35   31.90
  -9   8   0  435.06   32.10
   9   8   0  407.06   35.80
  -9   8   0  437.86   32.80
   9   8   0  473.55   35.00
   9   8   0  467.75   33.10
   9   8   0  449.95   33.20
   9   8   0  468.55   34.70
   9   8   0  441.46   32.70
   9   8   0  431.76   29.80
   9   8   0  536.95   39.10
   9   8   0  451.75   34.80
  -9   8   0  403.36   33.70
   9   8   0  459.05   30.30
  -9   8   0  448.26   33.50
  -9   8   0  457.65   32.80
   9   8   0  448.06   37.00
   9   8   0  466.15   38.10
 -10  -8   0  380.66   34.10
 -10  -8   0  486.95   35.60
 -10  -8   0  457.65   34.50
 -10  -8   0  391.56   34.60
  10  -8   0  495.55   52.99
  10  -8   0  475.85   40.40
  10  -8   0  479.65   44.10
 -10  -8   0  422.96   33.30
 -10  -8   0  435.66   35.30
 -10  -8   0  456.25   33.90
  10  -8   0  484.75   43.00
 -10  -8   0  429.46   34.50
 -10  -8   0  447.96   32.30
 -10  -8   0  426.96   35.50
 -10  -8   0  415.46   30.80
 -10  -8   0  412.66   33.70
 -10  -8   0  441.16   36.10
  10   8   0  467.75   35.60
  10   8   0  514.25   38.50
 -10   8   0  407.16   33.10
  10   8   0  517.95   41.10
 -10   8   0  420.36   32.60
  10   8   0  486.15   34.60
  10   8   0  457.35   37.30
 -10   8   0  497.05   34.40
  10   8   0  502.35   38.40
  10   8   0  500.75   36.50
  10   8   0  509.55   40.70
 -10   8   0  430.06   34.30
  10   8   0  476.55   36.80
  10   8   0  482.15   38.60
 -10   8   0  382.06   33.40
  10   8   0  429.66   34.10
  10   8   0  520.15   40.60
 -10   8   0  424.36   33.70
 -10   8   0  460.35   30.70
 -10   8   0  450.05   31.20
  10   8   0  519.95   41.80
  10   8   0  490.85   37.70
  10   8   0  528.15   37.20
 -11  -8   0  249.38   30.90
 -11  -8   0  240.58   29.70
  11  -8   0  237.08   33.70
  11  -8   0  195.88   36.40
  11  -8   0  225.38   36.20
 -11  -8   0  172.78   29.50
 -11  -8   0  214.98   27.10
 -11  -8   0  229.78   29.20
 -11  -8   0  181.48   24.50
  11  -8   0  190.28   33.60
 -11  -8   0  196.08   29.10
 -11  -8   0  195.18   29.00
 -11  -8   0  198.18   28.80
  11  -8   0  154.38   30.00
 -11  -8   0  247.38   38.00
 -11  -8   0  204.68   28.90
  11   8   0  234.98   32.30
 -11   8   0  201.68   28.70
 -11   8   0  190.38   27.80
  11   8   0  213.68   32.10
 -11   8   0  233.98   29.90
  11   8   0  180.58   27.50
  11   8   0  249.18   31.50
  11   8   0  155.08   26.40
  11   8   0  209.08   30.50
 -11   8   0  169.38   26.30
 -11   8   0  183.98   27.70
  11   8   0  218.48   33.30
  11   8   0  264.87   54.99
  11   8   0  242.38   35.10
  11   8   0  227.28   33.80
 -11   8   0  205.18   27.00
  11   8   0  171.38   26.40
 -11   8   0  191.58   24.70
  12  -8   0  125.99   33.10
 -12  -8   0  226.08   29.20
 -12  -8   0  235.78   29.40
 -12  -8   0  177.28   27.00
 -12  -8   0  230.38   30.60
  12  -8   0  209.88   31.90
  12  -8   0  201.48   36.30
  12  -8   0  188.58   33.60
 -12  -8   0  199.58   28.10
 -12  -8   0  137.29   27.10
 -12  -8   0  240.88   32.40
 -12  -8   0  197.38   30.30
  12  -8   0  179.88   33.40
 -12   8   0  168.28   27.90
  12   8   0  179.38   30.20
  12   8   0  196.48   32.60
  12   8   0  218.48   32.30
 -12   8   0  140.39   25.70
 -12   8   0  179.28   29.10
  12   8   0  268.37   34.70
  12   8   0  195.98   29.80
  12   8   0  198.98   33.70
  12   8   0  197.48   33.80
 -12   8   0  219.48   31.00
 -12   8   0  206.18   28.90
  12   8   0  125.59   29.30
  12   8   0  215.28   30.60
  12   8   0  158.38   30.90
 -12   8   0  125.79   22.80
  12   8   0  252.37   34.00
  13  -8   0  176.78   28.50
  13  -8   0  250.77   40.60
  13  -8   0  182.18   34.90
 -13  -8   0  169.28   30.50
 -13  -8   0  194.08   30.00
 -13  -8   0  223.28   30.60
 -13  -8   0  171.78   27.70
 -13  -8   0  166.48   26.90
  13  -8   0  200.18   40.50
  13  -8   0  230.38   37.10
 -13  -8   0  177.78   36.40
 -13  -8   0  185.58   29.30
  13   8   0  212.58   32.40
  13   8   0  183.88   45.20
  13   8   0  217.58   31.60
 -13   8   0  144.49   22.80
  13   8   0  228.18   35.20
  13   8   0  128.99   28.60
 -13   8   0  158.48   28.50
 -13   8   0  201.28   28.20
  13   8   0  195.28   33.10
 -13   8   0  208.48   29.30
  13   8   0  224.38   34.70
  13   8   0  107.19   29.80
  13   8   0  241.58   35.80
 -13   8   0  158.88   26.00
 -13   8   0  177.38   29.60
  13   8   0  176.88   31.30
 -14  -8   0   14.50   17.00
  14  -8   0  -31.80   17.90
  14  -8   0   35.70   24.10
 -14  -8   0   62.69   22.30
 -14  -8   0   -2.40   13.90
 -14  -8   0   18.70   14.10
  14  -8   0  -10.90   19.80
 -14  -8   0   57.99   18.80
 -14  -8   0   10.80   14.40
 -14  -8   0   33.70   16.60
 -14   8   0   15.20   20.50
 -14   8   0   21.90   14.70
  14   8   0   19.30   16.70
 -14   8   0  -10.90   12.60
  14   8   0   -0.70   14.60
  14   8   0   26.40   18.10
  14   8   0    6.40   18.40
  14   8   0   14.00   15.80
 -14   8   0    1.90   13.70
  14   8   0    2.70   16.10
  14   8   0   30.60   18.50
  14   8   0   29.50   20.20
   0  -9   0   -5.50    5.30
   0  -9   0    1.70    4.60
   0  -9   0    0.60    4.50
   0  -9   0   -1.00    4.30
   0  -9   0    1.20    4.00
   0  -9   0    1.50    1.20
   0  -9   0   -0.90    4.20
   0  -9   0   -5.60    5.30
   0  -9   0    2.00    2.80
   0  -9   0    3.30    4.70
   0  -9   0    5.20    6.60
   0  -9   0   -0.10    5.20
   0  -9   0    3.70    5.30
   0  -9   0    1.30    5.60
   0  -9   0   -3.60    3.50
   0  -9   0    1.90    3.10
   0  -9   0    1.80    4.70
   0  -9   0   -6.00    2.90
   0  -9   0   -0.60    4.20
   0   9   0   -0.80    3.70
   0   9   0    1.10    4.70
   0   9   0    2.30    5.60
   0   9   0    3.20    4.60
   0   9   0    1.00    4.70
   0   9   0    4.80    5.10
   0   9   0    0.00    6.70
   0   9   0    2.80    3.00
   0   9   0    6.90    5.40
   0   9   0    2.50    5.20
   0   9   0   -2.40    4.30
   0   9   0   -0.30    3.70
   0   9   0    3.70    5.50
   0   9   0   -6.70    5.10
   0   9   0    4.20    5.20
   0   9   0    1.40    4.80
   0   9   0    0.70    5.70
   0   9   0   -0.40    2.90
   0   9   0    5.10    5.20
   0   9   0    3.30    4.00
   0   9   0    5.70    6.40
   0   9   0    2.40    4.00
  -1  -9   0  174.38   16.00
   1  -9   0  178.28   15.30
   1  -9   0  188.08   14.70
   1  -9   0  184.28   16.70
   1  -9   0  203.28   18.20
  -1  -9   0  183.18   15.00
  -1  -9   0  177.98   16.50
  -1  -9   0  183.28   15.70
   1  -9   0  201.88   17.80
  -1  -9   0  177.58    7.50
   1  -9   0  155.18   14.60
   1  -9   0  167.08   10.30
   1  -9   0  169.38   12.30
   1  -9   0  175.38   14.00
  -1  -9   0  184.38   16.60
  -1  -9   0  188.68   16.10
   1  -9   0  208.68   18.30
   1  -9   0  153.68   14.90
  -1  -9   0  178.68   16.10
  -1  -9   0  183.48   16.40
  -1  -9   0  178.58   13.20
  -1  -9   0  167.38   14.60
  -1  -9   0  191.08   16.50
   1  -9   0  171.18   12.30
   1  -9   0  185.38   15.90
  -1  -9   0  175.68   15.30
  -1  -9   0  179.28   16.80
  -1  -9   0  177.88   15.70
   1  -9   0  165.38   15.00
   1  -9   0  205.38   15.40
  -1  -9   0  190.38   17.10
  -1  -9   0  166.18   11.70
   1  -9   0  179.78   14.90
   1  -9   0  184.98    9.40
   1  -9   0  172.58   15.20
  -1  -9   0  174.68   16.10
   1  -9   0  166.78   15.70
   1   9   0  210.18   15.70
  -1   9   0  195.38   14.70
   1   9   0  174.88   16.60
   1   9   0  188.08   16.40
   1   9   0  169.38   12.20
   1   9   0  167.98   16.80
  -1   9   0  179.78   16.50
  -1   9   0  167.98   10.30
  -1   9   0  185.38   16.30
   1   9   0  186.38    8.40
  -1   9   0  185.68   17.00
   1   9   0  187.68   16.30
  -1   9   0  196.98   14.80
  -1   9   0  193.88   21.00
   1   9   0  176.68   17.10
  -1   9   0  191.38   20.80
  -1   9   0  159.68   18.60
   1   9   0  183.68   14.80
  -1   9   0  173.08   13.10
   1   9   0  167.88   16.00
   1   9   0  195.58   16.10
  -1   9   0  166.08   15.40
   1   9   0  186.38   16.50
   1   9   0  171.78   16.20
  -1   9   0  195.88   14.80
  -1   9   0  165.68   12.80
  -1   9   0  190.78   15.60
   1   9   0  189.28   15.50
   1   9   0  188.28   14.60
   1   9   0  175.58   14.90
   1   9   0  169.08   16.40
  -1   9   0  192.18   12.80
  -1   9   0  184.58   15.50
  -1   9   0  164.88   16.00
   1   9   0  161.38   16.30
   1   9   0  179.48   13.00
  -1   9   0  186.18   16.90
   1   9   0  176.48   15.90
   1   9   0  158.08   14.90
   1   9   0  186.08   16.60
  -1   9   0  206.38   15.80
  -1   9   0  148.59   13.50
  -1   9   0  194.58   15.80
  -2  -9   0  805.02   38.40
  -2  -9   0  768.32   38.30
  -2  -9   0  823.92   38.10
  -2  -9   0  738.33   35.60
  -2  -9   0  808.02   39.20
  -2  -9   0  801.02   37.30
  -2  -9   0  782.22   39.00
  -2  -9   0  836.02   39.70
   2  -9   0  820.82   34.80
   2  -9   0  831.92   34.80
  -2  -9   0  806.52   38.20
  -2  -9   0  795.72   25.70
   2  -9   0  788.22   34.70
   2  -9   0  776.62   36.50
   2  -9   0  834.12   35.70
  -2  -9   0  805.92   32.60
   2  -9   0  845.02   39.80
   2  -9   0  770.02   34.90
   2  -9   0  802.92   39.10
   2  -9   0  804.12   30.40
  -2  -9   0  811.12   37.60
   2  -9   0  766.02   37.80
   2  -9   0  909.91   38.50
  -2  -9   0  855.41   39.20
  -2  -9   0  849.91   32.40
   2  -9   0  829.12   40.10
   2  -9   0  770.12   37.40
  -2  -9   0  838.62   39.70
  -2  -9   0  834.42   39.20
   2  -9   0  767.12   36.00
  -2  -9   0  781.12   39.00
   2  -9   0  819.42   33.50
   2  -9   0  866.51   34.00
  -2  -9   0  812.72   37.80
   2  -9   0  916.91   40.50
  -2  -9   0  783.92   38.90
  -2  -9   0  809.92   34.60
   2  -9   0  862.21   33.10
   2  -9   0  795.22   37.80
  -2   9   0  726.63   38.50
  -2   9   0  712.83   33.80
   2   9   0  794.32   32.90
   2   9   0  824.72   39.00
   2   9   0  799.92   37.30
   2   9   0  836.92   37.90
  -2   9   0  817.42   36.70
  -2   9   0  788.42   39.40
   2   9   0  791.62   39.90
   2   9   0  805.62   26.70
  -2   9   0  803.72   38.10
   2   9   0  726.63   37.80
  -2   9   0  770.32   32.30
   2   9   0  821.82   38.70
  -2   9   0  765.62   38.20
   2   9   0  790.32   32.50
  -2   9   0  870.71   46.60
   2   9   0  786.42   36.80
  -2   9   0  810.32   40.00
   2   9   0  857.11   39.50
   2   9   0  841.32   36.20
   2   9   0  807.12   25.20
   2   9   0  785.32   36.70
  -2   9   0  779.82   35.50
  -2   9   0  865.61   39.10
   2   9   0  799.42   39.50
   2   9   0  812.82   33.40
  -2   9   0  798.22   33.80
  -2   9   0  838.12   37.90
   2   9   0  804.22   26.00
  -2   9   0  843.52   34.50
  -2   9   0  819.22   35.00
  -2   9   0  754.32   34.80
  -2   9   0  823.22   33.60
  -2   9   0  811.62   39.20
  -2   9   0  750.22   33.60
   2   9   0  817.42   39.80
   2   9   0  820.32   41.00
   2   9   0  778.42   36.30
  -2   9   0  846.82   37.90
   2   9   0  831.22   38.80
   2   9   0  823.12   36.80
  -2   9   0  827.92   33.00
   2   9   0  807.82   38.40
   2   9   0  823.62   39.60
   3  -9   0 4079.19  124.29
   3  -9   0 4006.00  121.29
  -3  -9   0 3802.82  127.19
   3  -9   0 3990.00  126.79
   3  -9   0 4059.79  131.89
   3  -9   0 3660.63  119.59
  -3  -9   0 3961.00  129.89
   3  -9   0 3750.42  127.19
   3  -9   0 3747.23  128.79
  -3  -9   0 3757.92  128.39
   3  -9   0 3751.32  122.49
  -3  -9   0 3901.01  128.19
  -3  -9   0 3719.13  125.39
   3  -9   0 3673.23  124.19
   3  -9   0 3987.00  121.19
  -3  -9   0 3798.32  129.29
   3  -9   0 4005.30  129.19
   3  -9   0 3725.93  127.79
  -3  -9   0 4051.59  119.29
  -3  -9   0 3833.82  129.69
  -3  -9   0 3739.93  121.39
  -3  -9   0 3899.51  130.79
   3  -9   0 3915.91  125.29
   3  -9   0 4070.29  132.59
   3  -9   0 3567.54  121.59
   3  -9   0 3677.13  125.19
   3  -9   0 3948.90  122.49
   3  -9   0 3886.71  129.19
  -3  -9   0 3892.51  127.99
  -3  -9   0 3980.10  128.19
  -3  -9   0 3873.51  122.19
  -3  -9   0 3779.82  127.59
   3   9   0 3811.22  132.69
  -3   9   0 3894.51  119.99
   3   9   0 3897.81  132.29
   3   9   0 3917.51  116.09
  -3   9   0 3728.23  125.19
  -3   9   0 3756.02  128.59
  -3   9   0 3968.00  124.39
   3   9   0 3730.43  126.99
  -3   9   0 3711.03  125.99
  -3   9   0 3990.80  127.49
  -3   9   0 3810.92  121.39
  -3   9   0 3743.83  131.09
   3   9   0 4053.89  128.09
   3   9   0 3878.81  114.39
  -3   9   0 3916.91  122.29
   3   9   0 3871.41  116.29
  -3   9   0 3880.21  129.39
   3   9   0 3937.11  130.99
  -3   9   0 3888.11  124.99
  -3   9   0 3702.23  131.49
  -3   9   0 3958.80  122.39
  -3   9   0 3904.01  119.89
  -3   9   0 3833.12  121.19
  -3   9   0 3756.22  129.39
   3   9   0 3861.41  128.79
   3   9   0 3585.94  125.69
  -3   9   0 3855.01  128.89
   3   9   0 3808.02  122.79
  -3   9   0 3763.92  123.39
   3   9   0 3946.21  114.59
   3   9   0 3904.81  122.89
   3   9   0 3923.91  119.89
   3   9   0 3723.03  128.59
   3   9   0 3701.73  126.19
   3   9   0 3805.82  128.99
  -3   9   0 3864.41  128.29
   3   9   0 4019.00  131.99
   3   9   0 3764.52  127.19
   3   9   0 4008.50  132.09
   3   9   0 3685.23  126.09
   3   9   0 3848.01  122.89
   3   9   0 3799.62  121.89
   3   9   0 3760.02  125.69
   3   9   0 3857.31  124.29
  -3   9   0 3863.71  118.69
  -3   9   0 3886.51  122.99
   3   9   0 3749.32  128.89
   3   9   0 3812.62  127.89
  -4  -9   0  376.36   27.10
  -4  -9   0  420.66   25.70
   4  -9   0  370.56   22.70
  -4  -9   0  428.16   28.00
  -4  -9   0  412.66   22.00
  -4  -9   0  408.16   20.00
  -4  -9   0  449.86   22.20
  -4  -9   0  407.96   26.90
  -4  -9   0  413.26   26.30
  -4  -9   0  410.56   24.80
  -4  -9   0  394.46   26.10
  -4  -9   0  417.76   26.20
   4  -9   0  451.95   24.40
   4  -9   0  390.26   25.30
   4  -9   0  405.96   24.90
  -4  -9   0  430.26   26.60
   4  -9   0  381.96   21.50
   4  -9   0  376.06   21.00
   4  -9   0  385.66   22.60
   4  -9   0  376.46   23.60
   4  -9   0  357.46   25.40
   4  -9   0  453.15   31.60
  -4  -9   0  462.15   28.50
   4  -9   0  373.06   29.20
   4  -9   0  401.96   27.20
   4  -9   0  375.06   22.80
   4  -9   0  395.76   26.60
   4  -9   0  400.66   19.30
   4  -9   0  410.26   19.80
  -4  -9   0  427.16   26.20
   4  -9   0  355.66   25.10
   4  -9   0  401.56   21.00
  -4  -9   0  379.76   25.30
   4  -9   0  401.36   27.00
  -4  -9   0  351.06   21.50
  -4  -9   0  401.26   27.70
  -4  -9   0  393.46   26.50
   4   9   0  391.26   27.70
   4   9   0  400.16   24.50
  -4   9   0  384.66   23.00
   4   9   0  374.26   24.60
   4   9   0  389.16   20.10
   4   9   0  433.36   29.70
  -4   9   0  332.17   24.40
  -4   9   0  334.77   28.00
   4   9   0  405.96   22.90
   4   9   0  400.16   23.10
  -4   9   0  415.46   24.10
   4   9   0  421.06   20.90
   4   9   0  387.46   22.10
   4   9   0  355.26   25.60
  -4   9   0  402.46   25.00
   4   9   0  418.66   20.60
  -4   9   0  408.76   21.30
  -4   9   0  411.06   28.00
   4   9   0  339.57   24.00
   4   9   0  446.66   27.00
  -4   9   0  374.46   25.40
   4   9   0  419.16   22.90
  -4   9   0  402.86   20.00
   4   9   0  401.26   26.40
  -4   9   0  404.76   18.40
   4   9   0  450.35   27.70
   4   9   0  420.36   20.40
   4   9   0  373.66   27.00
   4   9   0  393.26   25.40
  -4   9   0  367.96   18.30
  -4   9   0  397.76   21.10
  -4   9   0  387.16   20.50
   4   9   0  402.16   27.30
  -4   9   0  416.76   20.60
   4   9   0  393.96   24.70
  -4   9   0  425.46   24.80
  -4   9   0  418.86   23.40
   4   9   0  409.26   28.20
  -4   9   0  412.26   26.40
  -4   9   0  376.46   24.00
   4   9   0  421.56   18.70
  -4   9   0  388.16   22.60
   4   9   0  372.36   17.60
   4   9   0  379.06   24.50
  -4   9   0  372.56   25.30
   4   9   0  396.66   28.60
  -4   9   0  392.36   29.20
   5  -9   0   79.79   15.10
   5  -9   0  108.89   14.40
  -5  -9   0  151.58   21.00
  -5  -9   0  113.79   13.00
   5  -9   0   98.49   13.00
   5  -9   0  116.29   17.20
  -5  -9   0   80.69   13.30
   5  -9   0   89.09   14.30
  -5  -9   0  134.99   18.10
  -5  -9   0  109.29   19.20
  -5  -9   0   82.09   14.00
  -5  -9   0   94.79   10.90
   5  -9   0  100.29   17.40
  -5  -9   0   91.69   12.90
   5  -9   0   99.99   19.60
   5  -9   0   59.59   10.80
  -5  -9   0  106.19   16.90
  -5  -9   0  127.19   18.00
   5  -9   0   81.29   14.50
   5  -9   0   93.09    9.40
   5  -9   0   81.79   17.50
   5  -9   0   91.59   18.40
   5  -9   0  104.59   14.00
   5  -9   0   83.29   14.40
   5  -9   0   76.49   13.60
  -5  -9   0   89.19   14.80
   5  -9   0  110.99    8.30
  -5  -9   0   87.79   16.10
  -5  -9   0  110.69   13.80
  -5  -9   0  102.59   14.90
  -5  -9   0  116.19   18.00
   5  -9   0   92.49   11.30
   5  -9   0   80.79   11.80
  -5   9   0   76.69   12.60
   5   9   0   88.49   13.20
  -5   9   0  107.99   14.80
  -5   9   0  110.99   15.90
   5   9   0   88.09   14.40
   5   9   0  119.59   17.70
  -5   9   0   89.19   12.60
  -5   9   0   89.89   12.90
  -5   9   0   98.89   15.60
   5   9   0  118.29   13.50
   5   9   0   94.79   15.30
   5   9   0  103.69   27.00
   5   9   0  120.29   16.20
   5   9   0   99.09   11.30
   5   9   0   94.49   15.80
   5   9   0  100.39   12.70
   5   9   0  103.99   11.60
   5   9   0  100.49   12.30
  -5   9   0   80.29    7.50
   5   9   0   96.49   14.30
  -5   9   0   91.69   14.60
   5   9   0  111.09   16.80
  -5   9   0   66.59   12.70
   5   9   0  103.19   13.00
  -5   9   0   98.49   10.80
   5   9   0   81.39   14.30
   5   9   0  107.39   16.60
  -5   9   0   84.29   14.80
  -5   9   0  107.79    7.70
  -5   9   0   88.09   15.70
   5   9   0   96.09   12.20
   5   9   0   85.69   15.20
   5   9   0  107.09   15.10
   5   9   0   97.79   13.10
  -5   9   0   88.99   13.30
   5   9   0   98.39   14.20
  -5   9   0  106.79    8.00
   5   9   0  119.49   16.40
  -5   9   0  105.99    7.70
   5   9   0  107.39    9.20
  -5   9   0   84.89   17.40
  -5   9   0   81.39   12.30
  -5   9   0   98.99   10.80
   6  -9   0  418.06   24.90
   6  -9   0  416.76   23.60
   6  -9   0  408.36   26.70
  -6  -9   0  418.56   24.20
  -6  -9   0  372.86   27.60
   6  -9   0  413.36   25.60
   6  -9   0  423.06   33.20
  -6  -9   0  383.46   28.60
  -6  -9   0  419.76   29.30
  -6  -9   0  421.56   28.90
   6  -9   0  475.85   33.50
  -6  -9   0  414.66   27.20
   6  -9   0  408.96   25.50
  -6  -9   0  383.36   22.70
   6  -9   0  396.86   21.20
   6  -9   0  416.66   19.00
   6  -9   0  412.86   29.40
  -6  -9   0  436.76   22.50
  -6  -9   0  451.05   31.10
   6  -9   0  387.66   25.60
   6  -9   0  417.46   27.60
  -6  -9   0  394.16   28.20
  -6  -9   0  411.86   27.30
  -6  -9   0  423.46   25.90
   6  -9   0  425.36   28.40
  -6  -9   0  414.46   28.10
   6  -9   0  417.36   33.00
  -6  -9   0  458.45   31.20
  -6  -9   0  398.76   26.70
  -6  -9   0  452.75   30.40
  -6  -9   0  352.16   27.20
  -6   9   0  438.66   25.90
  -6   9   0  502.35   28.30
  -6   9   0  425.86   21.10
  -6   9   0  422.36   19.50
  -6   9   0  418.36   28.30
   6   9   0  409.96   25.60
   6   9   0  424.36   31.70
   6   9   0  425.76   30.80
   6   9   0  453.45   29.50
   6   9   0  443.36   26.80
   6   9   0  405.26   22.10
   6   9   0  443.46   24.40
   6   9   0  366.86   26.40
  -6   9   0  421.76   30.20
  -6   9   0  430.06   24.70
   6   9   0  438.86   23.00
  -6   9   0  436.96   29.10
   6   9   0  424.86   31.60
   6   9   0  425.76   24.70
   6   9   0  386.46   27.30
   6   9   0  446.66   30.10
   6   9   0  463.45   27.80
   6   9   0  409.06   23.40
   6   9   0  409.76   32.40
  -6   9   0  464.85   27.90
   6   9   0  368.86   27.90
  -6   9   0  448.46   29.20
  -6   9   0  413.16   24.40
   6   9   0  368.96   26.10
   6   9   0  456.35   26.60
   6   9   0  408.46   21.90
  -6   9   0  397.46   28.90
   6   9   0  459.85   32.90
   6   9   0  404.76   24.90
   6   9   0  458.35   26.40
  -6   9   0  398.76   28.10
  -6   9   0  426.96   16.30
  -6   9   0  429.66   16.50
   7  -9   0  704.33   42.40
   7  -9   0  712.03   47.20
  -7  -9   0  684.23   42.00
  -7  -9   0  667.93   38.40
   7  -9   0  676.73   35.10
  -7  -9   0  720.83   35.50
  -7  -9   0  633.24   58.29
   7  -9   0  687.93   30.70
  -7  -9   0  785.32   33.80
  -7  -9   0  704.03   40.40
  -7  -9   0  676.73   37.40
  -7  -9   0  737.63   41.60
  -7  -9   0  684.33   39.60
  -7  -9   0  721.03   49.70
  -7  -9   0  711.83   36.90
  -7  -9   0  752.82   42.80
   7  -9   0  643.84   37.90
  -7  -9   0  736.03   38.50
  -7  -9   0  732.93   38.20
  -7  -9   0  708.83   40.60
   7  -9   0  636.94   38.50
   7  -9   0  677.33   32.10
  -7  -9   0  698.03   41.30
  -7  -9   0  700.53   41.20
   7  -9   0  627.94   35.80
  -7  -9   0  713.03   33.80
   7  -9   0  773.02   46.50
   7  -9   0  761.62   47.40
   7   9   0  735.83   44.80
   7   9   0  740.03   38.20
   7   9   0  713.63   38.10
   7   9   0  699.43   38.30
   7   9   0  668.53   36.00
  -7   9   0  793.02   41.60
   7   9   0  698.43   33.50
   7   9   0  717.83   34.60
   7   9   0  690.03   32.30
   7   9   0  641.74   37.90
  -7   9   0  774.92   41.00
  -7   9   0  733.33   39.10
  -7   9   0  695.73   36.00
   7   9   0  689.93   41.30
  -7   9   0  709.33   38.20
  -7   9   0  718.83   35.10
   7   9   0  662.23   43.20
  -7   9   0  735.93   38.20
  -7   9   0  699.33   40.20
  -7   9   0  714.33   30.00
   7   9   0  675.93   34.90
   7   9   0  678.83   42.10
   7   9   0  645.24   40.10
   7   9   0  705.13   37.70
   7   9   0  708.03   38.50
   7   9   0  661.63   39.20
   7   9   0  721.33   44.20
  -8  -9   0  490.65   33.20
   8  -9   0  458.65   39.30
  -8  -9   0  446.26   31.90
   8  -9   0  465.85   32.10
  -8  -9   0  406.96   29.20
   8  -9   0  413.26   26.70
   8  -9   0  416.66   36.20
  -8  -9   0  437.76   32.70
  -8  -9   0  417.66   33.10
  -8  -9   0  462.55   32.50
  -8  -9   0  456.05   33.90
   8  -9   0  453.65   39.40
  -8  -9   0  457.25   30.80
  -8  -9   0  422.06   32.50
   8  -9   0  471.85   33.60
  -8  -9   0  487.05   30.60
   8  -9   0  402.66   34.10
  -8  -9   0  399.26   31.20
   8  -9   0  476.25   32.90
  -8  -9   0  413.66   28.90
  -8  -9   0  435.56   26.40
  -8  -9   0  467.55   34.20
   8   9   0  442.66   32.10
   8   9   0  401.36   34.50
   8   9   0  449.86   35.90
   8   9   0  438.86   30.90
  -8   9   0  460.95   29.60
   8   9   0  498.45   28.00
   8   9   0  437.76   30.60
  -8   9   0  464.25   32.60
  -8   9   0  456.75   32.40
   8   9   0  444.46   30.90
  -8   9   0  443.96   30.80
   8   9   0  451.45   26.90
  -8   9   0  392.26   31.40
   8   9   0  439.96   30.30
   8   9   0  425.96   28.80
   8   9   0  381.86   31.50
  -8   9   0  415.46   39.40
  -8   9   0  391.56   29.10
   8   9   0  459.05   30.00
  -8   9   0  430.56   29.60
   8   9   0  366.26   32.90
   8   9   0  393.36   27.40
   8   9   0  463.55   36.50
  -8   9   0  409.56   27.20
   8   9   0  435.36   30.20
  -9  -9   0  250.27   28.70
  -9  -9   0  273.17   23.10
  -9  -9   0  295.17   34.70
  -9  -9   0  331.37   35.60
  -9  -9   0  277.37   24.70
   9  -9   0  313.67   37.20
  -9  -9   0  321.77   28.40
   9  -9   0  322.17   41.70
   9  -9   0  304.07   38.70
  -9  -9   0  303.17   28.80
  -9  -9   0  247.08   29.90
  -9  -9   0  281.77   32.40
  -9  -9   0  310.47   25.80
  -9  -9   0  260.77   25.00
  -9  -9   0  269.67   22.00
  -9  -9   0  290.37   26.60
   9  -9   0  277.57   33.60
   9  -9   0  257.17   28.40
  -9  -9   0  226.88   30.60
  -9  -9   0  280.77   26.20
  -9  -9   0  265.47   27.40
  -9   9   0  252.07   24.90
  -9   9   0  264.27   24.70
   9   9   0  283.27   35.00
   9   9   0  299.67   24.80
   9   9   0  366.96   41.00
   9   9   0  326.97   31.00
  -9   9   0  269.27   27.20
   9   9   0  276.57   26.60
   9   9   0  268.77   33.20
  -9   9   0  291.77   26.20
   9   9   0  273.47   29.70
   9   9   0  311.17   29.90
  -9   9   0  279.17   27.20
   9   9   0  314.67   28.20
   9   9   0  285.37   25.90
  -9   9   0  269.57   23.50
  -9   9   0  248.98   24.70
   9   9   0  333.67   32.60
   9   9   0  290.07   26.90
   9   9   0  301.07   28.00
   9   9   0  314.17   25.40
   9   9   0  297.27   27.60
  10  -9   0    3.20   15.00
 -10  -9   0   -6.80    9.00
 -10  -9   0   -3.30   10.60
 -10  -9   0   -3.00    5.70
 -10  -9   0   -2.80    9.40
 -10  -9   0   -7.70    8.60
 -10  -9   0    1.30    8.90
 -10  -9   0    0.20    8.00
 -10  -9   0  -10.50    8.00
  10  -9   0   -2.60   11.80
 -10  -9   0   -4.50    9.70
 -10  -9   0    0.30    9.30
  10  -9   0   -8.10   15.00
  10  -9   0   -0.40   13.30
 -10  -9   0  -11.00    7.70
 -10  -9   0    5.00   11.20
 -10  -9   0   11.00   13.10
  10   9   0   -0.30    8.50
 -10   9   0    0.70    8.00
  10   9   0    1.30    8.30
 -10   9   0    3.50   10.20
 -10   9   0    6.60   11.50
  10   9   0   -4.60   10.50
 -10   9   0   -2.10    6.50
  10   9   0    7.30    9.70
  10   9   0   13.10   11.00
  10   9   0   -0.30   10.30
  10   9   0   -0.10    9.10
 -10   9   0    3.60   10.20
  10   9   0   12.20   11.90
  10   9   0    7.40   12.00
  10   9   0   -4.10   11.30
  10   9   0   11.10   11.60
  10   9   0   12.40   12.10
  10   9   0   -1.60   10.10
  10   9   0    7.60   11.30
 -10   9   0   12.00   11.40
 -10   9   0   -0.60    8.60
 -11  -9   0  348.77   32.20
 -11  -9   0  422.76   32.10
  11  -9   0  368.66   47.40
  11  -9   0  406.16   47.20
  11  -9   0  445.36   52.79
 -11  -9   0  531.15   39.60
 -11  -9   0  437.26   38.20
  11  -9   0  400.56   48.90
 -11  -9   0  426.36   33.70
 -11  -9   0  433.86   36.40
 -11  -9   0  405.56   35.40
 -11  -9   0  434.56   41.60
 -11  -9   0  499.35   37.00
  11  -9   0  409.76   36.70
 -11  -9   0  379.66   35.50
 -11  -9   0  409.16   37.70
  11   9   0  419.76   35.40
 -11   9   0  357.46   34.30
  11   9   0  413.36   39.40
  11   9   0  397.76   38.30
 -11   9   0  364.36   33.20
  11   9   0  414.26   36.40
  11   9   0  408.56   35.20
 -11   9   0  427.46   35.50
  11   9   0  399.86   37.00
 -11   9   0  388.46   32.50
  11   9   0  449.06   40.10
 -11   9   0  390.86   34.00
  11   9   0  423.06   37.30
  11   9   0  457.15   39.60
  11   9   0  449.86   36.40
  11   9   0  352.56   34.60
  11   9   0  458.95   37.30
 -11   9   0  420.86   34.30
  12  -9   0  270.47   40.10
 -12  -9   0  258.57   33.50
  12  -9   0  258.67   39.80
 -12  -9   0  234.58   48.30
 -12  -9   0  273.67   34.00
 -12  -9   0  251.27   32.40
  12  -9   0  262.67   41.10
 -12  -9   0  226.68   29.70
 -12  -9   0  222.68   34.50
 -12  -9   0  261.37   33.60
 -12  -9   0  271.87   34.20
 -12  -9   0  205.88   28.50
  12  -9   0  214.58   32.70
  12  -9   0  331.87   47.30
  12   9   0  306.67   42.00
 -12   9   0  229.78   31.10
  12   9   0  278.27   39.10
  12   9   0  297.47   39.30
 -12   9   0  205.88   30.80
  12   9   0  279.77   35.10
  12   9   0  206.88   31.10
 -12   9   0  305.77   36.10
  12   9   0  255.47   35.20
 -12   9   0  238.48   30.00
  12   9   0  247.88   50.19
  12   9   0  264.87   39.50
  12   9   0  236.58   35.10
 -12   9   0  152.38   27.60
  12   9   0  294.27   37.80
 -12   9   0  215.88   30.60
  13  -9   0   38.00   27.00
 -13  -9   0   83.79   22.00
  13  -9   0   37.30   24.10
  13  -9   0   14.80   16.10
  13  -9   0   40.90   23.80
 -13  -9   0   37.90   18.20
  13  -9   0   98.99   27.70
 -13  -9   0   97.89   20.40
 -13  -9   0  105.79   21.50
 -13  -9   0   93.59   21.90
 -13  -9   0   64.29   18.40
  13   9   0   90.29   23.00
 -13   9   0   67.59   20.30
  13   9   0   15.10   18.20
  13   9   0   12.90   15.30
  13   9   0   67.99   23.90
 -13   9   0   52.49   19.20
 -13   9   0   60.19   18.20
  13   9   0   79.99   23.10
  13   9   0   36.70   21.50
  13   9   0   19.70   17.70
 -13   9   0   23.60   16.10
  13   9   0   27.50   17.10
 -13   9   0   68.49   18.40
 -13   9   0   93.19   22.70
  13   9   0   47.60   19.30
  14  -9   0  514.15   68.39
 -14  -9   0  394.46   49.80
 -14  -9   0  454.55   43.20
  14  -9   0  460.05   61.69
 -14  -9   0  422.46   40.90
 -14  -9   0  462.85   41.00
 -14  -9   0  451.35   42.20
  14  -9   0  634.04   90.99
 -14  -9   0  379.46   38.00
  14  -9   0  405.66   54.29
 -14  -9   0  472.45   39.80
  14  -9   0  442.86   57.39
  14   9   0  522.65   48.10
  14   9   0  586.94   51.29
 -14   9   0  516.65   49.70
  14   9   0  444.96   44.80
  14   9   0  519.65   76.39
 -14   9   0  384.66   39.10
  14   9   0  617.24   47.00
  14   9   0  520.55   46.50
 -14   9   0  414.76   40.10
 -14   9   0  445.96   66.89
  14   9   0  534.35   49.30
  14   9   0  570.64   49.60
   0 -10   0   44.90   11.70
   0 -10   0   58.59   11.80
   0 -10   0   59.69   11.10
   0 -10   0   51.89   12.30
   0 -10   0   34.40    8.70
   0 -10   0   58.29   11.70
   0 -10   0   53.69   10.70
   0 -10   0   48.00   11.50
   0 -10   0   33.30    9.20
   0 -10   0   55.49   11.10
   0 -10   0   48.10   10.10
   0 -10   0   54.19   11.30
   0 -10   0   43.60    7.80
   0 -10   0   42.90    9.80
   0 -10   0   46.30    5.90
   0 -10   0   40.30    8.90
   0 -10   0   51.99   11.10
   0  10   0   31.90    9.40
   0  10   0   41.90   10.00
   0  10   0   49.50    9.50
   0  10   0   49.30   11.20
   0  10   0   54.09   10.80
   0  10   0   48.50    6.60
   0  10   0   47.60   11.70
   0  10   0   45.70   10.40
   0  10   0   36.30    9.00
   0  10   0   42.80    8.20
   0  10   0   21.50    8.70
   0  10   0   50.39   10.00
   0  10   0   55.79   11.20
   0  10   0   49.90   12.10
   0  10   0   53.09   12.20
   0  10   0   56.59   11.50
   0  10   0   56.99   11.90
   0  10   0   43.70   10.20
   0  10   0   46.50    9.40
   0  10   0   43.70    7.80
   1 -10   0 1073.19   48.20
  -1 -10   0 1102.99   47.20
   1 -10   0 1189.68   46.30
  -1 -10   0 1136.79   49.80
  -1 -10   0 1135.89   49.00
   1 -10   0 1096.49   49.00
   1 -10   0 1215.48   50.09
   1 -10   0 1114.09   47.00
  -1 -10   0 1063.59   49.10
  -1 -10   0 1088.79   49.50
  -1 -10   0 1171.18   50.69
   1 -10   0 1066.79   48.40
   1 -10   0 1133.69   48.00
  -1 -10   0 1136.19   49.80
   1 -10   0 1117.19   37.50
   1 -10   0 1128.29   50.29
   1 -10   0 1145.99   50.49
  -1 -10   0 1189.18   50.59
   1 -10   0 1154.18   48.20
   1 -10   0 1151.08   49.80
   1 -10   0 1096.79   47.90
   1 -10   0 1093.29   47.30
   1 -10   0 1040.10   47.30
   1 -10   0 1169.98   41.90
   1 -10   0 1151.08   42.70
  -1 -10   0 1173.48   35.20
  -1 -10   0 1199.38   48.30
  -1 -10   0 1209.88   44.50
   1 -10   0 1199.98   47.80
  -1 -10   0 1214.68   51.19
  -1 -10   0 1134.89   49.70
  -1 -10   0 1186.98   47.20
  -1 -10   0 1142.89   42.20
  -1 -10   0 1105.79   49.50
   1 -10   0 1152.78   38.90
  -1 -10   0 1112.89   49.60
  -1 -10   0 1186.48   49.20
   1  10   0 1084.79   47.20
  -1  10   0 1158.78   46.70
   1  10   0 1196.48   51.09
   1  10   0 1109.79   47.20
  -1  10   0 1151.38   48.60
  -1  10   0 1113.29   45.70
   1  10   0 1122.39   36.00
  -1  10   0 1170.68   44.90
  -1  10   0 1027.20   49.30
   1  10   0 1086.59   44.90
  -1  10   0 1155.38   48.30
   1  10   0 1133.09   43.50
   1  10   0 1175.58   50.79
  -1  10   0 1146.99   42.30
   1  10   0 1135.19   51.79
   1  10   0 1179.58   50.09
  -1  10   0 1158.28   49.80
  -1  10   0 1157.78   47.70
   1  10   0 1092.49   49.60
   1  10   0 1156.08   42.50
   1  10   0 1185.88   51.09
   1  10   0 1139.19   46.80
  -1  10   0 1105.59   47.10
   1  10   0 1120.39   48.30
   1  10   0 1235.08   51.49
   1  10   0 1028.50   46.50
   1  10   0 1172.18   50.19
  -1  10   0 1111.69   49.70
  -1  10   0 1018.30   49.30
  -1  10   0 1094.69   48.50
  -1  10   0 1154.08   49.20
  -1  10   0 1218.98   52.09
   1  10   0 1105.99   47.60
  -1  10   0 1187.28   47.20
   1  10   0 1151.58   50.39
  -1  10   0 1116.49   42.90
  -1  10   0 1085.19   48.80
   1  10   0 1176.08   49.70
   1  10   0 1147.59   48.90
   2 -10   0   20.90    7.00
  -2 -10   0    8.50    6.50
  -2 -10   0   18.00    9.20
   2 -10   0   18.20    9.70
  -2 -10   0   13.90    8.80
   2 -10   0   27.10    8.00
   2 -10   0    7.50    5.80
   2 -10   0   16.80    5.80
  -2 -10   0   10.50    7.40
  -2 -10   0   20.90    6.20
   2 -10   0   19.80    7.50
  -2 -10   0   18.70    9.50
   2 -10   0   29.20    8.20
   2 -10   0   35.70    8.80
  -2 -10   0   26.70    8.50
   2 -10   0   16.70    7.20
  -2 -10   0   30.20    9.40
   2 -10   0    7.00    8.30
   2 -10   0   23.50    8.20
  -2 -10   0   21.90    2.60
  -2 -10   0   16.40    7.00
   2 -10   0   27.50    7.00
  -2 -10   0   19.90    5.80
  -2 -10   0   25.80    8.20
  -2 -10   0   13.00    8.80
  -2 -10   0   32.00    9.50
   2 -10   0   19.60   11.00
  -2 -10   0   11.90    9.00
   2 -10   0   20.50    8.00
  -2 -10   0   35.10    9.80
   2 -10   0   25.60    7.80
   2 -10   0   14.60    9.70
  -2 -10   0   14.80    8.20
   2 -10   0   23.00    8.70
   2 -10   0   12.80    6.80
   2 -10   0   27.80    5.40
  -2 -10   0   24.60    8.90
  -2 -10   0   10.30    7.00
  -2 -10   0   27.00    7.90
   2  10   0   16.30    8.90
   2  10   0   15.10    7.60
  -2  10   0   15.60    6.80
  -2  10   0   16.30    8.30
   2  10   0   18.60    7.60
   2  10   0   28.50   10.10
   2  10   0   16.00    7.10
   2  10   0    9.30    6.70
   2  10   0   17.10    6.50
  -2  10   0   17.10    5.40
   2  10   0   16.60    6.80
  -2  10   0    5.10    8.60
  -2  10   0   15.30    6.10
   2  10   0   17.00    8.70
  -2  10   0   14.80    7.50
  -2  10   0   14.30    9.30
   2  10   0   28.80    9.80
   2  10   0   24.70    6.60
  -2  10   0   21.20    7.80
  -2  10   0   20.40    8.40
   2  10   0   13.60    7.20
  -2  10   0   20.20    7.60
  -2  10   0   19.90    6.30
  -2  10   0   27.30    7.30
   2  10   0   22.10    6.40
  -2  10   0   18.10    6.80
  -2  10   0   14.50    5.40
   2  10   0   23.00    8.90
   2  10   0   23.70    8.60
   2  10   0   26.80    7.40
   2  10   0   19.70    3.30
   2  10   0   17.10    8.90
  -2  10   0   23.30    7.80
  -2  10   0   13.10    6.80
   2  10   0   24.00    8.00
  -2  10   0   23.60    7.00
   2  10   0   12.50    7.00
   2  10   0   17.00    7.80
  -2  10   0   21.20   10.00
   2  10   0   14.90    8.00
  -2  10   0   24.20    8.10
  -2  10   0   16.70    7.60
  -3 -10   0   24.10    8.70
  -3 -10   0   15.70    7.60
  -3 -10   0   12.60    5.70
  -3 -10   0    0.40    6.40
  -3 -10   0   24.40    8.70
   3 -10   0   19.50    6.80
  -3 -10   0   20.60    8.30
  -3 -10   0   11.40    8.80
   3 -10   0    7.50    5.40
   3 -10   0   27.40    7.20
  -3 -10   0    6.60    7.10
  -3 -10   0    4.00    6.60
   3 -10   0   16.60    9.00
  -3 -10   0   12.00    7.50
   3 -10   0   13.10   10.60
   3 -10   0   11.40    5.30
  -3 -10   0   10.30    8.20
  -3 -10   0   10.50    7.80
  -3 -10   0   12.20    5.00
   3 -10   0   22.80    8.40
  -3 -10   0   16.10    8.00
  -3 -10   0   28.20    7.40
   3 -10   0   16.80    7.00
   3 -10   0   28.20    9.70
   3 -10   0   19.40    7.10
   3 -10   0   10.90    6.00
  -3 -10   0   29.70    8.70
   3 -10   0   21.40    6.00
  -3 -10   0   18.20    8.90
   3 -10   0    9.90    7.10
   3 -10   0   18.10    8.10
   3 -10   0    3.10    5.30
  -3 -10   0    5.90    8.00
   3 -10   0   11.10    8.90
   3 -10   0   16.40    7.40
   3 -10   0   19.70   10.80
  -3  10   0   14.20    7.90
  -3  10   0   23.60    8.60
   3  10   0   12.40    6.00
   3  10   0   19.50    7.20
  -3  10   0   12.30    6.60
   3  10   0   13.30    3.90
   3  10   0    9.40    6.20
  -3  10   0    8.40    8.90
   3  10   0   16.60    9.00
  -3  10   0   25.40    8.20
   3  10   0   17.30    8.10
   3  10   0   18.10    8.00
  -3  10   0   22.40    8.30
   3  10   0   25.40   10.50
   3  10   0   19.00    7.80
  -3  10   0   23.70    9.00
   3  10   0   15.30    6.40
  -3  10   0   22.50    6.50
   3  10   0   24.00    8.20
  -3  10   0    9.30    6.40
  -3  10   0   21.80    7.00
   3  10   0   17.70    8.00
  -3  10   0   16.50    5.80
   3  10   0   12.00    5.90
   3  10   0   32.60   10.70
   3  10   0   34.30   11.10
   3  10   0   13.00    6.30
  -3  10   0   25.70    6.70
   3  10   0   23.30    3.80
   3  10   0   25.80    4.00
  -3  10   0   22.60    8.00
  -3  10   0   14.00    7.20
  -3  10   0   17.80    6.80
   3  10   0   18.20    4.10
   3  10   0   31.40    7.60
  -3  10   0   21.80    8.20
  -3  10   0   16.40    5.60
  -3  10   0   21.40   11.30
   3  10   0   15.20    6.00
  -3  10   0   21.20    7.70
   3  10   0    8.90    7.50
   3  10   0   10.70    7.50
  -3  10   0   17.50    6.20
  -3  10   0   15.00    6.50
   3  10   0    9.20    7.30
  -4 -10   0 1612.94   66.19
   4 -10   0 1731.23   59.99
   4 -10   0 1657.93   66.29
  -4 -10   0 1693.13   60.09
   4 -10   0 1592.44   61.69
  -4 -10   0 1666.03   68.89
   4 -10   0 1618.34   67.19
  -4 -10   0 1687.23   65.89
  -4 -10   0 1700.23   65.99
  -4 -10   0 1613.24   64.09
  -4 -10   0 1499.85   67.49
   4 -10   0 1704.43   71.09
  -4 -10   0 1636.74   65.79
   4 -10   0 1792.32   58.69
   4 -10   0 1675.63   63.79
  -4 -10   0 1682.53   66.19
   4 -10   0 1647.24   66.99
  -4 -10   0 1667.93   60.79
  -4 -10   0 1525.85   65.89
  -4 -10   0 1671.03   69.29
   4 -10   0 1650.73   67.29
   4 -10   0 1515.55   58.99
  -4 -10   0 1594.84   67.79
   4 -10   0 1582.94   63.29
  -4 -10   0 1607.24   66.99
  -4 -10   0 1572.24   67.09
   4 -10   0 1703.23   57.79
   4 -10   0 1631.74   66.19
   4 -10   0 1696.03   67.09
  -4 -10   0 1712.93   57.29
   4 -10   0 1516.15   58.79
   4 -10   0 1687.53   70.89
   4 -10   0 1529.95   60.39
   4 -10   0 1636.74   62.49
  -4 -10   0 1615.04   67.69
   4 -10   0 1572.04   62.39
  -4 -10   0 1541.15   68.29
   4  10   0 1670.13   65.79
   4  10   0 1613.04   55.79
  -4  10   0 1678.03   63.39
   4  10   0 1569.74   65.19
  -4  10   0 1691.13   75.39
   4  10   0 1581.64   57.59
   4  10   0 1535.55   73.59
   4  10   0 1519.65   66.09
  -4  10   0 1631.14   64.69
   4  10   0 1620.44   57.49
  -4  10   0 1634.54   56.29
   4  10   0 1621.94   69.39
  -4  10   0 1733.33   63.39
  -4  10   0 1721.33   62.29
  -4  10   0 1682.33   58.49
   4  10   0 1632.04   54.09
  -4  10   0 1731.23   59.79
  -4  10   0 1671.43   58.79
   4  10   0 1506.55   66.49
  -4  10   0 1684.93   62.09
   4  10   0 1583.24   62.19
   4  10   0 1644.74   61.49
   4  10   0 1669.53   71.99
  -4  10   0 1618.94   58.39
   4  10   0 1714.43   69.99
  -4  10   0 1566.14   55.19
  -4  10   0 1588.44   62.89
   4  10   0 1571.04   63.59
   4  10   0 1660.33   61.19
  -4  10   0 1766.62   68.29
   4  10   0 1709.53   56.49
   4  10   0 1728.83   62.29
  -4  10   0 1666.33   63.09
   4  10   0 1681.53   67.39
   4  10   0 1520.55   59.79
   4  10   0 1609.64   64.89
   4  10   0 1681.13   71.69
  -4  10   0 1537.15   69.89
  -4  10   0 1671.13   67.19
  -4  10   0 1591.34   65.59
  -4  10   0 1532.65   66.99
   4  10   0 1568.34   65.49
  -4  10   0 1663.73   56.69
   4  10   0 1559.54   64.49
   5 -10   0    8.10    3.60
   5 -10   0   23.60    9.90
  -5 -10   0    6.30    5.50
  -5 -10   0    4.60    6.40
   5 -10   0    2.60    5.30
  -5 -10   0    8.30    7.30
   5 -10   0    6.30    5.70
  -5 -10   0    5.10    7.20
  -5 -10   0   -0.20    6.30
   5 -10   0   -1.10    7.50
   5 -10   0    7.80    6.90
   5 -10   0   -2.00    4.50
  -5 -10   0   -3.80    6.50
   5 -10   0    1.10    4.50
   5 -10   0   -0.50    3.90
  -5 -10   0    3.90    5.90
  -5 -10   0   -1.60    3.60
   5 -10   0    1.30    4.40
  -5 -10   0    1.80    5.20
  -5 -10   0    4.80    5.80
   5 -10   0    2.60    4.30
   5 -10   0    7.90   11.50
   5 -10   0   -2.90    3.40
  -5 -10   0    6.40    7.30
   5 -10   0    1.70    6.10
  -5 -10   0   18.30    9.00
  -5 -10   0   11.60    7.70
  -5 -10   0    5.40    6.40
   5 -10   0   11.50   10.30
  -5 -10   0   -1.50    4.20
   5 -10   0  -17.30    5.10
  -5 -10   0    6.50    7.90
  -5 -10   0   -6.40    5.40
  -5 -10   0    2.90    4.10
   5 -10   0    3.60    5.60
   5 -10   0    2.70    3.70
   5 -10   0    2.00    4.90
   5  10   0    8.80    7.50
  -5  10   0    3.30    4.90
   5  10   0    3.90    4.50
  -5  10   0   -0.60    5.30
   5  10   0    6.60    4.80
   5  10   0   11.00    8.50
   5  10   0   -2.00    6.70
  -5  10   0   -4.50    4.50
   5  10   0    1.70    6.40
   5  10   0    1.70    4.30
  -5  10   0    2.60    6.90
   5  10   0    1.40    5.20
   5  10   0    0.30    4.90
  -5  10   0    0.90    5.20
   5  10   0    6.20    3.70
  -5  10   0   -0.70    3.20
  -5  10   0    1.20    3.30
  -5  10   0    1.60    5.00
  -5  10   0    2.50    8.30
  -5  10   0    8.40    6.50
  -5  10   0    1.50    4.80
  -5  10   0    2.40    5.30
   5  10   0    9.10    7.40
   5  10   0    5.60    5.70
  -5  10   0   10.40    5.70
   5  10   0   -2.20    4.20
   5  10   0    2.30    3.20
   5  10   0    8.10    7.00
   5  10   0   -0.40    4.60
   5  10   0    1.90    5.20
  -5  10   0   -0.60    4.90
  -5  10   0    1.90    4.50
   5  10   0   -0.30    3.10
   5  10   0    3.70    6.40
   5  10   0    7.60    6.40
   5  10   0   -2.10    3.60
   5  10   0   -2.70    5.60
   5  10   0    2.60    5.70
  -5  10   0   11.00    6.40
  -5  10   0    1.60    6.90
   5  10   0   -1.80    4.40
  -5  10   0   -0.10    4.00
  -5  10   0   -4.20    3.10
   5  10   0    3.90    4.60
  -5  10   0    1.20    3.60
   6 -10   0  547.65   33.60
   6 -10   0  581.44   33.00
   6 -10   0  597.84   39.10
   6 -10   0  595.04   33.10
  -6 -10   0  622.14   37.30
   6 -10   0  551.94   35.50
  -6 -10   0  546.15   36.50
   6 -10   0  496.85   29.90
   6 -10   0  561.94   27.50
  -6 -10   0  682.73   38.30
  -6 -10   0  603.74   38.10
  -6 -10   0  579.04   29.30
  -6 -10   0  683.83   36.00
  -6 -10   0  548.85   35.80
  -6 -10   0  681.13   39.80
  -6 -10   0  621.44   36.70
   6 -10   0  529.85   30.50
   6 -10   0  630.04   42.50
  -6 -10   0  637.14   28.40
  -6 -10   0  540.75   31.20
   6 -10   0  611.84   41.80
  -6 -10   0  547.45   29.70
   6 -10   0  589.04   25.70
   6 -10   0  612.54   35.90
   6 -10   0  601.24   32.60
  -6 -10   0  598.24   35.20
  -6 -10   0  526.65   34.30
   6 -10   0  600.34   36.80
  -6 -10   0  591.84   36.10
  -6 -10   0  637.54   35.60
   6 -10   0  615.64   30.70
  -6  10   0  604.34   35.70
  -6  10   0  621.54   32.20
   6  10   0  564.84   35.50
  -6  10   0  613.24   22.40
  -6  10   0  600.04   31.20
   6  10   0  560.34   32.50
   6  10   0  598.24   29.90
   6  10   0  675.23   41.80
   6  10   0  540.35   30.00
  -6  10   0  552.94   35.90
  -6  10   0  580.84   32.40
   6  10   0  563.54   30.60
  -6  10   0  515.45   35.90
  -6  10   0  546.55   34.20
   6  10   0  544.05   33.90
   6  10   0  594.14   38.40
  -6  10   0  606.14   26.80
   6  10   0  585.74   34.60
  -6  10   0  590.44   34.00
   6  10   0  567.94   38.60
   6  10   0  596.04   27.90
   6  10   0  628.54   36.30
   6  10   0  564.84   27.00
   6  10   0  644.04   30.80
   6  10   0  550.24   37.80
  -6  10   0  571.74   35.40
  -6  10   0  585.84   22.60
   6  10   0  529.25   29.30
   6  10   0  604.34   28.30
  -6  10   0  573.24   30.10
   6  10   0  606.94   35.50
  -6  10   0  540.65   34.80
  -6  10   0  562.04   33.20
  -6  10   0  619.34   31.10
  -7 -10   0  459.85   28.10
  -7 -10   0  509.55   31.70
  -7 -10   0  492.75   36.00
   7 -10   0  451.35   38.70
  -7 -10   0  429.26   44.20
   7 -10   0  481.05   34.50
  -7 -10   0  513.65   34.40
   7 -10   0  482.45   33.20
  -7 -10   0  499.95   32.40
  -7 -10   0  524.05   34.90
  -7 -10   0  468.95   32.50
   7 -10   0  466.95   28.90
   7 -10   0  501.35   38.10
   7 -10   0  512.45   34.50
  -7 -10   0  502.65   34.90
  -7 -10   0  476.25   39.50
  -7 -10   0  513.05   34.50
   7 -10   0  493.45   39.50
  -7 -10   0  501.75   33.60
  -7 -10   0  522.25   26.60
   7 -10   0  500.65   27.20
  -7 -10   0  398.16   32.90
  -7 -10   0  488.15   27.10
   7  10   0  547.15   38.40
  -7  10   0  531.75   34.50
  -7  10   0  547.95   35.20
  -7  10   0  502.45   30.20
   7  10   0  499.25   28.70
   7  10   0  535.15   32.30
  -7  10   0  476.75   30.30
   7  10   0  489.25   36.50
   7  10   0  504.65   31.70
  -7  10   0  520.65   29.60
   7  10   0  451.95   37.40
  -7  10   0  434.16   32.20
   7  10   0  518.85   35.10
  -7  10   0  451.85   33.50
   7  10   0  480.75   33.00
  -7  10   0  466.85   31.60
   7  10   0  529.75   38.30
   7  10   0  616.74   40.80
   7  10   0  510.25   30.50
   7  10   0  457.25   26.70
   7  10   0  496.55   26.40
   7  10   0  470.65   29.20
   7  10   0  505.05   27.10
  -7  10   0  520.05   24.50
   7  10   0  529.55   31.10
   7  10   0  466.45   25.70
  -7  10   0  456.75   30.70
   7  10   0  474.95   31.20
  -8 -10   0   97.79   18.70
   8 -10   0   77.69   22.20
  -8 -10   0   94.79   18.80
  -8 -10   0  114.29   15.70
  -8 -10   0  103.49   20.30
  -8 -10   0   94.39   18.20
  -8 -10   0  119.39   19.00
  -8 -10   0   90.29   15.00
  -8 -10   0  106.49   20.60
  -8 -10   0  141.09   23.90
   8 -10   0   71.79   19.30
  -8 -10   0  106.09   17.50
   8 -10   0   98.79   21.40
   8 -10   0   83.79   17.90
  -8 -10   0   96.99   19.80
  -8 -10   0   78.99   17.00
  -8 -10   0   98.29   19.90
  -8 -10   0   88.69   16.30
   8 -10   0   83.39   22.60
  -8 -10   0  121.09   21.40
   8 -10   0   95.19   24.50
   8  10   0   89.29   20.00
   8  10   0   79.79   17.50
   8  10   0   90.99   13.60
   8  10   0   75.29   16.20
   8  10   0   68.19   14.90
  -8  10   0  102.69   18.00
  -8  10   0   97.99   17.90
  -8  10   0   73.49   16.10
  -8  10   0   75.19   16.00
   8  10   0   77.09   15.30
   8  10   0  102.29   21.00
   8  10   0   81.99   16.20
   8  10   0   61.49   17.40
  -8  10   0   67.59   16.80
   8  10   0   66.09   14.00
  -8  10   0   72.89   15.20
   8  10   0   70.49   18.50
  -8  10   0   84.89   15.10
   8  10   0  107.39   22.20
   8  10   0  106.59   17.70
   8  10   0  101.29   15.70
  -8  10   0   84.19   16.60
   8  10   0   90.99   18.30
   9 -10   0  189.28   33.10
  -9 -10   0  245.98   31.60
   9 -10   0  207.48   26.80
  -9 -10   0  227.78   30.20
  -9 -10   0  207.98   27.80
  -9 -10   0  233.48   29.70
  -9 -10   0  274.07   31.30
  -9 -10   0  221.08   25.50
   9 -10   0  200.88   32.20
  -9 -10   0  264.77   32.10
  -9 -10   0  247.48   32.00
  -9 -10   0  224.88   26.40
  -9 -10   0  247.38   28.80
  -9 -10   0  187.78   27.30
   9 -10   0  223.28   32.50
   9 -10   0  265.07   29.30
  -9 -10   0  206.18   20.30
   9 -10   0  197.18   28.80
  -9 -10   0  185.18   25.60
  -9 -10   0  274.27   32.00
  -9 -10   0  247.28   23.60
   9  10   0  279.37   32.00
  -9  10   0  162.68   24.90
   9  10   0  239.38   27.40
   9  10   0  226.48   31.80
  -9  10   0  165.88   23.90
  -9  10   0  241.78   22.40
   9  10   0  258.97   34.80
  -9  10   0  173.88   24.60
   9  10   0  189.08   25.10
   9  10   0  228.08   34.00
   9  10   0  221.98   27.30
   9  10   0  203.08   28.40
   9  10   0  230.88   25.30
   9  10   0  237.98   28.10
  -9  10   0  249.08   26.40
   9  10   0  238.78   32.40
   9  10   0  261.97   34.60
   9  10   0  219.28   28.20
   9  10   0  233.08   27.50
  -9  10   0  205.08   26.70
  -9  10   0  201.18   26.00
   9  10   0  212.48   27.40
  -9  10   0  225.58   27.50
  10 -10   0  167.08   37.00
 -10 -10   0  199.28   27.20
 -10 -10   0  213.48   27.80
  10 -10   0  209.68   33.70
 -10 -10   0  280.27   35.80
 -10 -10   0  228.68   30.50
 -10 -10   0  226.08   26.70
 -10 -10   0  193.08   25.90
 -10 -10   0  226.48   29.60
  10 -10   0  207.38   54.49
 -10 -10   0  193.48   29.00
  10 -10   0  188.68   33.80
 -10 -10   0  211.68   30.60
 -10 -10   0  246.28   31.10
 -10 -10   0  241.08   30.20
 -10 -10   0  195.88   24.40
 -10 -10   0  242.38   31.10
 -10  10   0  198.48   24.40
  10  10   0  153.28   28.50
 -10  10   0  170.48   27.10
 -10  10   0  181.18   25.80
  10  10   0  218.28   28.90
  10  10   0  194.88   27.10
  10  10   0  215.98   31.60
  10  10   0  213.38   32.20
  10  10   0  231.88   32.50
 -10  10   0  182.48   26.40
 -10  10   0  234.08   27.40
  10  10   0  226.48   29.00
  10  10   0  234.08   33.50
  10  10   0  189.08   27.20
 -10  10   0  194.38   30.60
 -10  10   0  223.58   29.20
  10  10   0  219.68   33.00
  10  10   0  238.98   31.20
  10  10   0  211.58   29.10
  10  10   0  231.78   34.20
 -11 -10   0  367.06   29.90
 -11 -10   0  434.46   33.20
  11 -10   0  356.56   47.50
 -11 -10   0  395.06   35.30
 -11 -10   0  404.16   34.10
 -11 -10   0  389.06   34.90
  11 -10   0  394.56   51.29
 -11 -10   0  315.77   39.90
 -11 -10   0  388.86   37.50
  11 -10   0  290.07   42.10
 -11 -10   0  402.56   43.20
 -11 -10   0  409.46   38.00
 -11 -10   0  361.46   34.70
  11 -10   0  335.17   42.40
 -11 -10   0  380.16   35.00
  11  10   0  409.76   35.30
  11  10   0  404.26   36.50
  11  10   0  416.16   35.50
  11  10   0  373.16   44.50
  11  10   0  391.56   36.50
  11  10   0  396.66   35.50
 -11  10   0  387.46   33.40
 -11  10   0  326.77   32.80
  11  10   0  409.56   37.70
  11  10   0  467.05   37.90
 -11  10   0  376.76   33.00
 -11  10   0  333.47   33.30
  11  10   0  450.85   64.49
  11  10   0  412.46   36.60
 -11  10   0  365.46   31.90
  11  10   0  385.46   54.89
  11  10   0  427.16   49.50
  11  10   0  394.36   38.20
 -11  10   0  251.47   33.50
 -12 -10   0   16.50   15.30
 -12 -10   0   22.40   16.80
  12 -10   0   19.90   22.80
 -12 -10   0   54.19   14.40
 -12 -10   0   51.89   17.40
 -12 -10   0   44.10   14.10
 -12 -10   0   -7.60    9.90
  12 -10   0   19.40   16.10
 -12 -10   0   33.30   17.10
 -12 -10   0   57.39   17.70
  12 -10   0  -10.20   19.00
 -12 -10   0   10.60   16.80
  12 -10   0   15.80   15.90
  12 -10   0   19.90   22.00
 -12 -10   0    3.80   13.30
  12  10   0    8.60   14.50
  12  10   0   13.30   14.90
  12  10   0   22.00   16.80
 -12  10   0   15.00   13.40
  12  10   0   42.70   19.00
 -12  10   0   20.00   14.60
  12  10   0   56.89   18.20
 -12  10   0   27.70   15.30
 -12  10   0   30.30   17.50
  12  10   0   27.00   15.70
  12  10   0    6.80   13.50
  12  10   0   39.20   18.50
  12  10   0   31.00   18.60
 -12  10   0   10.50   14.00
 -12  10   0   30.00   14.60
  13 -10   0  317.37   44.90
 -13 -10   0  258.97   35.80
  13 -10   0  341.37   51.49
 -13 -10   0  334.77   32.60
 -13 -10   0  380.26   46.20
 -13 -10   0  359.46   32.40
 -13 -10   0  350.46   41.60
 -13 -10   0  329.17   39.30
 -13 -10   0  360.56   46.90
  13 -10   0  413.46   38.40
  13 -10   0  365.06   50.59
 -13 -10   0  327.17   40.50
  13 -10   0  314.17   47.20
 -13  10   0  359.66   35.40
 -13  10   0  315.97   39.70
  13  10   0  408.36   37.90
  13  10   0  411.16   46.00
  13  10   0  328.47   42.40
 -13  10   0  399.46   34.60
  13  10   0  379.96   48.00
 -13  10   0  290.97   36.40
  13  10   0  441.06   42.60
  13  10   0  330.57   42.90
  13  10   0  287.67   42.20
  13  10   0  349.57   45.90
 -13  10   0  222.28   34.50
 -13  10   0  342.47   41.90
  14 -10   0    9.60   17.70
  14 -10   0   25.00   25.20
  14 -10   0   14.80   21.70
 -14 -10   0   44.80   21.90
 -14 -10   0    8.40   17.40
 -14 -10   0   16.70   13.90
  14 -10   0    0.30   15.10
  14 -10   0   26.80   30.30
 -14 -10   0   24.40   18.30
 -14 -10   0   90.89   22.50
 -14 -10   0   19.10   21.00
 -14 -10   0   31.10   21.60
  14  10   0    5.80   19.70
  14  10   0    3.50   16.80
  14  10   0   25.70   18.70
  14  10   0   -4.30   15.10
  14  10   0   14.80   16.10
 -14  10   0   34.70   18.10
 -14  10   0   -6.60   15.20
 -14  10   0   40.50   21.40
 -14  10   0   16.70   16.30
 -14  10   0   26.20   18.30
   0 -11   0    5.00    8.30
   0 -11   0   11.60    7.00
   0 -11   0    2.20    5.50
   0 -11   0   -1.40    5.10
   0 -11   0    6.00    7.90
   0 -11   0   -1.40    3.60
   0 -11   0    3.90    6.30
   0 -11   0    7.70    8.10
   0 -11   0    3.80    3.40
   0 -11   0    7.90    6.80
   0 -11   0    7.10    5.90
   0 -11   0    5.20    5.50
   0 -11   0    0.00    6.10
   0 -11   0    1.40    4.70
   0 -11   0   -7.40    5.20
   0 -11   0    3.20    5.90
   0 -11   0    5.10    6.40
   0  11   0    2.60    4.00
   0  11   0    2.00    5.80
   0  11   0   -2.00    4.30
   0  11   0    6.10    6.20
   0  11   0    2.30    7.10
   0  11   0    2.70    9.10
   0  11   0   10.20    6.10
   0  11   0    2.10    5.80
   0  11   0   14.40    9.40
   0  11   0   13.50    6.60
   0  11   0   -0.80    4.90
   0  11   0    6.00    6.20
   0  11   0    1.40    3.20
   0  11   0    0.10    4.70
   0  11   0    4.60    4.90
   0  11   0    5.40    6.30
   0  11   0   -1.70    5.40
   0  11   0   -9.00    5.00
   0  11   0    3.80    5.60
   0  11   0    5.80    6.10
   0  11   0    5.90    6.60
  -1 -11   0  153.78   13.40
  -1 -11   0  154.38   20.00
   1 -11   0  127.69   16.80
   1 -11   0  143.69   17.60
  -1 -11   0  147.99   19.20
   1 -11   0  188.78   22.50
   1 -11   0  142.69   18.60
  -1 -11   0  135.89   17.10
   1 -11   0  159.28   18.90
   1 -11   0  141.39   18.20
   1 -11   0  128.59   11.60
  -1 -11   0  170.78   20.70
   1 -11   0  137.09   16.70
   1 -11   0  161.18   20.60
  -1 -11   0  158.08   20.70
   1 -11   0  130.49   11.50
  -1 -11   0  168.38   21.80
   1 -11   0  139.49    8.30
  -1 -11   0  142.39   19.20
   1 -11   0  175.88   20.60
   1 -11   0  143.79   18.20
  -1 -11   0  150.28   18.00
   1 -11   0  157.28   15.40
   1 -11   0  145.19    9.70
  -1 -11   0  135.99   18.50
  -1 -11   0  168.38   20.30
   1 -11   0  167.28   20.10
  -1 -11   0  168.88   18.60
  -1 -11   0  110.29   15.80
   1 -11   0  130.59   15.50
  -1 -11   0  145.09   11.70
   1 -11   0  171.08   20.10
  -1 -11   0  139.69   17.30
  -1 -11   0  146.29    6.80
   1  11   0  155.18   15.00
   1  11   0  136.19   18.90
   1  11   0  113.99   11.20
  -1  11   0  135.09   11.60
  -1  11   0  139.49   16.40
  -1  11   0  132.39   12.70
  -1  11   0  159.58   13.90
  -1  11   0  139.09   17.20
  -1  11   0  124.59   17.40
  -1  11   0  115.29   15.80
  -1  11   0  151.18   19.00
  -1  11   0  153.48   14.90
  -1  11   0  155.48   19.50
   1  11   0  139.59   12.70
   1  11   0  103.39   15.70
   1  11   0  154.28   20.30
   1  11   0  140.39   16.30
  -1  11   0  148.39   19.40
   1  11   0  152.98   18.70
   1  11   0  140.39   19.20
  -1  11   0  148.09   18.80
  -1  11   0  148.79   17.00
   1  11   0  148.69   18.00
   1  11   0  131.29   17.10
   1  11   0  183.78   21.40
  -1  11   0  161.98   21.70
   1  11   0  163.28   19.30
   1  11   0  148.59   17.90
   1  11   0  135.29   16.80
  -1  11   0  158.48   19.80
   1  11   0  138.79    7.50
  -1  11   0  185.78   21.50
  -1  11   0  106.59   15.10
  -1  11   0  125.59   11.70
   1  11   0  165.48   21.80
   1  11   0  145.59   19.40
  -1  11   0  108.19   15.80
   2 -11   0  879.71   41.60
  -2 -11   0  900.51   44.00
   2 -11   0  890.21   44.40
   2 -11   0  930.61   43.30
   2 -11   0  991.60   45.10
  -2 -11   0  916.91   36.80
  -2 -11   0  917.01   45.10
  -2 -11   0  947.81   45.60
  -2 -11   0  810.52   43.30
   2 -11   0  823.62   39.80
  -2 -11   0  919.81   36.70
   2 -11   0  866.51   33.10
  -2 -11   0  874.11   43.90
   2 -11   0  902.61   38.70
   2 -11   0  895.41   42.40
   2 -11   0  899.91   40.20
   2 -11   0  889.81   44.80
   2 -11   0  847.22   43.00
   2 -11   0  872.21   37.80
   2 -11   0  902.21   40.50
  -2 -11   0  854.01   41.30
  -2 -11   0  908.31   44.50
   2 -11   0  871.31   45.00
   2 -11   0  883.81   43.10
  -2 -11   0 1002.70   46.50
  -2 -11   0  903.91   45.10
  -2 -11   0  833.92   43.60
  -2 -11   0  939.21   45.00
   2 -11   0  892.01   37.30
   2 -11   0  952.30   41.80
  -2 -11   0  909.91   47.00
  -2 -11   0  855.61   42.00
  -2 -11   0  943.01   40.40
   2 -11   0  921.71   35.70
  -2 -11   0  978.30   45.00
   2  11   0  876.61   41.10
   2  11   0  926.71   43.30
  -2  11   0  916.01   39.40
  -2  11   0  840.02   36.90
  -2  11   0  917.01   44.50
  -2  11   0  828.32   43.60
  -2  11   0  914.61   39.50
   2  11   0  956.30   45.80
   2  11   0  915.61   41.40
   2  11   0  904.71   45.00
   2  11   0  935.31   45.40
  -2  11   0  915.21   43.50
   2  11   0  834.52   43.60
   2  11   0  844.62   43.20
   2  11   0  921.21   45.60
  -2  11   0  962.80   42.40
  -2  11   0  927.31   39.20
  -2  11   0  932.11   42.50
   2  11   0  803.32   47.90
   2  11   0  915.91   44.40
   2  11   0  848.52   41.80
  -2  11   0  867.51   38.20
   2  11   0  839.52   37.60
  -2  11   0  888.11   39.10
  -2  11   0  955.90   45.80
   2  11   0  878.21   41.40
  -2  11   0  890.11   37.60
   2  11   0  845.62   43.00
   2  11   0  901.91   46.70
  -2  11   0  852.21   42.20
  -2  11   0  919.81   43.80
  -2  11   0  888.71   46.00
  -2  11   0  862.51   40.40
   2  11   0  875.41   41.50
   2  11   0  909.91   37.10
   2  11   0  900.21   37.90
   2  11   0  927.11   46.00
  -2  11   0  924.81   40.60
   2  11   0  893.21   41.90
   3 -11   0    4.70    5.50
  -3 -11   0    4.60    6.10
   3 -11   0    6.60    7.30
  -3 -11   0    7.60    6.80
   3 -11   0   16.30    6.30
   3 -11   0    5.10    4.00
   3 -11   0   -3.90    6.20
   3 -11   0    3.50    6.20
  -3 -11   0   14.70    8.30
   3 -11   0    2.40    4.90
   3 -11   0   16.20    7.50
   3 -11   0    7.30    4.80
  -3 -11   0    8.00    7.40
  -3 -11   0   10.80    7.80
  -3 -11   0   11.30    7.10
   3 -11   0    0.80    8.00
   3 -11   0   13.20    7.00
   3 -11   0    5.30    8.60
   3 -11   0    6.70    5.80
  -3 -11   0    7.30    8.00
  -3 -11   0    5.30    7.20
   3 -11   0    7.50    5.70
   3 -11   0   -7.10    8.20
  -3 -11   0    8.60    7.90
   3 -11   0    0.50    4.80
   3 -11   0    1.40    5.00
  -3 -11   0    3.60    4.30
  -3 -11   0    3.40    5.70
  -3 -11   0   -1.70    5.70
  -3 -11   0    2.80    4.30
   3 -11   0   11.10    6.10
  -3 -11   0    2.40    5.70
  -3 -11   0    9.00    7.30
   3 -11   0    2.50    9.10
   3 -11   0    1.70    5.40
  -3 -11   0    6.40    6.40
  -3 -11   0    7.20    6.00
  -3  11   0    3.80    4.10
   3  11   0    5.70    3.00
  -3  11   0    2.00    6.80
   3  11   0    0.60    5.20
   3  11   0   18.30    8.10
  -3  11   0    6.90    5.20
  -3  11   0    7.50    6.30
   3  11   0    2.70    5.90
   3  11   0    4.70    2.80
  -3  11   0    6.00    5.70
  -3  11   0   12.50    5.50
   3  11   0    4.50    6.00
  -3  11   0    1.20    8.60
  -3  11   0    8.10    5.60
   3  11   0   15.50    6.00
  -3  11   0    6.70    5.70
   3  11   0   10.60    6.60
   3  11   0    7.20    6.90
   3  11   0    3.10    4.90
  -3  11   0    7.10    7.10
  -3  11   0    6.00    6.20
   3  11   0   13.60    8.80
   3  11   0    3.00    6.10
   3  11   0    0.90    4.00
  -3  11   0    7.60    6.40
   3  11   0    3.90    5.70
  -3  11   0   10.20    8.70
  -3  11   0   11.80    7.30
  -3  11   0    9.40    6.30
   3  11   0    5.30    2.20
  -3  11   0   11.50    6.10
   3  11   0    3.10    6.00
   3  11   0    2.30    5.10
   3  11   0    7.80    5.20
  -3  11   0    8.80    5.50
   3  11   0    8.60    7.10
   3  11   0    0.70    6.10
   3  11   0    8.30    7.70
   3  11   0   -7.40    5.00
   3  11   0    3.10    6.60
   3  11   0    5.10    2.50
  -3  11   0    5.30    6.00
  -3  11   0    3.10    4.30
  -3  11   0    3.80    5.40
  -4 -11   0   -0.30    3.60
  -4 -11   0    5.00    7.40
  -4 -11   0    5.20    7.00
  -4 -11   0   -0.50    6.00
  -4 -11   0    0.20    5.00
  -4 -11   0   -1.30    5.60
   4 -11   0    5.60    6.00
   4 -11   0   -1.90    5.30
   4 -11   0    7.70    8.80
  -4 -11   0   11.20    7.30
  -4 -11   0   -4.90    4.30
   4 -11   0   -1.70    3.80
  -4 -11   0   -4.10    6.40
  -4 -11   0    3.50    6.90
   4 -11   0   -0.20    5.10
   4 -11   0   -6.00    3.90
   4 -11   0    0.20    4.70
   4 -11   0    0.90    8.20
  -4 -11   0    4.50    5.70
  -4 -11   0    1.10    7.60
   4 -11   0    1.80    5.90
   4 -11   0   -3.70    4.00
  -4 -11   0   -4.10    5.40
   4 -11   0    6.20    6.80
  -4 -11   0   -5.30    4.50
   4 -11   0   -1.40    4.30
   4 -11   0   -2.80    7.40
   4 -11   0   -3.70    4.40
  -4 -11   0   -0.40    4.20
   4 -11   0    2.80    4.70
  -4 -11   0    1.90    6.40
   4 -11   0    1.20    5.80
  -4 -11   0    2.90    6.40
   4 -11   0    1.10    9.60
   4 -11   0    4.10    4.40
   4 -11   0    5.20    7.00
  -4  11   0    0.30    4.30
   4  11   0    3.00    7.10
  -4  11   0    1.60    4.50
  -4  11   0    9.70    5.00
  -4  11   0   -3.00    6.60
   4  11   0   -1.10    6.10
   4  11   0   -0.50    4.40
  -4  11   0    1.90    4.70
   4  11   0    0.50    3.30
  -4  11   0    5.20    5.30
   4  11   0    6.10    3.10
  -4  11   0    3.20    5.60
   4  11   0   -2.10    3.60
  -4  11   0    1.40    5.00
   4  11   0    0.00    4.00
   4  11   0    7.50    7.00
   4  11   0    4.10    5.70
  -4  11   0    1.60    6.40
   4  11   0    4.90    6.80
  -4  11   0    3.30    7.50
  -4  11   0    2.20    5.70
  -4  11   0    0.80    6.90
  -4  11   0    0.90    5.80
   4  11   0    6.60    6.20
  -4  11   0   10.10    6.10
  -4  11   0   -1.10    4.00
   4  11   0   10.10    7.50
   4  11   0    4.30    4.80
   4  11   0    0.00    6.00
   4  11   0    3.40    6.50
   4  11   0    1.00    3.10
   4  11   0    8.60    7.10
   4  11   0   -6.00    5.70
  -4  11   0    1.90    5.40
   4  11   0    1.50    4.80
   4  11   0    9.00    6.80
  -4  11   0    9.00    7.40
   4  11   0    2.10    3.70
  -4  11   0    4.10    4.80
   4  11   0    1.20    2.80
  -4  11   0   -0.40    5.30
   4  11   0    4.90    6.30
   4  11   0    7.50    6.60
   4  11   0    4.30    4.70
  -4  11   0   -4.10    4.20
   5 -11   0  348.07   27.70
  -5 -11   0  375.06   28.00
   5 -11   0  441.36   57.99
  -5 -11   0  371.06   27.40
  -5 -11   0  324.17   27.80
  -5 -11   0  393.86   20.60
  -5 -11   0  378.56   27.20
   5 -11   0  409.16   19.90
  -5 -11   0  347.47   21.90
  -5 -11   0  398.36   29.30
   5 -11   0  348.87   25.40
   5 -11   0  393.16   19.90
   5 -11   0  388.26   24.30
  -5 -11   0  389.36   28.60
  -5 -11   0  401.46   30.30
   5 -11   0  374.76   24.20
   5 -11   0  326.57   23.30
  -5 -11   0  349.07   27.80
   5 -11   0  342.57   21.20
   5 -11   0  366.86   26.40
  -5 -11   0  346.97   26.20
   5 -11   0  366.36   31.70
   5 -11   0  380.16   28.30
  -5 -11   0  362.76   25.10
   5 -11   0  350.76   28.10
   5 -11   0  341.97   24.10
  -5 -11   0  348.07   26.00
   5 -11   0  341.27   23.70
   5 -11   0  349.47   20.60
  -5 -11   0  336.67   26.00
   5  11   0  317.67   26.20
  -5  11   0  371.46   19.60
  -5  11   0  342.77   25.30
   5  11   0  355.46   20.30
   5  11   0  357.36   23.20
   5  11   0  369.76   17.80
   5  11   0  376.06   30.60
  -5  11   0  368.56   17.90
   5  11   0  340.47   29.10
  -5  11   0  391.76   25.20
   5  11   0  345.67   23.20
   5  11   0  320.07   26.10
   5  11   0  340.47   18.20
  -5  11   0  374.56   27.90
  -5  11   0  377.76   21.90
   5  11   0  370.96   29.30
   5  11   0  336.97   29.20
   5  11   0  371.66   26.90
  -5  11   0  353.36   26.90
  -5  11   0  348.87   26.70
   5  11   0  352.06   23.40
   5  11   0  349.37   20.30
  -5  11   0  366.06   27.30
  -5  11   0  357.96   18.90
  -5  11   0  344.47   23.70
   5  11   0  348.07   25.70
   5  11   0  363.76   26.70
  -5  11   0  347.27   18.30
  -5  11   0  346.07   28.20
  -5  11   0  355.86   20.60
  -5  11   0  322.27   22.40
  -5  11   0  363.86   23.90
  -5  11   0  361.06   20.40
   5  11   0  341.87   20.00
  -5  11   0  354.36   24.70
  -5  11   0  351.36   18.00
  -6 -11   0    8.10    9.00
  -6 -11   0   16.50    6.10
  -6 -11   0   19.10   10.20
  -6 -11   0   13.30   10.10
  -6 -11   0   14.60    9.20
   6 -11   0   14.60    7.50
   6 -11   0   28.80   14.30
   6 -11   0   23.30    6.70
   6 -11   0    9.80    6.20
  -6 -11   0   21.70   11.40
  -6 -11   0   35.40    9.40
   6 -11   0   14.70    8.10
  -6 -11   0   33.40   11.50
  -6 -11   0   15.20    6.90
   6 -11   0   16.80    9.20
   6 -11   0   13.00   11.30
  -6 -11   0   28.20   11.30
  -6 -11   0   14.50   10.20
   6 -11   0   18.50   14.00
   6 -11   0    6.50    8.70
  -6 -11   0   31.80   13.00
  -6 -11   0   11.20    8.70
  -6 -11   0   28.80   11.40
  -6 -11   0   32.20   11.90
  -6 -11   0   36.20    9.20
   6 -11   0   25.00   11.50
   6  11   0    2.10    8.90
   6  11   0   13.10    8.70
   6  11   0   19.80    8.10
  -6  11   0   22.70    8.90
  -6  11   0   29.80   10.70
   6  11   0    7.00    6.80
  -6  11   0   21.00    7.00
   6  11   0   12.80    6.70
   6  11   0   34.30    9.40
  -6  11   0   25.20    8.40
  -6  11   0   46.80   12.90
  -6  11   0   14.50    8.10
  -6  11   0   36.80    8.10
   6  11   0   14.20    6.70
   6  11   0   40.10   12.40
   6  11   0   31.70   12.80
  -6  11   0   25.10    8.80
   6  11   0   23.60    6.20
  -6  11   0    5.00   10.00
  -6  11   0   15.70    7.90
   6  11   0   24.40   10.50
   6  11   0   26.30    8.90
   6  11   0   14.80   10.10
  -6  11   0   27.90   10.30
   6  11   0   17.10    5.80
   6  11   0   13.50    9.60
  -6  11   0   10.80    7.40
   6  11   0   27.80    7.60
   6  11   0   21.40    6.80
   6  11   0   14.10   10.00
  -6  11   0   27.40   10.60
  -6  11   0   17.20    9.20
  -6  11   0   29.80    5.60
   7 -11   0  848.62   39.40
  -7 -11   0  853.81   46.60
   7 -11   0  896.11   48.10
  -7 -11   0  913.51   50.39
  -7 -11   0  759.22   43.60
   7 -11   0  885.71   48.10
  -7 -11   0  822.42   47.10
  -7 -11   0  883.91   39.50
  -7 -11   0  818.02   47.30
  -7 -11   0  844.92   48.40
  -7 -11   0  845.92   50.59
   7 -11   0  874.61   54.79
  -7 -11   0  893.71   38.20
  -7 -11   0  860.21   48.60
   7 -11   0  913.81   52.29
  -7 -11   0  816.52   46.80
   7 -11   0  932.91   49.70
  -7 -11   0  844.52   41.00
   7 -11   0  779.12   40.60
   7 -11   0  824.42   53.19
  -7 -11   0  820.02   44.80
  -7 -11   0  899.71   48.50
  -7 -11   0  844.42   49.90
   7  11   0  943.61   53.09
  -7  11   0  835.82   44.50
   7  11   0  872.21   42.00
   7  11   0  867.51   44.40
   7  11   0  881.81   52.59
   7  11   0  932.31   41.90
   7  11   0  819.22   50.79
  -7  11   0  883.11   47.90
   7  11   0  869.21   50.89
  -7  11   0  861.41   42.50
  -7  11   0  805.72   40.30
  -7  11   0  890.01   47.10
   7  11   0  904.61   41.70
   7  11   0  854.91   45.10
  -7  11   0  838.12   43.60
   7  11   0  849.22   48.10
   7  11   0  882.81   42.20
  -7  11   0  811.12   46.50
   7  11   0  815.42   42.40
  -7  11   0  773.92   41.60
   7  11   0  857.61   43.80
   7  11   0  912.21   47.90
  -8 -11   0 1706.13   76.59
   8 -11   0 1702.73   74.99
  -8 -11   0 1675.03   77.49
  -8 -11   0 1622.44   71.69
   8 -11   0 1767.62   85.89
  -8 -11   0 1660.63   77.69
   8 -11   0 1711.43   83.89
  -8 -11   0 1768.22   66.79
  -8 -11   0 1695.33   75.49
  -8 -11   0 1827.32   70.69
  -8 -11   0 1658.63   76.49
  -8 -11   0 1740.23   77.19
  -8 -11   0 1772.22   80.79
   8 -11   0 1692.63   74.49
  -8 -11   0 1758.52   80.29
  -8 -11   0 1741.53   73.79
   8 -11   0 1685.63   78.19
  -8 -11   0 1711.43   76.49
  -8 -11   0 1721.23   78.39
   8 -11   0 1731.33   82.19
  -8 -11   0 1410.16   81.29
  -8  11   0 1769.82   68.89
  -8  11   0 1742.53   76.59
   8  11   0 1773.22   82.09
  -8  11   0 1653.23   74.99
   8  11   0 1671.43   81.69
   8  11   0 1811.92   81.59
   8  11   0 1651.53   69.59
   8  11   0 1753.02   83.29
   8  11   0 1714.63   73.79
   8  11   0 1808.22   69.99
   8  11   0 1807.62   74.29
  -8  11   0 1767.52   73.89
  -8  11   0 1658.63   75.89
   8  11   0 1800.72   79.59
   8  11   0 1668.13   75.89
  -8  11   0 1692.53   73.59
   8  11   0 1822.72   83.89
  -8  11   0 1698.73   71.29
   8  11   0 1797.52   72.69
  -8  11   0 1758.82   73.09
   9 -11   0  250.27   38.10
  -9 -11   0  222.28   29.10
   9 -11   0  246.28   37.70
  -9 -11   0  271.37   32.40
  -9 -11   0  220.58   32.30
  -9 -11   0  193.48   29.70
  -9 -11   0  235.08   30.50
   9 -11   0  208.38   30.70
   9 -11   0  286.27   32.00
  -9 -11   0  256.47   22.30
   9 -11   0  260.07   30.10
  -9 -11   0  248.08   31.80
  -9 -11   0  229.28   26.80
  -9 -11   0  246.58   29.90
  -9 -11   0  219.58   31.70
  -9 -11   0  213.28   29.90
  -9 -11   0  224.38   26.30
  -9 -11   0  225.18   28.80
   9 -11   0  205.88   32.10
  -9  11   0  229.58   28.40
   9  11   0  261.17   36.30
   9  11   0  246.08   31.60
  -9  11   0  209.28   29.00
   9  11   0  227.58   32.80
  -9  11   0  215.58   28.10
  -9  11   0  201.58   27.40
   9  11   0  276.67   37.20
  -9  11   0  254.37   24.50
  -9  11   0  243.28   23.50
   9  11   0  245.88   30.30
  -9  11   0  247.88   28.70
  -9  11   0  194.98   26.80
   9  11   0  291.47   26.50
   9  11   0  232.08   28.20
   9  11   0  238.28   28.20
   9  11   0  270.47   30.10
   9  11   0  234.68   35.30
   9  11   0  200.18   25.30
   9  11   0  188.08   29.20
  10 -11   0  241.88   38.00
  10 -11   0  212.98   35.30
 -10 -11   0  245.68   31.80
 -10 -11   0  240.08   31.00
 -10 -11   0  213.18   31.50
 -10 -11   0  197.18   30.50
  10 -11   0  234.18   34.80
 -10 -11   0  207.98   30.50
 -10 -11   0  201.98   29.10
 -10 -11   0  214.58   32.20
 -10 -11   0  157.08   21.80
 -10 -11   0  233.58   32.00
 -10 -11   0  190.88   27.10
  10 -11   0  237.78   36.10
 -10  11   0  177.98   27.20
  10  11   0  224.88   29.80
 -10  11   0  161.18   25.10
 -10  11   0  184.78   26.00
 -10  11   0  210.48   25.20
 -10  11   0  199.58   30.50
  10  11   0  212.38   33.60
  10  11   0  176.48   40.70
  10  11   0  180.58   31.20
 -10  11   0  193.58   34.50
  10  11   0  210.28   27.10
  10  11   0  187.38   27.40
  10  11   0  167.38   29.20
 -10  11   0  197.18   27.20
  10  11   0  190.98   38.90
  10  11   0  164.18   24.80
  10  11   0  194.88   31.20
 -11 -11   0   -2.40   13.90
 -11 -11   0    5.50   12.40
 -11 -11   0   10.00   11.70
  11 -11   0   -5.80   16.80
  11 -11   0   12.20   21.30
 -11 -11   0    6.10   13.00
 -11 -11   0   -9.20   10.50
  11 -11   0   19.20   17.20
 -11 -11   0   23.30   18.00
 -11 -11   0    6.30   12.60
 -11 -11   0   33.80   24.30
 -11 -11   0    7.60    8.90
  11 -11   0   13.10   16.70
 -11 -11   0   22.60   14.00
 -11 -11   0   -1.30   13.00
  11  11   0   11.00   13.00
 -11  11   0   -2.60    9.10
 -11  11   0    0.80   18.80
 -11  11   0   14.50   12.70
  11  11   0   -0.50   10.90
  11  11   0    5.20   13.10
  11  11   0   -5.20   10.40
  11  11   0   -5.40   10.60
  11  11   0    2.00   11.90
  11  11   0   -4.20   10.70
  11  11   0    9.80   14.00
  11  11   0    1.90   10.90
  11  11   0   -6.90   11.30
 -11  11   0   20.60   13.40
 -11  11   0    5.80   10.70
 -11  11   0   22.80   12.90
  11  11   0   -3.50   10.20
 -12 -11   0  991.80   60.79
 -12 -11   0 1160.18   67.09
 -12 -11   0 1016.30   59.79
 -12 -11   0 1012.90   62.79
  12 -11   0 1114.59   72.49
 -12 -11   0 1032.30   62.09
  12 -11   0 1082.79   74.69
  12 -11   0 1103.69   70.39
 -12 -11   0  992.70   64.99
  12 -11   0  971.40   73.49
 -12 -11   0 1110.99   66.49
  12 -11   0 1312.87   69.49
 -12 -11   0  961.70   55.79
 -12 -11   0 1071.59   63.79
  12  11   0 1068.69   62.39
 -12  11   0 1067.79   62.39
  12  11   0 1121.39   71.09
 -12  11   0 1030.80   61.29
  12  11   0 1152.28   66.99
  12  11   0 1089.99   69.19
  12  11   0 1208.88   70.09
 -12  11   0 1118.29   60.89
  12  11   0 1198.68   68.09
 -12  11   0 1022.30   57.89
  12  11   0 1110.99   69.99
 -12  11   0  908.01   59.19
 -12  11   0 1020.00   85.39
  12  11   0 1049.09   68.39
  12  11   0 1043.90   63.19
 -13 -11   0   -3.00   10.40
 -13 -11   0    3.50   14.70
 -13 -11   0  -14.10   11.30
 -13 -11   0   10.10   14.40
 -13 -11   0    1.10    9.90
  13 -11   0   10.00   20.30
  13 -11   0   -4.00   16.10
 -13 -11   0   -0.90   11.20
 -13 -11   0  -21.70   10.10
  13 -11   0   17.80   23.80
 -13 -11   0   29.60   20.20
  13 -11   0    0.10   15.00
  13 -11   0   22.90   21.20
  13  11   0  -15.20   10.90
 -13  11   0    0.00   10.90
  13  11   0  -12.50   11.30
  13  11   0    4.70   13.00
  13  11   0   14.10   15.00
  13  11   0  -15.80   12.00
  13  11   0    9.90   14.10
  13  11   0   -6.00   14.70
  13  11   0   -9.40   11.70
 -13  11   0   -4.60   10.60
 -13  11   0   -6.80   12.60
 -13  11   0   -7.40   11.20
 -13  11   0   16.10   15.10
 -13  11   0   -6.90   12.70
   0 -12   0  585.74   33.20
   0 -12   0  601.64   35.10
   0 -12   0  642.64   36.60
   0 -12   0  560.94   23.70
   0 -12   0  561.84   33.00
   0 -12   0  543.75   32.60
   0 -12   0  575.54   33.70
   0 -12   0  596.64   35.90
   0 -12   0  588.74   27.10
   0 -12   0  602.94   31.20
   0 -12   0  610.84   32.40
   0 -12   0  565.24   37.70
   0 -12   0  617.44   33.30
   0 -12   0  576.24   33.70
   0 -12   0  580.84   33.60
   0 -12   0  602.94   35.00
   0 -12   0  586.64   34.20
   0  12   0  593.84   34.90
   0  12   0  581.24   35.70
   0  12   0  584.34   27.70
   0  12   0  572.44   31.90
   0  12   0  583.54   32.10
   0  12   0  596.14   36.30
   0  12   0  568.44   34.20
   0  12   0  660.53   34.50
   0  12   0  534.45   31.80
   0  12   0  594.54   34.80
   0  12   0  663.63   35.60
   0  12   0  613.84   34.20
   0  12   0  562.94   30.40
   0  12   0  644.64   29.90
   0  12   0  581.14   34.10
   0  12   0  593.84   36.00
   0  12   0  569.34   31.50
   0  12   0  604.94   34.10
   0  12   0  593.04   34.30
   0  12   0  601.34   24.10
   0  12   0  629.34   35.00
   1 -12   0   33.10   10.10
  -1 -12   0   53.49   12.30
  -1 -12   0   43.60    3.70
  -1 -12   0   44.40   11.40
  -1 -12   0   68.29   13.30
  -1 -12   0   26.40    9.20
   1 -12   0   27.90    9.70
  -1 -12   0   15.90    8.00
   1 -12   0   43.80   12.30
   1 -12   0   45.40    8.20
  -1 -12   0   47.20   12.70
   1 -12   0   57.19   12.30
   1 -12   0   31.00    9.50
   1 -12   0   45.50   11.00
   1 -12   0   36.60    9.70
   1 -12   0   38.10    4.90
  -1 -12   0   36.90   12.00
   1 -12   0   39.30   11.40
  -1 -12   0   27.60    9.50
  -1 -12   0   42.30    8.00
  -1 -12   0   48.70   11.30
  -1 -12   0   18.30    8.90
   1 -12   0   56.89   11.50
  -1 -12   0   19.50   10.00
  -1 -12   0   33.00    9.00
  -1 -12   0   29.10    9.60
  -1 -12   0   40.90    9.10
   1 -12   0   49.30   11.40
   1 -12   0   50.49    8.80
   1 -12   0   60.49   11.80
   1 -12   0   40.70   12.40
   1 -12   0   34.60   10.60
   1 -12   0   35.70    9.60
   1 -12   0   37.10    5.80
   1 -12   0   47.60   10.90
  -1 -12   0   30.10   11.10
  -1  12   0   44.70    9.40
   1  12   0   43.90   12.70
  -1  12   0   46.70   12.20
   1  12   0   32.90    9.80
   1  12   0   30.50    9.70
   1  12   0   46.80    4.80
   1  12   0   40.40   10.90
   1  12   0   41.90    9.90
  -1  12   0   33.40    9.50
  -1  12   0   52.39   10.70
  -1  12   0   47.30   13.10
   1  12   0   32.30   10.20
   1  12   0   22.70    9.10
  -1  12   0   37.50   10.70
  -1  12   0   39.70   10.70
   1  12   0   35.80   11.10
   1  12   0   46.30   10.50
   1  12   0   29.80   10.40
   1  12   0   47.10   12.60
  -1  12   0   30.70   10.50
  -1  12   0   35.60   10.10
  -1  12   0   19.10    9.90
  -1  12   0   35.90   10.40
  -1  12   0   43.80   11.40
   1  12   0   33.90   10.00
  -1  12   0   46.40    8.70
   1  12   0   47.50   12.00
   1  12   0   39.10    8.70
   1  12   0   63.79   13.60
  -1  12   0   33.30   10.50
  -1  12   0   41.30    9.80
  -1  12   0   39.60    9.10
   1  12   0   23.00    9.20
   1  12   0   42.90   11.60
  -1  12   0   21.90   10.00
  -1  12   0   46.00   11.40
   1  12   0   34.50    7.60
   1  12   0   44.30   10.40
  -1  12   0   22.70    9.00
  -1  12   0   38.10   10.10
  -1  12   0   52.89    8.60
   1  12   0   49.10   10.90
  -2 -12   0    4.00    5.60
   2 -12   0    4.20    7.80
  -2 -12   0   -1.10    6.10
   2 -12   0   -3.10    7.20
   2 -12   0    0.80    6.90
   2 -12   0   -3.20    3.90
   2 -12   0    0.90    5.50
   2 -12   0    1.40    4.80
   2 -12   0    8.70    6.70
   2 -12   0    0.30    8.80
  -2 -12   0   -3.60    4.10
   2 -12   0    7.10    5.80
  -2 -12   0    1.70    5.70
  -2 -12   0    2.40    6.40
  -2 -12   0   -3.70    2.30
  -2 -12   0   -2.10    7.10
  -2 -12   0    4.40    6.70
   2 -12   0   -4.30    4.10
   2 -12   0    0.90    2.70
   2 -12   0   -1.00    4.90
  -2 -12   0    0.00    4.80
   2 -12   0    4.30    3.80
   2 -12   0    4.70    8.20
   2 -12   0    3.70    4.60
   2 -12   0    5.40    6.00
   2 -12   0    7.70    6.70
   2 -12   0   -1.00    4.30
  -2 -12   0   -4.70    7.10
   2 -12   0    4.10    5.70
  -2 -12   0    8.90    7.00
  -2 -12   0    2.90    6.20
  -2 -12   0    7.30    6.30
  -2 -12   0    3.40    7.70
  -2 -12   0   -3.50    5.20
   2 -12   0    3.60    4.20
  -2  12   0    2.40    4.50
   2  12   0    1.40    6.00
   2  12   0    1.90    6.20
   2  12   0    1.30    5.30
   2  12   0   -0.10    4.20
  -2  12   0   -0.70    4.20
  -2  12   0    0.40    5.80
   2  12   0   -1.20    6.70
  -2  12   0   -3.70    4.40
   2  12   0    2.00    4.00
   2  12   0   -4.90    5.30
   2  12   0    1.90    4.80
  -2  12   0   -0.30    5.80
   2  12   0   -2.10    5.30
   2  12   0    1.50    5.70
   2  12   0    4.60    5.20
   2  12   0    1.50    5.10
  -2  12   0   -3.60    6.90
  -2  12   0   -2.20    3.70
  -2  12   0    4.90    4.90
   2  12   0   -1.50    6.80
  -2  12   0    4.40    6.20
   2  12   0    4.60    5.10
  -2  12   0   -1.60    5.00
  -2  12   0    0.60    6.00
  -2  12   0    3.90    5.60
  -2  12   0    2.30    4.90
  -2  12   0    3.50    7.90
   2  12   0    8.50    7.50
  -2  12   0   -1.30    5.00
   2  12   0    7.30    7.60
   2  12   0   10.90    7.50
  -2  12   0    1.50    4.50
   2  12   0    0.00    6.20
   3 -12   0 1406.46   52.59
   3 -12   0 1357.06   57.39
   3 -12   0 1426.46   61.49
  -3 -12   0 1320.97   58.79
   3 -12   0 1305.07   48.90
   3 -12   0 1331.97   54.79
  -3 -12   0 1380.56   61.19
   3 -12   0 1251.27   58.09
   3 -12   0 1377.36   62.79
   3 -12   0 1356.16   54.19
   3 -12   0 1313.57   57.39
   3 -12   0 1322.37   52.79
  -3 -12   0 1335.17   60.99
  -3 -12   0 1409.76   62.49
   3 -12   0 1334.17   52.09
  -3 -12   0 1325.57   61.39
  -3 -12   0 1367.26   59.69
   3 -12   0 1435.46   56.09
   3 -12   0 1316.47   53.89
  -3 -12   0 1366.96   60.59
   3 -12   0 1412.06   62.29
   3 -12   0 1378.16   52.69
  -3 -12   0 1359.96   62.09
  -3 -12   0 1389.56   60.39
  -3 -12   0 1380.26   54.19
   3 -12   0 1404.16   56.09
  -3 -12   0 1306.07   56.49
  -3 -12   0 1312.87   51.59
  -3 -12   0 1382.76   59.79
   3 -12   0 1314.87   57.19
  -3 -12   0 1284.97   60.79
   3 -12   0 1305.97   58.79
   3 -12   0 1245.18   58.59
  -3 -12   0 1290.87   59.89
  -3 -12   0 1367.46   50.59
   3 -12   0 1409.16   69.99
  -3 -12   0 1304.17   57.99
  -3  12   0 1505.15   58.89
   3  12   0 1235.68   59.19
   3  12   0 1261.27   57.59
   3  12   0 1363.36   60.49
   3  12   0 1421.36   52.79
  -3  12   0 1355.16   56.19
  -3  12   0 1344.47   52.79
   3  12   0 1406.36   64.99
  -3  12   0 1316.27   61.39
   3  12   0 1277.77   59.39
   3  12   0 1350.36   51.89
   3  12   0 1511.65   64.39
   3  12   0 1375.46   62.69
  -3  12   0 1415.46   66.49
   3  12   0 1297.27   62.19
  -3  12   0 1275.37   52.49
  -3  12   0 1360.46   51.09
   3  12   0 1291.77   56.59
   3  12   0 1349.16   61.89
   3  12   0 1377.96   42.70
  -3  12   0 1365.26   54.69
  -3  12   0 1425.56   56.29
  -3  12   0 1302.57   61.69
   3  12   0 1328.67   57.39
  -3  12   0 1469.15   62.79
   3  12   0 1417.16   62.99
  -3  12   0 1280.57   54.89
   3  12   0 1399.36   56.09
  -3  12   0 1346.07   52.89
  -3  12   0 1489.05   61.29
  -3  12   0 1329.27   52.29
  -3  12   0 1360.46   60.59
  -3  12   0 1295.87   60.59
   3  12   0 1424.76   67.09
  -3  12   0 1300.47   57.79
  -3  12   0 1318.57   54.29
   3  12   0 1384.16   53.79
   3  12   0 1306.17   60.49
   3  12   0 1353.16   58.09
  -3  12   0 1358.86   54.29
  -4 -12   0  391.96   29.30
  -4 -12   0  423.96   29.70
  -4 -12   0  432.26   31.70
   4 -12   0  418.66   28.60
  -4 -12   0  402.56   29.00
  -4 -12   0  454.85   32.00
   4 -12   0  427.46   38.30
   4 -12   0  417.56   25.10
  -4 -12   0  427.46   22.20
  -4 -12   0  433.56   30.00
   4 -12   0  357.76   25.50
  -4 -12   0  409.06   28.80
   4 -12   0  449.26   24.50
   4 -12   0  474.15   28.70
  -4 -12   0  388.96   30.50
  -4 -12   0  370.66   26.00
   4 -12   0  439.56   24.50
   4 -12   0  445.66   26.70
   4 -12   0  363.16   25.80
   4 -12   0  422.96   23.10
  -4 -12   0  403.66   24.80
  -4 -12   0  457.65   25.00
   4 -12   0  434.56   36.00
   4 -12   0  425.16   24.70
  -4 -12   0  388.66   33.30
   4 -12   0  423.76   28.70
   4 -12   0  421.16   33.00
  -4 -12   0  436.06   31.30
   4 -12   0  454.85   25.70
  -4 -12   0  428.96   30.60
   4 -12   0  417.86   30.30
  -4 -12   0  406.86   28.80
  -4  12   0  408.66   29.70
  -4  12   0  406.06   23.60
  -4  12   0  413.06   24.00
  -4  12   0  414.86   23.00
  -4  12   0  418.06   22.60
   4  12   0  429.26   31.90
   4  12   0  418.36   24.40
  -4  12   0  437.06   28.80
  -4  12   0  456.05   27.10
  -4  12   0  420.56   26.00
  -4  12   0  425.76   28.50
   4  12   0  379.86   25.50
   4  12   0  352.96   46.00
  -4  12   0  379.26   26.60
  -4  12   0  383.16   31.40
   4  12   0  387.26   29.00
  -4  12   0  454.85   30.60
  -4  12   0  346.27   43.60
  -4  12   0  449.66   25.00
   4  12   0  392.96   25.70
  -4  12   0  454.95   27.90
   4  12   0  441.56   33.20
   4  12   0  442.96   19.30
   4  12   0  394.96   24.60
   4  12   0  413.76   23.20
   4  12   0  424.06   17.40
   4  12   0  457.55   29.50
  -4  12   0  449.36   25.90
  -4  12   0  420.16   21.60
   4  12   0  442.06   25.80
   4  12   0  402.96   31.50
   4  12   0  378.46   28.60
   4  12   0  388.66   17.30
   4  12   0  445.36   32.20
   4  12   0  399.76   30.80
   4  12   0  415.66   39.00
  -4  12   0  383.06   24.70
  -4  12   0  414.66   25.00
  -4  12   0  380.96   28.40
   5 -12   0  156.68   13.80
   5 -12   0  173.38   23.80
  -5 -12   0  159.08   21.90
  -5 -12   0  187.88   24.90
   5 -12   0  198.08   16.40
   5 -12   0  182.08   15.30
   5 -12   0  195.08   24.70
  -5 -12   0  190.28   16.70
   5 -12   0  180.48   26.20
   5 -12   0  228.48   26.90
  -5 -12   0  163.78   21.20
   5 -12   0  163.18   19.70
  -5 -12   0  189.68   25.80
  -5 -12   0  177.88   22.60
  -5 -12   0  232.18   27.30
  -5 -12   0  189.88   25.50
   5 -12   0  182.08   15.30
   5 -12   0  214.68   23.50
   5 -12   0  200.58   29.10
  -5 -12   0  165.68   22.30
   5 -12   0  200.58   16.90
   5 -12   0  171.78   16.30
  -5 -12   0  179.08   16.10
  -5 -12   0  189.88   25.20
   5 -12   0  187.58   14.00
  -5 -12   0  164.08   13.50
  -5 -12   0  169.38   24.70
  -5 -12   0  141.19   22.20
   5 -12   0  165.58   19.70
   5  12   0  183.28   11.90
  -5  12   0  183.48   12.80
  -5  12   0  194.38   17.90
  -5  12   0  156.28   18.80
  -5  12   0  184.08   13.40
   5  12   0  183.48   26.10
   5  12   0  189.58   13.80
  -5  12   0  136.19   20.90
  -5  12   0  202.38   15.50
   5  12   0  181.08   23.90
   5  12   0  189.58   11.70
   5  12   0  184.08   19.60
   5  12   0  194.38   14.30
  -5  12   0  195.78   23.00
  -5  12   0  182.78   24.10
   5  12   0  201.88   27.10
  -5  12   0  173.88   23.40
   5  12   0  158.48   23.90
  -5  12   0  168.48   16.10
  -5  12   0  183.08   15.10
   5  12   0  160.38   14.00
   5  12   0  181.88   16.90
   5  12   0  203.08   23.80
  -5  12   0  162.58   19.90
   5  12   0  192.68   27.30
  -5  12   0  226.48   25.80
   5  12   0  164.48   21.40
  -5  12   0  173.08   22.40
   5  12   0  197.68   25.30
   5  12   0  147.89   14.10
  -5  12   0  171.48   16.80
   5  12   0  180.68   16.60
  -5  12   0  176.68   20.40
  -5  12   0  185.98   14.40
  -5  12   0  218.18   15.50
  -5  12   0  167.58   13.50
   5  12   0  192.68   26.60
  -6 -12   0  280.77   25.00
  -6 -12   0  289.87   27.10
   6 -12   0  325.47   37.90
   6 -12   0  274.87   27.00
  -6 -12   0  298.27   22.30
   6 -12   0  321.37   26.60
  -6 -12   0  295.37   18.80
   6 -12   0  299.07   22.80
  -6 -12   0  284.67   27.50
  -6 -12   0  305.97   26.90
   6 -12   0  302.37   19.30
  -6 -12   0  303.37   20.90
  -6 -12   0  296.97   27.20
  -6 -12   0  271.37   27.80
   6 -12   0  307.57   28.80
   6 -12   0  361.86   38.70
  -6 -12   0  292.17   25.60
  -6 -12   0  310.77   29.30
  -6 -12   0  249.38   23.90
   6 -12   0  295.27   28.20
   6 -12   0  282.97   22.70
  -6 -12   0  289.97   27.60
  -6 -12   0  291.37   26.00
   6 -12   0  305.37   21.50
  -6 -12   0  299.87   26.60
  -6  12   0  324.77   26.90
  -6  12   0  269.67   22.70
  -6  12   0  274.27   23.70
   6  12   0  286.07   21.30
  -6  12   0  234.08   28.00
  -6  12   0  306.37   26.30
   6  12   0  298.07   20.10
   6  12   0  332.47   20.90
  -6  12   0  319.37   25.80
   6  12   0  349.87   28.40
   6  12   0  313.07   23.40
  -6  12   0  278.87   22.60
   6  12   0  266.47   20.50
   6  12   0  294.57   28.60
   6  12   0  285.17   34.40
   6  12   0  270.07   25.00
   6  12   0  250.17   29.90
   6  12   0  314.67   30.00
   6  12   0  237.68   32.20
   6  12   0  292.67   20.40
  -6  12   0  319.57   22.60
  -6  12   0  265.67   18.20
  -6  12   0  294.07   24.30
  -6  12   0  283.57   25.80
   6  12   0  325.17   29.70
   6  12   0  283.87   32.40
   6  12   0  312.47   20.70
   6  12   0  303.07   23.50
  -6  12   0  313.57   23.40
  -7 -12   0  731.93   45.10
  -7 -12   0  756.82   38.40
  -7 -12   0  761.12   47.70
  -7 -12   0  708.43   46.50
   7 -12   0  766.02   51.19
   7 -12   0  789.62   46.20
   7 -12   0  683.93   50.09
  -7 -12   0  680.93   46.60
  -7 -12   0  761.42   43.50
   7 -12   0  725.43   39.30
  -7 -12   0  665.33   42.30
  -7 -12   0  752.52   46.10
   7 -12   0  719.73   47.00
  -7 -12   0  729.13   36.30
  -7 -12   0  737.93   45.90
   7 -12   0  765.12   38.00
   7 -12   0  788.72   45.70
   7 -12   0  740.53   45.30
  -7 -12   0  830.32   35.60
  -7 -12   0  757.92   45.50
  -7 -12   0  691.23   41.40
  -7 -12   0  758.22   45.10
  -7 -12   0  706.23   45.00
  -7  12   0  720.63   40.30
  -7  12   0  779.12   45.30
   7  12   0  746.53   38.10
   7  12   0  832.02   49.70
   7  12   0  745.33   44.10
   7  12   0  772.72   38.10
   7  12   0  755.32   49.10
   7  12   0  761.12   49.10
   7  12   0  775.42   46.20
   7  12   0  780.52   50.69
   7  12   0  809.42   38.80
  -7  12   0  788.32   43.50
   7  12   0  787.22   41.60
  -7  12   0  752.42   41.90
   7  12   0  707.83   48.70
  -7  12   0  785.32   40.50
   7  12   0  783.62   42.20
   7  12   0  837.42   49.99
  -7  12   0  739.73   44.20
  -7  12   0  740.93   44.40
  -8 -12   0  689.63   44.90
  -8 -12   0  667.73   44.70
  -8 -12   0  761.62   45.30
  -8 -12   0  717.83   46.40
   8 -12   0  745.33   47.40
  -8 -12   0  697.13   45.80
  -8 -12   0  674.23   47.50
  -8 -12   0  814.92   44.70
   8 -12   0  767.72   46.10
  -8 -12   0  722.43   39.00
  -8 -12   0  714.93   48.10
  -8 -12   0  699.03   42.70
  -8 -12   0  759.82   48.70
   8 -12   0  697.93   48.40
  -8 -12   0  746.73   48.30
   8 -12   0  755.32   52.79
   8 -12   0  833.22   47.30
  -8 -12   0  784.12   47.60
  -8 -12   0  680.43   44.50
   8 -12   0  642.84   50.79
  -8  12   0  675.73   44.10
   8  12   0  747.83   40.30
   8  12   0  728.83   51.39
   8  12   0  721.13   45.70
   8  12   0  782.92   51.89
   8  12   0  673.73   41.00
  -8  12   0  716.33   42.90
   8  12   0  697.03   38.40
   8  12   0  632.44   39.70
  -8  12   0  730.43   40.60
   8  12   0  715.93   48.50
  -8  12   0  777.32   46.00
   8  12   0  694.03   45.90
  -8  12   0  695.03   44.40
   8  12   0  666.13   48.20
   8  12   0  650.73   47.60
  -8  12   0  714.03   42.40
   8  12   0  741.93   42.70
  -8  12   0  749.23   42.20
   8  12   0  756.42   49.40
  -8  12   0  786.22   40.20
  -9 -12   0  956.60   54.99
  -9 -12   0  942.31   56.79
  -9 -12   0  960.20   52.59
  -9 -12   0  925.91   58.29
  -9 -12   0 1004.20   56.29
  -9 -12   0 1105.79   58.99
  -9 -12   0  965.10   51.79
  -9 -12   0 1018.40   49.99
  -9 -12   0  961.60   55.99
  -9 -12   0 1028.30   57.19
  -9 -12   0  945.11   57.29
   9 -12   0 1002.70   54.89
  -9 -12   0  979.40   59.39
  -9 -12   0  983.30   57.89
   9 -12   0 1044.30   63.79
   9 -12   0 1000.10   55.69
   9 -12   0  996.60   59.39
   9 -12   0 1002.50   64.89
   9 -12   0  922.61  109.39
  -9  12   0 1063.49   79.69
   9  12   0  993.80   53.79
   9  12   0 1186.58   63.69
   9  12   0 1020.80   62.49
  -9  12   0  943.51   49.80
   9  12   0 1050.69   58.09
  -9  12   0 1005.60   56.99
   9  12   0 1017.00   52.09
   9  12   0 1057.29   62.89
  -9  12   0  896.81   52.09
  -9  12   0 1031.40   52.69
   9  12   0 1019.70   58.59
  -9  12   0 1061.99   54.49
   9  12   0 1029.90   53.99
  -9  12   0  965.80   59.49
   9  12   0 1106.19   63.09
   9  12   0 1071.19   63.39
   9  12   0  975.10   53.09
  10 -12   0   53.99   22.10
 -10 -12   0   29.30   16.40
 -10 -12   0   42.70   17.10
  10 -12   0   59.49   25.20
 -10 -12   0   37.90   18.40
 -10 -12   0   51.19   18.60
 -10 -12   0   58.99   19.00
 -10 -12   0   62.89   14.50
 -10 -12   0   55.19   17.70
 -10 -12   0   24.90   15.00
 -10 -12   0   50.19   16.30
 -10 -12   0   65.99   19.00
  10 -12   0   32.60   21.10
 -10  12   0   46.40   16.60
  10  12   0   31.60   17.20
  10  12   0   68.59   21.40
  10  12   0   77.09   19.80
  10  12   0   78.69   19.80
  10  12   0   67.59   20.90
 -10  12   0   36.70   14.90
  10  12   0   31.00   14.70
 -10  12   0   37.00   14.70
 -10  12   0   36.40   14.60
  10  12   0   34.10   16.80
  10  12   0   36.20   17.10
 -10  12   0   41.50   14.10
 -10  12   0   33.40   14.10
  10  12   0   46.30   21.40
  10  12   0   44.90   15.20
  10  12   0   20.80   12.90
 -10  12   0   47.90   17.40
  11 -12   0  650.73   55.59
 -11 -12   0  665.53   50.49
 -11 -12   0  700.23   49.00
 -11 -12   0  712.83   48.30
 -11 -12   0  561.74   46.40
 -11 -12   0  588.24   44.90
  11 -12   0  648.34   57.99
  11 -12   0  627.54   51.09
 -11 -12   0  653.23   47.80
  11 -12   0  660.83   55.49
 -11 -12   0  678.73   42.20
 -11 -12   0  567.24   45.10
 -11 -12   0  605.84   48.10
  11  12   0  612.04   50.39
  11  12   0  756.72   94.29
  11  12   0  635.04   44.70
 -11  12   0  592.54   43.50
  11  12   0  626.74   45.90
  11  12   0  670.73   51.39
 -11  12   0  671.53   43.70
  11  12   0  615.44   50.69
  11  12   0  747.53   52.49
  11  12   0  676.73   49.70
  11  12   0  651.43   50.89
  11  12   0  655.13   48.30
  11  12   0  642.24   47.80
 -11  12   0  615.84   44.90
 -11  12   0  586.24   42.90
  12 -12   0   15.50   22.60
 -12 -12   0   -4.10   11.70
 -12 -12   0    0.00    8.90
  12 -12   0    2.70   13.50
  12 -12   0    4.80   12.80
 -12 -12   0    2.60   13.80
 -12 -12   0   -0.80   14.70
 -12 -12   0    5.20   15.50
  12 -12   0  -20.60   16.90
 -12 -12   0  -17.10   12.10
 -12 -12   0   -5.20   14.50
  12 -12   0  -10.40   16.00
  12  12   0    0.50   13.90
  12  12   0    9.20   12.50
  12  12   0    1.80   13.10
  12  12   0  -10.30   11.30
 -12  12   0   -1.40    9.30
  12  12   0    7.80   12.60
  12  12   0  -17.40    8.40
 -12  12   0   -2.20   11.90
  12  12   0   -4.80   14.20
 -12  12   0    8.20   12.10
  12  12   0    6.00   16.30
 -12  12   0    0.10   11.80
 -12  12   0    2.90   13.70
  12  12   0   11.70   17.00
 -12  12   0    3.70   12.60
  12  12   0  -10.30    9.60
 -13 -12   0   26.70   17.20
 -13 -12   0   43.70   22.00
  13 -12   0   18.00   22.50
 -13 -12   0   11.00   16.20
  13 -12   0    3.90   13.30
  13 -12   0    3.70   24.20
 -13 -12   0   37.10   19.60
  13 -12   0   10.20   21.80
 -13 -12   0   24.60   14.70
 -13 -12   0   30.20   21.00
  13 -12   0   57.59   25.80
 -13  12   0    6.60   13.70
 -13  12   0   30.80   17.60
 -13  12   0   29.10   21.00
  13  12   0    8.80   18.40
 -13  12   0   17.40   14.80
 -13  12   0   45.10   18.80
  13  12   0   28.30   18.40
  13  12   0   35.30   22.80
  13  12   0   54.19   19.70
  13  12   0   30.70   18.30
  13  12   0   58.89   24.30
  13  12   0    1.60   14.40
  13  12   0   34.80   22.50
   0 -13   0   18.50    9.50
   0 -13   0    3.80    6.40
   0 -13   0    6.50    6.70
   0 -13   0   -5.00    5.00
   0 -13   0   -4.50    7.10
   0 -13   0    2.70    6.30
   0 -13   0    2.90    7.40
   0 -13   0    2.00    5.70
   0 -13   0    9.20    6.70
   0 -13   0    5.20    9.00
   0 -13   0    4.30    5.70
   0 -13   0    4.40    4.50
   0 -13   0   10.00    7.90
   0 -13   0   10.90    9.40
   0 -13   0   -6.30    5.40
   0  13   0   14.30   10.50
   0  13   0    0.50    2.90
   0  13   0    0.40    5.80
   0  13   0    8.30    8.00
   0  13   0    0.20    8.00
   0  13   0   -0.10    6.10
   0  13   0    1.80    5.30
   0  13   0   -1.00    5.70
   0  13   0   -4.70    5.30
   0  13   0    2.60    6.20
   0  13   0    6.90    5.70
   0  13   0   -1.30    5.70
   0  13   0    6.10    7.00
   0  13   0   -3.20    6.10
   0  13   0    2.00    4.80
   0  13   0    5.30    6.00
   0  13   0    5.30    4.50
   0  13   0   10.00    7.50
   1 -13   0 1639.44   70.89
  -1 -13   0 1827.52   74.09
   1 -13   0 1783.92   73.59
  -1 -13   0 1749.53   52.29
  -1 -13   0 1640.74   71.99
  -1 -13   0 1723.43   72.49
   1 -13   0 1763.82   58.09
   1 -13   0 1668.93   70.19
  -1 -13   0 1813.52   65.29
  -1 -13   0 1722.33   71.99
  -1 -13   0 1819.52   73.69
   1 -13   0 1697.73   73.19
   1 -13   0 1774.72   73.59
  -1 -13   0 1734.73   72.29
  -1 -13   0 1705.53   71.19
   1 -13   0 1806.72   71.39
   1 -13   0 1669.23   70.49
   1 -13   0 1756.92   72.29
   1 -13   0 1665.93   71.09
  -1 -13   0 1830.62   73.49
  -1 -13   0 1700.83   69.19
  -1 -13   0 1803.02   69.29
   1 -13   0 1748.23   70.09
  -1 -13   0 1757.82   72.89
   1 -13   0 1609.64   64.19
   1 -13   0 1749.12   70.19
   1 -13   0 1777.42   69.09
   1 -13   0 1704.23   69.99
   1 -13   0 1881.71   68.99
   1 -13   0 1740.73   54.69
  -1 -13   0 1877.81   72.39
   1 -13   0 1705.33   55.49
   1 -13   0 1791.12   59.89
  -1 -13   0 1738.93   62.09
  -1  13   0 1779.72   65.29
  -1  13   0 1662.03   68.49
   1  13   0 1736.33   67.09
   1  13   0 1788.82   76.39
   1  13   0 1638.54   72.59
  -1  13   0 1667.33   73.79
  -1  13   0 1654.43   60.59
  -1  13   0 1845.12   72.39
   1  13   0 1630.34   70.09
  -1  13   0 1832.32   74.09
   1  13   0 1732.03   73.99
   1  13   0 1707.33   72.59
  -1  13   0 1768.52   72.29
   1  13   0 1836.22   73.99
  -1  13   0 1757.52   70.19
  -1  13   0 1620.44   71.09
   1  13   0 1770.22   64.69
   1  13   0 1737.43   70.49
   1  13   0 1698.83   53.29
  -1  13   0 1811.22   63.89
  -1  13   0 1753.42   68.29
  -1  13   0 1808.72   72.09
  -1  13   0 1816.02   69.39
   1  13   0 1749.22   62.79
   1  13   0 1744.13   73.69
  -1  13   0 1749.82   68.69
  -1  13   0 1583.34   72.19
  -1  13   0 1763.12   66.09
  -1  13   0 1660.93   69.29
  -1  13   0 1848.12   73.39
   1  13   0 1735.23   73.09
   1  13   0 1591.04   67.79
  -1  13   0 1744.23   70.89
   1  13   0 1644.94   72.19
   1  13   0 1658.03   67.39
   1  13   0 1655.33   68.59
   1  13   0 1756.22   72.89
   2 -13   0  290.97   22.00
   2 -13   0  265.27   24.90
  -2 -13   0  271.47   22.80
  -2 -13   0  268.37   23.50
  -2 -13   0  256.17   22.30
   2 -13   0  255.07   23.90
   2 -13   0  248.58   15.60
   2 -13   0  245.18   17.50
   2 -13   0  265.87   16.10
   2 -13   0  254.87   20.60
   2 -13   0  248.28   23.10
  -2 -13   0  242.98   20.10
   2 -13   0  260.57   14.20
  -2 -13   0  272.47   24.10
  -2 -13   0  244.58   21.70
  -2 -13   0  254.27   17.20
   2 -13   0  269.77   21.50
  -2 -13   0  241.88   23.70
  -2 -13   0  273.87   24.50
   2 -13   0  284.97   22.60
   2 -13   0  246.88   27.60
  -2 -13   0  253.47   23.50
  -2 -13   0  243.98   20.70
   2 -13   0  272.67   20.10
  -2 -13   0  296.17   24.40
   2 -13   0  239.48   17.80
   2 -13   0  263.67   23.00
  -2 -13   0  259.87   24.10
   2 -13   0  276.07   23.50
  -2 -13   0  230.18   22.60
  -2 -13   0  235.58   23.00
   2 -13   0  258.37   20.60
  -2 -13   0  286.37   18.70
   2 -13   0  221.08   21.10
   2 -13   0  234.18   21.30
   2  13   0  294.17   28.20
  -2  13   0  288.17   23.80
   2  13   0  266.67   21.40
   2  13   0  278.77   24.70
  -2  13   0  253.77   18.30
   2  13   0  261.87   24.70
  -2  13   0  231.68   19.30
  -2  13   0  247.98   22.20
  -2  13   0  286.97   20.40
   2  13   0  259.87   21.30
   2  13   0  236.28   22.90
   2  13   0  275.97   21.50
  -2  13   0  281.97   19.70
   2  13   0  271.77   22.60
  -2  13   0  217.08   27.00
  -2  13   0  273.27   20.90
  -2  13   0  252.27   23.70
  -2  13   0  249.68   21.30
  -2  13   0  249.08   21.90
  -2  13   0  259.57   19.90
   2  13   0  244.58   23.20
  -2  13   0  285.17   23.80
   2  13   0  245.98   18.40
   2  13   0  291.17   23.50
   2  13   0  203.28   24.90
   2  13   0  289.27   22.20
  -2  13   0  251.77   17.90
   2  13   0  279.67   24.20
  -2  13   0  215.88   16.90
   2  13   0  231.98   21.80
   2  13   0  236.38   22.90
  -2  13   0  233.18   23.10
   2  13   0  241.78   17.40
   2  13   0  288.27   24.70
  -2  13   0  246.48   22.90
  -2  13   0  263.37   21.50
   2  13   0  241.28   19.20
   3 -13   0    0.20    3.80
   3 -13   0   -2.30    6.60
  -3 -13   0   -0.60    7.70
   3 -13   0    2.10    5.00
   3 -13   0    0.90    4.60
   3 -13   0   -0.20    9.50
   3 -13   0    2.10    5.90
  -3 -13   0   -2.90    5.50
   3 -13   0    0.20    3.20
   3 -13   0    2.60    9.40
  -3 -13   0    8.10    8.40
  -3 -13   0    3.40    7.70
   3 -13   0   -1.10    4.90
  -3 -13   0   -5.90    5.20
   3 -13   0   -0.60    5.50
   3 -13   0    4.20    6.00
   3 -13   0    0.10    5.40
   3 -13   0   -0.30    8.30
   3 -13   0   -1.90    6.10
   3 -13   0    0.30    5.60
   3 -13   0    9.30   11.00
  -3 -13   0   -8.90    5.60
   3 -13   0   -3.30    6.00
  -3 -13   0   -0.20    4.00
  -3 -13   0   -2.00    6.20
  -3 -13   0   -5.00    3.10
  -3 -13   0    2.00    7.00
  -3 -13   0  -10.10    5.70
  -3 -13   0    0.00    4.70
   3  13   0   -4.50    5.10
   3  13   0    2.20    7.10
  -3  13   0   -5.40    4.30
   3  13   0   -6.30    5.20
  -3  13   0   -1.70    3.80
  -3  13   0   -2.90    5.20
  -3  13   0    4.10    5.90
  -3  13   0    2.30    7.80
   3  13   0   -6.40    3.50
   3  13   0    1.20    6.00
  -3  13   0    4.50    5.90
  -3  13   0    8.20    6.30
  -3  13   0   -5.00    3.70
  -3  13   0    1.50    6.20
   3  13   0    2.40    4.80
   3  13   0    0.60    6.20
  -3  13   0    1.00    6.90
  -3  13   0    3.60   10.40
   3  13   0   -1.10    7.00
  -3  13   0    5.30    6.60
  -3  13   0    4.00    9.00
  -3  13   0    0.90    6.10
  -3  13   0   -3.90    5.10
  -3  13   0    0.40    4.90
   3  13   0   -4.10    6.80
   3  13   0   11.70    8.30
   3  13   0    4.10    7.30
  -3  13   0    1.90    5.00
   3  13   0   -7.60    4.20
  -3  13   0    3.20    6.60
  -3  13   0    0.60    6.20
  -4 -13   0  249.78   17.00
   4 -13   0  297.77   27.80
  -4 -13   0  257.37   24.10
  -4 -13   0  252.77   28.10
  -4 -13   0  286.87   19.50
   4 -13   0  248.38   22.40
  -4 -13   0  230.98   22.70
   4 -13   0  222.98   26.60
  -4 -13   0  245.88   25.20
  -4 -13   0  232.68   28.40
  -4 -13   0  265.57   30.60
   4 -13   0  258.07   29.80
   4 -13   0  240.68   21.00
   4 -13   0  225.18   18.60
  -4 -13   0  237.08   22.50
  -4 -13   0  282.97   24.80
   4 -13   0  252.97   21.80
  -4 -13   0  246.88   19.60
   4 -13   0  259.87   17.40
   4 -13   0  258.17   19.80
  -4 -13   0  228.58   26.30
   4 -13   0  243.48   28.40
   4 -13   0  249.08   18.70
   4 -13   0  297.87   21.60
  -4 -13   0  223.78   26.50
   4 -13   0  226.18   19.60
   4 -13   0  233.48   21.70
   4 -13   0  264.57   19.90
  -4 -13   0  241.68   24.70
  -4  13   0  187.58   23.60
  -4  13   0  273.17   19.90
   4  13   0  221.28   20.50
  -4  13   0  272.07   18.50
  -4  13   0  252.47   21.50
  -4  13   0  246.58   23.80
  -4  13   0  286.37   20.70
   4  13   0  249.48   18.20
   4  13   0  250.37   11.80
   4  13   0  235.48   28.40
  -4  13   0  234.28   21.50
  -4  13   0  244.68   23.70
  -4  13   0  268.77   17.20
   4  13   0  266.97   26.10
   4  13   0  298.87   33.70
   4  13   0  256.97   13.10
   4  13   0  254.47   23.40
  -4  13   0  304.97   24.70
  -4  13   0  295.37   21.00
   4  13   0  292.37   25.50
  -4  13   0  276.57   23.70
   4  13   0  220.28   27.20
   4  13   0  285.97   12.30
  -4  13   0  189.48   29.30
   4  13   0  280.67   20.40
   4  13   0  245.28   18.90
  -4  13   0  251.07   18.40
  -4  13   0  216.58   18.50
  -4  13   0  257.87   18.70
   4  13   0  282.97   13.40
   4  13   0  285.57   32.40
   4  13   0  275.67   27.40
  -4  13   0  264.67   20.70
  -4  13   0  225.58   20.40
  -4  13   0  273.27   31.10
  -5 -13   0   25.00   11.70
   5 -13   0   25.90    8.70
  -5 -13   0   38.70    8.30
  -5 -13   0   24.20   10.50
  -5 -13   0   41.80   13.30
  -5 -13   0   26.40   12.30
   5 -13   0   30.30    8.50
  -5 -13   0   51.19   14.50
   5 -13   0   20.30   13.60
   5 -13   0   18.70    7.80
  -5 -13   0   41.90   15.10
   5 -13   0   40.90   17.30
  -5 -13   0   35.40   13.50
  -5 -13   0   24.10    8.50
   5 -13   0   39.40   12.00
   5 -13   0   32.60   10.00
   5 -13   0   25.60   13.70
   5 -13   0    5.10   10.40
   5 -13   0   30.20   11.60
   5 -13   0   26.90    8.40
  -5 -13   0   30.00   12.20
   5 -13   0   35.20    8.70
   5 -13   0   32.80    8.80
  -5 -13   0   20.60   11.90
   5 -13   0   28.40    9.50
  -5 -13   0   29.50   13.30
  -5 -13   0   26.30   12.80
   5 -13   0   10.20   14.40
  -5 -13   0   16.90    7.50
   5  13   0   39.60   13.60
  -5  13   0   28.50    8.40
   5  13   0   64.99   12.50
   5  13   0   19.10    6.20
  -5  13   0   21.20    7.20
  -5  13   0   44.60   13.00
   5  13   0   13.00    9.30
  -5  13   0   46.60   13.30
   5  13   0   44.20    9.40
  -5  13   0   23.20    9.70
  -5  13   0   21.10   13.40
  -5  13   0   27.30    9.80
  -5  13   0   21.70    8.70
   5  13   0   33.70   10.30
  -5  13   0   14.00    8.70
  -5  13   0   26.20   10.20
  -5  13   0   37.80    9.20
   5  13   0   32.20    9.20
  -5  13   0   21.90    8.10
   5  13   0   15.10   11.50
   5  13   0   20.60   12.20
   5  13   0   24.20   12.20
   5  13   0   27.50   12.30
   5  13   0   27.90    8.10
   5  13   0   34.20   13.70
   5  13   0   29.30   10.80
  -5  13   0   36.10   12.10
   5  13   0   38.60    7.60
  -5  13   0   28.50    9.40
  -5  13   0   23.20    9.40
  -6 -13   0   90.49   18.90
  -6 -13   0   74.49   16.80
  -6 -13   0   96.19   18.70
   6 -13   0   81.89   12.80
  -6 -13   0  113.59   21.10
  -6 -13   0   72.69   17.90
  -6 -13   0   52.49   15.00
  -6 -13   0   63.09   18.40
   6 -13   0   81.29   18.90
   6 -13   0   66.39   18.10
   6 -13   0   72.89   21.40
   6 -13   0   93.29   12.90
   6 -13   0   71.99   18.40
  -6 -13   0  101.79   20.20
   6 -13   0   56.09   12.60
  -6 -13   0   87.29   12.20
   6 -13   0   85.59   16.90
   6 -13   0   79.69   14.90
  -6 -13   0   80.49   13.90
  -6 -13   0   64.29   15.60
  -6 -13   0   54.29   14.90
   6 -13   0   91.29   22.20
  -6 -13   0   87.29   17.20
  -6 -13   0   98.19   14.60
   6  13   0  103.99   21.30
   6  13   0   80.29   19.20
   6  13   0   87.49   20.10
  -6  13   0   73.89   14.30
   6  13   0   88.09   12.90
  -6  13   0   69.49   13.30
   6  13   0   77.09   14.20
  -6  13   0   69.99   19.60
  -6  13   0   76.29   15.20
  -6  13   0   66.99   15.80
  -6  13   0   93.39   17.40
   6  13   0   66.89   16.50
  -6  13   0   79.49   11.80
   6  13   0   64.79   16.70
   6  13   0   82.19   13.00
  -6  13   0  105.29   17.90
   6  13   0   82.99   16.60
   6  13   0   71.99   13.90
   6  13   0   78.59   19.40
   6  13   0   79.19   12.20
  -6  13   0   85.59   15.40
   6  13   0   77.49   18.50
   6  13   0   93.79   13.30
   7 -13   0   49.10   12.60
  -7 -13   0   55.79   16.80
  -7 -13   0   51.79   15.30
  -7 -13   0   45.90   15.60
  -7 -13   0   58.09   15.60
   7 -13   0   11.80   13.30
  -7 -13   0   64.79   18.50
  -7 -13   0   46.30   12.20
  -7 -13   0   51.59   14.80
   7 -13   0   38.40   16.20
   7 -13   0   49.00   17.00
  -7 -13   0   50.19   15.30
  -7 -13   0   53.09   16.30
  -7 -13   0   32.40   14.40
  -7 -13   0   43.20   16.50
   7 -13   0   48.30   15.40
  -7 -13   0   49.20   16.90
   7 -13   0   14.50   15.60
  -7 -13   0   87.29   18.40
   7 -13   0   24.10   17.30
   7  13   0   71.39   14.50
  -7  13   0   66.09   13.60
  -7  13   0   54.59   13.30
   7  13   0   59.19   17.20
   7  13   0   32.90   14.50
  -7  13   0   53.99   14.80
  -7  13   0   37.80   12.00
   7  13   0   33.50   13.70
  -7  13   0   56.69   15.70
   7  13   0   56.29   15.20
   7  13   0   49.10   11.90
   7  13   0   51.59   17.30
   7  13   0   37.70   15.20
  -7  13   0   44.00   15.70
   7  13   0   50.59   14.90
   7  13   0   43.30   14.50
  -7  13   0   58.59   16.10
  -7  13   0   53.69   14.00
   7  13   0   43.70   16.00
   7  13   0   49.20   11.50
  -8 -13   0 1381.56   67.89
   8 -13   0 1422.86   70.39
   8 -13   0 1303.37   74.79
  -8 -13   0 1471.55   71.49
   8 -13   0 1448.36   76.69
  -8 -13   0 1509.55   71.59
  -8 -13   0 1425.36   66.79
   8 -13   0 1471.65   69.69
  -8 -13   0 1422.36   61.19
  -8 -13   0 1404.86   71.09
  -8 -13   0 1435.86   73.99
  -8 -13   0 1357.56   70.79
  -8 -13   0 1409.56   69.69
  -8 -13   0 1379.76   71.19
  -8 -13   0 1368.56   72.79
  -8 -13   0 1407.16   66.09
   8 -13   0 1473.15   75.19
   8 -13   0 1500.65   69.59
  -8 -13   0 1360.86   69.29
   8  13   0 1376.96   74.69
   8  13   0 1370.66   73.09
   8  13   0 1465.25   72.09
   8  13   0 1286.67   75.49
   8  13   0 1378.36   65.09
  -8  13   0 1444.96   66.29
  -8  13   0 1406.86   60.69
  -8  13   0 1395.06   63.89
   8  13   0 1440.86   69.69
  -8  13   0 1338.27   68.29
   8  13   0 1402.36   64.49
  -8  13   0 1460.95   70.19
   8  13   0 1441.76   76.09
   8  13   0 1274.37   72.29
   8  13   0 1398.16   73.49
   8  13   0 1405.76   76.69
  -8  13   0 1408.96   62.39
  -8  13   0 1378.96   68.49
  -8  13   0 1487.75   67.29
   9 -13   0   18.10   14.30
   9 -13   0   33.70   19.90
  -9 -13   0   33.30   15.60
  -9 -13   0   17.90   16.20
  -9 -13   0   54.59   18.50
  -9 -13   0   19.00   13.90
  -9 -13   0   35.50   12.00
   9 -13   0   10.60   14.40
  -9 -13   0   21.10   15.30
  -9 -13   0   41.00   17.30
  -9 -13   0   17.40   13.10
  -9 -13   0   25.90   16.30
   9 -13   0   29.60   19.60
   9 -13   0    9.50   14.30
   9 -13   0   31.80   19.80
  -9 -13   0   15.30   12.70
  -9 -13   0   -1.70   10.80
   9  13   0    9.40   13.20
  -9  13   0   25.60   12.80
   9  13   0    7.90   11.80
   9  13   0   27.20   16.20
  -9  13   0   33.90   12.90
   9  13   0   15.40   12.40
  -9  13   0   34.80   13.20
   9  13   0   22.90   12.30
  -9  13   0   36.40   13.90
  -9  13   0   17.80   12.00
  -9  13   0   31.10   13.70
   9  13   0   21.60   13.70
   9  13   0   39.10   16.30
   9  13   0   34.40   13.50
  -9  13   0   41.00   15.90
 -10 -13   0  170.68   30.50
 -10 -13   0  123.79   23.60
  10 -13   0  151.78   34.40
 -10 -13   0  148.39   27.70
  10 -13   0  172.98   34.10
 -10 -13   0  170.68   24.30
 -10 -13   0  164.68   27.50
 -10 -13   0  163.28   28.20
 -10 -13   0  141.69   27.60
  10 -13   0  140.69   28.00
 -10 -13   0  163.68   27.80
 -10 -13   0  137.09   27.10
  10 -13   0  153.68   32.20
 -10 -13   0  173.28   28.70
 -10  13   0   94.59   22.10
  10  13   0  184.38   34.00
 -10  13   0  142.19   23.50
  10  13   0  130.19   26.10
  10  13   0  157.38   25.20
  10  13   0  165.98   27.00
  10  13   0  185.78   34.70
 -10  13   0  120.69   23.30
  10  13   0  193.08   29.40
 -10  13   0  185.98   27.80
 -10  13   0  148.79   23.70
 -10  13   0  106.49   21.40
  10  13   0  175.18   32.90
  10  13   0  177.78   31.00
  10  13   0  126.79   22.10
  10  13   0  178.08   34.00
  10  13   0  190.48   30.20
 -11 -13   0   50.59   18.20
 -11 -13   0   26.10   12.70
  11 -13   0   38.30   23.70
  11 -13   0   97.99   25.60
  11 -13   0   14.70   21.80
 -11 -13   0   85.79   22.20
 -11 -13   0   21.10   16.30
  11 -13   0   24.60   20.90
 -11 -13   0   28.60   17.90
 -11 -13   0   37.00   17.90
 -11 -13   0   74.99   25.00
 -11 -13   0   35.60   18.40
 -11 -13   0   37.20   18.60
 -11 -13   0   38.50   18.20
  11  13   0   52.49   22.00
 -11  13   0   56.09   15.70
  11  13   0   28.80   18.60
 -11  13   0   64.89   18.10
  11  13   0   28.80   17.40
 -11  13   0   25.40   14.80
 -11  13   0   28.30   15.90
  11  13   0   28.00   18.30
 -11  13   0   16.50   14.20
  11  13   0   25.50   15.00
  11  13   0   53.99   19.00
  11  13   0   25.20   19.70
  11  13   0   47.90   21.10
  11  13   0  118.69   26.80
  11  13   0   46.70   17.30
 -11  13   0   44.00   16.40
  11  13   0   27.10   13.90
 -12 -13   0    4.70   15.20
 -12 -13   0    6.00   16.50
 -12 -13   0   -0.50   13.50
 -12 -13   0    9.10   16.80
  12 -13   0    8.20   14.60
  12 -13   0   18.20   23.70
  12 -13   0  -11.70   17.40
 -12 -13   0  -12.40   11.80
 -12 -13   0   -7.00   12.30
  12 -13   0   -0.70   15.30
  12 -13   0   -9.00   19.20
 -12 -13   0    5.80   10.80
 -12 -13   0   19.10   16.80
 -12 -13   0    3.80   20.90
  12  13   0   -0.60   14.80
  12  13   0   -5.50   11.80
  12  13   0    0.70   12.20
  12  13   0   -0.60   12.90
 -12  13   0   -7.60   11.10
  12  13   0   -8.80    9.80
  12  13   0    9.30   16.60
 -12  13   0    6.90   14.20
 -12  13   0   -2.50   12.20
 -12  13   0  -10.20   10.10
  12  13   0  -18.60    7.20
 -12  13   0   -7.60    9.30
  12  13   0   -1.90   14.20
  12  13   0   -9.70   12.00
  12  13   0    9.60   16.00
 -12  13   0   14.10   15.90
 -13 -13   0   35.10   27.90
  13 -13   0   31.70   23.90
 -13 -13   0   43.10   21.90
 -13 -13   0   16.30   16.20
  13 -13   0   62.19   28.30
  13 -13   0   93.29   25.60
 -13 -13   0   11.40   18.40
 -13 -13   0   24.70   20.40
 -13 -13   0   47.30   20.60
  13 -13   0   63.59   24.90
 -13 -13   0   25.50   15.30
  13  13   0    7.70   14.70
 -13  13   0   25.30   17.40
  13  13   0   47.30   25.00
  13  13   0   28.10   22.00
  13  13   0   22.40   15.80
  13  13   0    8.00   14.80
  13  13   0   25.70   20.40
 -13  13   0   24.90   18.10
  13  13   0   17.30   18.80
  13  13   0   15.40   19.50
 -13  13   0   37.90   19.80
 -13  13   0   27.40   16.60
  13  13   0   32.50   19.90
 -13  13   0   36.80   19.50
   0 -14   0  238.48   27.90
   0 -14   0  194.98   21.00
   0 -14   0  223.68   27.00
   0 -14   0  194.58   10.60
   0 -14   0  200.48   24.20
   0 -14   0  194.08   15.20
   0 -14   0  201.88   24.40
   0 -14   0  216.98   25.40
   0 -14   0  201.18   23.90
   0 -14   0  203.78   16.00
   0 -14   0  216.58   24.80
   0 -14   0  156.38   21.60
   0 -14   0  213.38   25.00
   0 -14   0  214.88   21.30
   0  14   0  208.08   25.20
   0  14   0  210.88   17.20
   0  14   0  219.98   28.70
   0  14   0  236.88   19.50
   0  14   0  212.68   26.80
   0  14   0  207.18   18.90
   0  14   0  188.88   15.40
   0  14   0  220.08   21.40
   0  14   0  165.28   22.10
   0  14   0  180.18   11.70
   0  14   0  182.38   18.10
   0  14   0  196.18   22.50
   0  14   0  209.78   25.40
   0  14   0  201.08   26.80
   0  14   0  200.18   25.90
  -1 -14   0   64.79   15.40
  -1 -14   0  105.29   17.20
  -1 -14   0   72.89   15.20
   1 -14   0   98.49   16.80
  -1 -14   0   93.69   15.50
   1 -14   0   89.49   15.30
  -1 -14   0   71.89   15.90
   1 -14   0   65.49   13.30
  -1 -14   0   70.29   15.20
  -1 -14   0   79.69   16.00
  -1 -14   0   91.39   13.80
   1 -14   0   71.39    5.80
  -1 -14   0   56.99   21.60
  -1 -14   0   95.59   16.10
   1 -14   0   84.59    9.30
   1 -14   0   61.49   10.50
  -1 -14   0   79.49   11.50
   1 -14   0   70.09   14.50
  -1 -14   0   95.39   18.30
   1 -14   0   77.39   16.40
   1 -14   0   46.00   13.60
   1 -14   0   70.09   14.70
  -1 -14   0   81.59   16.80
   1 -14   0   88.39   16.40
   1 -14   0   90.79   10.90
   1 -14   0   90.99   16.00
   1 -14   0   71.19   16.00
   1 -14   0   77.69    7.00
  -1  14   0   73.39   12.60
  -1  14   0   56.49   12.50
  -1  14   0   85.69   12.10
  -1  14   0   91.69   16.30
   1  14   0   87.19   13.30
   1  14   0   86.89   12.20
   1  14   0   76.09   15.90
   1  14   0   70.19   12.50
   1  14   0   73.89   16.20
   1  14   0   85.79   16.80
   1  14   0   80.99   17.30
  -1  14   0   75.69   15.30
   1  14   0   75.39   16.20
  -1  14   0  114.19   19.20
  -1  14   0   65.09   13.90
   1  14   0   68.99   15.20
  -1  14   0   65.89   12.10
   1  14   0  100.99   20.80
  -1  14   0   85.79   13.30
   1  14   0   74.19   14.00
  -1  14   0   83.09   16.60
   1  14   0  102.09   18.80
  -1  14   0   71.89   10.20
  -1  14   0   66.09   16.20
  -1  14   0   86.09   16.50
   1  14   0   83.79   16.70
  -1  14   0   75.39   15.00
  -1  14   0   76.49   14.70
   1  14   0   79.79   14.20
   1  14   0   81.89   15.30
  -1  14   0   87.69   14.10
  -1  14   0   87.49   16.90
   2 -14   0  103.09   11.60
  -2 -14   0  141.79   22.90
   2 -14   0   77.89   14.60
   2 -14   0   82.19   16.70
  -2 -14   0   95.59   19.20
   2 -14   0   96.39   16.00
  -2 -14   0  111.09   20.80
  -2 -14   0   89.79   13.00
  -2 -14   0   75.69   16.90
   2 -14   0   99.29    8.40
   2 -14   0  104.99   13.70
   2 -14   0   95.69   18.40
   2 -14   0  104.59   11.40
   2 -14   0  107.79   20.50
   2 -14   0  102.39   22.40
  -2 -14   0  100.09   13.20
   2 -14   0  100.29   18.10
  -2 -14   0   72.49   15.00
  -2 -14   0   78.99   17.30
  -2 -14   0   85.49   16.90
  -2 -14   0  102.99   16.10
   2 -14   0   93.19   17.40
   2 -14   0  122.99   14.90
   2 -14   0  115.59   18.70
  -2 -14   0   92.59   18.30
  -2 -14   0   81.09   16.10
   2 -14   0   96.49   16.10
   2 -14   0   86.79   14.00
  -2  14   0  104.29   16.20
  -2  14   0   87.29   23.40
   2  14   0   97.99   17.00
   2  14   0   93.29   20.20
  -2  14   0   95.19   16.20
  -2  14   0   94.29   15.30
  -2  14   0   77.49   12.40
  -2  14   0   69.29   15.30
  -2  14   0   81.99   16.80
   2  14   0  112.79   19.40
   2  14   0   90.49   16.90
   2  14   0  110.79   18.60
   2  14   0   80.59   16.10
   2  14   0  100.09   14.90
   2  14   0  113.09   14.10
   2  14   0  102.89   21.00
  -2  14   0  117.29   20.10
  -2  14   0   78.39   16.20
   2  14   0  102.59   18.60
  -2  14   0   57.69   13.30
  -2  14   0   86.69   16.30
  -2  14   0   92.09   13.10
   2  14   0   83.19   18.10
  -2  14   0   96.99   14.40
  -2  14   0   69.09   14.90
   2  14   0   99.29   14.40
  -2  14   0   91.79   13.20
   3 -14   0  119.49   22.60
  -3 -14   0  146.79   21.90
   3 -14   0  132.69   12.70
   3 -14   0  140.59   21.70
  -3 -14   0  155.18   22.60
  -3 -14   0  147.89   13.60
   3 -14   0  121.69   15.90
   3 -14   0  111.29   12.50
   3 -14   0  127.79   17.40
   3 -14   0  165.48   24.50
  -3 -14   0  174.98   25.60
  -3 -14   0  146.29   23.70
  -3 -14   0  142.69   13.50
   3 -14   0  145.59   19.30
  -3 -14   0  188.18   26.50
   3 -14   0  158.28   18.70
   3 -14   0  133.69   19.60
   3 -14   0  149.99   14.20
   3 -14   0  138.39   22.00
   3 -14   0  146.89   21.40
  -3 -14   0  143.69   22.80
   3 -14   0  148.29   18.50
  -3 -14   0  158.78   19.40
   3 -14   0  132.19   18.10
  -3 -14   0  148.49   22.60
  -3 -14   0  131.39   19.30
   3 -14   0  138.39   18.50
  -3 -14   0  141.99   23.30
  -3  14   0  111.29   17.90
   3  14   0  123.49   19.90
   3  14   0  160.68   23.40
  -3  14   0  140.29   17.30
  -3  14   0  176.78   21.80
  -3  14   0  134.09   17.50
  -3  14   0  144.39   18.10
  -3  14   0  129.99   17.30
  -3  14   0  162.48   22.70
   3  14   0  129.79   20.90
   3  14   0   98.79   18.80
  -3  14   0  149.99   20.70
  -3  14   0  130.99   17.60
   3  14   0  135.19   17.00
   3  14   0  138.39   16.50
   3  14   0  115.99   19.20
   3  14   0  123.69   22.20
  -3  14   0  140.09   16.10
  -3  14   0  155.88   24.20
   3  14   0  113.39   21.30
  -3  14   0  134.59   16.50
   3  14   0  140.99   17.20
   3  14   0  155.58   24.20
  -3  14   0  112.49   14.70
  -3  14   0  108.69   18.20
  -3  14   0  157.48   21.70
   3  14   0  149.09   19.70
  -3  14   0  111.49   16.20
   4 -14   0  125.39   16.50
  -4 -14   0  120.89   20.30
  -4 -14   0  100.39   20.80
  -4 -14   0   94.59   19.40
   4 -14   0  142.39   18.00
   4 -14   0   91.29   16.00
  -4 -14   0  128.29   14.30
   4 -14   0  107.79   18.20
  -4 -14   0   91.49   19.00
  -4 -14   0  122.29   21.30
   4 -14   0  131.39   21.50
  -4 -14   0  122.39   23.20
   4 -14   0  111.09   21.40
  -4 -14   0  120.89   21.10
  -4 -14   0  110.99   19.40
   4 -14   0  103.49   15.60
   4 -14   0  128.49   17.60
   4 -14   0  121.99   17.60
   4 -14   0  122.59   15.80
  -4 -14   0  145.69   18.30
  -4 -14   0  127.69   21.50
  -4 -14   0  107.39   20.70
   4 -14   0  127.99   15.90
  -4 -14   0   89.89   18.40
   4 -14   0  135.89   22.90
   4 -14   0   94.09   12.50
   4 -14   0  107.49   20.40
  -4 -14   0  135.79   18.30
  -4  14   0  133.49   20.70
   4  14   0  124.09   23.90
   4  14   0  116.39   21.60
   4  14   0  117.79    8.10
  -4  14   0  129.59   17.00
   4  14   0   98.19   18.00
  -4  14   0  107.59   15.50
   4  14   0  107.39   19.50
   4  14   0   93.79   18.60
  -4  14   0  120.59   21.20
   4  14   0  105.49   17.30
  -4  14   0  106.49   19.50
  -4  14   0  116.39   14.60
   4  14   0  115.99   15.60
  -4  14   0  132.79   22.00
   4  14   0  109.49   20.40
  -4  14   0  123.29   15.60
  -4  14   0  116.09   15.70
  -4  14   0  130.09   17.90
   4  14   0   89.49   19.00
  -4  14   0   97.49   16.80
  -4  14   0   98.39   18.70
  -4  14   0  147.29   19.50
  -4  14   0   99.49   17.60
  -4  14   0  140.89   19.20
   4  14   0  117.29   17.10
  -4  14   0  109.19   15.80
   4  14   0  123.99   16.00
   4  14   0   88.39   17.70
  -4  14   0  113.39   13.60
   5 -14   0   51.89   15.00
   5 -14   0   45.00   11.30
  -5 -14   0   58.99   15.70
  -5 -14   0   64.09   16.60
  -5 -14   0   72.89   17.80
  -5 -14   0   45.60   13.80
  -5 -14   0   32.30   14.10
  -5 -14   0   39.30   14.20
  -5 -14   0   86.09   11.80
   5 -14   0   71.19   12.30
   5 -14   0   65.99   13.10
   5 -14   0   35.30   16.60
   5 -14   0   71.39   17.60
  -5 -14   0  100.59   20.20
   5 -14   0   83.89   15.70
  -5 -14   0   76.99   13.90
  -5 -14   0   47.50   14.50
   5 -14   0   59.79   10.60
   5 -14   0  105.59   23.20
  -5 -14   0   53.49   15.90
  -5 -14   0   72.69   12.50
   5 -14   0   63.79   11.60
   5 -14   0   61.29   11.70
  -5 -14   0   40.50   13.90
   5 -14   0   80.09   15.60
  -5 -14   0   71.29   16.80
   5 -14   0   81.99   15.50
   5 -14   0   70.99   17.90
  -5  14   0   61.49   18.80
   5  14   0   76.29   14.70
   5  14   0   71.49   17.90
   5  14   0   60.79   17.80
   5  14   0   58.89   16.50
  -5  14   0   71.29   14.20
  -5  14   0   69.89   15.40
  -5  14   0   61.89   10.70
  -5  14   0   48.00   14.00
  -5  14   0   73.79   14.80
  -5  14   0   73.99   16.90
   5  14   0   74.99   18.90
  -5  14   0   90.69   13.50
   5  14   0   68.99   16.90
   5  14   0   54.89   15.00
   5  14   0   59.49   17.50
  -5  14   0   76.29   13.30
  -5  14   0   45.60   11.50
   5  14   0   69.29   13.40
   5  14   0   70.99   10.80
  -5  14   0   77.49   14.70
  -5  14   0   54.79   14.50
   5  14   0   48.90   13.60
  -5  14   0   40.70   13.60
  -6 -14   0   91.29   21.70
   6 -14   0   85.59   23.60
   6 -14   0  115.49   22.20
   6 -14   0   67.49   14.80
  -6 -14   0  101.09   15.80
   6 -14   0   82.09   13.10
  -6 -14   0   92.39   19.00
  -6 -14   0  108.39   23.50
   6 -14   0   86.99   15.70
   6 -14   0  102.69   24.00
  -6 -14   0  107.09   19.40
   6 -14   0   50.79   14.10
  -6 -14   0   79.49   19.20
  -6 -14   0   76.49   19.20
   6 -14   0  105.69   17.90
  -6 -14   0  124.19   23.70
  -6 -14   0   78.59   19.60
  -6 -14   0   97.89   19.90
  -6 -14   0   52.29   15.80
   6 -14   0   95.79   20.80
  -6 -14   0   76.49   18.80
  -6 -14   0   78.29   18.10
   6 -14   0   51.59   17.20
   6  14   0  100.69   24.20
  -6  14   0   93.89   19.50
   6  14   0   54.09   15.00
  -6  14   0   72.09   17.70
   6  14   0   90.29   15.70
   6  14   0   95.69   20.00
  -6  14   0   92.09   15.80
  -6  14   0   91.89   17.60
  -6  14   0   81.99   18.60
  -6  14   0   96.69   19.80
   6  14   0   95.39   19.40
   6  14   0   51.89   18.30
   6  14   0   81.29   22.00
  -6  14   0  106.99   22.40
   6  14   0  107.29   23.50
   6  14   0   93.79   16.30
  -6  14   0   78.99   15.00
   6  14   0   74.59   21.30
  -7 -14   0  159.28   24.60
  -7 -14   0  170.58   29.10
   7 -14   0  128.99   25.60
  -7 -14   0  160.98   26.10
  -7 -14   0  111.89   21.60
   7 -14   0  122.39   27.70
   7 -14   0  115.59   24.40
  -7 -14   0  133.89   17.70
  -7 -14   0  133.99   24.30
   7 -14   0  141.29   24.60
  -7 -14   0  144.49   23.20
  -7 -14   0  126.59   25.70
   7 -14   0  157.88   26.30
  -7 -14   0  143.69   25.20
  -7 -14   0  114.29   24.10
  -7 -14   0  134.89   23.60
   7 -14   0  134.99   19.00
  -7 -14   0   93.29   21.10
   7 -14   0  158.58   24.80
  -7  14   0  141.79   22.00
  -7  14   0  102.99   19.70
   7  14   0  202.58   29.50
  -7  14   0   97.29   19.00
   7  14   0  131.29   24.80
   7  14   0  134.59   27.40
  -7  14   0  158.28   20.90
  -7  14   0  102.89   19.50
   7  14   0  158.58   27.30
   7  14   0  162.08   24.00
   7  14   0  139.59   20.30
   7  14   0  139.49   26.40
   7  14   0  110.39   23.60
   7  14   0  145.69   24.80
   7  14   0  148.19   21.00
  -7  14   0  140.79   24.20
  -7  14   0  129.49   20.20
  -7  14   0  142.69   20.50
  -8 -14   0   -6.00   12.10
   8 -14   0   -1.30   16.50
   8 -14   0    3.90   15.30
  -8 -14   0    4.30   10.30
   8 -14   0   10.90   13.30
  -8 -14   0    6.10   10.50
  -8 -14   0   -2.90   10.20
  -8 -14   0    1.20   12.10
   8 -14   0   -1.40   10.50
  -8 -14   0   13.70   11.30
   8 -14   0    6.10   16.00
  -8 -14   0   -1.50   14.90
  -8 -14   0   -4.70   10.70
  -8 -14   0   15.20   16.00
  -8 -14   0    7.60   10.00
  -8 -14   0   24.10   15.20
  -8 -14   0   10.60   12.00
   8 -14   0   10.40   13.90
  -8  14   0  -13.10    7.50
  -8  14   0    6.60    9.40
   8  14   0    8.70   12.90
   8  14   0   -1.70    9.30
  -8  14   0   -7.20    8.50
  -8  14   0    4.80   10.50
   8  14   0   -0.10   12.00
   8  14   0   -8.10    8.30
  -8  14   0   -8.40    8.20
   8  14   0    4.40   12.90
  -8  14   0   -1.40    9.90
   8  14   0   23.50   11.30
   8  14   0    3.00    7.60
   8  14   0    7.60   10.50
  -8  14   0    1.30    8.40
  -8  14   0   12.60   12.50
   8  14   0    5.40   11.50
   8  14   0    0.60   11.60
  -9 -14   0   94.29   20.70
  -9 -14   0   42.30   17.50
  -9 -14   0   79.79   16.20
   9 -14   0   77.69   21.60
  -9 -14   0   77.29   25.30
  -9 -14   0   54.59   21.30
  -9 -14   0   59.49   19.10
  -9 -14   0  112.89   21.90
   9 -14   0   77.59   23.80
  -9 -14   0   79.89   22.00
  -9 -14   0   81.09   21.40
  -9 -14   0   97.39   22.60
  -9 -14   0   57.99   17.00
  -9 -14   0   29.00   18.20
   9 -14   0   90.79   28.10
   9 -14   0   59.39   20.20
  -9 -14   0   54.19   17.90
   9 -14   0   87.39   27.40
   9 -14   0   81.19   20.70
   9  14   0   76.39   25.50
   9  14   0   72.99   21.30
  -9  14   0   91.19   19.30
  -9  14   0   51.39   15.90
  -9  14   0   37.90   14.40
   9  14   0   88.89   19.50
   9  14   0   84.09   23.70
  -9  14   0   63.99   16.40
   9  14   0   64.89   21.80
   9  14   0   95.89   18.90
  -9  14   0   81.19   16.80
  -9  14   0   60.69   17.70
   9  14   0  105.39   22.30
   9  14   0   81.19   22.20
   9  14   0   90.99   22.80
  -9  14   0   66.19   17.40
   9  14   0   47.70   18.40
  10 -14   0   21.80   21.10
 -10 -14   0   28.00   18.20
 -10 -14   0    5.50    8.40
 -10 -14   0   -8.80    9.90
  10 -14   0   -9.60   14.40
 -10 -14   0   -4.70   13.30
  10 -14   0    4.60   17.30
 -10 -14   0    2.00   12.90
 -10 -14   0   16.10   15.00
  10 -14   0   -6.00   12.90
 -10 -14   0   24.40   13.70
 -10 -14   0    4.50   12.40
 -10 -14   0  -16.40    6.70
 -10 -14   0    7.30   16.20
 -10 -14   0   -4.30   10.70
 -10  14   0   -4.80   10.00
 -10  14   0    7.70   10.90
  10  14   0   -4.40    9.80
  10  14   0    0.70   11.20
  10  14   0   -1.00    9.90
 -10  14   0   -5.70    9.20
  10  14   0   14.50   15.30
  10  14   0   10.70   13.50
  10  14   0   12.80   14.40
 -10  14   0    3.80   11.90
  10  14   0    4.90    9.50
  10  14   0   13.50   13.60
  10  14   0    2.80   13.10
  10  14   0    3.70   12.60
  10  14   0   19.00   15.70
  10  14   0    0.70   13.30
 -10  14   0   13.60   13.70
 -10  14   0    3.30    9.20
 -11 -14   0  155.08   32.00
 -11 -14   0  123.39   26.00
 -11 -14   0  112.99   20.90
 -11 -14   0  145.39   27.80
  11 -14   0  101.19   27.40
  11 -14   0  170.38   34.60
 -11 -14   0  156.18   29.30
 -11 -14   0  196.68   33.80
 -11 -14   0  162.38   31.40
 -11 -14   0  122.19   29.70
  11 -14   0  138.39   34.60
 -11 -14   0  118.29   26.00
  11 -14   0  177.88   37.90
 -11 -14   0  179.98   30.60
 -11  14   0  133.59   23.90
  11  14   0  195.38   34.90
  11  14   0  137.09   25.90
 -11  14   0  117.79   26.20
 -11  14   0  103.59   23.70
  11  14   0  149.59   27.60
  11  14   0  209.58   33.50
  11  14   0   91.79   23.80
  11  14   0  173.08   31.00
 -11  14   0  134.29   23.70
 -11  14   0  123.09   23.80
  11  14   0  157.98   31.20
  11  14   0  174.58   33.00
  11  14   0  148.99   28.60
  11  14   0  208.58   33.60
  11  14   0  125.89   29.90
 -11  14   0  106.19   24.50
  11  14   0  152.98   25.00
  12 -14   0   80.99   32.60
 -12 -14   0   69.29   24.30
 -12 -14   0  130.89   24.70
 -12 -14   0  152.48   27.50
 -12 -14   0   58.09   24.30
  12 -14   0   72.39   23.80
 -12 -14   0  131.39   35.50
 -12 -14   0   93.29   25.40
  12 -14   0   81.19   29.20
 -12 -14   0  143.79   32.30
  12 -14   0   80.29   29.90
 -12 -14   0   32.30   21.80
 -12 -14   0   45.60   21.80
  12  14   0  139.09   26.90
 -12  14   0   76.49   21.60
 -12  14   0   70.69   23.90
  12  14   0  115.69   27.30
 -12  14   0   96.59   22.00
  12  14   0   72.29   26.90
 -12  14   0   64.69   21.10
  12  14   0   97.19   27.00
  12  14   0   95.59   25.80
  12  14   0   67.89   21.60
 -12  14   0   68.29   18.70
  12  14   0  148.29   32.20
  12  14   0   69.69   26.00
  12  14   0   98.89   21.70
 -12  14   0  108.19   21.70
  12  14   0  117.99   26.30
 -13 -14   0   10.80   17.60
  13 -14   0   -1.30   17.20
 -13 -14   0   17.50   18.30
  13 -14   0  -10.50   17.80
 -13 -14   0  -22.90   13.50
  13 -14   0   55.39   28.60
 -13 -14   0    3.10   16.80
 -13 -14   0   22.50   19.40
  13 -14   0    6.20   22.20
 -13 -14   0   -5.00   11.70
  13 -14   0    3.60   23.80
  13  14   0   58.99   23.50
  13  14   0   23.10   34.00
  13  14   0    1.10   14.30
 -13  14   0   14.20   15.40
 -13  14   0    5.50   14.50
  13  14   0   11.40   16.40
 -13  14   0   -8.30   12.70
  13  14   0   16.30   19.60
  13  14   0    7.80   17.00
  13  14   0  -15.00   13.50
  13  14   0   11.90   18.20
 -13  14   0    1.70   12.30
   0 -15   0    2.30    7.40
   0 -15   0    2.80    4.90
   0 -15   0    8.00    8.40
   0 -15   0   -0.50    3.10
   0 -15   0    9.90    8.00
   0 -15   0   -3.60    7.50
   0 -15   0    3.90    8.60
   0 -15   0    9.80    8.20
   0 -15   0    4.60    7.90
   0 -15   0    7.90    8.50
   0 -15   0   -4.30    8.40
   0  15   0    0.00    5.30
   0  15   0   -0.50    5.20
   0  15   0   -0.70    4.40
   0  15   0    6.20    8.20
   0  15   0    2.70    3.40
   0  15   0   -4.80    5.90
   0  15   0   -5.20    5.50
   0  15   0   -4.50    6.30
   0  15   0    6.90    7.60
   0  15   0   -1.80    6.50
   0  15   0    3.80    8.10
   0  15   0   -3.50    5.00
   0  15   0   -3.80    6.00
   0  15   0    7.40    7.80
   0  15   0   -4.30    6.70
   1 -15   0   19.40   10.00
   1 -15   0   32.20   10.80
   1 -15   0   24.20    9.90
   1 -15   0   15.40   12.30
  -1 -15   0   20.60    9.90
  -1 -15   0   46.00   13.90
   1 -15   0   23.70    5.30
   1 -15   0   43.50   13.90
   1 -15   0   14.60    4.00
  -1 -15   0   24.60   11.00
  -1 -15   0   23.10   12.50
   1 -15   0   22.50   12.40
   1 -15   0   17.00    6.60
  -1 -15   0   11.50    9.00
  -1 -15   0    9.80    9.60
   1 -15   0   35.50    7.50
  -1 -15   0   23.60   11.50
  -1 -15   0    3.40    9.40
  -1 -15   0   26.20    9.10
  -1 -15   0   31.80    7.60
  -1 -15   0   30.90   11.90
  -1  15   0   14.70    9.70
   1  15   0   36.20   12.10
  -1  15   0   21.80    8.70
  -1  15   0   25.10   10.80
  -1  15   0   11.60    8.80
   1  15   0   28.00   12.50
  -1  15   0   32.80    9.50
   1  15   0   18.80   10.80
  -1  15   0   27.20   11.30
   1  15   0   17.50   10.60
  -1  15   0   25.80    7.70
   1  15   0   23.30    8.00
  -1  15   0   14.20    9.50
  -1  15   0   24.40   10.50
   1  15   0   12.60    9.20
   1  15   0   30.90   12.20
  -1  15   0   24.80    9.30
  -1  15   0   14.70   14.70
   1  15   0   33.50    8.20
   1  15   0   17.00    9.90
   1  15   0   26.30   11.00
  -1  15   0   17.20   10.80
  -1  15   0   24.10    7.00
   1  15   0   27.80   11.10
  -1  15   0   25.90    8.60
  -2 -15   0  132.69   23.70
   2 -15   0   98.39   18.50
   2 -15   0   95.19   20.00
  -2 -15   0  130.89   22.70
   2 -15   0   98.09   20.90
   2 -15   0   76.59   14.90
   2 -15   0  104.79   17.70
   2 -15   0   82.99   13.00
  -2 -15   0   85.59   12.40
   2 -15   0  103.59   17.50
   2 -15   0   74.09   12.10
  -2 -15   0  101.19   16.90
  -2 -15   0   50.59   13.00
   2 -15   0   87.49   16.30
  -2 -15   0   87.59   18.30
  -2 -15   0   97.79   14.00
   2 -15   0  114.99   10.30
   2 -15   0  110.99   21.40
   2 -15   0   84.49   15.10
   2 -15   0   87.39   17.90
  -2 -15   0   71.99   16.60
  -2 -15   0   74.79   16.50
   2 -15   0  100.99   17.30
  -2 -15   0  116.69   19.90
  -2 -15   0   88.99   19.70
   2 -15   0  103.89   11.50
  -2  15   0   71.49   15.60
  -2  15   0  106.19   16.30
   2  15   0   88.09   17.90
  -2  15   0   92.99   17.80
  -2  15   0   80.09   14.20
  -2  15   0   90.89   17.00
   2  15   0  104.19   19.60
  -2  15   0   90.69   16.60
  -2  15   0  100.79   13.80
  -2  15   0   87.89   13.20
  -2  15   0   99.59   13.50
   2  15   0  111.99   14.50
   2  15   0   80.39   17.30
   2  15   0   85.29   18.90
  -2  15   0   80.89   13.50
  -2  15   0   91.19   16.20
   2  15   0   82.79   17.20
  -2  15   0   67.19   16.20
  -2  15   0  104.09   15.80
  -2  15   0  103.79   18.70
   2  15   0  100.09   16.10
   2  15   0   71.59   12.60
  -2  15   0   73.09   16.70
  -2  15   0   91.19   15.80
   2  15   0   80.29   17.10
   2  15   0  112.79   19.50
   3 -15   0   15.40    7.40
   3 -15   0   26.80   10.80
   3 -15   0   14.50   13.50
  -3 -15   0   37.50   13.80
   3 -15   0   31.60   15.00
  -3 -15   0   27.90   11.10
   3 -15   0   21.00   12.10
  -3 -15   0   44.20   14.90
  -3 -15   0   21.00   12.00
   3 -15   0   34.20   14.70
   3 -15   0   11.50    8.00
   3 -15   0   29.10    7.70
  -3 -15   0   19.40    9.50
   3 -15   0   11.70    8.60
  -3 -15   0   37.00   14.00
   3 -15   0   30.70   10.20
  -3 -15   0   29.30    8.80
  -3 -15   0   41.70   14.50
  -3 -15   0   33.60   12.20
   3 -15   0   25.40   10.20
   3 -15   0   46.40   11.50
  -3 -15   0   31.50   14.00
   3 -15   0   44.10   15.30
   3 -15   0   26.30    8.50
  -3 -15   0   33.30    8.40
   3 -15   0   24.80   10.40
  -3 -15   0   41.20   14.00
   3  15   0   21.50   11.50
   3  15   0   54.79   15.70
  -3  15   0   28.10   10.90
   3  15   0   29.70   12.70
  -3  15   0   34.60   11.00
   3  15   0   16.90    9.40
   3  15   0   22.40   11.50
   3  15   0   21.40    8.10
  -3  15   0   18.30   11.70
  -3  15   0   23.40   10.10
  -3  15   0   17.20    8.90
   3  15   0   41.50   13.70
  -3  15   0   27.60    8.70
  -3  15   0   12.40    9.90
   3  15   0   21.70   11.10
  -3  15   0   44.80   13.60
  -3  15   0   20.40    7.70
  -3  15   0   36.70   11.40
   3  15   0   47.50   13.60
  -3  15   0   37.10    9.90
  -3  15   0   19.80   10.60
  -3  15   0   15.00    8.10
   3  15   0    6.80    8.70
   3  15   0   27.00    8.50
  -3  15   0   30.80    9.10
  -4 -15   0  637.74   34.90
  -4 -15   0  605.94   42.60
   4 -15   0  664.93   43.80
   4 -15   0  628.64   42.10
   4 -15   0  609.94   31.70
  -4 -15   0  629.34   43.00
  -4 -15   0  495.55   37.40
   4 -15   0  597.84   36.20
   4 -15   0  613.34   43.70
  -4 -15   0  644.54   30.80
   4 -15   0  623.44   38.60
   4 -15   0  650.23   35.10
  -4 -15   0  576.04   41.40
  -4 -15   0  627.84   32.50
  -4 -15   0  609.54   41.00
   4 -15   0  647.14   42.70
   4 -15   0  528.65   40.40
   4 -15   0  612.74   33.10
  -4 -15   0  677.13   41.60
  -4 -15   0  597.54   41.60
  -4 -15   0  586.24   39.80
   4 -15   0  634.84   34.60
   4 -15   0  587.34   32.90
  -4 -15   0  645.34   42.00
   4 -15   0  585.64   35.60
  -4  15   0  638.84   37.00
  -4  15   0  623.04   34.30
   4  15   0  583.04   42.30
  -4  15   0  568.64   51.69
  -4  15   0  551.24   34.60
   4  15   0  591.44   41.80
  -4  15   0  595.64   33.30
   4  15   0  586.14   41.40
  -4  15   0  560.24   37.80
   4  15   0  625.64   42.70
   4  15   0  645.64   42.80
   4  15   0  614.14   39.40
   4  15   0  575.74   42.90
  -4  15   0  630.24   35.50
  -4  15   0  666.03   36.10
   4  15   0  617.74   34.10
  -4  15   0  593.44   40.10
  -4  15   0  594.24   39.00
  -4  15   0  585.64   40.40
   4  15   0  608.44   32.70
  -4  15   0  579.04   32.00
  -4  15   0  621.34   40.40
   4  15   0  611.64   40.40
  -5 -15   0   14.40   11.60
  -5 -15   0   22.30   13.90
   5 -15   0   42.60   10.30
  -5 -15   0   32.20    8.70
  -5 -15   0   30.10   12.90
  -5 -15   0    5.80   12.10
  -5 -15   0   12.40   11.00
   5 -15   0   31.40    9.90
   5 -15   0   26.70   10.70
   5 -15   0   37.70   18.30
  -5 -15   0   21.40   13.10
  -5 -15   0   26.20   12.30
  -5 -15   0   -0.40    9.50
  -5 -15   0   33.80   10.40
   5 -15   0   32.20   15.50
  -5 -15   0   13.90   12.40
  -5 -15   0   30.00   10.00
  -5 -15   0   15.70   11.50
   5 -15   0    8.90   15.40
  -5 -15   0   18.70   12.90
   5 -15   0    7.80   10.00
   5 -15   0   30.60   11.60
   5 -15   0   38.00   13.60
   5 -15   0   33.90   15.70
  -5  15   0   20.50   11.60
  -5  15   0   13.70   11.30
   5  15   0   27.10   12.30
   5  15   0   39.50   14.80
   5  15   0   19.20   13.20
   5  15   0   22.60   12.80
   5  15   0    3.50    9.00
  -5  15   0   31.20    9.90
   5  15   0   39.70   11.10
   5  15   0   42.90   16.50
  -5  15   0   31.50   10.80
  -5  15   0   31.70   11.50
   5  15   0   23.20    9.90
  -5  15   0   30.40   11.10
   5  15   0   15.30   13.00
  -5  15   0   10.10    9.60
  -5  15   0   28.90   11.60
   5  15   0   35.00    8.50
   5  15   0    9.80   10.90
  -5  15   0   22.10   10.50
  -5  15   0   10.10   10.50
  -5  15   0   36.00   14.00
  -5  15   0   15.00    8.30
  -5  15   0   40.60   12.30
  -6 -15   0  207.88   29.10
  -6 -15   0  212.48   28.90
  -6 -15   0  297.07   35.00
   6 -15   0  223.88   30.10
  -6 -15   0  206.38   28.30
   6 -15   0  230.38   23.70
  -6 -15   0  228.68   32.90
   6 -15   0  272.77   37.80
  -6 -15   0  212.88   28.90
   6 -15   0  232.58   27.10
   6 -15   0  256.67   46.40
  -6 -15   0  238.18   32.20
   6 -15   0  234.88   31.50
  -6 -15   0  231.28   29.80
  -6 -15   0  263.37   21.40
  -6 -15   0  201.98   31.20
   6 -15   0  286.97   38.30
  -6 -15   0  187.68   26.00
  -6  15   0  241.38   28.30
   6  15   0  208.08   31.70
   6  15   0  224.88   31.40
   6  15   0  277.57   36.10
  -6  15   0  197.08   24.20
   6  15   0  245.18   22.10
   6  15   0  189.68   28.60
  -6  15   0  217.28   30.40
   6  15   0  263.47   36.10
  -6  15   0  222.08   29.60
   6  15   0  228.68   28.90
   6  15   0  255.57   33.30
   6  15   0  190.18   23.70
  -6  15   0  229.78   21.90
   6  15   0  238.08   30.60
  -6  15   0  216.78   29.00
  -6  15   0  268.67   25.60
  -6  15   0  265.07   23.00
  -7 -15   0   84.09   20.40
  -7 -15   0   55.19   19.00
  -7 -15   0   40.40   14.80
   7 -15   0   14.50   15.40
  -7 -15   0   38.40   16.20
   7 -15   0   27.40   20.30
  -7 -15   0   31.00   15.10
   7 -15   0   30.80   16.70
  -7 -15   0   42.90   16.60
  -7 -15   0   44.40   15.70
   7 -15   0   29.10   13.80
   7 -15   0   46.80   20.80
   7 -15   0   58.29   18.10
  -7 -15   0   51.59   18.90
   7 -15   0   46.50   18.80
  -7 -15   0   49.00   16.70
  -7 -15   0   71.39   17.20
  -7 -15   0   30.60   16.60
  -7  15   0   32.00   12.10
   7  15   0   59.29   16.50
   7  15   0   51.19   17.40
   7  15   0   14.00   12.50
   7  15   0   43.00   12.80
  -7  15   0   51.09   13.20
   7  15   0   66.59   20.40
   7  15   0   45.30   16.50
   7  15   0   49.20   17.80
  -7  15   0   19.70   12.90
   7  15   0   62.19   18.20
  -7  15   0   56.89   16.00
   7  15   0   49.00   17.00
  -7  15   0   25.10   12.20
  -7  15   0   64.29   16.50
  -7  15   0   29.10   14.30
   7  15   0   42.70   12.10
  -7  15   0   16.20   10.40
  -8 -15   0   29.10   17.40
   8 -15   0   14.30   15.60
   8 -15   0   11.70   19.10
  -8 -15   0   31.00   17.60
   8 -15   0   21.00   20.90
  -8 -15   0   20.80   13.20
  -8 -15   0    2.50   11.60
  -8 -15   0    6.50   14.10
   8 -15   0   17.10   16.00
   8 -15   0    6.10   14.40
   8 -15   0   14.60   13.90
  -8 -15   0    9.60   13.20
  -8 -15   0   39.20   15.60
  -8 -15   0   24.50   16.10
  -8 -15   0   31.60   15.40
  -8 -15   0    8.30   12.50
   8  15   0   31.80   17.80
   8  15   0    1.90    8.60
  -8  15   0   11.20   11.30
  -8  15   0   27.10   13.90
  -8  15   0   18.90   11.70
  -8  15   0   24.60   13.90
  -8  15   0   28.00   13.80
  -8  15   0   14.50   11.10
   8  15   0   10.80   13.50
   8  15   0   19.30   11.10
   8  15   0   18.20   14.40
   8  15   0   13.90   14.60
   8  15   0   13.80   14.20
   8  15   0    3.20   11.60
  -8  15   0   25.10   12.20
   8  15   0   10.00   10.00
  -9 -15   0   96.89   25.40
  -9 -15   0   92.89   20.70
   9 -15   0   84.59   26.10
  -9 -15   0   99.99   23.80
  -9 -15   0   70.69   22.40
  -9 -15   0  109.89   24.70
  -9 -15   0   75.89   19.50
  -9 -15   0   78.39   21.20
   9 -15   0   72.79   20.00
  -9 -15   0  106.59   24.60
  -9 -15   0   46.30   17.30
  -9 -15   0   84.09   22.00
  -9 -15   0  102.89   26.70
   9 -15   0   67.39   19.80
  -9 -15   0  106.49   24.10
   9 -15   0   95.99   23.10
   9  15   0  123.89   27.80
   9  15   0   85.99   22.40
   9  15   0   95.99   24.70
   9  15   0  114.09   26.00
   9  15   0   94.99   19.80
  -9  15   0   81.19   20.90
  -9  15   0   81.09   21.80
  -9  15   0   85.09   18.90
   9  15   0   97.69   23.30
   9  15   0   97.79   24.60
  -9  15   0  144.29   26.10
  -9  15   0  103.09   21.70
  -9  15   0  106.59   19.90
   9  15   0   96.19   18.10
   9  15   0   84.19   31.80
   9  15   0  128.59   25.50
   9  15   0  129.49   27.90
  -9  15   0  104.99   23.60
 -10 -15   0   16.70   15.30
 -10 -15   0    5.80   13.70
  10 -15   0   -1.60   15.70
 -10 -15   0   -0.70   14.80
  10 -15   0  -11.60   17.80
 -10 -15   0   -8.70   13.80
  10 -15   0   -6.80   12.90
  10 -15   0   -9.20   18.30
 -10 -15   0    3.80   11.90
 -10 -15   0   15.40   17.00
 -10 -15   0    7.10   13.30
 -10 -15   0   15.70   16.70
 -10 -15   0    4.80   14.30
 -10  15   0    9.20   12.80
 -10  15   0   20.90   13.10
  10  15   0   -0.70   11.70
 -10  15   0   12.80   11.50
  10  15   0   16.10   12.30
 -10  15   0   -0.80   11.20
  10  15   0   -4.00   11.50
  10  15   0    3.70   10.20
  10  15   0  -14.10    9.70
  10  15   0    3.70   14.30
  10  15   0   11.80   15.60
  10  15   0   11.30   15.10
  10  15   0    8.50   14.40
 -10  15   0    9.40   12.50
  10  15   0   -1.90   12.50
  10  15   0   -6.80   11.10
 -10  15   0   -9.40   10.70
  10  15   0    7.80   16.20
 -11 -15   0    3.80   14.30
  11 -15   0   -0.20   12.40
  11 -15   0   -8.90   15.40
 -11 -15   0   -7.30   14.30
 -11 -15   0    0.70    8.80
 -11 -15   0    8.20   14.20
 -11 -15   0   -4.40   14.50
 -11 -15   0   14.60   17.00
 -11 -15   0   -8.50   14.40
 -11 -15   0   -3.00   12.80
 -11 -15   0    7.50   15.60
  11 -15   0  -15.70   19.70
  11 -15   0   -7.90   18.70
 -11 -15   0   -4.70   14.10
  11  15   0    1.20   15.40
  11  15   0   18.50   17.00
  11  15   0    5.20   13.60
 -11  15   0    2.20   12.30
 -11  15   0    2.10   13.10
  11  15   0   -1.80   15.60
 -11  15   0    7.10   12.30
  11  15   0   18.20   16.30
 -11  15   0   -5.70   11.50
  11  15   0    7.70   12.50
  11  15   0  -11.40   11.50
 -11  15   0    4.20   13.50
  11  15   0    8.20   12.10
  11  15   0   -4.90   12.90
  11  15   0   -6.50    9.70
  11  15   0   -3.30   13.10
 -11  15   0   -8.30   11.50
  11  15   0    6.40   14.20
 -12 -15   0   83.49   24.00
 -12 -15   0   74.09   20.70
  12 -15   0   53.59   23.50
 -12 -15   0  145.79   28.50
  12 -15   0   48.20   25.70
 -12 -15   0   87.59   25.80
 -12 -15   0   50.69   17.00
  12 -15   0   92.89   45.50
 -12 -15   0  111.09   29.30
 -12 -15   0   74.09   27.60
  12 -15   0   74.29   27.90
 -12 -15   0   71.89   27.00
 -12 -15   0  126.39   29.60
  12  15   0   83.69   20.60
  12  15   0   54.19   23.70
  12  15   0   91.89   24.20
  12  15   0  142.79   32.90
 -12  15   0   13.70   15.60
  12  15   0   89.39   24.00
  12  15   0  118.49   30.00
  12  15   0  117.39   27.10
 -12  15   0   24.30   18.30
 -12  15   0   76.39   22.80
 -12  15   0   98.69   25.70
  12  15   0  103.09   27.40
  12  15   0   85.59   25.70
  12  15   0   81.69   26.00
  12  15   0   79.09   22.90
 -12  15   0   57.59   16.70
   0 -16   0   87.09   18.30
   0 -16   0  104.39   19.50
   0 -16   0   70.69   17.90
   0 -16   0  104.29   18.20
   0 -16   0   78.39   18.40
   0 -16   0  100.19   18.90
   0 -16   0  124.19   22.20
   0 -16   0   63.19   16.70
   0 -16   0   79.19   12.10
   0 -16   0   93.59   19.10
   0  16   0   75.89   17.10
   0  16   0   64.69   17.30
   0  16   0   90.69   18.60
   0  16   0   87.59   13.00
   0  16   0   80.49   17.60
   0  16   0   69.19   16.60
   0  16   0   89.49   17.40
   0  16   0  116.69   19.00
   0  16   0   93.39   18.50
   0  16   0   86.79   14.20
   0  16   0   82.19   17.50
  -1 -16   0    0.20    7.80
   1 -16   0   -3.50    4.50
   1 -16   0    6.20   10.80
   1 -16   0  -15.80    6.00
   1 -16   0    2.40    8.70
  -1 -16   0    0.10    8.70
  -1 -16   0    2.10    7.60
   1 -16   0   -4.30    4.30
  -1 -16   0    5.00    5.20
   1 -16   0    3.80    8.40
  -1 -16   0   -2.80    8.90
  -1 -16   0    8.20    8.20
   1 -16   0    6.50   11.20
   1 -16   0   -6.90    7.00
  -1 -16   0   -7.40    6.10
   1 -16   0    1.20    8.60
  -1 -16   0   10.40   11.30
  -1 -16   0   13.10    9.70
   1 -16   0   10.10   10.10
   1 -16   0    9.10   12.40
  -1 -16   0   12.00    9.90
  -1 -16   0    7.20   10.60
   1  16   0    3.50    8.30
   1  16   0   -4.50    4.00
  -1  16   0   -2.60    8.70
   1  16   0    0.60    8.20
  -1  16   0    6.80    6.70
  -1  16   0    3.00    8.30
   1  16   0    6.70    8.30
  -1  16   0    2.20    5.60
   1  16   0   -5.60    6.70
  -1  16   0   -1.00    7.50
  -1  16   0    1.00    7.60
   1  16   0    3.90    7.90
  -1  16   0   -2.70    7.40
  -1  16   0    8.00    6.30
   1  16   0   -3.20    6.30
  -1  16   0   -0.70    6.60
   1  16   0    1.60    5.60
   1  16   0   -7.90    5.50
  -1  16   0   -1.40    7.20
   1  16   0    5.30    8.70
  -1  16   0    0.80    7.80
  -1  16   0    2.90    8.20
   1  16   0    9.50    9.30
  -2 -16   0   99.89   19.80
  -2 -16   0  110.29   21.70
   2 -16   0  118.89   15.80
   2 -16   0  118.19   21.60
   2 -16   0  133.39   22.10
   2 -16   0  108.39   22.40
  -2 -16   0  122.09   19.90
   2 -16   0  106.89   20.00
  -2 -16   0  116.99   15.00
  -2 -16   0  123.59   23.50
  -2 -16   0  123.39   27.30
   2 -16   0   78.19   16.00
   2 -16   0   95.99   13.50
  -2 -16   0  125.79   21.20
  -2 -16   0  120.09   22.70
  -2 -16   0  104.69   15.00
   2 -16   0  130.59   20.20
  -2 -16   0  105.49   21.20
   2 -16   0  113.29   19.40
   2 -16   0  142.19   24.60
   2 -16   0  102.19   19.60
  -2 -16   0   90.69   17.00
  -2  16   0  107.09   16.10
  -2  16   0  105.69   14.90
   2  16   0   93.29   18.90
  -2  16   0  119.49   21.60
  -2  16   0  112.99   23.00
  -2  16   0  124.49   21.90
  -2  16   0  110.49   20.30
   2  16   0  117.59   20.80
  -2  16   0   95.39   19.50
  -2  16   0  103.19   16.50
   2  16   0  103.49   22.40
   2  16   0  142.29   21.90
  -2  16   0   86.29   17.80
   2  16   0  138.89   23.50
   2  16   0   86.89   17.60
   2  16   0  112.29   20.90
   2  16   0   95.79   19.30
   2  16   0  130.49   15.90
  -2  16   0   93.39   18.10
   2  16   0  111.29   16.20
  -2  16   0  130.49   17.10
  -2  16   0  114.29   19.20
  -2  16   0  111.89   15.60
   2  16   0   75.09   17.30
  -2  16   0  124.59   21.70
  -3 -16   0 1207.58   63.39
   3 -16   0 1133.69   61.99
  -3 -16   0 1174.28   60.79
   3 -16   0 1138.79   50.29
   3 -16   0 1236.38   61.69
   3 -16   0 1232.38   48.30
  -3 -16   0 1142.59   60.79
  -3 -16   0 1159.88   61.99
   3 -16   0 1108.79   54.69
  -3 -16   0 1146.29   62.59
  -3 -16   0 1172.68   62.99
   3 -16   0 1200.48   63.09
  -3 -16   0 1196.58   49.50
   3 -16   0 1168.08   55.39
  -3 -16   0 1176.68   54.29
   3 -16   0 1296.77   60.89
   3 -16   0 1156.18   56.89
  -3 -16   0 1082.49   58.19
   3 -16   0 1174.28   51.69
  -3 -16   0 1159.98   61.69
   3 -16   0 1142.39   54.99
   3 -16   0 1250.77   53.99
   3  16   0 1173.08   52.39
   3  16   0 1243.78   66.49
   3  16   0 1253.67   51.39
  -3  16   0 1274.27   54.59
  -3  16   0 1193.18   51.19
   3  16   0 1197.78   61.79
  -3  16   0 1166.98   53.29
  -3  16   0 1182.58   53.69
  -3  16   0 1216.38   58.19
  -3  16   0 1161.38   52.79
   3  16   0 1240.78   60.59
  -3  16   0 1215.78   60.09
  -3  16   0 1152.18   52.29
   3  16   0 1184.58   62.09
   3  16   0 1246.18   63.79
   3  16   0 1240.78   63.89
   3  16   0 1187.48   62.49
  -3  16   0 1153.58   59.69
  -3  16   0 1170.38   62.49
   3  16   0 1135.79   62.39
  -3  16   0 1232.78   57.39
  -3  16   0 1194.68   57.09
  -3  16   0 1248.28   61.89
   4 -16   0    6.60    8.70
  -4 -16   0   -4.20    8.90
   4 -16   0    6.80    6.30
  -4 -16   0   -7.20    8.90
   4 -16   0    0.50    7.30
   4 -16   0    0.60   13.00
  -4 -16   0    6.00    8.60
   4 -16   0    7.90    7.80
  -4 -16   0    6.60   10.80
  -4 -16   0   -2.10    8.90
  -4 -16   0    6.80    5.90
  -4 -16   0   26.80   14.00
   4 -16   0  -11.60   10.30
  -4 -16   0   -1.70    8.10
   4 -16   0   -0.20   12.40
  -4 -16   0   -6.20    8.60
   4 -16   0   13.20   11.10
   4 -16   0    9.20    9.30
  -4 -16   0    3.00    9.80
   4 -16   0   12.60    9.80
   4 -16   0   -7.50   10.90
  -4 -16   0    0.10    9.20
  -4  16   0    2.20    8.80
  -4  16   0    0.50    6.70
  -4  16   0   -3.90    7.70
   4  16   0    6.30    9.70
  -4  16   0   12.30    7.90
   4  16   0   -4.90    9.20
   4  16   0   -0.50    7.90
  -4  16   0    1.00    7.50
  -4  16   0    4.70    7.70
  -4  16   0   -6.00    6.00
  -4  16   0   -6.00    8.00
   4  16   0    2.40    8.50
   4  16   0    9.10    9.30
  -4  16   0    5.60    8.80
   4  16   0   -1.20    8.40
   4  16   0    4.50    7.60
  -4  16   0   -3.90    6.70
   4  16   0   -1.00    8.30
   4  16   0   -4.60    7.40
   4  16   0   10.00    8.70
  -4  16   0   -5.00    4.60
   5 -16   0   21.10   10.90
  -5 -16   0   21.20   13.10
   5 -16   0   35.70   14.50
   5 -16   0   17.80   12.30
  -5 -16   0   36.00   11.10
  -5 -16   0   56.59   16.10
   5 -16   0   21.60   10.20
   5 -16   0    6.20   14.60
  -5 -16   0   17.60   14.30
  -5 -16   0   34.80   15.10
  -5 -16   0   12.60   10.70
   5 -16   0   28.20   11.70
   5 -16   0   12.80   15.80
  -5 -16   0    7.00   12.00
  -5 -16   0   17.20   13.70
  -5 -16   0   41.40   16.70
   5 -16   0   31.40   16.90
  -5 -16   0    1.20   11.60
   5 -16   0   19.80   16.10
  -5 -16   0    7.10   10.00
   5  16   0   32.90   13.60
  -5  16   0   27.90   13.10
   5  16   0   12.40   12.30
  -5  16   0    3.50    8.10
   5  16   0   18.60    8.50
   5  16   0   31.50   14.60
   5  16   0   12.50   10.30
  -5  16   0   32.40   13.40
   5  16   0    2.30   11.10
  -5  16   0   16.00    8.90
  -5  16   0   16.20   11.30
   5  16   0   23.00   12.90
  -5  16   0   34.30   13.40
   5  16   0   33.80   11.20
  -5  16   0   16.00   10.70
  -5  16   0   20.60    9.40
   5  16   0    5.20   11.30
  -5  16   0   20.10   11.50
   5  16   0   19.20   13.50
  -6 -16   0   46.70   17.30
   6 -16   0   30.10   13.00
  -6 -16   0   66.09   18.70
  -6 -16   0   64.99   13.30
   6 -16   0   36.80   18.60
   6 -16   0   36.20   20.50
   6 -16   0   35.60   19.70
   6 -16   0   72.69   18.80
   6 -16   0   51.99   15.60
  -6 -16   0   32.40   14.60
  -6 -16   0   33.70   15.50
  -6 -16   0   31.50   14.30
  -6 -16   0   40.70   16.20
  -6 -16   0   30.80   14.60
  -6 -16   0   38.10   18.00
  -6 -16   0   73.49   19.50
  -6 -16   0   22.60   12.80
  -6 -16   0   46.40   18.10
   6 -16   0   69.59   20.80
  -6  16   0   44.60   13.00
   6  16   0   36.90   16.30
   6  16   0   20.00   13.00
   6  16   0   27.40   16.10
  -6  16   0   42.50   12.80
  -6  16   0   39.30   12.10
  -6  16   0   47.00   13.10
  -6  16   0   70.89   18.40
   6  16   0   50.39   16.80
   6  16   0   28.30   11.10
   6  16   0   30.50   14.40
   6  16   0   60.19   18.60
  -6  16   0   69.39   18.00
   6  16   0   45.90   15.80
   6  16   0   80.89   21.40
  -6  16   0   24.70   13.00
  -6  16   0   32.70   15.50
   7 -16   0    3.20   13.70
   7 -16   0   20.30   16.50
  -7 -16   0   13.70   13.10
  -7 -16   0   14.00   13.40
  -7 -16   0    6.50   13.50
   7 -16   0   13.50   18.80
  -7 -16   0    8.70   16.50
  -7 -16   0   -6.20   10.80
   7 -16   0   14.00   19.80
   7 -16   0   23.60   16.60
  -7 -16   0   19.10   15.80
  -7 -16   0   -0.10   10.90
  -7 -16   0   20.20   12.40
  -7 -16   0   14.90   13.00
   7 -16   0   19.40   13.10
   7  16   0    6.70   11.30
  -7  16   0   11.10   10.10
  -7  16   0   23.30   12.30
   7  16   0   28.00   27.10
   7  16   0    9.70   12.80
   7  16   0   18.20   10.60
  -7  16   0    2.70   10.90
   7  16   0    6.10   10.20
   7  16   0    7.50    8.70
   7  16   0   33.40   16.10
   7  16   0   36.30   22.60
  -7  16   0    6.90    9.00
  -7  16   0    4.80    8.50
  -7  16   0   25.50   14.10
  -7  16   0   30.30   16.20
  -8 -16   0   25.30   17.10
  -8 -16   0    8.80   14.30
  -8 -16   0   27.00   18.00
   8 -16   0   29.20   17.60
   8 -16   0   -8.70   13.10
  -8 -16   0    3.80   15.30
  -8 -16   0   22.10   15.20
  -8 -16   0   26.40   14.30
   8 -16   0    2.60   15.90
   8 -16   0   10.40   18.60
  -8 -16   0    8.00   12.50
   8 -16   0   11.50   12.40
  -8 -16   0   -5.40    9.80
  -8 -16   0    7.40   13.10
   8 -16   0   25.20   16.90
  -8 -16   0    3.40   10.60
  -8 -16   0   13.70   13.30
  -8  16   0    7.00   11.30
  -8  16   0   11.80   12.80
  -8  16   0    6.20   11.80
   8  16   0   23.20   12.00
  -8  16   0   24.30   14.00
  -8  16   0    1.60    8.80
   8  16   0   20.50   14.70
   8  16   0    5.10   13.50
   8  16   0   11.20   13.10
   8  16   0   23.60   16.20
   8  16   0   18.70   14.20
   8  16   0   11.50    9.80
   8  16   0    5.00   12.60
   8  16   0    2.80   11.00
  -8  16   0    1.30    9.40
  -8  16   0   10.70    9.50
   8  16   0   12.10   15.30
  -9 -16   0   45.80   18.20
   9 -16   0   21.90   21.90
  -9 -16   0    6.00   13.00
  -9 -16   0   39.50   18.60
  -9 -16   0   15.80   17.30
   9 -16   0   -8.70   17.40
  -9 -16   0   20.10   17.20
  -9 -16   0   28.10   18.10
   9 -16   0   19.40   14.20
  -9 -16   0   10.10   15.40
  -9 -16   0   25.20   13.90
  -9 -16   0   36.30   16.50
  -9 -16   0   41.80   18.50
   9 -16   0   19.10   17.50
   9 -16   0   33.80   17.50
  -9 -16   0   22.90   16.60
   9 -16   0   39.50   19.30
   9  16   0    6.80   10.50
   9  16   0   27.90   16.50
  -9  16   0   54.99   18.20
   9  16   0   11.40   11.90
   9  16   0   29.50   18.50
  -9  16   0   33.60   14.70
   9  16   0   12.00   14.00
   9  16   0   37.80   17.40
   9  16   0   32.90   19.20
   9  16   0   25.60   17.80
   9  16   0   29.10   18.20
  -9  16   0   19.00   14.40
  -9  16   0   12.60   13.20
   9  16   0   71.99   22.70
  -9  16   0   19.10   14.00
  -9  16   0   40.70   13.80
   9  16   0   53.69   20.30
 -10 -16   0   -3.40   14.20
 -10 -16   0   -8.10   14.80
  10 -16   0   -8.60   15.90
 -10 -16   0   -8.40   15.80
 -10 -16   0    9.80   15.20
 -10 -16   0    6.20   13.80
 -10 -16   0   42.40   16.40
  10 -16   0   13.70   19.50
 -10 -16   0   13.00   14.80
  10 -16   0   13.40   22.30
 -10 -16   0   19.10   16.00
  10 -16   0   12.40   15.40
 -10 -16   0  -14.20   14.10
 -10  16   0    9.60   13.60
  10  16   0   -7.90   12.30
  10  16   0   19.40   18.00
  10  16   0   -3.20   14.00
  10  16   0    2.60   14.60
  10  16   0   17.80   13.60
 -10  16   0    6.70   10.30
  10  16   0   11.40   11.10
 -10  16   0   -3.30   11.20
  10  16   0   -1.10   13.20
  10  16   0    2.20   14.60
 -10  16   0   -5.00   11.50
  10  16   0   20.60   13.60
 -10  16   0   12.70   13.90
 -10  16   0   16.90   14.70
  10  16   0    0.60   11.80
  10  16   0   -0.90   12.30
 -11 -16   0  127.99   27.70
  11 -16   0   97.79   29.80
 -11 -16   0  105.39   29.50
  11 -16   0  180.28   36.00
 -11 -16   0   93.59   26.20
 -11 -16   0   54.29   32.40
 -11 -16   0  146.49   28.90
 -11 -16   0  104.59   27.20
  11 -16   0  180.18   32.90
 -11 -16   0  136.89   30.00
 -11 -16   0   93.79   26.60
  11 -16   0  138.29   37.20
 -11 -16   0  124.79   27.30
  11  16   0   91.39   24.00
  11  16   0  151.78   34.00
  11  16   0  124.39   30.20
  11  16   0  126.79   30.20
  11  16   0   98.79   25.70
 -11  16   0  186.28   29.80
 -11  16   0  114.39   24.90
  11  16   0  151.48   31.40
  11  16   0  103.39   22.10
 -11  16   0   88.09   23.30
 -11  16   0   83.69   21.40
  11  16   0  136.49   27.40
  11  16   0  119.29   30.30
  11  16   0  159.38   31.30
  11  16   0  120.79   25.60
 -11  16   0  125.89   23.10
 -11  16   0  120.69   24.80
  11  16   0   95.29   29.00
 -12 -16   0   13.50   15.70
 -12 -16   0   -0.30   16.10
 -12 -16   0   17.00   19.60
 -12 -16   0   17.70   20.80
  12 -16   0   -1.70   20.00
 -12 -16   0   -7.10   18.40
  12 -16   0   19.70   25.40
  12 -16   0  -14.30   16.50
 -12 -16   0   -5.30   17.30
  12 -16   0    4.50   22.90
 -12 -16   0  -16.10   13.00
 -12 -16   0   10.20   18.60
  12  16   0  -23.40   10.30
  12  16   0   -0.70   14.90
  12  16   0   -4.90   17.80
  12  16   0  -17.90   10.00
 -12  16   0  -11.10   10.70
 -12  16   0   -9.50   12.70
  12  16   0   -2.60   12.30
 -12  16   0   -7.40   13.80
  12  16   0  -21.40   23.30
 -12  16   0   -5.60   12.40
  12  16   0  -13.60   11.90
 -12  16   0    6.40   11.80
  12  16   0    7.90   15.20
  12  16   0    0.00   15.40
  12  16   0    9.40   16.90
   0 -17   0   -7.60    7.20
   0 -17   0   13.00   11.80
   0 -17   0   -0.40    9.60
   0 -17   0   -4.00    9.30
   0 -17   0    4.00   10.10
   0 -17   0    0.50   10.10
   0 -17   0    0.50    8.00
   0 -17   0    1.40    9.70
   0 -17   0    2.00    9.30
   0  17   0    0.00    8.00
   0  17   0    7.10    8.90
   0  17   0    9.30    6.50
   0  17   0    6.10    9.10
   0  17   0    9.60   10.20
   0  17   0    2.30    8.70
   0  17   0    8.20   10.30
   0  17   0   -3.20    5.20
   0  17   0    6.40    8.70
   0  17   0    3.90    9.60
   0  17   0    0.00    8.10
  -1 -17   0   26.90   13.60
  -1 -17   0   33.40   12.30
   1 -17   0   19.60   13.70
   1 -17   0   39.50   14.90
   1 -17   0   22.30   12.40
  -1 -17   0   17.10   12.20
   1 -17   0   25.50   12.10
  -1 -17   0   17.80   12.20
   1 -17   0   26.40   13.00
   1 -17   0   22.20   12.90
  -1 -17   0   34.20   14.10
   1 -17   0   15.70   11.00
  -1 -17   0   20.60   14.30
  -1 -17   0   29.40   14.80
   1 -17   0   24.50   14.70
  -1 -17   0   21.00   11.60
  -1 -17   0    5.50   11.60
   1 -17   0   10.60   11.70
  -1 -17   0   32.90   13.10
  -1  17   0   36.30   14.40
   1  17   0   35.20   13.90
  -1  17   0   11.10   10.60
   1  17   0   31.80   13.40
   1  17   0   -1.60    7.70
   1  17   0   10.50   10.30
  -1  17   0   19.00    9.10
   1  17   0   31.50    9.20
   1  17   0   48.20   15.30
   1  17   0   41.70   12.80
  -1  17   0   33.90   13.90
  -1  17   0    2.70    9.00
  -1  17   0   20.70   11.40
   1  17   0   27.20   12.20
   1  17   0   33.40   14.10
   1  17   0   39.00   14.10
  -1  17   0   17.20   10.80
  -1  17   0   31.50   12.90
  -1  17   0   34.00   12.50
   1  17   0   38.50   11.10
  -1  17   0   16.50    7.70
  -2 -17   0  434.46   35.20
  -2 -17   0  542.85   40.00
   2 -17   0  518.75   37.10
   2 -17   0  495.25   37.50
  -2 -17   0  463.05   38.10
   2 -17   0  462.85   38.10
  -2 -17   0  543.65   34.30
  -2 -17   0  481.95   38.20
  -2 -17   0  500.65   38.80
   2 -17   0  487.15   39.30
  -2 -17   0  506.25   29.80
   2 -17   0  429.46   31.10
  -2 -17   0  458.55   37.30
   2 -17   0  461.95   34.50
  -2 -17   0  437.06   36.90
   2 -17   0  499.65   34.60
  -2 -17   0  516.55   36.70
   2 -17   0  502.05   39.50
   2 -17   0  480.95   34.50
   2  17   0  528.85   41.20
  -2  17   0  480.95   34.60
  -2  17   0  544.35   35.30
   2  17   0  487.25   37.30
   2  17   0  462.85   29.60
  -2  17   0  515.55   35.20
   2  17   0  483.45   36.00
   2  17   0  486.55   38.10
  -2  17   0  500.15   35.70
  -2  17   0  425.46   28.90
  -2  17   0  456.45   35.80
   2  17   0  459.25   27.80
   2  17   0  530.05   38.60
  -2  17   0  428.16   36.20
   2  17   0  463.95   36.80
  -2  17   0  444.06   27.70
  -2  17   0  496.25   32.90
  -2  17   0  470.45   36.20
  -2  17   0  461.55   37.00
   2  17   0  463.15   36.80
  -2  17   0  509.15   36.30
   2  17   0  476.05   36.80
  -3 -17   0    8.70    9.20
   3 -17   0   25.00   11.30
   3 -17   0   20.90   13.80
   3 -17   0   24.00   15.70
  -3 -17   0   17.70   12.70
   3 -17   0   19.50    9.90
  -3 -17   0   14.20   12.30
   3 -17   0   12.50   13.30
  -3 -17   0   19.40    8.60
  -3 -17   0   21.80   13.90
  -3 -17   0   18.50   12.50
  -3 -17   0   15.30   14.00
  -3 -17   0   36.00   14.90
   3 -17   0   11.70    9.60
   3 -17   0    1.20   12.00
  -3 -17   0    7.50   12.10
   3 -17   0   25.80   16.50
   3 -17   0    1.60    8.30
  -3 -17   0   -5.30    9.70
   3 -17   0   26.30   12.30
   3 -17   0   25.90   14.70
  -3  17   0    8.70    9.80
  -3  17   0   20.50   12.00
   3  17   0   16.50   11.60
  -3  17   0   20.20   11.80
  -3  17   0    9.80    9.10
   3  17   0   24.00   14.60
  -3  17   0   14.10   10.50
   3  17   0   12.70   12.90
  -3  17   0    5.40    9.00
   3  17   0   13.70    7.80
  -3  17   0    9.60   10.50
   3  17   0   23.50   12.70
   3  17   0   13.80   11.80
  -3  17   0    6.30    7.30
   3  17   0   16.00   12.00
  -3  17   0    5.00    9.30
   3  17   0   13.50    8.30
   3  17   0   15.90   11.10
   3  17   0   19.00   12.00
  -3  17   0    7.00    9.10
  -3  17   0   19.00    9.20
   4 -17   0   17.10   11.00
  -4 -17   0   20.90   14.10
   4 -17   0    4.70   13.60
  -4 -17   0   26.30   13.10
  -4 -17   0   26.50   14.80
   4 -17   0   12.80   13.00
   4 -17   0   26.20   11.00
  -4 -17   0    3.30   11.40
   4 -17   0   30.10   12.50
   4 -17   0   26.40   12.60
  -4 -17   0   45.40   15.20
  -4 -17   0    9.30   12.10
   4 -17   0   26.40   16.20
  -4 -17   0   31.70   14.10
  -4 -17   0   21.90   14.90
   4 -17   0   13.90   15.20
  -4 -17   0   28.70   15.60
   4 -17   0   -3.70   14.10
   4  17   0   15.30   13.10
  -4  17   0   21.90   10.80
  -4  17   0   26.10    9.30
  -4  17   0   21.50   10.00
  -4  17   0   31.00   13.50
   4  17   0   21.90    9.20
  -4  17   0   20.10   12.90
   4  17   0   14.80   11.90
  -4  17   0   14.40   11.70
  -4  17   0   45.70   14.20
  -4  17   0   17.60   13.10
   4  17   0   52.49   17.30
  -4  17   0   15.20    9.50
  -4  17   0    7.60    9.30
   4  17   0   46.90   16.20
   4  17   0   15.90    9.10
   4  17   0   22.70   12.70
   4  17   0   42.80   16.30
   4  17   0   15.00   12.00
   4  17   0   34.00   16.30
  -4  17   0   20.80   12.00
   5 -17   0  118.49   25.60
   5 -17   0  137.39   20.30
   5 -17   0  113.09   23.30
  -5 -17   0  133.19   24.50
  -5 -17   0   97.19   21.70
  -5 -17   0  123.09   23.80
   5 -17   0  139.39   23.30
  -5 -17   0  104.99   24.10
   5 -17   0  112.19   26.40
  -5 -17   0   75.59   18.90
  -5 -17   0  136.69   24.90
  -5 -17   0  141.89   26.40
  -5 -17   0  106.49   23.20
  -5 -17   0  136.09   26.40
   5 -17   0  143.59   22.80
   5 -17   0   97.49   24.50
   5  17   0  105.59   21.00
   5  17   0  118.39   24.10
  -5  17   0  101.69   18.90
  -5  17   0  143.39   21.60
   5  17   0  113.89   18.40
   5  17   0  111.19   24.80
  -5  17   0  108.89   21.10
   5  17   0  104.89   22.30
   5  17   0  157.38   27.10
  -5  17   0  136.49   19.10
   5  17   0  138.19   19.20
   5  17   0  134.59   26.90
   5  17   0  134.49   25.20
  -5  17   0  100.49   21.10
  -5  17   0  124.49   22.10
  -5  17   0  122.39   22.00
   5  17   0  124.79   25.80
  -5  17   0  136.99   21.30
  -6 -17   0  -11.70   10.10
   6 -17   0    3.10   14.20
  -6 -17   0    6.70   12.80
  -6 -17   0    2.00   11.10
  -6 -17   0    2.40   12.70
  -6 -17   0    7.30   13.20
   6 -17   0    2.50   12.20
  -6 -17   0   -2.40   10.50
  -6 -17   0    4.20   12.50
   6 -17   0   -5.20   12.40
   6 -17   0  -12.00   11.30
  -6 -17   0    5.70   12.70
  -6 -17   0    9.90   11.30
  -6 -17   0   -4.20   10.70
  -6 -17   0   12.50   14.10
   6 -17   0    2.90    9.90
   6 -17   0   -3.60   13.70
   6  17   0    0.90    8.20
  -6  17   0   -6.70    7.80
   6  17   0    7.00   11.50
  -6  17   0   -4.60    8.30
  -6  17   0    8.10   10.70
   6  17   0    9.10   11.80
   6  17   0   -1.30   10.80
  -6  17   0   -7.80    7.70
  -6  17   0   -2.90   11.70
   6  17   0   -5.40   11.60
   6  17   0   14.80   12.90
  -6  17   0   -1.00    7.10
   6  17   0   -1.30    9.40
   6  17   0    7.40    8.90
   6  17   0   -5.80    6.90
  -6  17   0   -0.80    7.80
   6  17   0  -12.70   11.80
  -6  17   0   -4.70    7.70
  -7 -17   0   -5.70   11.00
  -7 -17   0   10.40   11.70
  -7 -17   0    4.10   13.70
  -7 -17   0   10.80   13.60
   7 -17   0    1.40   14.80
   7 -17   0   27.40   19.00
  -7 -17   0    9.00   13.80
  -7 -17   0    7.00   14.90
   7 -17   0   36.90   17.40
   7 -17   0    7.10   12.00
  -7 -17   0   27.80   16.90
  -7 -17   0    7.10   14.40
   7 -17   0   -5.10   15.00
  -7 -17   0    6.20   12.90
  -7 -17   0    8.10   16.30
   7 -17   0    3.30   15.90
  -7 -17   0   10.20   12.90
  -7  17   0   16.60   11.60
  -7  17   0   -0.60    9.50
  -7  17   0    4.10   11.70
  -7  17   0   -4.30    9.30
  -7  17   0    6.10   10.10
   7  17   0   -6.70    9.50
   7  17   0   13.20   13.60
   7  17   0    9.40    9.10
   7  17   0    6.90   11.30
   7  17   0    3.00   10.50
   7  17   0    7.50   12.00
  -7  17   0    8.90   10.30
   7  17   0    7.10   10.90
  -7  17   0    6.90   11.10
   7  17   0    4.70    8.80
   7  17   0    1.70   12.20
  -7  17   0    6.90    9.40
   7  17   0    4.60   12.90
   8 -17   0   38.00   21.30
  -8 -17   0   31.30   17.80
  -8 -17   0   59.49   23.00
  -8 -17   0   88.79   21.20
  -8 -17   0   52.19   19.20
   8 -17   0   84.09   23.10
   8 -17   0  113.29   25.70
   8 -17   0   90.39   28.50
  -8 -17   0   32.10   19.00
  -8 -17   0   73.39   20.40
  -8 -17   0   75.39   19.80
  -8 -17   0   80.19   25.30
  -8 -17   0   36.90   18.60
  -8 -17   0   51.29   16.90
   8 -17   0   93.19   20.00
   8 -17   0   51.59   20.40
  -8 -17   0   66.69   20.70
   8  17   0   56.99   19.00
   8  17   0   40.40   18.40
   8  17   0   40.60   18.50
   8  17   0   65.09   22.70
  -8  17   0   63.79   16.30
   8  17   0   70.49   16.40
  -8  17   0   89.29   21.30
   8  17   0   90.79   24.60
   8  17   0   73.59   16.80
   8  17   0   94.59   24.70
  -8  17   0   57.89   19.50
   8  17   0   50.39   17.20
   8  17   0   53.79   19.00
  -8  17   0   72.29   19.80
  -8  17   0   74.89   21.00
  -8  17   0   84.19   16.30
  -8  17   0   53.39   16.20
   8  17   0   48.70   20.70
  -9 -17   0   44.00   17.30
   9 -17   0    7.50   20.50
   9 -17   0   20.90   17.80
  -9 -17   0   15.30   15.40
  -9 -17   0   24.00   17.30
  -9 -17   0   37.40   18.50
   9 -17   0   33.60   18.80
   9 -17   0    3.40   16.90
  -9 -17   0    3.90   15.30
  -9 -17   0   15.90   13.70
   9 -17   0   11.60   15.80
  -9 -17   0   25.60   15.90
  -9 -17   0   16.90   17.50
  -9 -17   0   14.00   17.90
   9 -17   0   38.40   22.20
  -9 -17   0    6.60   14.70
  -9 -17   0   24.70   19.70
  -9  17   0   32.50   16.40
   9  17   0    3.10   13.40
   9  17   0   20.10   16.70
   9  17   0   23.90   17.90
  -9  17   0   23.10   15.10
   9  17   0    5.20   14.30
  -9  17   0    5.10   12.50
   9  17   0   66.89   21.70
   9  17   0   18.50   16.00
   9  17   0   41.40   20.30
   9  17   0   14.80   11.40
  -9  17   0   56.89   16.60
   9  17   0   21.40   16.60
  -9  17   0   26.30   13.50
   9  17   0   23.10   15.40
   9  17   0   17.40   12.80
  -9  17   0   19.20   14.10
  10 -17   0    5.50   19.20
  10 -17   0   56.39   29.00
  10 -17   0    7.50   22.10
 -10 -17   0   34.30   19.80
 -10 -17   0   26.30   18.40
 -10 -17   0   16.40   16.60
 -10 -17   0   44.10   21.00
 -10 -17   0   22.30   19.00
 -10 -17   0   45.90   22.30
  10 -17   0   26.10   17.30
 -10 -17   0   33.10   17.00
 -10 -17   0   -2.40   15.20
  10  17   0   21.60   16.60
 -10  17   0   13.10   15.30
  10  17   0   24.10   16.00
 -10  17   0   34.90   15.30
  10  17   0   41.90   22.30
  10  17   0   50.69   22.20
 -10  17   0   15.30   15.20
 -10  17   0   10.50   13.20
  10  17   0  101.09   27.90
  10  17   0   22.80   14.70
  10  17   0   -4.60   13.40
 -10  17   0   16.40   15.70
 -10  17   0   13.00   16.00
  10  17   0   33.40   19.20
  10  17   0   18.60   18.30
  10  17   0   39.10   20.60
 -11 -17   0  187.78   35.70
 -11 -17   0  109.69   31.00
  11 -17   0  179.08   32.80
  11 -17   0  150.78   29.60
 -11 -17   0  196.98   31.90
 -11 -17   0  132.39   31.50
 -11 -17   0  192.38   33.10
  11 -17   0  154.08   36.90
 -11 -17   0  155.58   29.90
 -11 -17   0  147.39   30.60
  11 -17   0  163.88   40.50
 -11 -17   0   51.69   26.20
  11  17   0  177.58   31.30
  11  17   0  167.68   33.60
 -11  17   0  192.98   33.00
  11  17   0  111.69   25.50
 -11  17   0   84.79   24.50
 -11  17   0  115.69   26.40
 -11  17   0  132.09   27.20
  11  17   0  120.19   28.70
  11  17   0  167.98   36.10
 -11  17   0  136.29   25.80
  11  17   0  200.08   36.50
  11  17   0  123.59   32.30
  11  17   0  181.98   35.30
  11  17   0  180.78   33.20
  11  17   0  169.18   36.10
  11  17   0  142.29   27.30
   0 -18   0  311.27   25.70
   0 -18   0  256.07   32.60
   0 -18   0  196.08   29.10
   0 -18   0  272.17   32.90
   0 -18   0  256.47   31.80
   0 -18   0  278.97   30.90
   0 -18   0  276.17   34.90
   0 -18   0  246.78   32.20
   0 -18   0  219.28   30.00
   0  18   0  226.38   20.60
   0  18   0  281.27   34.20
   0  18   0  234.98   30.90
   0  18   0  277.97   31.60
   0  18   0  275.17   32.80
   0  18   0  205.18   32.00
   0  18   0  231.38   19.70
   0  18   0  212.08   28.60
   0  18   0  240.88   31.70
   0  18   0  232.28   30.20
  -1 -18   0 1146.29   59.39
   1 -18   0 1127.79   55.29
  -1 -18   0 1110.59   60.49
  -1 -18   0 1051.89   54.99
   1 -18   0 1104.19   58.49
  -1 -18   0  982.50   58.99
   1 -18   0  960.30   55.89
  -1 -18   0 1063.69   60.49
  -1 -18   0  989.80   58.39
   1 -18   0 1059.09   60.59
  -1 -18   0  989.30   55.09
   1 -18   0 1104.89   60.39
  -1 -18   0 1014.30   49.60
   1 -18   0 1153.48   62.09
[truncated: 13,949,976 more chars]
