# Supplementary material for: Intriguing Reactivity of a 1,2‐Dihydrodialumane Towards Organic Azides – From a Terminal Diazido–Dialumane to Pendulum‐Clock‐Like Azide Bridging
Source: Angew Chem Int Ed Engl. 2025 Jul 4;64(33):e202503638. doi: 10.1002/anie.202503638 (PMC12338445; doi:10.1002/anie.202503638)
Supplement: Supplementary file 2 — Supporting Information [file ANIE-64-e202503638-s001.zip › 5_out.cif]

 
data_5
 
_audit_creation_method            'SHELXL-2019/3'
_shelx_SHELXL_version_number      '2019/3'
_chemical_name_systematic         ?
_chemical_name_common             ?
_chemical_melting_point           ?
_chemical_formula_moiety          'C62 H81 Al2 N5, 1.5(C6 H6)'
_chemical_formula_sum
 'C71 H90 Al2 N5' 
_chemical_formula_weight          1067.43

loop_
 _atom_type_symbol
 _atom_type_description
 _atom_type_scat_dispersion_real
 _atom_type_scat_dispersion_imag
 _atom_type_scat_source
 'C'  'C'   0.0033   0.0016
 'International Tables Vol C Tables 4.2.6.8 and 6.1.1.4'
 'H'  'H'   0.0000   0.0000
 'International Tables Vol C Tables 4.2.6.8 and 6.1.1.4'
 'N'  'N'   0.0061   0.0033
 'International Tables Vol C Tables 4.2.6.8 and 6.1.1.4'
 'Al'  'Al'   0.0645   0.0514
 'International Tables Vol C Tables 4.2.6.8 and 6.1.1.4'
 
_space_group_crystal_system       monoclinic
_space_group_IT_number            14
_space_group_name_H-M_alt         'P 21/n'
_space_group_name_Hall            '-P 2yn'
 
_shelx_space_group_comment
;
The symmetry employed for this shelxl refinement is uniquely defined
by the following loop, which should always be used as a source of
symmetry information in preference to the above space-group names.
They are only intended as comments.
;
 
loop_
 _space_group_symop_operation_xyz
 'x, y, z'
 '-x+1/2, y+1/2, -z+1/2'
 '-x, -y, -z'
 'x-1/2, -y-1/2, z-1/2'
 
_cell_length_a                    12.855(2)
_cell_length_b                    27.485(3)
_cell_length_c                    18.298(2)
_cell_angle_alpha                 90
_cell_angle_beta                  100.18(2)
_cell_angle_gamma                 90
_cell_volume                      6363.3(14)
_cell_formula_units_Z             4
_cell_measurement_temperature     100(2)
_cell_measurement_reflns_used     9719
_cell_measurement_theta_min       2.188
_cell_measurement_theta_max       25.3245
 
_exptl_crystal_description        plate
_exptl_crystal_colour             orange
_exptl_crystal_density_meas       ?
_exptl_crystal_density_method     ?
_exptl_crystal_density_diffrn     1.114          
_exptl_crystal_F_000              2308
_exptl_transmission_factor_min    ?
_exptl_transmission_factor_max    ?
_exptl_crystal_size_max           0.504
_exptl_crystal_size_mid           0.252
_exptl_crystal_size_min           0.158
_exptl_absorpt_coefficient_mu     0.090
_shelx_estimated_absorpt_T_min    0.956
_shelx_estimated_absorpt_T_max    0.986
_exptl_absorpt_correction_type    multi-scan
_exptl_absorpt_correction_T_min   0.712
_exptl_absorpt_correction_T_max   0.7454
_exptl_absorpt_process_details    'SADABS-2016/2'
_exptl_absorpt_special_details    ?
_diffrn_ambient_temperature       100(2)
_diffrn_radiation_wavelength      0.71073
_diffrn_radiation_type            MoK\a
_diffrn_source                    'Incoatec Microsource'
_diffrn_detector_type             'Bruker Photon III C7 CMOS'
_diffrn_measurement_device_type   'Bruker Smart APEX II Quazar'
_diffrn_measurement_method        '\f and \w scans'
_diffrn_detector_area_resol_mean  ?
_diffrn_reflns_number             380111
_diffrn_reflns_av_unetI/netI      0.0223
_diffrn_reflns_av_R_equivalents   0.0655
_diffrn_reflns_limit_h_min        -16
_diffrn_reflns_limit_h_max        16
_diffrn_reflns_limit_k_min        -34
_diffrn_reflns_limit_k_max        34
_diffrn_reflns_limit_l_min        -22
_diffrn_reflns_limit_l_max        22
_diffrn_reflns_theta_min          2.188
_diffrn_reflns_theta_max          26.425
_diffrn_reflns_theta_full         25.242
_diffrn_measured_fraction_theta_max   0.995
_diffrn_measured_fraction_theta_full  0.996
_diffrn_reflns_Laue_measured_fraction_max    0.995
_diffrn_reflns_Laue_measured_fraction_full   0.996
_diffrn_reflns_point_group_measured_fraction_max   0.995
_diffrn_reflns_point_group_measured_fraction_full  0.996
_reflns_number_total              13006
_reflns_number_gt                 10612
_reflns_threshold_expression      'I > 2\s(I)'
_reflns_Friedel_coverage          0.000
_reflns_Friedel_fraction_max      .
_reflns_Friedel_fraction_full     .
 
_reflns_special_details
;
 Reflections were merged by SHELXL according to the crystal
 class for the calculation of statistics and refinement.
 
 Structure factors included contributions from the .fab file.
 
 _reflns_Friedel_fraction is defined as the number of unique
 Friedel pairs measured divided by the number that would be
 possible theoretically, ignoring centric projections and
 systematic absences.
;
 
_computing_data_collection        'Bruker APEX2 v2012.2'
_computing_cell_refinement        'Bruker SAINT V8.40B'
_computing_data_reduction         'Bruker SAINT V8.40B'
_computing_structure_solution     'SHELXT(Sheldrick,Acta Cryst.(2015)A71,3-8)'
_computing_structure_refinement   'SHELXL(Sheldrick,Acta Cryst.(2015)C71,3-8)'
_computing_molecular_graphics     'ShelXle Rev: 1387'
_computing_publication_material   'ShelXle Rev: 1387'
_refine_special_details           ?
_refine_ls_structure_factor_coef  Fsqd
_refine_ls_matrix_type            full
_refine_ls_weighting_scheme       calc
_refine_ls_weighting_details
'w=1/[\s^2^(Fo^2^)+(0.0437P)^2^+2.5685P] where P=(Fo^2^+2Fc^2^)/3'
_atom_sites_solution_primary      ?
_atom_sites_solution_secondary    ?
_atom_sites_solution_hydrogens    mixed
_refine_ls_hydrogen_treatment     mixed
_refine_ls_extinction_method      none
_refine_ls_extinction_coef        .
_refine_ls_number_reflns          13006
_refine_ls_number_parameters      657
_refine_ls_number_restraints      2
_refine_ls_R_factor_all           0.0491
_refine_ls_R_factor_gt            0.0376
_refine_ls_wR_factor_ref          0.0990
_refine_ls_wR_factor_gt           0.0929
_refine_ls_goodness_of_fit_ref    1.038
_refine_ls_restrained_S_all       1.038
_refine_ls_shift/su_max           0.001
_refine_ls_shift/su_mean          0.000
 
loop_
 _atom_site_label
 _atom_site_type_symbol
 _atom_site_fract_x
 _atom_site_fract_y
 _atom_site_fract_z
 _atom_site_U_iso_or_equiv
 _atom_site_adp_type
 _atom_site_occupancy
 _atom_site_site_symmetry_order  
 _atom_site_calc_flag
 _atom_site_refinement_flags_posn
 _atom_site_refinement_flags_adp
 _atom_site_refinement_flags_occupancy
 _atom_site_disorder_assembly
 _atom_site_disorder_group
H1 H 0.1378(11) 0.7281(6) 0.6538(8) 0.031(4) Uiso 1 1 d D . . . .
H1A H 0.3758(12) 0.6260(6) 0.7461(8) 0.034(4) Uiso 1 1 d D . . . .
H11 H 0.3844(11) 0.7799(5) 0.9052(7) 0.019(4) Uiso 1 1 d D . . . .
H36 H 0.5161(12) 0.6016(5) 0.4905(8) 0.026(4) Uiso 1 1 d D . . . .
Al1 Al 0.24566(3) 0.73229(2) 0.70001(2) 0.01697(9) Uani 1 1 d D . . . .
Al2 Al 0.39579(3) 0.64588(2) 0.67379(2) 0.01587(8) Uani 1 1 d D . . . .
N1 N 0.24843(8) 0.70222(4) 0.79432(6) 0.0184(2) Uani 1 1 d . . . . .
N2 N 0.24808(8) 0.79704(4) 0.74133(6) 0.0176(2) Uani 1 1 d . . . . .
N3 N 0.53822(8) 0.63461(4) 0.66257(6) 0.0175(2) Uani 1 1 d . . . . .
N4 N 0.34334(8) 0.59741(4) 0.59806(6) 0.0181(2) Uani 1 1 d . . . . .
N5 N 0.35790(8) 0.70981(4) 0.65963(6) 0.0170(2) Uani 1 1 d . . . . .
C1 C 0.20427(10) 0.65836(5) 0.81650(7) 0.0207(3) Uani 1 1 d . . . . .
C2 C 0.13305(11) 0.62755(5) 0.77352(8) 0.0264(3) Uani 1 1 d . . . . .
H2 H 0.108177 0.634042 0.722428 0.032 Uiso 1 1 calc R U . . .
C3 C 0.09917(12) 0.58670(5) 0.80785(9) 0.0330(3) Uani 1 1 d . . . . .
H3 H 0.050070 0.565071 0.779682 0.040 Uiso 1 1 calc R U . . .
C4 C 0.13566(12) 0.57701(5) 0.88220(9) 0.0355(4) Uani 1 1 d . . . . .
H4 H 0.111058 0.549027 0.904423 0.043 Uiso 1 1 calc R U . . .
C5 C 0.20838(12) 0.60805(5) 0.92484(9) 0.0309(3) Uani 1 1 d . . . . .
H5 H 0.234113 0.601295 0.975740 0.037 Uiso 1 1 calc R U . . .
C6 C 0.24207(10) 0.64881(5) 0.89132(7) 0.0223(3) Uani 1 1 d . . . . .
C7 C 0.32099(11) 0.68770(5) 0.92149(7) 0.0223(3) Uani 1 1 d . . . . .
C8 C 0.43418(11) 0.66676(5) 0.93451(8) 0.0282(3) Uani 1 1 d . . . . .
H8A H 0.446795 0.650350 0.889337 0.042 Uiso 1 1 calc R U . . .
H8B H 0.442360 0.643378 0.975562 0.042 Uiso 1 1 calc R U . . .
H8C H 0.485255 0.693263 0.946905 0.042 Uiso 1 1 calc R U . . .
C9 C 0.29800(14) 0.71173(6) 0.99234(8) 0.0355(4) Uani 1 1 d . . . . .
H9A H 0.351551 0.736624 1.008908 0.053 Uiso 1 1 calc R U . . .
H9B H 0.299790 0.687060 1.031215 0.053 Uiso 1 1 calc R U . . .
H9C H 0.227921 0.726886 0.982280 0.053 Uiso 1 1 calc R U . . .
C10 C 0.30761(10) 0.72224(5) 0.85479(7) 0.0196(3) Uani 1 1 d . . . . .
C11 C 0.34350(10) 0.77001(5) 0.85921(7) 0.0213(3) Uani 1 1 d D . . . .
C12 C 0.29907(10) 0.80673(5) 0.81004(7) 0.0194(3) Uani 1 1 d . . . . .
C13 C 0.30471(12) 0.85797(5) 0.84019(8) 0.0266(3) Uani 1 1 d . . . . .
H13A H 0.344887 0.858110 0.890968 0.040 Uiso 0.549(12) 1 calc R U P . .
H13B H 0.339848 0.879004 0.808783 0.040 Uiso 0.549(12) 1 calc R U P . .
H13C H 0.233040 0.870060 0.840399 0.040 Uiso 0.549(12) 1 calc R U P . .
H13D H 0.266963 0.880006 0.802465 0.040 Uiso 0.451(12) 1 calc R U P . .
H13E H 0.272002 0.859112 0.884651 0.040 Uiso 0.451(12) 1 calc R U P . .
H13F H 0.378810 0.868056 0.853035 0.040 Uiso 0.451(12) 1 calc R U P . .
C14 C 0.16691(10) 0.83132(4) 0.70748(7) 0.0190(3) Uani 1 1 d . . . . .
C15 C 0.18368(11) 0.86350(5) 0.65101(7) 0.0235(3) Uani 1 1 d . . . . .
C16 C 0.09953(13) 0.89366(5) 0.61999(8) 0.0307(3) Uani 1 1 d . . . . .
H16 H 0.109390 0.916142 0.582373 0.037 Uiso 1 1 calc R U . . .
C17 C 0.00251(12) 0.89161(5) 0.64260(8) 0.0326(3) Uani 1 1 d . . . . .
H17 H -0.053540 0.912180 0.620195 0.039 Uiso 1 1 calc R U . . .
C18 C -0.01249(11) 0.85967(5) 0.69765(8) 0.0282(3) Uani 1 1 d . . . . .
H18 H -0.079354 0.858284 0.712875 0.034 Uiso 1 1 calc R U . . .
C19 C 0.06882(10) 0.82927(5) 0.73151(7) 0.0218(3) Uani 1 1 d . . . . .
C20 C 0.04772(11) 0.79573(5) 0.79364(8) 0.0266(3) Uani 1 1 d . . . . .
H20 H 0.115477 0.778837 0.814217 0.032 Uiso 1 1 calc R U . . .
C21 C 0.01387(14) 0.82483(6) 0.85675(9) 0.0393(4) Uani 1 1 d . . . . .
H21A H -0.054675 0.840228 0.838908 0.059 Uiso 1 1 calc R U . . .
H21B H 0.066731 0.849961 0.873678 0.059 Uiso 1 1 calc R U . . .
H21C H 0.007872 0.802947 0.898082 0.059 Uiso 1 1 calc R U . . .
C22 C -0.03378(13) 0.75683(6) 0.76532(10) 0.0414(4) Uani 1 1 d . . . . .
H22A H -0.101340 0.772372 0.745051 0.062 Uiso 1 1 calc R U . . .
H22B H -0.043081 0.735289 0.806354 0.062 Uiso 1 1 calc R U . . .
H22C H -0.009391 0.737793 0.726322 0.062 Uiso 1 1 calc R U . . .
C23 C 0.28855(12) 0.86769(5) 0.62411(8) 0.0289(3) Uani 1 1 d . . . . .
H23 H 0.329476 0.837164 0.638319 0.035 Uiso 1 1 calc R U . . .
C24 C 0.35395(15) 0.91049(7) 0.66063(10) 0.0453(4) Uani 1 1 d . . . . .
H24A H 0.420593 0.912345 0.641753 0.068 Uiso 1 1 calc R U . . .
H24B H 0.368929 0.905778 0.714556 0.068 Uiso 1 1 calc R U . . .
H24C H 0.314244 0.940776 0.648980 0.068 Uiso 1 1 calc R U . . .
C25 C 0.27408(15) 0.87310(6) 0.53958(8) 0.0410(4) Uani 1 1 d . . . . .
H25A H 0.226389 0.847637 0.515816 0.061 Uiso 1 1 calc R U . . .
H25B H 0.342798 0.870002 0.523838 0.061 Uiso 1 1 calc R U . . .
H25C H 0.243802 0.905119 0.525003 0.061 Uiso 1 1 calc R U . . .
C26 C 0.63348(10) 0.63785(4) 0.71501(7) 0.0189(3) Uani 1 1 d . . . . .
C27 C 0.64423(11) 0.64421(5) 0.79112(7) 0.0231(3) Uani 1 1 d . . . . .
H27 H 0.584184 0.647081 0.814535 0.028 Uiso 1 1 calc R U . . .
C28 C 0.74646(11) 0.64623(5) 0.83197(8) 0.0264(3) Uani 1 1 d . . . . .
H28 H 0.756172 0.650174 0.884320 0.032 Uiso 1 1 calc R U . . .
C29 C 0.83418(11) 0.64261(5) 0.79798(8) 0.0281(3) Uani 1 1 d . . . . .
H29 H 0.903014 0.644431 0.827073 0.034 Uiso 1 1 calc R U . . .
C30 C 0.82220(11) 0.63630(5) 0.72122(8) 0.0257(3) Uani 1 1 d . . . . .
H30 H 0.882232 0.634034 0.697678 0.031 Uiso 1 1 calc R U . . .
C31 C 0.72121(10) 0.63342(5) 0.68018(7) 0.0202(3) Uani 1 1 d . . . . .
C32 C 0.68264(10) 0.62613(5) 0.59788(7) 0.0214(3) Uani 1 1 d . . . . .
C33 C 0.72545(11) 0.57857(5) 0.57012(8) 0.0303(3) Uani 1 1 d . . . . .
H33A H 0.698396 0.574779 0.516898 0.045 Uiso 1 1 calc R U . . .
H33B H 0.702374 0.550957 0.597149 0.045 Uiso 1 1 calc R U . . .
H33C H 0.802854 0.579677 0.578631 0.045 Uiso 1 1 calc R U . . .
C34 C 0.70991(12) 0.66980(5) 0.55210(8) 0.0304(3) Uani 1 1 d . . . . .
H34A H 0.682723 0.663992 0.499340 0.046 Uiso 1 1 calc R U . . .
H34B H 0.786802 0.673880 0.559689 0.046 Uiso 1 1 calc R U . . .
H34C H 0.677571 0.699319 0.568132 0.046 Uiso 1 1 calc R U . . .
C35 C 0.56303(10) 0.62377(4) 0.59598(7) 0.0190(3) Uani 1 1 d . . . . .
C36 C 0.49111(11) 0.60729(5) 0.53538(7) 0.0214(3) Uani 1 1 d D . . . .
C37 C 0.39163(10) 0.58807(5) 0.54081(7) 0.0204(3) Uani 1 1 d . . . . .
C38 C 0.34387(12) 0.55257(5) 0.48109(8) 0.0295(3) Uani 1 1 d . . . . .
H38A H 0.288704 0.568960 0.445831 0.044 Uiso 0.549(12) 1 calc R U P . .
H38B H 0.312946 0.525098 0.503863 0.044 Uiso 0.549(12) 1 calc R U P . .
H38C H 0.399013 0.540641 0.454866 0.044 Uiso 0.549(12) 1 calc R U P . .
H38D H 0.378405 0.520839 0.490542 0.044 Uiso 0.451(12) 1 calc R U P . .
H38E H 0.354163 0.564701 0.432510 0.044 Uiso 0.451(12) 1 calc R U P . .
H38F H 0.268096 0.549158 0.481508 0.044 Uiso 0.451(12) 1 calc R U P . .
C39 C 0.26659(11) 0.56231(5) 0.61635(7) 0.0215(3) Uani 1 1 d . . . . .
C40 C 0.15752(11) 0.56680(5) 0.58997(8) 0.0258(3) Uani 1 1 d . . . . .
C41 C 0.08942(12) 0.53473(5) 0.61762(9) 0.0349(4) Uani 1 1 d . . . . .
H41 H 0.015361 0.537478 0.600959 0.042 Uiso 1 1 calc R U . . .
C42 C 0.12762(13) 0.49911(6) 0.66867(9) 0.0378(4) Uani 1 1 d . . . . .
H42 H 0.079969 0.478479 0.688241 0.045 Uiso 1 1 calc R U . . .
C43 C 0.23489(13) 0.49363(5) 0.69103(8) 0.0322(3) Uani 1 1 d . . . . .
H43 H 0.260696 0.468469 0.725040 0.039 Uiso 1 1 calc R U . . .
C44 C 0.30646(12) 0.52426(5) 0.66480(7) 0.0257(3) Uani 1 1 d . . . . .
C45 C 0.11166(11) 0.60223(5) 0.52904(8) 0.0289(3) Uani 1 1 d . . . . .
H45 H 0.171381 0.621399 0.515187 0.035 Uiso 1 1 calc R U . . .
C46 C 0.05736(13) 0.57450(6) 0.45961(9) 0.0422(4) Uani 1 1 d . . . . .
H46A H 0.039511 0.597289 0.418094 0.063 Uiso 1 1 calc R U . . .
H46B H -0.007321 0.559090 0.469795 0.063 Uiso 1 1 calc R U . . .
H46C H 0.105330 0.549472 0.446733 0.063 Uiso 1 1 calc R U . . .
C47 C 0.03305(12) 0.63814(6) 0.55298(9) 0.0356(4) Uani 1 1 d . . . . .
H47A H 0.003223 0.658762 0.510757 0.053 Uiso 1 1 calc R U . . .
H47B H 0.069540 0.658549 0.593465 0.053 Uiso 1 1 calc R U . . .
H47C H -0.023918 0.620112 0.570049 0.053 Uiso 1 1 calc R U . . .
C48 C 0.42416(12) 0.51384(5) 0.68644(8) 0.0308(3) Uani 1 1 d . . . . .
H48 H 0.463064 0.538978 0.662332 0.037 Uiso 1 1 calc R U . . .
C49 C 0.45069(15) 0.46378(7) 0.65734(10) 0.0445(4) Uani 1 1 d . . . . .
H49A H 0.425854 0.462257 0.603579 0.067 Uiso 1 1 calc R U . . .
H49B H 0.415797 0.438346 0.681771 0.067 Uiso 1 1 calc R U . . .
H49C H 0.527356 0.458768 0.668101 0.067 Uiso 1 1 calc R U . . .
C50 C 0.46291(15) 0.51662(6) 0.76979(9) 0.0438(4) Uani 1 1 d . . . . .
H50A H 0.539214 0.510575 0.780627 0.066 Uiso 1 1 calc R U . . .
H50B H 0.426407 0.492038 0.794714 0.066 Uiso 1 1 calc R U . . .
H50C H 0.448081 0.549040 0.787743 0.066 Uiso 1 1 calc R U . . .
C51 C 0.40349(10) 0.73823(4) 0.60745(7) 0.0179(3) Uani 1 1 d . . . . .
C52 C 0.49871(10) 0.76478(5) 0.63094(7) 0.0223(3) Uani 1 1 d . . . . .
C53 C 0.54179(11) 0.79201(5) 0.57925(8) 0.0281(3) Uani 1 1 d . . . . .
H53 H 0.605203 0.809659 0.595508 0.034 Uiso 1 1 calc R U . . .
C54 C 0.49541(12) 0.79418(5) 0.50527(8) 0.0288(3) Uani 1 1 d . . . . .
H54 H 0.526244 0.813005 0.471137 0.035 Uiso 1 1 calc R U . . .
C55 C 0.40348(11) 0.76848(5) 0.48194(7) 0.0249(3) Uani 1 1 d . . . . .
H55 H 0.371049 0.769810 0.431134 0.030 Uiso 1 1 calc R U . . .
C56 C 0.35675(10) 0.74050(5) 0.53116(7) 0.0203(3) Uani 1 1 d . . . . .
C57 C 0.25499(11) 0.71351(5) 0.50020(7) 0.0240(3) Uani 1 1 d . . . . .
H57 H 0.239296 0.690816 0.539567 0.029 Uiso 1 1 calc R U . . .
C58 C 0.16132(12) 0.74824(6) 0.48089(9) 0.0342(3) Uani 1 1 d . . . . .
H58A H 0.174635 0.770928 0.442269 0.051 Uiso 1 1 calc R U . . .
H58B H 0.152218 0.766522 0.525305 0.051 Uiso 1 1 calc R U . . .
H58C H 0.097050 0.729532 0.462715 0.051 Uiso 1 1 calc R U . . .
C59 C 0.26605(12) 0.68295(6) 0.43192(7) 0.0304(3) Uani 1 1 d . . . . .
H59A H 0.276403 0.704520 0.391168 0.046 Uiso 1 1 calc R U . . .
H59B H 0.201812 0.663612 0.416739 0.046 Uiso 1 1 calc R U . . .
H59C H 0.327002 0.661174 0.444203 0.046 Uiso 1 1 calc R U . . .
C60 C 0.55408(11) 0.76595(5) 0.71161(8) 0.0267(3) Uani 1 1 d . . . . .
H60 H 0.526089 0.738538 0.738416 0.032 Uiso 1 1 calc R U . . .
C61 C 0.53054(12) 0.81384(6) 0.74871(9) 0.0346(4) Uani 1 1 d . . . . .
H61A H 0.561204 0.841040 0.725136 0.052 Uiso 1 1 calc R U . . .
H61B H 0.561496 0.812756 0.801620 0.052 Uiso 1 1 calc R U . . .
H61C H 0.453894 0.818294 0.743049 0.052 Uiso 1 1 calc R U . . .
C62 C 0.67443(11) 0.76026(5) 0.72079(8) 0.0297(3) Uani 1 1 d . . . . .
H62A H 0.691092 0.732178 0.691939 0.045 Uiso 1 1 calc R U . . .
H62B H 0.704226 0.755258 0.773350 0.045 Uiso 1 1 calc R U . . .
H62C H 0.704847 0.789726 0.702940 0.045 Uiso 1 1 calc R U . . .
 
loop_
 _atom_site_aniso_label
 _atom_site_aniso_U_11
 _atom_site_aniso_U_22
 _atom_site_aniso_U_33
 _atom_site_aniso_U_23
 _atom_site_aniso_U_13
 _atom_site_aniso_U_12
Al1 0.01706(19) 0.01445(18) 0.01954(18) -0.00098(14) 0.00361(14) 0.00027(14)
Al2 0.01688(18) 0.01378(18) 0.01695(18) -0.00100(14) 0.00299(14) 0.00042(14)
N1 0.0171(5) 0.0154(5) 0.0232(5) 0.0001(4) 0.0049(4) 0.0004(4)
N2 0.0185(5) 0.0146(5) 0.0197(5) 0.0004(4) 0.0034(4) 0.0014(4)
N3 0.0191(5) 0.0159(5) 0.0174(5) -0.0010(4) 0.0026(4) 0.0009(4)
N4 0.0195(5) 0.0155(5) 0.0190(5) -0.0006(4) 0.0023(4) -0.0005(4)
N5 0.0178(5) 0.0148(5) 0.0185(5) -0.0009(4) 0.0038(4) -0.0010(4)
C1 0.0176(6) 0.0162(6) 0.0301(7) 0.0016(5) 0.0090(5) 0.0024(5)
C2 0.0243(7) 0.0220(7) 0.0339(7) 0.0000(6) 0.0084(6) -0.0009(6)
C3 0.0274(8) 0.0238(7) 0.0487(9) -0.0002(7) 0.0092(7) -0.0063(6)
C4 0.0335(8) 0.0239(7) 0.0520(10) 0.0111(7) 0.0156(7) -0.0042(6)
C5 0.0298(8) 0.0281(8) 0.0371(8) 0.0105(6) 0.0124(6) 0.0023(6)
C6 0.0200(7) 0.0203(7) 0.0284(7) 0.0040(5) 0.0093(5) 0.0040(5)
C7 0.0240(7) 0.0204(7) 0.0231(6) 0.0042(5) 0.0058(5) 0.0017(5)
C8 0.0258(7) 0.0247(7) 0.0323(7) 0.0079(6) 0.0002(6) 0.0020(6)
C9 0.0524(10) 0.0300(8) 0.0267(7) 0.0014(6) 0.0139(7) 0.0015(7)
C10 0.0167(6) 0.0213(7) 0.0215(6) 0.0018(5) 0.0050(5) 0.0040(5)
C11 0.0208(7) 0.0204(7) 0.0214(6) -0.0001(5) -0.0001(5) -0.0008(5)
C12 0.0172(6) 0.0184(6) 0.0228(6) -0.0008(5) 0.0040(5) -0.0018(5)
C13 0.0331(8) 0.0191(7) 0.0253(7) -0.0023(5) -0.0007(6) -0.0005(6)
C14 0.0228(7) 0.0149(6) 0.0183(6) -0.0025(5) 0.0011(5) 0.0027(5)
C15 0.0341(8) 0.0175(6) 0.0188(6) -0.0018(5) 0.0044(5) 0.0037(6)
C16 0.0459(9) 0.0227(7) 0.0221(7) 0.0048(5) 0.0019(6) 0.0082(6)
C17 0.0348(8) 0.0282(8) 0.0313(8) 0.0002(6) -0.0042(6) 0.0130(6)
C18 0.0233(7) 0.0271(7) 0.0324(7) -0.0025(6) -0.0001(6) 0.0051(6)
C19 0.0232(7) 0.0176(6) 0.0234(6) -0.0033(5) 0.0007(5) 0.0009(5)
C20 0.0204(7) 0.0239(7) 0.0366(8) 0.0037(6) 0.0078(6) 0.0019(5)
C21 0.0530(10) 0.0327(9) 0.0358(8) 0.0029(7) 0.0178(8) -0.0017(7)
C22 0.0378(9) 0.0336(9) 0.0570(11) -0.0060(8) 0.0196(8) -0.0109(7)
C23 0.0417(9) 0.0209(7) 0.0273(7) 0.0031(6) 0.0151(6) 0.0043(6)
C24 0.0498(10) 0.0424(10) 0.0498(10) -0.0104(8) 0.0255(8) -0.0117(8)
C25 0.0652(12) 0.0328(8) 0.0302(8) 0.0067(7) 0.0232(8) 0.0117(8)
C26 0.0193(6) 0.0137(6) 0.0230(6) -0.0009(5) 0.0017(5) 0.0002(5)
C27 0.0245(7) 0.0232(7) 0.0218(6) -0.0015(5) 0.0048(5) -0.0004(5)
C28 0.0302(8) 0.0255(7) 0.0214(6) -0.0017(5) -0.0017(6) -0.0012(6)
C29 0.0228(7) 0.0260(7) 0.0322(7) -0.0022(6) -0.0041(6) 0.0002(6)
C30 0.0200(7) 0.0240(7) 0.0333(7) -0.0029(6) 0.0048(6) 0.0001(5)
C31 0.0218(7) 0.0159(6) 0.0232(6) -0.0012(5) 0.0048(5) 0.0008(5)
C32 0.0206(7) 0.0222(7) 0.0220(6) -0.0024(5) 0.0057(5) 0.0001(5)
C33 0.0249(7) 0.0310(8) 0.0359(8) -0.0120(6) 0.0079(6) 0.0021(6)
C34 0.0326(8) 0.0335(8) 0.0272(7) 0.0004(6) 0.0109(6) -0.0065(6)
C35 0.0222(7) 0.0154(6) 0.0205(6) 0.0022(5) 0.0065(5) 0.0028(5)
C36 0.0253(7) 0.0225(7) 0.0169(6) -0.0005(5) 0.0054(5) 0.0021(5)
C37 0.0250(7) 0.0172(6) 0.0176(6) 0.0000(5) -0.0002(5) 0.0026(5)
C38 0.0336(8) 0.0307(8) 0.0239(7) -0.0093(6) 0.0039(6) -0.0049(6)
C39 0.0266(7) 0.0160(6) 0.0221(6) -0.0053(5) 0.0051(5) -0.0043(5)
C40 0.0268(7) 0.0200(7) 0.0301(7) -0.0070(5) 0.0037(6) -0.0054(6)
C41 0.0285(8) 0.0278(8) 0.0483(9) -0.0077(7) 0.0071(7) -0.0104(6)
C42 0.0441(9) 0.0246(8) 0.0481(9) -0.0036(7) 0.0179(8) -0.0150(7)
C43 0.0453(9) 0.0190(7) 0.0332(8) -0.0002(6) 0.0098(7) -0.0069(6)
C44 0.0362(8) 0.0176(6) 0.0235(7) -0.0033(5) 0.0060(6) -0.0035(6)
C45 0.0223(7) 0.0283(8) 0.0334(8) -0.0040(6) -0.0024(6) -0.0050(6)
C46 0.0353(9) 0.0438(10) 0.0418(9) -0.0109(8) -0.0091(7) -0.0034(7)
C47 0.0276(8) 0.0299(8) 0.0460(9) -0.0039(7) -0.0022(7) -0.0019(6)
C48 0.0364(8) 0.0234(7) 0.0307(8) 0.0077(6) 0.0007(6) 0.0000(6)
C49 0.0480(10) 0.0454(10) 0.0400(9) -0.0050(8) 0.0077(8) 0.0130(8)
C50 0.0565(11) 0.0305(8) 0.0386(9) 0.0004(7) -0.0072(8) 0.0068(8)
C51 0.0189(6) 0.0136(6) 0.0224(6) -0.0004(5) 0.0066(5) 0.0024(5)
C52 0.0220(7) 0.0193(6) 0.0260(7) -0.0018(5) 0.0054(5) -0.0013(5)
C53 0.0259(7) 0.0257(7) 0.0342(8) -0.0008(6) 0.0091(6) -0.0071(6)
C54 0.0334(8) 0.0253(7) 0.0313(7) 0.0055(6) 0.0158(6) 0.0001(6)
C55 0.0284(7) 0.0247(7) 0.0226(6) 0.0041(5) 0.0072(6) 0.0056(6)
C56 0.0218(7) 0.0174(6) 0.0221(6) 0.0014(5) 0.0051(5) 0.0041(5)
C57 0.0243(7) 0.0256(7) 0.0212(6) 0.0044(5) 0.0012(5) 0.0003(6)
C58 0.0244(8) 0.0385(9) 0.0382(8) 0.0093(7) 0.0011(6) 0.0044(6)
C59 0.0360(8) 0.0319(8) 0.0206(7) 0.0023(6) -0.0025(6) -0.0022(6)
C60 0.0246(7) 0.0276(7) 0.0271(7) -0.0026(6) 0.0028(6) -0.0091(6)
C61 0.0233(7) 0.0467(10) 0.0338(8) -0.0139(7) 0.0046(6) -0.0029(7)
C62 0.0264(7) 0.0243(7) 0.0372(8) -0.0049(6) 0.0017(6) -0.0015(6)
 
_geom_special_details
;
 All esds (except the esd in the dihedral angle between two l.s. planes)
 are estimated using the full covariance matrix.  The cell esds are taken
 into account individually in the estimation of esds in distances, angles
 and torsion angles; correlations between esds in cell parameters are only
 used when they are defined by crystal symmetry.  An approximate (isotropic)
 treatment of cell esds is used for estimating esds involving l.s. planes.
;
 
loop_
 _geom_bond_atom_site_label_1
 _geom_bond_atom_site_label_2
 _geom_bond_distance
 _geom_bond_site_symmetry_2
 _geom_bond_publ_flag
Al1 H1 1.495(13) . ?
Al1 N5 1.8402(11) . ?
Al1 N1 1.9081(11) . ?
Al1 N2 1.9318(11) . ?
Al2 H1A 1.495(13) . ?
Al2 N5 1.8295(11) . ?
Al2 N3 1.9035(11) . ?
Al2 N4 1.9543(11) . ?
N1 C10 1.3446(17) . ?
N1 C1 1.4219(16) . ?
N2 C12 1.3379(16) . ?
N2 C14 1.4600(16) . ?
N3 C35 1.3462(16) . ?
N3 C26 1.4189(16) . ?
N4 C37 1.3337(17) . ?
N4 C39 1.4604(16) . ?
N5 C51 1.4363(16) . ?
C1 C2 1.3854(19) . ?
C1 C6 1.3944(19) . ?
C2 C3 1.393(2) . ?
C3 C4 1.384(2) . ?
C4 C5 1.397(2) . ?
C5 C6 1.3830(19) . ?
C6 C7 1.5095(19) . ?
C7 C9 1.5296(19) . ?
C7 C10 1.5317(17) . ?
C7 C8 1.5436(19) . ?
C10 C11 1.3892(18) . ?
C11 H11 0.950(13) . ?
C11 C12 1.4045(18) . ?
C12 C13 1.5096(18) . ?
C14 C15 1.4054(18) . ?
C14 C19 1.4079(19) . ?
C15 C16 1.401(2) . ?
C15 C23 1.519(2) . ?
C16 C17 1.383(2) . ?
C17 C18 1.375(2) . ?
C18 C19 1.3949(19) . ?
C19 C20 1.5247(19) . ?
C20 C22 1.522(2) . ?
C20 C21 1.530(2) . ?
C23 C24 1.529(2) . ?
C23 C25 1.532(2) . ?
C26 C27 1.3859(18) . ?
C26 C31 1.3953(18) . ?
C27 C28 1.3935(19) . ?
C28 C29 1.384(2) . ?
C29 C30 1.396(2) . ?
C30 C31 1.3823(19) . ?
C31 C32 1.5133(18) . ?
C32 C35 1.5332(18) . ?
C32 C34 1.5390(19) . ?
C32 C33 1.5391(18) . ?
C35 C36 1.3882(18) . ?
C36 H36 0.947(13) . ?
C36 C37 1.4032(19) . ?
C37 C38 1.5119(18) . ?
C39 C40 1.405(2) . ?
C39 C44 1.4078(19) . ?
C40 C41 1.399(2) . ?
C40 C45 1.519(2) . ?
C41 C42 1.382(2) . ?
C42 C43 1.376(2) . ?
C43 C44 1.393(2) . ?
C44 C48 1.522(2) . ?
C45 C47 1.531(2) . ?
C45 C46 1.539(2) . ?
C48 C50 1.520(2) . ?
C48 C49 1.535(2) . ?
C51 C56 1.4202(18) . ?
C51 C52 1.4247(18) . ?
C52 C53 1.3952(19) . ?
C52 C60 1.5215(19) . ?
C53 C54 1.381(2) . ?
C54 C55 1.378(2) . ?
C55 C56 1.3981(18) . ?
C56 C57 1.5234(19) . ?
C57 C58 1.5282(19) . ?
C57 C59 1.5327(19) . ?
C60 C62 1.534(2) . ?
C60 C61 1.536(2) . ?
 
loop_
 _geom_angle_atom_site_label_1
 _geom_angle_atom_site_label_2
 _geom_angle_atom_site_label_3
 _geom_angle
 _geom_angle_site_symmetry_1
 _geom_angle_site_symmetry_3
 _geom_angle_publ_flag
H1 Al1 N5 117.4(6) . . ?
H1 Al1 N1 110.2(6) . . ?
N5 Al1 N1 109.09(5) . . ?
H1 Al1 N2 104.0(6) . . ?
N5 Al1 N2 120.46(5) . . ?
N1 Al1 N2 92.79(5) . . ?
H1A Al2 N5 113.2(6) . . ?
H1A Al2 N3 110.8(6) . . ?
N5 Al2 N3 112.22(5) . . ?
H1A Al2 N4 106.7(6) . . ?
N5 Al2 N4 120.29(5) . . ?
N3 Al2 N4 91.75(5) . . ?
C10 N1 C1 107.97(10) . . ?
C10 N1 Al1 118.97(9) . . ?
C1 N1 Al1 132.90(9) . . ?
C12 N2 C14 117.71(10) . . ?
C12 N2 Al1 121.50(9) . . ?
C14 N2 Al1 117.87(8) . . ?
C35 N3 C26 108.17(10) . . ?
C35 N3 Al2 121.33(9) . . ?
C26 N3 Al2 130.43(8) . . ?
C37 N4 C39 118.69(10) . . ?
C37 N4 Al2 122.55(9) . . ?
C39 N4 Al2 116.76(8) . . ?
C51 N5 Al2 119.13(8) . . ?
C51 N5 Al1 121.68(8) . . ?
Al2 N5 Al1 118.27(6) . . ?
C2 C1 C6 121.53(12) . . ?
C2 C1 N1 127.84(12) . . ?
C6 C1 N1 110.63(11) . . ?
C1 C2 C3 117.67(14) . . ?
C4 C3 C2 121.29(14) . . ?
C3 C4 C5 120.56(14) . . ?
C6 C5 C4 118.55(14) . . ?
C5 C6 C1 120.38(13) . . ?
C5 C6 C7 130.87(13) . . ?
C1 C6 C7 108.71(11) . . ?
C6 C7 C9 113.43(12) . . ?
C6 C7 C10 100.02(10) . . ?
C9 C7 C10 113.36(11) . . ?
C6 C7 C8 110.29(11) . . ?
C9 C7 C8 110.38(12) . . ?
C10 C7 C8 108.91(11) . . ?
N1 C10 C11 124.64(12) . . ?
N1 C10 C7 111.69(11) . . ?
C11 C10 C7 123.36(12) . . ?
H11 C11 C10 116.7(9) . . ?
H11 C11 C12 117.4(9) . . ?
C10 C11 C12 123.27(12) . . ?
N2 C12 C11 122.36(12) . . ?
N2 C12 C13 120.86(11) . . ?
C11 C12 C13 116.65(11) . . ?
C15 C14 C19 121.14(12) . . ?
C15 C14 N2 121.80(12) . . ?
C19 C14 N2 117.01(11) . . ?
C16 C15 C14 117.55(13) . . ?
C16 C15 C23 119.32(12) . . ?
C14 C15 C23 123.11(12) . . ?
C17 C16 C15 121.82(13) . . ?
C18 C17 C16 119.72(13) . . ?
C17 C18 C19 121.11(14) . . ?
C18 C19 C14 118.65(12) . . ?
C18 C19 C20 118.38(12) . . ?
C14 C19 C20 122.97(12) . . ?
C22 C20 C19 111.92(13) . . ?
C22 C20 C21 110.71(13) . . ?
C19 C20 C21 111.01(12) . . ?
C15 C23 C24 111.57(12) . . ?
C15 C23 C25 112.22(13) . . ?
C24 C23 C25 109.01(13) . . ?
C27 C26 C31 121.66(12) . . ?
C27 C26 N3 127.47(12) . . ?
C31 C26 N3 110.86(11) . . ?
C26 C27 C28 117.46(13) . . ?
C29 C28 C27 121.46(13) . . ?
C28 C29 C30 120.47(13) . . ?
C31 C30 C29 118.65(13) . . ?
C30 C31 C26 120.27(12) . . ?
C30 C31 C32 131.24(12) . . ?
C26 C31 C32 108.49(11) . . ?
C31 C32 C35 100.31(10) . . ?
C31 C32 C34 111.85(11) . . ?
C35 C32 C34 110.17(11) . . ?
C31 C32 C33 111.56(11) . . ?
C35 C32 C33 111.85(11) . . ?
C34 C32 C33 110.71(11) . . ?
N3 C35 C36 124.35(12) . . ?
N3 C35 C32 111.54(11) . . ?
C36 C35 C32 123.75(11) . . ?
H36 C36 C35 117.9(9) . . ?
H36 C36 C37 116.9(9) . . ?
C35 C36 C37 123.57(12) . . ?
N4 C37 C36 122.66(12) . . ?
N4 C37 C38 120.40(12) . . ?
C36 C37 C38 116.78(12) . . ?
C40 C39 C44 120.77(12) . . ?
C40 C39 N4 122.46(12) . . ?
C44 C39 N4 116.71(12) . . ?
C41 C40 C39 118.07(14) . . ?
C41 C40 C45 118.89(13) . . ?
C39 C40 C45 122.88(12) . . ?
C42 C41 C40 121.38(15) . . ?
C43 C42 C41 119.76(14) . . ?
C42 C43 C44 121.30(14) . . ?
C43 C44 C39 118.47(14) . . ?
C43 C44 C48 118.90(13) . . ?
C39 C44 C48 122.56(12) . . ?
C40 C45 C47 113.18(13) . . ?
C40 C45 C46 110.43(12) . . ?
C47 C45 C46 109.24(12) . . ?
C50 C48 C44 112.70(13) . . ?
C50 C48 C49 109.84(13) . . ?
C44 C48 C49 110.48(13) . . ?
C56 C51 C52 117.76(12) . . ?
C56 C51 N5 121.72(11) . . ?
C52 C51 N5 120.52(11) . . ?
C53 C52 C51 119.54(12) . . ?
C53 C52 C60 118.21(12) . . ?
C51 C52 C60 122.22(12) . . ?
C54 C53 C52 122.24(13) . . ?
C55 C54 C53 118.66(13) . . ?
C54 C55 C56 121.67(13) . . ?
C55 C56 C51 120.13(12) . . ?
C55 C56 C57 117.83(12) . . ?
C51 C56 C57 122.04(11) . . ?
C56 C57 C58 111.81(12) . . ?
C56 C57 C59 111.89(11) . . ?
C58 C57 C59 109.67(12) . . ?
C52 C60 C62 113.19(12) . . ?
C52 C60 C61 110.61(12) . . ?
C62 C60 C61 108.21(11) . . ?
 
_refine_diff_density_max    0.271
_refine_diff_density_min   -0.253
_refine_diff_density_rms    0.037

_shelx_res_file
;
TITL test_a.res in P2(1)/n
    test5_sq.res
    created by SHELXL-2019/3 at 14:10:01 on 28-Jan-2025
REM Old TITL test in P2(1)/n
REM SHELXT solution in P2(1)/n: R1 0.173, Rweak 0.008, Alpha 0.039
REM <I/s>   0.486 for  300 systematic absences,  Orientation as input
REM Formula found by SHELXT:  C67 N6 Al2
CELL  0.71073  12.855  27.485  18.298   90.00  100.18   90.00
ZERR  4   0.002   0.003   0.002    0.00    0.02    0.00
LATT  1
SYMM 1/2-X, 1/2+Y, 1/2-Z
SFAC C H N AL
UNIT 284 360 20 8
LIST 4 ! automatically inserted. Change 6 to 4 for CHECKCIF!!
OMIT 0 2 0
OMIT -1 0 1
OMIT 0 2 1
OMIT 1 1 0
OMIT -1 1 1
TEMP -173.150
SIZE 0.158 0.252 0.504
L.S. 5 0   75
BOND
ACTA
SADI
FMAP 2
PLAN 20
BIND Al1 H1
BIND Al2 H1A
BIND C11 H11
BIND C36 H36
SADI c11 h11 c36 h36
SADI al1 h1 al2 h1a
ABIN
WGHT    0.043700    2.568500
FVAR       0.58512   0.54878   0.50000
H1    2    0.137828    0.728081    0.653759    11.00000    0.03091
H1A   2    0.375834    0.626007    0.746083    11.00000    0.03367
H11   2    0.384421    0.779916    0.905191    11.00000    0.01934
H36   2    0.516081    0.601596    0.490477    11.00000    0.02626
AL1   4    0.245657    0.732290    0.700005    11.00000    0.01706    0.01445 =
         0.01954   -0.00098    0.00361    0.00027
AL2   4    0.395794    0.645881    0.673786    11.00000    0.01688    0.01378 =
         0.01695   -0.00100    0.00299    0.00042
N1    3    0.248433    0.702220    0.794322    11.00000    0.01705    0.01540 =
         0.02316    0.00007    0.00490    0.00043
N2    3    0.248083    0.797044    0.741331    11.00000    0.01853    0.01461 =
         0.01970    0.00044    0.00340    0.00137
N3    3    0.538221    0.634610    0.662565    11.00000    0.01907    0.01590 =
         0.01742   -0.00098    0.00257    0.00089
N4    3    0.343341    0.597409    0.598061    11.00000    0.01953    0.01549 =
         0.01896   -0.00062    0.00227   -0.00053
N5    3    0.357899    0.709809    0.659626    11.00000    0.01784    0.01476 =
         0.01846   -0.00088    0.00377   -0.00104
C1    1    0.204266    0.658357    0.816499    11.00000    0.01761    0.01620 =
         0.03011    0.00161    0.00902    0.00244
C2    1    0.133049    0.627547    0.773522    11.00000    0.02435    0.02204 =
         0.03393    0.00002    0.00839   -0.00091
AFIX  43
H2    2    0.108177    0.634042    0.722428    11.00000   -1.20000
AFIX   0
C3    1    0.099174    0.586698    0.807853    11.00000    0.02735    0.02383 =
         0.04875   -0.00018    0.00923   -0.00628
AFIX  43
H3    2    0.050070    0.565071    0.779682    11.00000   -1.20000
AFIX   0
C4    1    0.135663    0.577012    0.882200    11.00000    0.03345    0.02389 =
         0.05202    0.01113    0.01561   -0.00415
AFIX  43
H4    2    0.111058    0.549027    0.904423    11.00000   -1.20000
AFIX   0
C5    1    0.208377    0.608046    0.924837    11.00000    0.02979    0.02814 =
         0.03708    0.01053    0.01244    0.00232
AFIX  43
H5    2    0.234113    0.601295    0.975740    11.00000   -1.20000
AFIX   0
C6    1    0.242067    0.648808    0.891320    11.00000    0.02001    0.02030 =
         0.02844    0.00402    0.00932    0.00400
C7    1    0.320990    0.687698    0.921486    11.00000    0.02402    0.02044 =
         0.02310    0.00417    0.00576    0.00169
C8    1    0.434182    0.666761    0.934511    11.00000    0.02581    0.02471 =
         0.03228    0.00793    0.00024    0.00204
AFIX 137
H8A   2    0.446795    0.650350    0.889337    11.00000   -1.50000
H8B   2    0.442360    0.643378    0.975562    11.00000   -1.50000
H8C   2    0.485255    0.693263    0.946905    11.00000   -1.50000
AFIX   0
C9    1    0.297998    0.711725    0.992336    11.00000    0.05236    0.03004 =
         0.02672    0.00137    0.01393    0.00149
AFIX 137
H9A   2    0.351551    0.736624    1.008908    11.00000   -1.50000
H9B   2    0.299790    0.687060    1.031215    11.00000   -1.50000
H9C   2    0.227921    0.726886    0.982280    11.00000   -1.50000
AFIX   0
C10   1    0.307615    0.722238    0.854786    11.00000    0.01675    0.02125 =
         0.02145    0.00182    0.00503    0.00401
C11   1    0.343498    0.770008    0.859212    11.00000    0.02080    0.02043 =
         0.02135   -0.00007   -0.00008   -0.00081

C12   1    0.299074    0.806731    0.810043    11.00000    0.01717    0.01842 =
         0.02278   -0.00078    0.00401   -0.00184
C13   1    0.304706    0.857970    0.840192    11.00000    0.03311    0.01911 =
         0.02535   -0.00234   -0.00070   -0.00047
AFIX 123
H13A  2    0.344887    0.858110    0.890968    21.00000   -1.50000
H13B  2    0.339848    0.879004    0.808783    21.00000   -1.50000
H13C  2    0.233040    0.870060    0.840399    21.00000   -1.50000
H13D  2    0.266963    0.880006    0.802465   -21.00000   -1.50000
H13E  2    0.272002    0.859112    0.884651   -21.00000   -1.50000
H13F  2    0.378810    0.868056    0.853035   -21.00000   -1.50000
AFIX   0
C14   1    0.166906    0.831320    0.707484    11.00000    0.02284    0.01489 =
         0.01830   -0.00249    0.00106    0.00274
C15   1    0.183677    0.863496    0.651011    11.00000    0.03414    0.01753 =
         0.01880   -0.00179    0.00444    0.00368
C16   1    0.099528    0.893658    0.619987    11.00000    0.04587    0.02265 =
         0.02206    0.00485    0.00195    0.00824
AFIX  43
H16   2    0.109390    0.916142    0.582373    11.00000   -1.20000
AFIX   0
C17   1    0.002514    0.891609    0.642596    11.00000    0.03481    0.02821 =
         0.03126    0.00020   -0.00419    0.01295
AFIX  43
H17   2   -0.053540    0.912180    0.620195    11.00000   -1.20000
AFIX   0
C18   1   -0.012489    0.859667    0.697651    11.00000    0.02330    0.02708 =
         0.03243   -0.00252   -0.00007    0.00510
AFIX  43
H18   2   -0.079354    0.858284    0.712875    11.00000   -1.20000
AFIX   0
C19   1    0.068821    0.829265    0.731511    11.00000    0.02315    0.01760 =
         0.02337   -0.00328    0.00070    0.00090
C20   1    0.047719    0.795726    0.793638    11.00000    0.02042    0.02390 =
         0.03657    0.00374    0.00777    0.00194
AFIX  13
H20   2    0.115477    0.778837    0.814217    11.00000   -1.20000
AFIX   0
C21   1    0.013871    0.824830    0.856747    11.00000    0.05298    0.03266 =
         0.03580    0.00289    0.01784   -0.00172
AFIX 137
H21A  2   -0.054675    0.840228    0.838908    11.00000   -1.50000
H21B  2    0.066731    0.849961    0.873678    11.00000   -1.50000
H21C  2    0.007872    0.802947    0.898082    11.00000   -1.50000
AFIX   0
C22   1   -0.033780    0.756832    0.765320    11.00000    0.03777    0.03363 =
         0.05702   -0.00596    0.01957   -0.01091
AFIX 137
H22A  2   -0.101340    0.772372    0.745051    11.00000   -1.50000
H22B  2   -0.043081    0.735289    0.806354    11.00000   -1.50000
H22C  2   -0.009391    0.737793    0.726322    11.00000   -1.50000
AFIX   0
C23   1    0.288545    0.867689    0.624107    11.00000    0.04175    0.02089 =
         0.02727    0.00314    0.01509    0.00430
AFIX  13
H23   2    0.329476    0.837164    0.638319    11.00000   -1.20000
AFIX   0
C24   1    0.353951    0.910490    0.660628    11.00000    0.04982    0.04245 =
         0.04984   -0.01038    0.02546   -0.01166
AFIX 137
H24A  2    0.420593    0.912345    0.641753    11.00000   -1.50000
H24B  2    0.368929    0.905778    0.714556    11.00000   -1.50000
H24C  2    0.314244    0.940776    0.648980    11.00000   -1.50000
AFIX   0
C25   1    0.274080    0.873099    0.539575    11.00000    0.06525    0.03278 =
         0.03021    0.00675    0.02318    0.01174
AFIX 137
H25A  2    0.226389    0.847637    0.515816    11.00000   -1.50000
H25B  2    0.342798    0.870002    0.523838    11.00000   -1.50000
H25C  2    0.243802    0.905119    0.525003    11.00000   -1.50000
AFIX   0
C26   1    0.633483    0.637851    0.715015    11.00000    0.01926    0.01369 =
         0.02295   -0.00094    0.00166    0.00019
C27   1    0.644226    0.644209    0.791117    11.00000    0.02450    0.02320 =
         0.02184   -0.00149    0.00481   -0.00039
AFIX  43
H27   2    0.584184    0.647081    0.814535    11.00000   -1.20000
AFIX   0
C28   1    0.746457    0.646227    0.831974    11.00000    0.03021    0.02547 =
         0.02135   -0.00166   -0.00169   -0.00123
AFIX  43
H28   2    0.756172    0.650174    0.884320    11.00000   -1.20000
AFIX   0
C29   1    0.834176    0.642610    0.797977    11.00000    0.02282    0.02602 =
         0.03218   -0.00217   -0.00412    0.00022
AFIX  43
H29   2    0.903014    0.644431    0.827073    11.00000   -1.20000
AFIX   0
C30   1    0.822196    0.636302    0.721217    11.00000    0.01998    0.02399 =
         0.03331   -0.00286    0.00480    0.00008
AFIX  43
H30   2    0.882232    0.634034    0.697678    11.00000   -1.20000
AFIX   0
C31   1    0.721208    0.633423    0.680179    11.00000    0.02180    0.01591 =
         0.02321   -0.00121    0.00479    0.00076
C32   1    0.682637    0.626130    0.597876    11.00000    0.02061    0.02222 =
         0.02201   -0.00240    0.00566    0.00007
C33   1    0.725453    0.578566    0.570118    11.00000    0.02492    0.03100 =
         0.03590   -0.01204    0.00787    0.00205
AFIX 137
H33A  2    0.698396    0.574779    0.516898    11.00000   -1.50000
H33B  2    0.702374    0.550957    0.597149    11.00000   -1.50000
H33C  2    0.802854    0.579677    0.578631    11.00000   -1.50000
AFIX   0
C34   1    0.709910    0.669795    0.552103    11.00000    0.03263    0.03353 =
         0.02719    0.00039    0.01091   -0.00651
AFIX 137
H34A  2    0.682723    0.663992    0.499340    11.00000   -1.50000
H34B  2    0.786802    0.673880    0.559689    11.00000   -1.50000
H34C  2    0.677571    0.699319    0.568132    11.00000   -1.50000
AFIX   0
C35   1    0.563029    0.623766    0.595983    11.00000    0.02215    0.01543 =
         0.02052    0.00219    0.00654    0.00283
C36   1    0.491109    0.607289    0.535383    11.00000    0.02533    0.02247 =
         0.01694   -0.00054    0.00541    0.00211

C37   1    0.391633    0.588069    0.540808    11.00000    0.02499    0.01724 =
         0.01761    0.00002   -0.00017    0.00263
C38   1    0.343874    0.552570    0.481090    11.00000    0.03364    0.03065 =
         0.02389   -0.00930    0.00391   -0.00492
AFIX 127
H38A  2    0.288704    0.568960    0.445831    21.00000   -1.50000
H38B  2    0.312946    0.525098    0.503863    21.00000   -1.50000
H38C  2    0.399013    0.540641    0.454866    21.00000   -1.50000
H38D  2    0.378405    0.520839    0.490542   -21.00000   -1.50000
H38E  2    0.354163    0.564701    0.432510   -21.00000   -1.50000
H38F  2    0.268096    0.549158    0.481508   -21.00000   -1.50000
AFIX   0
C39   1    0.266586    0.562313    0.616353    11.00000    0.02659    0.01596 =
         0.02211   -0.00529    0.00512   -0.00425
C40   1    0.157520    0.566804    0.589969    11.00000    0.02676    0.01999 =
         0.03008   -0.00701    0.00369   -0.00537
C41   1    0.089423    0.534725    0.617619    11.00000    0.02854    0.02783 =
         0.04833   -0.00767    0.00708   -0.01040
AFIX  43
H41   2    0.015361    0.537478    0.600959    11.00000   -1.20000
AFIX   0
C42   1    0.127621    0.499107    0.668668    11.00000    0.04411    0.02458 =
         0.04812   -0.00361    0.01791   -0.01496
AFIX  43
H42   2    0.079969    0.478479    0.688241    11.00000   -1.20000
AFIX   0
C43   1    0.234894    0.493631    0.691035    11.00000    0.04534    0.01900 =
         0.03323   -0.00021    0.00984   -0.00690
AFIX  43
H43   2    0.260696    0.468469    0.725040    11.00000   -1.20000
AFIX   0
C44   1    0.306457    0.524258    0.664802    11.00000    0.03615    0.01759 =
         0.02355   -0.00327    0.00596   -0.00350
C45   1    0.111658    0.602233    0.529043    11.00000    0.02232    0.02826 =
         0.03342   -0.00402   -0.00242   -0.00499
AFIX  13
H45   2    0.171381    0.621399    0.515187    11.00000   -1.20000
AFIX   0
C46   1    0.057364    0.574503    0.459611    11.00000    0.03525    0.04380 =
         0.04183   -0.01086   -0.00914   -0.00340
AFIX 137
H46A  2    0.039511    0.597289    0.418094    11.00000   -1.50000
H46B  2   -0.007321    0.559090    0.469795    11.00000   -1.50000
H46C  2    0.105330    0.549472    0.446733    11.00000   -1.50000
AFIX   0
C47   1    0.033054    0.638145    0.552982    11.00000    0.02760    0.02992 =
         0.04597   -0.00391   -0.00223   -0.00189
AFIX 137
H47A  2    0.003223    0.658762    0.510757    11.00000   -1.50000
H47B  2    0.069540    0.658549    0.593465    11.00000   -1.50000
H47C  2   -0.023918    0.620112    0.570049    11.00000   -1.50000
AFIX   0
C48   1    0.424155    0.513843    0.686440    11.00000    0.03637    0.02336 =
         0.03073    0.00773    0.00071    0.00000
AFIX  13
H48   2    0.463064    0.538978    0.662332    11.00000   -1.20000
AFIX   0
C49   1    0.450690    0.463775    0.657341    11.00000    0.04796    0.04538 =
         0.04002   -0.00495    0.00772    0.01299
AFIX 137
H49A  2    0.425854    0.462257    0.603579    11.00000   -1.50000
H49B  2    0.415797    0.438346    0.681771    11.00000   -1.50000
H49C  2    0.527356    0.458768    0.668101    11.00000   -1.50000
AFIX   0
C50   1    0.462907    0.516621    0.769786    11.00000    0.05648    0.03050 =
         0.03862    0.00044   -0.00723    0.00679
AFIX 137
H50A  2    0.539214    0.510575    0.780627    11.00000   -1.50000
H50B  2    0.426407    0.492038    0.794714    11.00000   -1.50000
H50C  2    0.448081    0.549040    0.787743    11.00000   -1.50000
AFIX   0
C51   1    0.403487    0.738232    0.607449    11.00000    0.01890    0.01359 =
         0.02241   -0.00036    0.00665    0.00241
C52   1    0.498713    0.764783    0.630944    11.00000    0.02202    0.01928 =
         0.02604   -0.00185    0.00541   -0.00128
C53   1    0.541795    0.792011    0.579249    11.00000    0.02586    0.02572 =
         0.03416   -0.00081    0.00911   -0.00707
AFIX  43
H53   2    0.605203    0.809659    0.595508    11.00000   -1.20000
AFIX   0
C54   1    0.495412    0.794178    0.505272    11.00000    0.03341    0.02531 =
         0.03129    0.00547    0.01583    0.00013
AFIX  43
H54   2    0.526244    0.813005    0.471137    11.00000   -1.20000
AFIX   0
C55   1    0.403483    0.768478    0.481942    11.00000    0.02845    0.02472 =
         0.02261    0.00410    0.00721    0.00560
AFIX  43
H55   2    0.371049    0.769810    0.431134    11.00000   -1.20000
AFIX   0
C56   1    0.356750    0.740496    0.531161    11.00000    0.02177    0.01737 =
         0.02211    0.00139    0.00511    0.00410
C57   1    0.254989    0.713506    0.500195    11.00000    0.02428    0.02557 =
         0.02120    0.00445    0.00115    0.00031
AFIX  13
H57   2    0.239296    0.690816    0.539567    11.00000   -1.20000
AFIX   0
C58   1    0.161323    0.748237    0.480890    11.00000    0.02439    0.03848 =
         0.03815    0.00925    0.00110    0.00436
AFIX 137
H58A  2    0.174635    0.770928    0.442269    11.00000   -1.50000
H58B  2    0.152218    0.766522    0.525305    11.00000   -1.50000
H58C  2    0.097050    0.729532    0.462715    11.00000   -1.50000
AFIX   0
C59   1    0.266048    0.682948    0.431922    11.00000    0.03600    0.03189 =
         0.02057    0.00227   -0.00252   -0.00220
AFIX 137
H59A  2    0.276403    0.704520    0.391168    11.00000   -1.50000
H59B  2    0.201812    0.663612    0.416739    11.00000   -1.50000
H59C  2    0.327002    0.661174    0.444203    11.00000   -1.50000
AFIX   0
C60   1    0.554079    0.765947    0.711608    11.00000    0.02458    0.02763 =
         0.02710   -0.00256    0.00279   -0.00913
AFIX  13
H60   2    0.526089    0.738538    0.738416    11.00000   -1.20000
AFIX   0
C61   1    0.530539    0.813841    0.748709    11.00000    0.02330    0.04667 =
         0.03378   -0.01387    0.00458   -0.00291
AFIX 137
H61A  2    0.561204    0.841040    0.725136    11.00000   -1.50000
H61B  2    0.561496    0.812756    0.801620    11.00000   -1.50000
H61C  2    0.453894    0.818294    0.743049    11.00000   -1.50000
AFIX   0
C62   1    0.674432    0.760264    0.720789    11.00000    0.02639    0.02426 =
         0.03717   -0.00489    0.00171   -0.00152
AFIX 137
H62A  2    0.691092    0.732178    0.691939    11.00000   -1.50000
H62B  2    0.704226    0.755258    0.773350    11.00000   -1.50000
H62C  2    0.704847    0.789726    0.702940    11.00000   -1.50000

REM <hkl>
REM test5_sq.hkl
REM </hkl>
AFIX   0
HKLF 4


REM  test_a.res in P2(1)/n
REM wR2 = 0.0990, GooF = S = 1.038, Restrained GooF = 1.038 for all data
REM R1 = 0.0376 for 10612 Fo > 4sig(Fo) and 0.0491 for all 13006 data
REM 657 parameters refined using 2 restraints

END

WGHT      0.0438      2.5678

REM SADI restraints, including those derived from SAME
SADI 0.0200  H11 C11  H36 C36
SADI 0.0200  H1 Al1  H1A Al2

REM Highest difference peak  0.271,  deepest hole -0.253,  1-sigma level  0.037
Q1    1   0.6229  0.6202  0.5941  11.00000  0.05    0.27
Q2    1   0.7094  0.6290  0.6382  11.00000  0.05    0.27
Q3    1   0.3065  0.7258  0.5178  11.00000  0.05    0.27
Q4    1   0.3104  0.7062  0.8927  11.00000  0.05    0.27
Q5    1   0.1344  0.5844  0.5635  11.00000  0.05    0.26
Q6    1   0.6792  0.6343  0.6978  11.00000  0.05    0.24
Q7    1   0.2935  0.7229  0.6655  11.00000  0.05    0.24
Q8    1   0.2796  0.6684  0.9150  11.00000  0.05    0.24
Q9    1   0.6971  0.6039  0.5843  11.00000  0.05    0.24
Q10   1   0.2453  0.7697  0.7240  11.00000  0.05    0.24
Q11   1   0.3622  0.5178  0.6801  11.00000  0.05    0.23
Q12   1   0.3677  0.6823  0.6584  11.00000  0.05    0.23
Q13   1   0.3737  0.6830  0.9258  11.00000  0.05    0.22
Q14   1   0.2448  0.7164  0.7572  11.00000  0.05    0.22
Q15   1   0.2040  0.8162  0.7213  11.00000  0.05    0.22
Q16   1   0.6986  0.6461  0.5778  11.00000  0.05    0.22
Q17   1   0.3926  0.6879  0.6790  11.00000  0.05    0.22
Q18   1   0.2350  0.8634  0.6410  11.00000  0.05    0.22
Q19   1   0.4073  0.4832  0.7630  11.00000  0.05    0.22
Q20   1   0.2130  0.6527  0.8590  11.00000  0.05    0.22
;
_shelx_res_checksum   56414

_shelx_hkl_file
;
   1   0   0    0.10    0.40
   1   0   0    1.90    1.10
   1   0   0   -0.50    0.50
   1   0   0    1.00    0.90
   1   0   0    2.40    1.30
   1   0   0   -0.50    0.40
   1   0   0    0.60    0.60
   1   0   0    0.20    0.80
   1   0   0   -0.50    0.40
   1   0   0    1.40    1.00
  -1   0   0    1.90    1.10
  -1   0   0    0.40    1.10
  -1   0   0   -0.30    0.40
  -1   0   0    2.50    1.20
  -1   0   0    0.90    1.20
   3   0   0    0.50    5.90
  -3   0   0   -5.40    5.20
  -3   0   0    2.00    4.20
  -3   0   0   -6.70    6.30
  -3   0   0   -1.50    5.60
  -3   0   0    0.40    4.40
  -3   0   0   -4.00    6.00
  -3   0   0    0.40    5.40
  -3   0   0    1.20    6.90
  -3   0   0   -2.30    4.50
  -3   0   0    1.00    5.20
   3   0   0   -2.20    5.60
   3   0   0    0.60    4.10
   3   0   0    2.60    4.30
  -3   0   0    0.60    5.70
   3   0   0   -1.70    4.30
   3   0   0    5.00    5.20
   3   0   0   -4.00    5.80
   3   0   0   -0.10    5.10
   3   0   0    0.80    6.00
   3   0   0   -5.50    5.10
   3   0   0    6.70    5.50
   3   0   0   -2.80    6.10
   3   0   0    1.60    4.40
   3   0   0   -0.60    5.70
   3   0   0   -4.00    5.80
  -4   0   0 2431.86   91.49
  -4   0   0 2418.76   89.59
  -4   0   0 2339.97   88.29
  -4   0   0 2265.17   89.59
  -4   0   0 2329.27   87.59
   4   0   0 2379.46   88.29
   4   0   0 2336.37   86.59
   4   0   0 2379.76   86.89
   4   0   0 2281.47   89.29
   4   0   0 2335.27   86.69
  -4   0   0 2371.16   88.39
  -4   0   0 2370.56   87.19
  -4   0   0 2215.58   87.99
  -4   0   0 2325.47   88.69
  -4   0   0 2342.47   89.09
  -4   0   0 2408.16   88.69
  -4   0   0 2299.57   86.69
   4   0   0 2399.26   89.09
   4   0   0 2251.67   87.89
   4   0   0 2405.16   87.89
   4   0   0 2406.56   90.49
   4   0   0 2311.37   87.19
   4   0   0 2333.27   88.39
   4   0   0 2258.87   89.69
   4   0   0 2332.87   87.99
   4   0   0 2320.47   89.49
   4   0   0 2328.97   86.79
   4   0   0 2431.16   88.69
   4   0   0 2401.46   89.59
   5   0   0    0.60    5.60
   5   0   0   11.00    6.70
   5   0   0  -10.20    6.10
   5   0   0   -4.90    7.30
   5   0   0   -2.60    6.80
   5   0   0   -1.30    6.00
   5   0   0    3.90    7.20
  -5   0   0   -0.40    6.60
  -5   0   0    2.30    6.20
  -5   0   0    2.70    7.80
  -5   0   0   -1.00    6.20
  -5   0   0   -0.30    5.00
  -5   0   0   -1.80    5.70
  -5   0   0  -17.20    6.50
  -5   0   0   -5.40    6.00
  -5   0   0   10.40    7.70
  -5   0   0    0.60    6.80
  -5   0   0    9.50    5.70
   5   0   0   -1.90    7.30
   5   0   0    2.30    6.30
   5   0   0    6.90    6.80
   5   0   0   11.40    8.30
  -5   0   0   -4.60    5.10
   5   0   0    6.60    5.70
  -5   0   0    9.00    8.10
   5   0   0    2.00    7.70
   5   0   0    3.40    5.50
   5   0   0   -2.00    5.20
   5   0   0   -2.10    5.70
   5   0   0    0.80    5.10
  -6   0   0  281.77   20.90
   6   0   0  247.08   18.80
   6   0   0  244.78   20.40
   6   0   0  233.48   21.50
  -6   0   0  237.48   22.10
  -6   0   0  287.97   20.10
  -6   0   0  241.28   23.30
  -6   0   0  247.38   19.10
  -6   0   0  254.27   24.70
  -6   0   0  265.67   19.60
  -6   0   0  279.67   18.20
   6   0   0  255.47   21.80
   6   0   0  251.17   17.80
  -6   0   0  252.07   17.20
   6   0   0  255.27   22.20
  -6   0   0  245.78   19.40
   6   0   0  261.17   19.50
   6   0   0  295.57   18.90
   6   0   0  210.58   22.00
   6   0   0  273.07   20.50
   6   0   0  260.27   17.30
   6   0   0  234.88   19.10
   6   0   0  262.17   21.50
   6   0   0  302.27   20.30
  -6   0   0  230.68   19.70
   6   0   0  248.88   17.60
  -6   0   0  220.18   19.40
  -6   0   0  267.87   23.40
   7   0   0   11.30    8.40
   7   0   0    5.00    6.90
   7   0   0   13.70   10.30
   7   0   0    8.50    9.60
   7   0   0   10.60    8.80
   7   0   0   10.00    7.70
   7   0   0    9.00    9.80
   7   0   0   13.80    8.20
   7   0   0   16.40    8.80
   7   0   0   16.90    7.20
   7   0   0   17.80    9.50
  -7   0   0    0.30   10.40
  -7   0   0   -2.40    7.80
  -7   0   0    3.30    9.90
  -7   0   0   12.00    8.10
  -7   0   0   15.80   10.00
  -7   0   0   22.40    9.00
  -7   0   0   24.30   12.20
  -7   0   0   10.60    8.30
  -7   0   0    7.40    6.80
  -7   0   0    2.60    7.70
  -7   0   0   -1.70    7.80
   7   0   0   32.90   11.70
   7   0   0   -2.50    8.40
   7   0   0   22.10    7.20
   7   0   0   10.80    7.20
  -7   0   0   19.60    9.40
   7   0   0   26.20    9.50
   8   0   0  400.86   30.80
  -8   0   0  459.15   34.90
  -8   0   0  458.35   30.50
   8   0   0  466.65   27.90
   8   0   0  560.54   32.10
   8   0   0  516.05   30.70
   8   0   0  489.35   27.80
  -8   0   0  468.65   34.40
   8   0   0  522.05   30.00
  -8   0   0  502.25   30.70
   8   0   0  480.95   27.60
   8   0   0  514.85   26.70
  -8   0   0  451.75   30.40
  -8   0   0  416.16   31.80
  -8   0   0  494.05   29.40
  -8   0   0  429.36   26.60
  -8   0   0  476.45   30.80
   8   0   0  461.65   30.10
  -8   0   0  407.06   29.50
  -8   0   0  489.05   33.20
  -8   0   0  530.25   30.20
   8   0   0  423.96   27.90
   8   0   0  476.45   33.90
   8   0   0  463.65   33.10
   8   0   0  491.65   26.40
   8   0   0  445.26   31.50
  -9   0   0    6.40    7.80
   9   0   0    1.50    6.90
   9   0   0    2.40    7.70
  -9   0   0    1.90    9.10
   9   0   0   -4.90   10.80
  -9   0   0   12.00    9.80
   9   0   0    5.30    9.60
   9   0   0   -5.20    9.20
  -9   0   0   -5.20   10.20
  -9   0   0    5.10    9.90
  -9   0   0   11.50   10.50
  -9   0   0    1.50   13.40
   9   0   0  -11.70   10.90
   9   0   0    1.60   11.90
   9   0   0   -9.00   10.40
   9   0   0   -5.70    8.20
   9   0   0   14.90   11.60
   9   0   0   -3.20    8.70
  -9   0   0   19.90   14.40
  -9   0   0  -16.10    8.40
  -9   0   0    0.00    9.60
  -9   0   0   -9.00   10.50
  10   0   0  372.46   29.50
 -10   0   0  396.86   31.50
 -10   0   0  373.46   37.90
  10   0   0  340.77   25.60
  10   0   0  309.17   33.20
  10   0   0  363.06   29.80
 -10   0   0  319.67   27.10
  10   0   0  340.87   30.10
 -10   0   0  389.26   36.40
  10   0   0  343.37   26.40
  10   0   0  356.56   37.10
  10   0   0  388.46   24.40
  10   0   0  300.77   28.10
 -10   0   0  425.26   32.70
  10   0   0  323.07   34.80
 -10   0   0  356.46   38.10
 -10   0   0  371.96   30.30
 -10   0   0  337.47   28.50
 -11   0   0   -0.40   15.80
 -11   0   0   17.30   10.80
  11   0   0   12.80   13.00
 -11   0   0   -4.80    9.20
 -11   0   0   12.40   13.60
  11   0   0    0.10   11.70
 -11   0   0   -7.40   11.60
  11   0   0   12.00   14.00
  11   0   0   13.50   13.00
  11   0   0   19.00   17.00
  11   0   0    2.00   16.50
  11   0   0   -2.50   18.10
 -11   0   0    2.40   11.80
 -11   0   0   -7.30   17.20
 -11   0   0   -7.50   16.50
  11   0   0   -7.40   12.50
 -12   0   0  304.77   36.20
  12   0   0  235.38   31.30
 -12   0   0  296.27   32.60
 -12   0   0  283.17   38.40
  12   0   0  267.57   29.60
  12   0   0  282.37   35.80
  12   0   0  247.18   37.90
 -12   0   0  231.68   36.00
 -12   0   0  312.87   33.70
 -12   0   0  199.18   27.40
  12   0   0  233.78   34.20
 -13   0   0   10.40   18.10
 -13   0   0   -2.60   16.40
 -13   0   0   -2.00   19.40
  13   0   0    3.80   15.00
  13   0   0  -12.40   13.20
 -13   0   0   16.30   21.70
  13   0   0   14.70   16.80
  14   0   0  487.25   44.40
 -14   0   0  462.75   53.89
  14   0   0  483.75   43.50
  14   0   0  460.95   38.80
 -14   0   0  465.55   55.19
 -14   0   0  522.15   50.49
 -15   0   0   10.80   21.80
  15   0   0   23.90   19.80
 -15   0   0  -18.80   21.50
  15   0   0   26.10   23.00
  15   0   0   30.40   22.20
 -15   0   0   35.60   27.90
   1  -1   0   -1.30    0.50
  -1  -1   0    1.70    0.70
  -1  -1   0    0.10    0.70
   1  -1   0   -1.30    0.60
   1   1   0   -0.90    0.40
  -1   1   0    0.00    0.60
   1   1   0   -0.30    0.60
  -1   1   0    0.10    0.80
   1   1   0   -0.60    0.50
   1   1   0   -0.30    0.60
   2  -1   0   24.80    5.80
   2  -1   0   25.00    6.40
   2  -1   0   34.60    5.20
   2  -1   0   30.20    5.40
   2  -1   0   27.20    6.30
  -2  -1   0   32.90    5.10
   2  -1   0   27.30    5.90
  -2  -1   0   30.40    6.10
  -2  -1   0   27.20    6.20
  -2  -1   0   36.40    6.60
   2  -1   0   24.00    5.60
   2  -1   0   20.60    5.60
   2  -1   0   23.40    5.70
   2  -1   0   37.70    6.80
  -2  -1   0   28.30    5.10
  -2  -1   0   32.30    5.50
  -2  -1   0   25.20    5.50
   2  -1   0   22.80    4.90
   2  -1   0   27.90    6.40
   2  -1   0   22.10    5.10
  -2  -1   0   33.30    5.50
  -2  -1   0   36.30    6.70
   2  -1   0   16.50    5.20
  -2  -1   0   39.00    7.30
  -2  -1   0   31.10    7.00
  -2  -1   0   30.70    5.40
   2  -1   0   24.00    4.60
   2  -1   0   20.10    4.50
   2  -1   0   25.10    7.10
  -2  -1   0   35.10    7.50
   2   1   0   31.00    6.00
   2   1   0   29.50    5.10
  -2   1   0   32.80    6.10
  -2   1   0   31.40    6.80
  -2   1   0   29.40    6.00
  -2   1   0   20.30    6.60
  -2   1   0   43.40    6.20
   2   1   0   26.30    6.00
  -2   1   0   25.10    6.30
   2   1   0   30.60    6.20
   2   1   0   27.20    5.50
   2   1   0   26.10    6.80
  -2   1   0   24.60    6.20
   2   1   0   34.40    5.70
   2   1   0   40.60    7.70
  -2   1   0   35.30    6.80
   2   1   0   26.40    6.80
   2   1   0   32.80    5.60
  -2   1   0   34.80    7.40
  -2   1   0   29.00    6.80
   2   1   0   33.80    7.60
   2   1   0   19.70    4.90
  -2   1   0   20.10    4.70
   2   1   0   27.30    7.10
  -2   1   0   29.60    5.10
   2   1   0   24.50    6.30
  -2   1   0   20.70    5.40
   2   1   0   32.80    5.70
  -2   1   0   26.90    4.90
   3  -1   0 6586.04  224.78
   3  -1   0 6482.55  227.08
  -3  -1   0 6419.76  224.78
   3  -1   0 6335.07  225.68
  -3  -1   0 6407.86  226.58
  -3  -1   0 6411.96  225.88
  -3   1   0 6481.85  225.48
   3   1   0 5868.21  229.78
   3   1   0 6245.48  226.38
   3   1   0 6333.07  226.48
  -3   1   0 6391.36  225.88
   3   1   0 6520.05  224.78
   4  -1   0 1621.54   63.09
  -4  -1   0 1629.44   64.99
   4  -1   0 1687.43   65.79
   4  -1   0 1608.54   64.29
   4  -1   0 1622.44   65.09
   4  -1   0 1724.73   64.39
   4  -1   0 1627.54   65.69
   4  -1   0 1581.74   64.89
  -4  -1   0 1581.94   63.09
   4  -1   0 1642.74   62.09
   4  -1   0 1706.73   63.39
   4  -1   0 1562.84   63.59
   4  -1   0 1642.34   64.19
  -4  -1   0 1641.14   63.59
  -4  -1   0 1604.54   65.99
   4  -1   0 1704.83   64.19
   4  -1   0 1589.74   64.29
  -4  -1   0 1631.44   62.49
   4  -1   0 1627.74   62.59
  -4  -1   0 1637.14   62.59
   4  -1   0 1555.84   61.89
  -4  -1   0 1633.04   66.49
  -4  -1   0 1690.13   64.29
   4  -1   0 1678.53   62.39
   4  -1   0 1613.84   62.19
  -4  -1   0 1665.83   62.99
  -4  -1   0 1597.74   64.79
  -4  -1   0 1559.24   64.29
  -4  -1   0 1648.64   64.39
  -4  -1   0 1599.64   63.99
   4   1   0 1676.73   63.89
   4   1   0 1611.34   61.99
   4   1   0 1547.25   62.79
  -4   1   0 1677.83   64.39
   4   1   0 1613.24   63.79
   4   1   0 1595.74   65.09
  -4   1   0 1611.34   65.09
  -4   1   0 1685.33   63.49
   4   1   0 1623.04   63.39
   4   1   0 1649.13   62.29
   4   1   0 1643.94   62.69
  -4   1   0 1617.34   63.59
  -4   1   0 1635.54   62.09
  -4   1   0 1642.54   64.59
   4   1   0 1592.14   64.99
   4   1   0 1516.15   63.79
   4   1   0 1808.72   63.99
  -4   1   0 1622.34   63.59
  -4   1   0 1652.53   66.39
   4   1   0 1557.64   65.09
   4   1   0 1696.73   65.59
  -4   1   0 1598.44   63.89
   4   1   0 1586.04   63.69
  -4   1   0 1596.34   65.69
  -4   1   0 1592.34   65.09
   4   1   0 1649.23   66.09
   4   1   0 1644.94   63.69
  -4   1   0 1642.14   61.89
  -5  -1   0   14.50    9.20
   5  -1   0   41.20    9.90
  -5  -1   0   35.60    8.30
   5  -1   0   13.80    6.50
   5  -1   0   23.30    6.80
   5  -1   0   30.80    7.20
   5  -1   0   40.70    7.70
  -5  -1   0   32.80    7.50
  -5  -1   0   26.70    7.30
   5  -1   0   14.80    9.10
   5  -1   0   21.80    7.70
   5  -1   0   19.00    7.60
  -5  -1   0    7.60    7.30
   5  -1   0   23.10    7.60
   5  -1   0   22.40    8.90
   5  -1   0   27.80    7.40
   5  -1   0   36.70   10.20
  -5  -1   0   45.30    9.60
  -5  -1   0   38.00    9.10
  -5  -1   0   28.50   10.30
   5  -1   0   44.00    9.60
   5  -1   0   30.70    9.20
  -5  -1   0   18.70    8.30
   5  -1   0   13.60    7.90
   5  -1   0   33.70    9.50
  -5  -1   0   26.50    8.80
  -5  -1   0   21.80    8.10
  -5  -1   0   31.60    9.10
   5  -1   0   32.50    8.30
  -5   1   0   25.60    6.70
  -5   1   0   28.90    8.20
  -5   1   0   30.00   10.50
  -5   1   0   34.30    9.40
  -5   1   0   12.60    9.10
  -5   1   0   21.40    8.20
  -5   1   0   29.00    8.60
   5   1   0   30.90    7.20
   5   1   0   32.70    8.60
  -5   1   0   41.70    9.50
   5   1   0   13.50    6.90
   5   1   0    7.60    8.10
   5   1   0   30.70    8.30
  -5   1   0   23.70    8.30
  -5   1   0   17.90    9.40
  -5   1   0   27.80    7.70
   5   1   0   22.60    7.10
   5   1   0   23.30    9.60
   5   1   0   26.70    9.80
   5   1   0   20.00    6.60
   5   1   0   38.60    8.90
   5   1   0   35.20    8.50
   5   1   0   24.30    7.10
   5   1   0   47.40   10.90
  -5   1   0   21.40    9.60
   5   1   0   24.40    7.40
   5   1   0   14.10    7.40
   5   1   0   12.80    8.50
  -6  -1   0 2371.86   97.19
  -6  -1   0 2332.27   92.09
  -6  -1   0 2354.06   90.89
   6  -1   0 2276.67   93.69
  -6  -1   0 2343.17   96.19
   6  -1   0 2368.76   92.79
  -6  -1   0 2255.57   91.89
   6  -1   0 2464.95   92.89
   6  -1   0 2315.87   94.29
   6  -1   0 2401.46   89.59
   6  -1   0 2341.47   89.49
   6  -1   0 2362.56   90.79
   6  -1   0 2378.36   95.69
  -6  -1   0 2438.56   94.19
   6  -1   0 2312.07   91.19
  -6  -1   0 2424.66   93.29
   6  -1   0 2273.97   92.89
   6  -1   0 2408.06   90.59
   6  -1   0 2343.17   92.69
  -6  -1   0 2330.97   93.39
   6  -1   0 2301.87   89.89
   6  -1   0 2311.87   93.79
  -6  -1   0 2303.77   93.09
   6  -1   0 2478.65   92.79
  -6  -1   0 2303.17   91.99
  -6  -1   0 2339.67   90.19
  -6  -1   0 2338.37   94.99
   6  -1   0 2402.96   90.19
  -6  -1   0 2277.67   90.49
   6   1   0 2335.67   90.19
   6   1   0 2302.37   90.69
  -6   1   0 2353.16   89.79
   6   1   0 2363.16   92.79
   6   1   0 2361.66   91.39
   6   1   0 2247.18   93.69
  -6   1   0 2296.07   92.49
  -6   1   0 2510.85   92.79
  -6   1   0 2289.67   93.19
   6   1   0 2362.16   92.09
  -6   1   0 2329.17   94.69
   6   1   0 2322.87   94.49
  -6   1   0 2328.67   92.99
  -6   1   0 2345.97   96.69
   6   1   0 2408.16   96.49
   6   1   0 2421.86   89.39
   6   1   0 2370.56   92.49
   6   1   0 2358.26   94.99
  -6   1   0 2409.06   96.39
   6   1   0 2298.67   92.29
  -6   1   0 2396.16   92.19
  -6   1   0 2250.17   94.69
   6   1   0 2299.37   90.29
  -6   1   0 2439.56   92.49
  -6   1   0 2269.07   92.59
   6   1   0 2373.96   89.29
   6   1   0 2322.37   92.09
  -6   1   0 2323.97   92.79
  -7  -1   0   83.19   11.50
  -7  -1   0   82.59   15.00
  -7  -1   0  103.99   13.20
   7  -1   0   71.19   13.00
   7  -1   0   94.29   13.10
  -7  -1   0   80.19   13.10
  -7  -1   0  102.79   14.20
   7  -1   0   98.99   11.80
   7  -1   0   83.99   15.10
   7  -1   0   66.99   13.10
   7  -1   0   83.69   14.50
   7  -1   0  100.19   12.70
   7  -1   0  115.09   13.50
   7  -1   0   85.99   12.50
   7  -1   0   84.79   12.20
   7  -1   0   65.79   14.30
   7  -1   0   86.79   11.20
   7  -1   0  108.49   14.90
  -7  -1   0   89.39   13.60
   7  -1   0  105.49   14.50
   7  -1   0   90.99   15.60
  -7  -1   0  104.69   15.60
  -7  -1   0   73.59   13.00
  -7  -1   0   95.29   13.50
   7  -1   0  105.79   14.50
  -7  -1   0   93.09   18.20
  -7  -1   0  100.39   14.10
  -7  -1   0  126.99   18.80
   7   1   0   86.19   12.80
  -7   1   0   86.89   14.30
  -7   1   0   67.89   12.40
  -7   1   0   65.69   14.90
   7   1   0   97.39   17.00
   7   1   0  105.69   12.00
  -7   1   0   90.59   14.20
   7   1   0  117.19   17.40
  -7   1   0   83.19   16.50
   7   1   0   91.69   12.40
   7   1   0  102.79   14.00
   7   1   0  107.99   15.20
   7   1   0   63.59   13.70
  -7   1   0   88.89   17.20
   7   1   0  116.09   17.30
  -7   1   0   70.29   12.60
  -7   1   0   86.89   14.00
   7   1   0   97.09   14.20
   7   1   0   81.89   12.70
  -7   1   0  119.29   16.00
   7   1   0   85.69   13.30
   7   1   0  107.39   12.40
   7   1   0   77.79   13.20
   7   1   0   65.89   11.30
  -7   1   0   66.69   13.00
  -7   1   0   83.19   14.00
   7   1   0   93.29   14.50
  -7   1   0   72.79   14.60
  -8  -1   0  310.77   20.70
   8  -1   0  295.77   21.70
   8  -1   0  325.87   21.60
   8  -1   0  319.17   24.50
  -8  -1   0  321.17   22.70
  -8  -1   0  245.88   28.00
   8  -1   0  305.87   20.70
   8  -1   0  316.37   24.10
   8  -1   0  297.07   22.20
   8  -1   0  330.37   28.00
   8  -1   0  308.57   23.30
  -8  -1   0  293.67   23.80
  -8  -1   0  320.87   23.20
   8  -1   0  276.67   22.80
  -8  -1   0  311.77   24.90
  -8  -1   0  280.07   29.30
  -8  -1   0  262.77   24.00
   8  -1   0  270.67   19.60
   8  -1   0  290.97   21.30
  -8  -1   0  309.07   25.50
   8  -1   0  286.67   25.00
  -8  -1   0  328.97   30.90
  -8  -1   0  311.77   23.60
  -8  -1   0  330.17   25.50
   8  -1   0  334.47   27.50
  -8  -1   0  295.57   21.20
   8   1   0  318.87   22.40
  -8   1   0  352.66   28.10
  -8   1   0  318.77   24.00
   8   1   0  328.37   24.10
   8   1   0  313.47   23.60
  -8   1   0  325.87   30.40
   8   1   0  276.87   24.00
   8   1   0  272.87   22.30
   8   1   0  273.47   28.40
  -8   1   0  297.67   23.90
   8   1   0  284.67   19.70
   8   1   0  288.97   23.80
   8   1   0  310.57   21.70
  -8   1   0  329.77   28.90
  -8   1   0  244.58   27.60
   8   1   0  322.67   27.20
   8   1   0  289.67   19.90
   8   1   0  324.47   22.80
   8   1   0  292.07   28.40
  -8   1   0  339.77   25.70
   8   1   0  289.37   22.70
  -8   1   0  324.47   23.60
  -8   1   0  314.37   23.60
  -8   1   0  314.77   24.10
   8   1   0  329.07   22.30
  -9  -1   0   84.39   14.90
   9  -1   0  103.59   13.30
   9  -1   0   85.89   18.80
   9  -1   0   92.99   18.40
   9  -1   0  115.49   16.30
  -9  -1   0   87.99   18.20
  -9  -1   0   89.79   14.10
  -9  -1   0   94.89   20.20
  -9  -1   0  125.29   15.90
   9  -1   0   93.09   13.00
  -9  -1   0   54.59   15.80
   9  -1   0   82.39   14.40
  -9  -1   0  104.89   17.70
   9  -1   0   99.99   15.90
   9  -1   0   90.89   14.60
  -9  -1   0   58.59   13.90
  -9  -1   0   81.39   22.20
  -9  -1   0   75.49   14.50
   9  -1   0   72.79   17.20
   9  -1   0   56.09   14.30
  -9  -1   0   84.39   15.80
   9  -1   0  100.99   17.40
  -9  -1   0   97.89   17.30
   9   1   0   66.99   15.60
  -9   1   0   98.79   19.00
   9   1   0  107.59   13.60
  -9   1   0   86.49   16.40
  -9   1   0   85.09   19.80
   9   1   0  107.29   16.30
   9   1   0  105.59   13.20
  -9   1   0   84.89   15.80
   9   1   0   62.19   17.90
   9   1   0   91.99   18.80
   9   1   0  105.39   19.60
   9   1   0  110.79   20.50
   9   1   0   95.29   15.60
  -9   1   0   89.79   21.00
   9   1   0   85.39   19.10
  -9   1   0   85.69   17.20
  -9   1   0   95.39   16.30
   9   1   0   80.79   14.40
  -9   1   0   75.49   15.30
  -9   1   0   93.09   15.30
   9   1   0   90.09   16.30
 -10  -1   0  121.29   17.50
  10  -1   0   87.89   18.20
  10  -1   0   60.89   16.60
  10  -1   0  101.49   19.00
 -10  -1   0  103.19   17.60
  10  -1   0   88.59   20.70
  10  -1   0   70.59   20.10
  10  -1   0  108.39   21.40
  10  -1   0   74.59   16.50
 -10  -1   0   99.59   19.20
  10  -1   0   83.39   15.60
 -10  -1   0   88.79   22.10
  10  -1   0  116.49   16.60
 -10  -1   0  125.59   21.00
 -10  -1   0   73.99   22.20
 -10  -1   0   79.79   18.70
  10   1   0  103.99   21.30
 -10   1   0   87.19   22.20
 -10   1   0   89.19   19.90
 -10   1   0  120.09   20.10
 -10   1   0  122.19   19.40
  10   1   0   76.69   15.80
  10   1   0   74.49   17.60
  10   1   0   82.19   19.70
 -10   1   0   62.19   15.80
 -10   1   0  107.09   18.10
  10   1   0  119.39   19.80
  10   1   0  105.39   14.60
  10   1   0   82.79   18.80
 -10   1   0   74.09   20.70
  11  -1   0   46.40   19.50
 -11  -1   0   38.20   16.50
 -11  -1   0   22.00   13.20
  11  -1   0    8.80   15.20
 -11  -1   0   25.50   17.40
 -11  -1   0   61.89   19.00
 -11  -1   0   38.20   20.80
  11  -1   0   47.60   20.50
  11  -1   0    5.40   13.30
  11  -1   0   17.50   16.80
 -11  -1   0   26.90   12.00
  11  -1   0   28.40   13.60
  11  -1   0   28.70   12.90
  11  -1   0   37.90   16.00
 -11  -1   0   35.70   21.10
 -11  -1   0   37.70   13.30
  11   1   0    2.50   12.50
 -11   1   0   33.00   19.60
  11   1   0   26.40   15.30
 -11   1   0   31.10   14.20
  11   1   0   26.10   17.70
 -11   1   0   14.20   17.40
  11   1   0   42.60   14.80
  11   1   0   17.90   14.10
  11   1   0   24.60   18.60
 -11   1   0   30.70   16.40
  11   1   0   22.50   15.00
 -11   1   0   40.80   17.50
 -11   1   0   43.50   21.90
  12  -1   0  418.96   44.70
 -12  -1   0  476.35   40.90
  12  -1   0  391.86   42.10
  12  -1   0  342.27   38.10
 -12  -1   0  425.86   45.10
 -12  -1   0  398.76   41.60
  12  -1   0  414.56   36.10
 -12  -1   0  394.86   34.90
  12  -1   0  378.06   36.00
 -12  -1   0  443.86   48.20
 -12  -1   0  439.46   33.80
 -12   1   0  484.85   37.80
  12   1   0  407.56   44.50
 -12   1   0  427.06   48.20
  12   1   0  395.26   35.30
  12   1   0  421.26   43.50
  12   1   0  430.56   42.40
 -12   1   0  402.36   41.50
 -12   1   0  446.26   52.39
 -12   1   0  465.15   49.10
 -12   1   0  468.65   38.60
 -13  -1   0  -21.20   14.60
  13  -1   0   -8.80   15.00
 -13  -1   0   -4.90   23.40
 -13  -1   0   21.10   21.30
 -13  -1   0   -4.90   16.90
  13  -1   0   18.70   16.60
 -13   1   0   38.90   21.20
 -13   1   0   20.20   21.50
  13   1   0   11.10   18.20
 -13   1   0   43.20   19.40
  13   1   0   25.30   17.00
  13   1   0   10.70   15.90
 -13   1   0  -32.70   18.10
 -14  -1   0  101.19   30.10
  14  -1   0   69.89   23.30
 -14  -1   0   87.69   29.60
 -14  -1   0   21.00   21.00
  14  -1   0   68.39   19.90
  14  -1   0   66.99   25.70
 -14   1   0   15.40   23.80
 -14   1   0  100.19   32.20
 -14   1   0   85.89   29.70
  14   1   0   76.99   20.50
  14   1   0   38.00   21.60
  14   1   0   99.89   25.30
 -15  -1   0  -32.60   20.00
  15  -1   0   38.20   22.90
  15  -1   0   22.20   21.70
  15  -1   0    9.70   18.80
 -15  -1   0   70.59   30.40
 -15   1   0   -9.00   19.80
  15   1   0   23.70   18.40
 -15   1   0  -66.19   20.00
  15   1   0   14.10   21.30
 -15   1   0   22.10   26.30
  15   1   0   -1.80   22.30
   0  -2   0   -0.90    0.60
   0  -2   0   -0.20    0.40
   0  -2   0   -0.60    1.10
   0  -2   0    0.70    1.00
   0   2   0   -0.20    0.30
   1  -2   0  225.58   11.00
   1  -2   0  251.57   10.90
  -1  -2   0  236.38   10.90
   1  -2   0  237.78   10.80
  -1  -2   0  280.77   11.40
  -1  -2   0  233.78   10.80
   1  -2   0  250.87   11.50
   1  -2   0  247.88   11.60
  -1  -2   0  247.58   10.90
  -1  -2   0  248.48   11.10
   1  -2   0  262.17   11.10
  -1  -2   0  205.98   10.40
  -1  -2   0  274.77   12.70
   1  -2   0  280.27   11.50
   1  -2   0  269.87   11.80
   1  -2   0  289.77   11.70
  -1   2   0  213.68   10.60
   1   2   0  234.58   11.70
   1   2   0  256.47   11.50
   1   2   0  276.27   10.30
  -1   2   0  271.17   11.00
  -1   2   0  258.07   11.60
   1   2   0  221.78   11.10
   1   2   0  236.08    9.80
  -1   2   0  249.38   11.70
   1   2   0  255.37   11.30
   1   2   0  262.37   10.00
   1   2   0  267.87   11.50
   1   2   0  251.37   10.40
  -1   2   0  214.68   10.70
  -1   2   0  261.07   11.30
  -2  -2   0 1883.61   66.89
   2  -2   0 1769.92   67.49
  -2  -2   0 1750.22   66.59
  -2  -2   0 1811.92   68.39
  -2  -2   0 1846.62   65.59
   2  -2   0 1906.31   67.29
   2  -2   0 1890.31   66.89
   2  -2   0 1786.52   66.99
  -2  -2   0 1912.11   69.29
   2  -2   0 1831.12   66.79
   2  -2   0 1768.42   67.39
  -2  -2   0 1729.53   67.09
  -2  -2   0 1897.51   66.09
   2  -2   0 1814.42   68.19
   2  -2   0 1807.42   66.39
  -2  -2   0 1773.32   66.19
   2  -2   0 1834.82   67.59
   2  -2   0 1790.62   67.59
   2  -2   0 1913.81   68.09
   2  -2   0 1802.12   67.19
  -2  -2   0 1820.92   68.49
   2  -2   0 1808.72   66.69
   2  -2   0 1767.72   66.09
  -2  -2   0 1873.11   68.79
  -2  -2   0 1835.22   67.39
  -2  -2   0 1802.82   66.29
   2  -2   0 1784.62   67.39
   2  -2   0 1821.32   68.19
  -2  -2   0 1884.31   66.69
  -2  -2   0 1718.33   70.69
  -2  -2   0 1839.02   66.59
  -2   2   0 1822.52   66.19
   2   2   0 1803.22   66.79
  -2   2   0 1849.52   67.49
   2   2   0 1797.12   66.69
  -2   2   0 1647.74   69.29
  -2   2   0 1810.42   67.49
  -2   2   0 1790.62   66.69
   2   2   0 1741.63   67.69
   2   2   0 1922.71   69.19
  -2   2   0 1773.42   68.29
  -2   2   0 1866.31   67.09
  -2   2   0 1877.21   68.69
   2   2   0 1903.61   69.09
  -2   2   0 1765.12   67.59
   2   2   0 1783.52   68.19
  -2   2   0 1734.43   67.59
  -2   2   0 1887.71   66.99
  -2   2   0 1820.22   66.69
   2   2   0 1784.82   66.39
  -2   2   0 1841.52   66.79
  -2   2   0 1832.32   67.99
  -2   2   0 1778.52   66.89
   2   2   0 1968.40   69.89
   2   2   0 1851.61   65.99
   2   2   0 1850.61   68.19
   2   2   0 1771.82   66.29
   2   2   0 1866.51   67.29
  -2   2   0 1808.72   67.99
   2   2   0 1907.21   67.49
   2   2   0 1870.31   66.59
   2   2   0 1779.02   66.69
  -3  -2   0 4249.67  150.08
   3  -2   0 4247.67  151.68
   3  -2   0 4202.48  151.98
   3  -2   0 4218.98  150.48
   3  -2   0 4322.47  151.08
  -3  -2   0 4218.58  150.48
   3  -2   0 4227.58  151.88
   3  -2   0 4325.37  150.38
   3  -2   0 4186.18  151.18
  -3  -2   0 4229.98  153.18
   3  -2   0 4230.28  149.79
   3  -2   0 4152.58  151.98
   3  -2   0 4211.08  152.08
   3  -2   0 4227.08  150.28
   3  -2   0 4187.98  151.88
   3  -2   0 4300.27  151.58
   3  -2   0 4033.30  152.18
  -3  -2   0 4267.67  152.08
  -3  -2   0 3794.22  153.38
  -3  -2   0 4267.57  152.68
   3  -2   0 4255.67  151.38
  -3  -2   0 4159.38  151.68
  -3  -2   0 4230.28  150.58
  -3  -2   0 4125.99  150.48
   3  -2   0 4266.47  151.48
  -3   2   0 4243.68  151.98
   3   2   0 4125.99  150.88
   3   2   0 4116.09  151.58
  -3   2   0 4248.98  150.88
   3   2   0 4177.48  152.78
   3   2   0 4351.46  153.08
   3   2   0 4278.07  149.99
  -3   2   0 4195.88  150.98
   3   2   0 4255.57  150.48
  -3   2   0 4282.57  150.78
   3   2   0 4247.48  149.69
   3   2   0 4179.78  152.28
   3   2   0 4205.08  152.68
  -3   2   0 4110.69  152.18
   3   2   0 4344.97  151.28
  -3   2   0 4171.68  150.18
  -3   2   0 4124.59  151.68
   3   2   0 4252.77  150.78
   3   2   0 4256.07  150.88
   4  -2   0 5442.46  189.68
   4  -2   0 5362.16  187.58
  -4  -2   0 5356.26  192.08
  -4  -2   0 5377.06  188.58
  -4  -2   0 5369.26  187.78
   4  -2   0 5237.28  188.08
   4  -2   0 5381.06  189.98
   4  -2   0 5648.03  190.08
   4  -2   0 5408.16  190.38
   4  -2   0 5404.66  189.48
  -4  -2   0 5177.48  189.58
   4  -2   0 5473.45  187.88
   4  -2   0 5202.38  187.28
   4  -2   0 5192.68  189.08
   4  -2   0 5265.17  187.28
   4  -2   0 5327.07  190.78
  -4  -2   0 5120.89  188.18
   4  -2   0 5430.66  190.58
  -4  -2   0 4988.50  187.68
  -4  -2   0 5152.78  189.88
   4  -2   0 5201.98  187.68
  -4  -2   0 5251.67  187.08
  -4  -2   0 4991.90  189.78
  -4  -2   0 5318.27  189.68
   4  -2   0 4941.61  193.58
   4  -2   0 4999.10  189.48
  -4  -2   0 5267.27  190.48
  -4   2   0 5130.09  190.48
   4   2   0 5380.46  188.98
   4   2   0 5201.88  186.98
   4   2   0 5146.59  190.58
   4   2   0 5347.56  191.08
   4   2   0 5243.68  187.88
  -4   2   0 5460.95  191.58
   4   2   0 5457.55  192.18
  -4   2   0 5120.89  188.48
  -4   2   0 5275.47  188.88
  -4   2   0 5252.97  187.98
   4   2   0 5279.17  188.68
   4   2   0 5057.79  190.18
   4   2   0 5330.97  187.28
   4   2   0 5289.97  189.18
  -4   2   0 5084.69  189.38
   4   2   0 5318.97  188.88
   4   2   0 5085.09  187.68
  -4   2   0 5305.87  189.48
  -4   2   0 5356.56  189.08
  -4   2   0 5399.56  189.58
   4   2   0 4971.40  190.28
   4   2   0 5221.28  188.28
   5  -2   0  149.19   12.50
  -5  -2   0  149.69   15.40
  -5  -2   0  149.79   12.60
   5  -2   0  145.09   12.70
  -5  -2   0  136.59   13.70
   5  -2   0  145.09   16.60
   5  -2   0  152.48   14.80
   5  -2   0  160.68   16.20
   5  -2   0  152.48   13.10
   5  -2   0  151.98   16.10
   5  -2   0  139.69   16.30
  -5  -2   0  155.58   13.40
  -5  -2   0  158.68   17.40
  -5  -2   0  162.78   15.90
   5  -2   0  152.88   15.10
  -5  -2   0  138.49   14.80
  -5  -2   0  146.89   12.30
   5  -2   0  148.29   16.10
  -5  -2   0  133.09   14.60
   5  -2   0  164.88   14.20
   5  -2   0  144.29   14.80
   5  -2   0  122.59   14.80
  -5  -2   0  160.88   13.60
   5  -2   0  134.79   15.10
   5  -2   0  164.18   14.20
  -5  -2   0  158.48   13.60
  -5  -2   0  146.59   13.00
  -5  -2   0  131.09   16.30
  -5  -2   0  156.78   16.30
  -5  -2   0  138.09   14.50
   5  -2   0  152.88   12.80
   5  -2   0  153.58   12.80
   5   2   0  160.48   14.00
  -5   2   0  148.09   15.30
   5   2   0  143.89   12.20
   5   2   0  169.28   17.60
   5   2   0  173.98   12.80
  -5   2   0  150.08   12.20
  -5   2   0  138.69   15.90
   5   2   0  164.38   14.30
   5   2   0  156.28   16.50
  -5   2   0  154.88   13.40
  -5   2   0  156.38   14.90
   5   2   0  176.48   14.20
  -5   2   0  155.58   16.70
  -5   2   0  133.19   12.10
   5   2   0  140.79   14.10
  -5   2   0  160.28   16.60
   5   2   0  140.99   15.70
   5   2   0  161.08   14.70
  -5   2   0  154.58   15.20
   5   2   0  159.58   15.30
   5   2   0  172.68   18.60
   5   2   0  140.99   13.30
   5   2   0  146.59   13.80
  -5   2   0  132.29   14.10
  -5   2   0  163.98   16.40
   5   2   0  133.69   14.00
  -5   2   0  125.39   15.90
   5   2   0  147.89   16.80
  -5   2   0  124.79   13.40
  -6  -2   0  374.16   24.90
   6  -2   0  370.66   22.20
  -6  -2   0  367.26   23.20
   6  -2   0  349.96   25.90
   6  -2   0  345.67   23.30
  -6  -2   0  387.76   28.10
  -6  -2   0  353.26   24.60
   6  -2   0  374.26   22.50
  -6  -2   0  367.36   23.00
   6  -2   0  404.46   27.00
   6  -2   0  423.86   26.00
   6  -2   0  378.16   21.90
   6  -2   0  412.36   23.20
   6  -2   0  400.76   26.60
   6  -2   0  379.56   22.30
  -6  -2   0  373.86   25.30
  -6  -2   0  374.26   26.80
  -6  -2   0  352.86   24.70
   6  -2   0  372.66   24.70
   6  -2   0  353.06   23.50
   6  -2   0  405.36   25.30
  -6  -2   0  371.76   22.50
  -6  -2   0  339.77   27.30
  -6  -2   0  352.36   21.90
   6  -2   0  393.26   22.30
   6  -2   0  428.66   22.40
  -6  -2   0  344.97   23.60
  -6  -2   0  328.57   21.80
   6  -2   0  330.17   25.00
  -6  -2   0  390.76   25.00
  -6  -2   0  388.76   23.80
  -6   2   0  392.56   27.70
  -6   2   0  350.46   25.60
   6   2   0  376.96   24.20
   6   2   0  386.66   24.00
  -6   2   0  361.26   23.50
  -6   2   0  404.56   23.80
   6   2   0  383.26   27.20
   6   2   0  388.46   21.90
   6   2   0  380.66   23.50
   6   2   0  365.06   22.10
  -6   2   0  384.26   24.90
  -6   2   0  383.06   24.60
  -6   2   0  406.66   28.10
  -6   2   0  395.46   24.60
   6   2   0  410.86   21.70
  -6   2   0  382.16   21.50
  -6   2   0  317.57   23.70
  -6   2   0  373.76   25.70
   6   2   0  389.06   22.80
   6   2   0  401.66   30.40
   6   2   0  335.57   22.30
   6   2   0  345.07   27.40
   6   2   0  350.46   23.10
  -6   2   0  337.67   23.20
   6   2   0  320.97   22.70
   6   2   0  350.86   23.50
  -6   2   0  407.56   26.80
   6   2   0  436.66   26.70
   6   2   0  381.56   24.00
   7  -2   0 2000.50   81.29
  -7  -2   0 1839.02   76.19
   7  -2   0 1890.81   77.99
  -7  -2   0 1798.32   80.39
  -7  -2   0 1934.81   75.99
  -7  -2   0 1916.01   83.69
  -7  -2   0 1888.71   75.39
   7  -2   0 1744.03   78.19
   7  -2   0 1859.71   79.09
  -7  -2   0 1934.81   83.09
   7  -2   0 1724.93   75.59
   7  -2   0 1984.50   77.89
  -7  -2   0 2000.80   79.99
   7  -2   0 1763.22   78.69
  -7  -2   0 1891.71   79.29
   7  -2   0 1696.33   78.09
   7  -2   0 1857.11   74.69
   7  -2   0 1928.91   75.29
   7  -2   0 1855.01   78.39
   7  -2   0 1858.81   81.39
  -7  -2   0 1975.70   77.59
  -7  -2   0 1924.01   76.89
  -7  -2   0 1885.01   78.79
  -7  -2   0 1860.61   79.09
   7  -2   0 1888.21   78.49
   7  -2   0 1779.92   75.19
   7  -2   0 1817.72   74.89
  -7  -2   0 1826.82   77.29
  -7  -2   0 1902.41   77.69
  -7  -2   0 1764.02   75.09
   7  -2   0 1958.00   74.79
   7   2   0 1861.71   78.49
   7   2   0 1950.80   81.19
  -7   2   0 1828.42   77.99
  -7   2   0 1958.70   83.39
   7   2   0 1871.61   75.89
   7   2   0 1808.02   75.19
  -7   2   0 1854.41   76.89
   7   2   0 2050.39   82.39
   7   2   0 1914.71   75.69
  -7   2   0 1914.31   78.29
   7   2   0 1910.61   76.19
  -7   2   0 1856.91   80.59
  -7   2   0 1986.00   80.39
   7   2   0 1937.01   77.89
   7   2   0 1896.21   73.99
   7   2   0 1843.12   76.99
  -7   2   0 1742.33   80.49
  -7   2   0 1937.41   83.29
  -7   2   0 1853.91   82.09
   7   2   0 1858.91   77.79
   7   2   0 1935.51   78.39
   7   2   0 2045.90   83.79
  -7   2   0 1900.51   78.09
   7   2   0 1770.62   79.39
  -7   2   0 1885.61   79.49
   7   2   0 1796.92   77.49
  -7   2   0 1749.22   76.99
   7   2   0 1924.41   73.79
  -8  -2   0  308.47   27.50
  -8  -2   0  371.76   25.00
  -8  -2   0  345.67   25.50
  -8  -2   0  402.46   24.90
   8  -2   0  386.26   23.30
   8  -2   0  397.86   28.90
  -8  -2   0  383.26   27.10
  -8  -2   0  419.56   25.90
  -8  -2   0  382.66   28.60
   8  -2   0  336.67   28.50
   8  -2   0  373.26   23.80
  -8  -2   0  392.36   24.40
  -8  -2   0  351.56   23.60
   8  -2   0  343.87   29.20
  -8  -2   0  410.16   29.50
   8  -2   0  377.96   23.40
   8  -2   0  422.16   25.00
  -8  -2   0  429.16   34.90
   8  -2   0  416.86   27.40
  -8  -2   0  358.26   27.40
  -8  -2   0  430.56   32.30
   8  -2   0  387.86   27.20
   8  -2   0  425.26   25.50
   8  -2   0  337.27   23.90
  -8  -2   0  343.57   25.30
   8  -2   0  349.07   26.00
   8  -2   0  403.96   24.50
  -8  -2   0  394.26   26.20
  -8   2   0  406.06   26.80
   8   2   0  391.06   30.40
   8   2   0  378.36   24.80
   8   2   0  413.06   25.10
  -8   2   0  356.66   28.80
  -8   2   0  375.36   26.90
   8   2   0  342.17   26.00
   8   2   0  369.36   22.80
  -8   2   0  354.86   29.80
   8   2   0  385.56   24.90
  -8   2   0  387.46   31.00
  -8   2   0  385.36   26.90
  -8   2   0  384.36   28.60
   8   2   0  374.56   26.10
   8   2   0  376.66   29.60
   8   2   0  416.36   27.00
   8   2   0  394.66   27.60
   8   2   0  388.66   22.70
   8   2   0  353.86   24.00
   8   2   0  350.36   25.60
  -8   2   0  404.76   27.30
   8   2   0  405.46   26.60
  -8   2   0  426.16   32.70
   8   2   0  410.86   32.00
  -8   2   0  398.16   27.30
  -8   2   0  405.86   26.50
  -9  -2   0  237.48   20.60
   9  -2   0  202.78   23.50
   9  -2   0  215.08   24.20
  -9  -2   0  180.28   20.70
  -9  -2   0  179.78   19.50
  -9  -2   0  231.78   26.00
   9  -2   0  224.48   22.30
   9  -2   0  205.98   18.40
   9  -2   0  198.28   20.40
  -9  -2   0  230.68   22.20
   9  -2   0  208.18   27.50
  -9  -2   0  222.48   22.70
  -9  -2   0  210.38   24.40
  -9  -2   0  222.38   25.80
   9  -2   0  251.27   19.30
   9  -2   0  178.28   24.00
   9  -2   0  263.07   24.70
   9  -2   0  245.38   25.10
  -9  -2   0  207.28   27.80
   9  -2   0  230.78   19.60
  -9  -2   0  211.98   21.10
   9  -2   0  222.88   25.90
  -9  -2   0  203.28   29.30
  -9  -2   0  250.87   24.20
   9  -2   0  314.67   32.10
   9   2   0  275.17   29.00
  -9   2   0  234.08   28.20
  -9   2   0  154.38   25.40
   9   2   0  229.28   22.00
  -9   2   0  235.78   27.40
  -9   2   0  213.88   23.50
  -9   2   0  259.47   33.40
  -9   2   0  213.08   23.40
   9   2   0  233.38   18.00
   9   2   0  211.98   24.80
  -9   2   0  222.18   23.70
   9   2   0  222.48   22.90
   9   2   0  273.67   23.80
   9   2   0  248.18   28.40
   9   2   0  227.28   22.30
  -9   2   0  271.07   23.40
   9   2   0  255.57   25.70
   9   2   0  235.08   28.50
   9   2   0  238.88   25.80
  -9   2   0  211.38   23.00
   9   2   0  190.68   18.50
 -10  -2   0  342.97   37.20
  10  -2   0  317.17   33.50
  10  -2   0  346.67   35.10
  10  -2   0  364.36   30.00
 -10  -2   0  295.97   36.00
 -10  -2   0  315.57   32.80
 -10  -2   0  356.36   33.30
  10  -2   0  323.27   28.40
  10  -2   0  320.07   26.50
  10  -2   0  328.87   24.30
 -10  -2   0  316.07   32.60
 -10  -2   0  312.97   24.80
  10  -2   0  336.07   34.30
 -10  -2   0  329.67   26.60
  10  -2   0  371.56   26.40
 -10  -2   0  280.17   28.20
 -10  -2   0  353.96   25.80
  10   2   0  335.27   29.10
 -10   2   0  311.67   28.10
 -10   2   0  365.06   29.40
 -10   2   0  298.67   34.50
 -10   2   0  272.87   32.30
  10   2   0  305.97   33.20
  10   2   0  329.57   26.50
  10   2   0  358.36   36.60
  10   2   0  332.67   22.90
  10   2   0  337.57   27.90
 -10   2   0  347.37   27.60
 -10   2   0  320.07   31.60
  10   2   0  307.07   26.00
  10   2   0  290.27   29.90
 -10   2   0  286.37   35.00
 -11  -2   0  180.98   21.20
 -11  -2   0  187.18   33.00
 -11  -2   0  156.28   22.20
  11  -2   0  135.89   23.20
 -11  -2   0  186.98   31.40
 -11  -2   0  207.78   23.60
  11  -2   0  149.49   27.50
 -11  -2   0  171.78   25.60
  11  -2   0  170.98   23.50
  11  -2   0  193.48   28.80
 -11  -2   0  213.78   27.30
 -11  -2   0  122.69   20.10
 -11  -2   0  196.98   22.70
  11  -2   0  202.38   28.90
  11  -2   0  110.89   21.40
  11   2   0  155.18   24.40
 -11   2   0  206.18   26.80
  11   2   0  140.19   23.90
  11   2   0  165.58   32.70
 -11   2   0  183.78   27.40
 -11   2   0  140.49   29.10
 -11   2   0  148.59   23.20
 -11   2   0  136.09   22.90
  11   2   0  176.88   23.20
  11   2   0  180.48   28.10
  11   2   0  168.58   21.80
  11   2   0  173.78   29.70
 -11   2   0  121.59   27.10
  11   2   0  180.28   22.30
 -12  -2   0  477.35   40.60
  12  -2   0  352.26   37.00
 -12  -2   0  427.76   47.00
  12  -2   0  402.46   35.70
 -12  -2   0  453.35   43.50
 -12  -2   0  400.36   45.20
  12  -2   0  373.06   41.10
  12  -2   0  388.56   32.00
  12  -2   0  363.36   41.00
  12   2   0  362.66   53.49
 -12   2   0  464.65   42.30
  12   2   0  413.46   35.60
 -12   2   0  424.86   45.60
 -12   2   0  352.16   44.40
  12   2   0  419.66   34.30
  12   2   0  372.36   42.70
 -12   2   0  361.56   36.60
 -12   2   0  408.36   42.80
  12   2   0  325.87   37.80
 -12   2   0  434.76   36.80
  12   2   0  341.67   39.70
 -13  -2   0  175.28   29.70
  13  -2   0  198.48   27.60
 -13  -2   0  274.67   39.80
  13  -2   0  189.98   30.40
  13  -2   0  159.48   28.10
 -13  -2   0  144.39   32.80
 -13  -2   0  251.67   35.30
 -13   2   0  166.38   40.70
  13   2   0  194.98   29.00
 -13   2   0  219.68   31.60
  13   2   0  181.88   29.60
 -13   2   0  145.59   34.10
 -13   2   0  194.78   34.80
 -13   2   0  148.39   36.80
  13   2   0  187.08   29.70
  14  -2   0  247.68   30.30
  14  -2   0  280.47   36.00
  14  -2   0  279.57   37.20
 -14  -2   0  301.07   43.40
 -14  -2   0  338.57   47.80
 -14  -2   0  300.87   39.50
 -14  -2   0  299.07   38.50
 -14   2   0  345.97   46.10
  14   2   0  315.07   34.20
  14   2   0  188.98   38.60
 -14   2   0  320.37   42.50
  14   2   0  293.97   38.20
 -14   2   0  335.97   45.50
  15  -2   0  -10.60   18.20
  15  -2   0    4.50   18.30
  15  -2   0   -4.00   17.50
 -15  -2   0   10.00   25.90
 -15  -2   0   13.50   24.40
 -15   2   0   34.20   25.10
 -15   2   0   -3.90   20.10
  15   2   0  -15.60   16.00
  15   2   0    7.30   21.90
  15   2   0  -13.00   19.30
 -15   2   0   -8.20   23.30
   0  -3   0   -1.40    1.70
   0  -3   0   -1.20    1.60
   0  -3   0    1.10    1.70
   0  -3   0   -0.40    1.80
   0  -3   0    1.80    3.00
   0  -3   0    2.20    1.90
   0  -3   0    0.80    1.80
   0  -3   0   -0.10    2.10
   0  -3   0   -1.50    1.90
   0  -3   0    1.10    2.20
   0  -3   0   -0.20    1.40
   0  -3   0    0.40    1.90
   0   3   0   -2.40    1.20
   0   3   0    0.60    1.60
   0   3   0    2.30    1.60
   0   3   0   -3.20    1.30
   0   3   0   -0.40    1.50
   0   3   0   -2.10    2.20
   0   3   0    1.00    0.80
   0   3   0   -0.10    2.20
   0   3   0    1.10    1.40
   0   3   0   -1.90    2.00
   0   3   0   -0.80    1.40
   0   3   0   -3.10    2.50
   0   3   0    0.20    1.30
   1  -3   0 1915.91   70.99
  -1  -3   0 1991.40   70.39
   1  -3   0 1897.01   70.19
   1  -3   0 1904.21   70.79
  -1  -3   0 2093.79   70.79
   1  -3   0 1947.31   70.89
  -1  -3   0 1951.80   70.49
   1  -3   0 1950.01   70.79
   1  -3   0 1900.01   70.99
   1  -3   0 1919.71   71.19
   1  -3   0 1959.50   70.59
  -1  -3   0 1848.81   68.59
   1  -3   0 1793.72   71.59
   1  -3   0 2010.20   71.09
  -1  -3   0 1987.50   70.99
   1  -3   0 2073.09   70.89
  -1   3   0 1907.21   71.09
   1   3   0 2094.89   70.79
   1   3   0 1893.01   68.49
   1   3   0 1938.31   70.89
  -1   3   0 1921.11   71.49
  -1   3   0 1951.10   71.09
  -1   3   0 1932.51   71.09
  -1   3   0 1962.60   70.49
  -1   3   0 2023.40   71.19
  -1   3   0 1909.91   70.99
   1   3   0 1977.10   70.29
  -1   3   0 1934.21   70.89
   1   3   0 1929.51   70.19
   1   3   0 1871.01   69.99
  -1   3   0 1931.11   70.29
  -1   3   0 1937.91   70.99
   1   3   0 2020.90   71.39
   1   3   0 1954.20   70.19
  -1   3   0 1981.30   70.69
   1   3   0 2050.19   70.59
   3  -3   0 2406.16   91.49
  -3  -3   0 2438.76   89.19
   3  -3   0 2418.96   91.79
   3  -3   0 2469.35   92.59
  -3  -3   0 2454.65   91.09
  -3  -3   0 2553.64   91.09
  -3  -3   0 2396.56   92.79
   3  -3   0 2514.35   92.29
  -3  -3   0 2474.85   90.99
   3  -3   0 2510.55   92.09
  -3  -3   0 2434.96   92.99
  -3  -3   0 2447.76   90.19
   3  -3   0 2464.25   91.29
  -3  -3   0 2439.36   90.69
   3  -3   0 2620.24   93.09
   3  -3   0 2505.55   90.59
   3  -3   0 2453.35   91.99
   3  -3   0 2521.35   91.39
  -3  -3   0 2458.75   93.49
  -3  -3   0 2537.05   89.79
   3  -3   0 2433.36   92.59
  -3  -3   0 2398.36   91.69
   3  -3   0 2476.45   91.99
  -3  -3   0 2529.15   94.09
  -3  -3   0 2448.16   90.69
  -3  -3   0 2576.14   93.69
   3  -3   0 2425.66   89.99
   3  -3   0 2499.75   90.89
  -3  -3   0 2479.25   90.69
   3  -3   0 2409.36   91.69
  -3  -3   0 2374.46   91.69
   3  -3   0 2493.05   90.99
  -3   3   0 2459.85   92.69
  -3   3   0 2511.15   91.59
   3   3   0 2531.25   91.39
   3   3   0 2467.05   90.39
   3   3   0 2397.76   92.39
   3   3   0 2444.06   92.59
   3   3   0 2484.75   92.59
  -3   3   0 2494.05   92.09
   3   3   0 2571.14   94.99
   3   3   0 2573.04   90.69
   3   3   0 2379.76   92.59
  -3   3   0 2503.45   90.99
   3   3   0 2557.44   91.89
   3   3   0 2413.46   90.89
  -3   3   0 2405.86   93.09
  -3   3   0 2413.06   92.19
  -3   3   0 2511.15   91.29
   3   3   0 2441.66   90.89
   3   3   0 2585.14   89.89
  -3   3   0 2381.36   92.39
  -3   3   0 2538.55   90.89
  -3   3   0 2426.66   92.39
   3   3   0 2473.05   91.29
  -3   3   0 2504.05   90.69
  -3   3   0 2511.75   93.19
   3   3   0 2402.46   93.29
   3   3   0 2523.35   91.49
   3   3   0 2544.45   94.09
  -3   3   0 2350.36   92.09
  -3   3   0 2477.45   90.69
  -4  -3   0   48.40    8.80
  -4  -3   0   42.60    8.10
   4  -3   0   60.09   10.60
  -4  -3   0   48.80    7.30
  -4  -3   0   56.99   11.20
   4  -3   0   49.40    8.90
   4  -3   0   51.89    8.40
  -4  -3   0   46.70    7.20
   4  -3   0   51.69    8.20
   4  -3   0   36.10    9.00
  -4  -3   0   57.99    8.20
  -4  -3   0   64.49   10.10
  -4  -3   0   47.90   10.30
  -4  -3   0   55.79    9.60
  -4  -3   0   37.40    9.00
   4  -3   0   39.10    7.90
   4  -3   0   49.90    8.30
  -4  -3   0   16.60    7.20
   4  -3   0   44.00    8.50
  -4  -3   0   42.30    7.50
   4  -3   0   50.59    8.80
  -4  -3   0   47.50    7.40
   4  -3   0   44.20    7.10
   4  -3   0   43.50    8.70
   4  -3   0   47.20    8.30
  -4  -3   0   54.29    7.10
   4  -3   0   33.70    9.10
   4  -3   0   43.80    8.40
  -4  -3   0   57.29    8.60
   4  -3   0   46.20    7.80
  -4  -3   0   35.30    8.20
   4  -3   0   40.00    6.60
  -4   3   0   43.90    8.90
  -4   3   0   39.10    9.30
   4   3   0   48.80    8.30
   4   3   0   59.09   11.00
  -4   3   0   52.59   10.10
   4   3   0   44.20    9.30
  -4   3   0   50.89   10.00
  -4   3   0   48.90    8.50
  -4   3   0   40.60    9.70
   4   3   0   43.60    8.50
   4   3   0   61.29    8.30
   4   3   0   49.90    8.70
   4   3   0   57.99   11.60
  -4   3   0   41.60    6.90
   4   3   0   74.99   12.00
   4   3   0   39.70    9.30
   4   3   0   53.79    8.70
   4   3   0   55.39    7.80
  -4   3   0   45.80    9.00
  -4   3   0   52.49   10.20
  -4   3   0   46.90    8.20
  -4   3   0   51.09    8.20
   4   3   0   42.60    7.20
   4   3   0   37.50    8.00
   4   3   0   50.19    8.50
   4   3   0   53.09    8.50
  -4   3   0   57.19   10.40
  -4   3   0   51.19    7.50
  -4   3   0   62.59    9.90
   5  -3   0  519.65   25.50
  -5  -3   0  522.35   30.50
  -5  -3   0  491.05   24.70
  -5  -3   0  486.65   25.80
  -5  -3   0  519.35   29.00
   5  -3   0  527.25   27.90
   5  -3   0  493.15   25.80
  -5  -3   0  526.55   26.50
  -5  -3   0  524.95   28.10
   5  -3   0  450.45   25.60
   5  -3   0  497.55   27.10
   5  -3   0  514.45   29.30
   5  -3   0  526.75   27.90
  -5  -3   0  486.55   27.70
  -5  -3   0  570.14   28.10
   5  -3   0  536.25   25.70
   5  -3   0  467.35   27.70
  -5  -3   0  483.85   26.30
  -5  -3   0  547.65   26.70
  -5  -3   0  477.65   28.00
   5  -3   0  496.35   25.40
  -5  -3   0  513.75   30.70
  -5  -3   0  533.95   25.70
  -5  -3   0  582.14   26.00
  -5  -3   0  561.04   26.20
   5  -3   0  488.95   27.60
   5  -3   0  495.85   28.00
   5  -3   0  519.35   29.40
  -5  -3   0  525.35   29.50
   5  -3   0  512.95   28.90
   5  -3   0  521.65   25.90
   5  -3   0  580.74   28.90
   5  -3   0  490.85   27.10
  -5   3   0  519.35   26.00
   5   3   0  490.95   25.20
   5   3   0  497.65   26.70
   5   3   0  558.54   31.90
   5   3   0  466.45   28.20
   5   3   0  515.75   25.10
  -5   3   0  576.84   30.90
  -5   3   0  549.95   27.30
  -5   3   0  480.95   27.80
   5   3   0  433.86   27.80
  -5   3   0  510.05   27.00
  -5   3   0  489.55   29.30
   5   3   0  515.65   25.70
  -5   3   0  514.45   29.50
   5   3   0  540.05   30.70
  -5   3   0  525.65   25.80
  -5   3   0  542.05   30.00
  -5   3   0  526.95   25.30
  -5   3   0  564.64   26.40
   5   3   0  480.25   26.60
  -5   3   0  543.35   27.70
  -5   3   0  498.45   30.70
   5   3   0  514.85   27.00
  -5   3   0  524.45   29.70
   5   3   0  542.95   30.50
   5   3   0  481.75   27.20
   5   3   0  498.45   27.00
  -5   3   0  499.25   26.50
   5   3   0  549.35   27.80
   5   3   0  508.75   26.00
   6  -3   0   34.00   10.70
   6  -3   0   21.30   10.40
  -6  -3   0   43.00   11.10
   6  -3   0   50.49   10.20
  -6  -3   0   22.70   10.40
  -6  -3   0   32.70    8.60
  -6  -3   0   33.50   11.70
   6  -3   0   32.60    8.70
  -6  -3   0   17.60    7.20
   6  -3   0   47.50   11.60
   6  -3   0   31.20   12.00
   6  -3   0   24.80   11.90
   6  -3   0   35.90    9.50
   6  -3   0   27.30    8.30
   6  -3   0   39.00    9.20
  -6  -3   0   26.40    9.00
  -6  -3   0   24.10    8.30
   6  -3   0   35.10    8.60
  -6  -3   0   27.40    8.50
   6  -3   0   24.70   10.90
   6  -3   0   20.80    9.20
   6  -3   0   41.50   10.30
  -6  -3   0   42.80   10.90
  -6  -3   0   25.40   12.60
   6  -3   0   22.20    7.70
  -6  -3   0   28.40    9.80
  -6  -3   0   25.30    9.00
  -6  -3   0   18.20   10.00
  -6  -3   0   25.70    8.50
  -6  -3   0   21.00    7.80
  -6  -3   0   44.70   13.80
   6  -3   0   34.70   10.50
  -6   3   0   23.20   11.20
   6   3   0   34.00    9.60
  -6   3   0   30.70   11.90
  -6   3   0   25.20   10.30
   6   3   0   49.99   11.20
   6   3   0   42.70   13.20
  -6   3   0   28.20    7.80
   6   3   0   24.00    7.90
  -6   3   0   44.70   13.30
  -6   3   0   26.30   10.30
   6   3   0   24.80    9.60
  -6   3   0   27.00    8.20
   6   3   0   24.90   10.80
  -6   3   0   10.70    8.50
   6   3   0   23.80    8.10
   6   3   0   34.80   10.30
   6   3   0   23.70    9.40
   6   3   0   46.60    9.40
  -6   3   0   27.90   12.10
   6   3   0   31.00   10.00
   6   3   0   44.30    9.80
  -6   3   0   19.20    8.70
   6   3   0   15.90   11.20
  -6   3   0   33.70   10.30
  -6   3   0   14.60    7.80
   6   3   0   48.10   10.90
  -6   3   0   33.00    9.20
   6   3   0   33.10   12.90
  -6   3   0   27.10   10.00
   7  -3   0  231.98   19.50
  -7  -3   0  235.58   19.60
   7  -3   0  258.47   29.90
  -7  -3   0  265.27   18.50
  -7  -3   0  282.87   22.00
  -7  -3   0  269.77   19.60
  -7  -3   0  219.48   22.60
  -7  -3   0  219.48   18.30
   7  -3   0  231.88   18.30
  -7  -3   0  236.98   18.60
  -7  -3   0  222.58   22.30
   7  -3   0  259.27   23.10
   7  -3   0  279.37   20.80
   7  -3   0  230.48   20.60
   7  -3   0  268.37   23.90
   7  -3   0  266.17   19.00
   7  -3   0  268.67   21.90
   7  -3   0  262.27   22.70
   7  -3   0  245.08   17.90
   7  -3   0  266.67   24.80
   7  -3   0  226.38   20.20
   7  -3   0  246.78   21.10
  -7  -3   0  276.87   26.50
  -7  -3   0  230.48   19.10
  -7  -3   0  215.48   18.40
  -7  -3   0  239.38   17.90
   7  -3   0  281.87   19.00
  -7  -3   0  265.07   27.90
  -7  -3   0  244.78   21.70
  -7  -3   0  240.98   20.00
   7  -3   0  248.68   19.00
   7  -3   0  234.78   18.10
  -7  -3   0  275.07   21.50
  -7   3   0  227.38   24.90
   7   3   0  227.78   24.70
  -7   3   0  225.78   19.60
  -7   3   0  211.48   21.50
  -7   3   0  258.17   19.50
   7   3   0  205.68   23.10
   7   3   0  259.47   18.90
  -7   3   0  203.58   20.60
   7   3   0  246.08   21.40
   7   3   0  255.97   26.00
   7   3   0  268.47   18.30
  -7   3   0  309.27   21.80
  -7   3   0  266.77   23.40
  -7   3   0  253.87   29.90
  -7   3   0  273.97   20.80
   7   3   0  240.48   20.00
   7   3   0  252.47   19.30
   7   3   0  249.28   26.20
   7   3   0  252.27   18.60
   7   3   0  246.38   20.00
  -7   3   0  231.18   19.80
  -7   3   0  262.17   23.10
   7   3   0  253.47   20.10
   7   3   0  229.88   22.80
   7   3   0  235.98   17.00
  -7   3   0  233.58   24.10
  -7   3   0  244.58   17.60
   7   3   0  223.08   18.70
  -8  -3   0  406.16   25.00
  -8  -3   0  351.96   24.20
  -8  -3   0  441.66   26.50
   8  -3   0  339.17   27.90
   8  -3   0  351.06   29.10
  -8  -3   0  421.66   27.00
  -8  -3   0  392.26   26.00
  -8  -3   0  383.66   31.90
  -8  -3   0  369.46   31.90
   8  -3   0  359.56   24.70
  -8  -3   0  413.96   25.70
   8  -3   0  411.76   24.50
   8  -3   0  394.26   28.00
   8  -3   0  442.96   29.10
  -8  -3   0  400.96   26.70
   8  -3   0  399.36   27.30
   8  -3   0  397.16   24.50
  -8  -3   0  349.17   35.30
   8  -3   0  414.76   25.80
  -8  -3   0  421.66   25.10
   8  -3   0  372.16   28.00
   8  -3   0  384.56   24.80
  -8  -3   0  377.66   29.60
   8  -3   0  433.76   25.60
   8  -3   0  355.36   30.10
   8  -3   0  399.66   28.00
  -8  -3   0  387.26   28.80
  -8  -3   0  364.26   25.90
  -8  -3   0  388.26   28.20
   8  -3   0  426.96   24.50
  -8  -3   0  380.46   27.60
   8   3   0  384.46   27.10
   8   3   0  410.56   31.50
  -8   3   0  389.06   28.20
   8   3   0  375.16   22.90
   8   3   0  417.36   23.90
  -8   3   0  373.66   27.50
   8   3   0  370.16   25.20
   8   3   0  399.66   30.60
  -8   3   0  390.76   31.90
  -8   3   0  406.66   31.10
  -8   3   0  474.35   27.90
  -8   3   0  404.56   27.20
  -8   3   0  437.06   32.30
   8   3   0  408.16   28.10
  -8   3   0  402.66   29.00
  -8   3   0  383.76   26.70
  -8   3   0  411.46   28.00
   8   3   0  445.56   33.30
   8   3   0  419.36   28.30
   8   3   0  387.36   26.90
   8   3   0  347.67   25.20
   8   3   0  408.86   25.70
   8   3   0  379.56   25.50
   8   3   0  412.66   25.50
  -8   3   0  342.87   29.20
   8   3   0  323.37   25.80
   9  -3   0  158.68   20.70
  -9  -3   0  130.89   18.30
  -9  -3   0  109.89   15.80
  -9  -3   0  144.19   17.40
   9  -3   0  135.29   22.20
  -9  -3   0  147.49   20.90
  -9  -3   0  150.58   18.10
   9  -3   0  150.68   16.30
   9  -3   0  138.69   15.80
  -9  -3   0   96.59   18.90
  -9  -3   0  136.89   18.40
   9  -3   0  134.69   17.10
   9  -3   0  130.49   19.50
   9  -3   0  146.49   22.00
  -9  -3   0  144.29   17.50
   9  -3   0  164.88   21.20
  -9  -3   0  172.28   19.00
   9  -3   0  128.69   16.60
   9  -3   0  150.68   22.00
  -9  -3   0  181.68   19.60
   9  -3   0  145.59   19.90
  -9  -3   0  167.28   25.40
   9  -3   0  145.89   19.60
   9  -3   0  145.89   17.70
  -9  -3   0  107.49   19.00
  -9  -3   0  132.29   25.30
   9   3   0  139.79   18.10
   9   3   0  122.99   22.60
   9   3   0  147.19   18.90
  -9   3   0  148.49   23.60
   9   3   0  174.68   24.30
   9   3   0  140.49   18.10
  -9   3   0  157.48   19.60
   9   3   0  171.18   22.20
  -9   3   0  118.59   19.00
  -9   3   0  142.49   20.30
  -9   3   0  140.99   19.30
   9   3   0  128.09   15.50
  -9   3   0  108.59   20.00
   9   3   0  161.48   20.10
  -9   3   0   86.79   16.50
  -9   3   0  130.39   21.40
   9   3   0  158.88   15.70
  -9   3   0  158.48   18.90
  -9   3   0  128.29   23.00
   9   3   0  154.78   21.20
   9   3   0  190.08   25.00
 -10  -3   0   88.09   14.90
  10  -3   0   75.69   14.50
 -10  -3   0   89.49   24.00
 -10  -3   0   93.29   16.50
  10  -3   0   88.99   18.20
  10  -3   0  108.89   20.50
  10  -3   0  104.79   22.40
  10  -3   0  119.09   17.00
 -10  -3   0  102.89   21.50
 -10  -3   0  108.59   17.60
 -10  -3   0  106.79   16.50
  10  -3   0  120.39   19.80
  10  -3   0   83.29   16.40
 -10  -3   0   83.89   22.30
 -10  -3   0   97.39   19.50
  10  -3   0   84.09   21.20
  10  -3   0   96.99   19.10
 -10  -3   0   79.39   20.70
 -10   3   0  107.59   21.80
 -10   3   0   79.79   16.60
  10   3   0  106.89   21.10
 -10   3   0   66.39   17.40
 -10   3   0   91.39   17.70
  10   3   0  108.59   20.30
 -10   3   0  120.79   19.00
  10   3   0   92.29   16.00
  10   3   0   84.19   17.10
 -10   3   0  106.19   25.40
 -10   3   0   87.79   19.60
  10   3   0   65.39   20.30
  10   3   0  107.49   14.80
  10   3   0   80.09   15.70
  10   3   0   78.19   16.90
  10   3   0  154.18   24.90
 -10   3   0   83.39   21.40
 -11  -3   0   81.39   16.20
  11  -3   0   27.10   15.30
  11  -3   0    3.60   16.70
 -11  -3   0   70.39   23.10
  11  -3   0   35.30   14.80
 -11  -3   0   43.20   13.80
  11  -3   0   65.99   19.90
 -11  -3   0   32.40   14.20
 -11  -3   0   24.70   14.90
 -11  -3   0   31.60   24.80
 -11  -3   0   73.89   20.40
 -11  -3   0   50.59   16.30
 -11  -3   0   41.20   13.50
  11  -3   0   46.20   19.20
  11  -3   0   43.30   16.60
  11   3   0   69.59   17.20
  11   3   0   39.20   17.70
 -11   3   0   39.00   18.20
  11   3   0   48.70   22.20
  11   3   0   13.60   18.10
 -11   3   0   49.20   21.50
  11   3   0   43.30   14.80
  11   3   0   20.70   14.50
 -11   3   0   60.99   17.20
  11   3   0   45.40   17.20
 -11   3   0   25.30   19.70
 -11   3   0   52.89   17.10
  11   3   0   40.90   19.70
 -11   3   0   30.00   23.70
  12  -3   0    9.70   14.50
  12  -3   0   14.40   19.70
 -12  -3   0   36.40   19.90
 -12  -3   0   -6.60   18.60
 -12  -3   0    1.40   19.50
  12  -3   0   12.30   16.90
  12  -3   0    3.00   14.30
  12  -3   0   -3.40   14.00
 -12  -3   0   22.40   16.80
 -12   3   0   39.20   16.50
  12   3   0    9.20   18.30
 -12   3   0   20.60   19.70
  12   3   0   34.20   20.60
  12   3   0   12.50   15.90
 -12   3   0   18.30   19.30
  12   3   0  -11.40   13.00
  12   3   0   22.60   15.60
  12   3   0   23.70   29.90
  12   3   0   19.10   14.70
 -12   3   0   10.30   15.20
 -12   3   0    6.10   21.90
 -12   3   0   16.50   15.80
  12   3   0   62.89   35.60
 -13  -3   0  109.69   29.80
 -13  -3   0  100.79   22.80
  13  -3   0   99.59   22.20
 -13  -3   0   74.69   23.50
 -13  -3   0   89.39   29.60
  13  -3   0  102.79   23.40
  13  -3   0   79.59   20.80
  13   3   0   87.69   24.20
 -13   3   0   70.69   23.80
 -13   3   0  113.99   23.20
  13   3   0   35.80   18.20
 -13   3   0   68.99   27.80
  13   3   0   93.49   24.60
 -13   3   0   54.69   25.90
 -13   3   0   42.20   20.00
 -14  -3   0   91.59   31.20
 -14  -3   0  100.19   26.10
  14  -3   0   68.09   24.10
 -14  -3   0   41.90   28.70
  14  -3   0   83.29   22.50
  14  -3   0  106.79   28.60
  14   3   0   87.49   31.20
 -14   3   0   54.09   27.20
 -14   3   0   54.89   25.60
 -14   3   0   56.79   28.10
  14   3   0   78.59   23.50
  14   3   0   65.59   23.50
  15  -3   0  -17.60   20.30
 -15  -3   0  -19.70   24.00
  15  -3   0   43.20   23.70
 -15  -3   0    0.70   25.30
  15   3   0   29.90   19.50
 -15   3   0   -0.90   22.90
 -15   3   0   14.20   26.50
  15   3   0  -24.60   18.80
  15   3   0   -2.70   20.40
 -15   3   0  -12.00   20.70
   0  -4   0 1168.68   45.70
   0  -4   0 1151.78   44.60
   0  -4   0 1161.28   43.90
   0  -4   0 1214.28   43.50
   0  -4   0 1200.28   42.80
   0  -4   0 1196.28   45.30
   0  -4   0 1206.48   44.50
   0  -4   0 1180.18   44.10
   0  -4   0 1143.19   44.70
   0  -4   0 1172.18   44.30
   0  -4   0 1205.08   43.20
   0  -4   0 1169.58   45.10
   0  -4   0 1176.38   43.10
   0  -4   0 1177.88   44.90
   0   4   0 1189.78   45.50
   0   4   0 1184.38   43.80
   0   4   0 1205.88   45.00
   0   4   0 1140.19   43.20
   0   4   0 1180.98   44.20
   0   4   0 1200.98   44.30
   0   4   0 1230.78   44.00
   0   4   0 1165.38   45.90
   0   4   0 1191.48   42.20
   0   4   0 1172.58   45.00
   0   4   0 1195.28   43.40
   0   4   0 1173.88   45.10
   0   4   0 1252.37   43.20
   0   4   0 1178.58   44.50
   0   4   0 1202.38   44.80
   1  -4   0 3093.39  115.69
   1   4   0 3322.17  116.79
   1   4   0 3324.57  116.49
  -1   4   0 3174.98  115.49
   2  -4   0  502.95   23.20
  -2  -4   0  480.65   21.90
   2  -4   0  509.05   22.30
   2  -4   0  503.05   24.40
  -2  -4   0  461.15   22.00
   2  -4   0  534.25   23.60
   2  -4   0  526.95   22.40
   2  -4   0  493.35   22.00
   2  -4   0  487.15   23.40
   2  -4   0  480.85   24.70
  -2  -4   0  489.95   22.70
  -2  -4   0  508.95   26.70
  -2  -4   0  464.95   22.40
   2  -4   0  503.75   23.90
  -2  -4   0  506.65   21.20
   2  -4   0  532.65   25.10
   2  -4   0  487.55   23.60
   2  -4   0  501.45   24.60
  -2  -4   0  516.25   19.90
  -2  -4   0  490.15   24.40
   2  -4   0  526.45   24.00
  -2  -4   0  531.85   20.40
   2  -4   0  533.15   25.40
  -2  -4   0  520.85   25.60
   2  -4   0  476.85   24.00
  -2  -4   0  452.45   24.10
  -2  -4   0  533.95   23.30
  -2  -4   0  491.05   23.30
  -2  -4   0  497.25   23.00
  -2   4   0  448.36   23.60
  -2   4   0  517.65   24.20
   2   4   0  453.25   22.30
   2   4   0  481.05   22.40
   2   4   0  466.15   19.60
   2   4   0  508.75   23.00
   2   4   0  494.05   21.20
  -2   4   0  465.05   26.10
   2   4   0  467.65   22.80
   2   4   0  548.95   24.80
   2   4   0  483.75   24.60
   2   4   0  484.45   23.70
  -2   4   0  499.85   23.10
  -2   4   0  524.65   23.00
  -2   4   0  497.95   25.10
   2   4   0  478.35   22.00
  -2   4   0  524.25   23.80
   2   4   0  508.55   22.90
   2   4   0  473.25   21.80
  -2   4   0  474.25   26.20
   2   4   0  539.45   20.90
  -2   4   0  518.55   24.30
  -2   4   0  506.75   22.70
   2   4   0  475.95   23.40
  -2   4   0  497.05   23.60
  -2   4   0  495.35   22.50
  -2   4   0  494.15   24.60
   2   4   0  511.15   23.70
  -2   4   0  485.35   25.10
   3  -4   0 1406.46   54.39
  -3  -4   0 1330.07   52.99
  -3  -4   0 1392.66   50.99
   3  -4   0 1349.16   53.49
  -3  -4   0 1350.26   55.39
  -3  -4   0 1385.06   52.19
   3  -4   0 1374.26   54.79
  -3  -4   0 1451.55   55.49
   3  -4   0 1364.76   53.89
  -3  -4   0 1355.06   53.59
  -3  -4   0 1417.36   55.69
   3  -4   0 1384.76   53.99
   3  -4   0 1358.76   53.29
   3  -4   0 1383.66   53.29
   3  -4   0 1338.87   53.39
  -3  -4   0 1363.46   52.59
  -3  -4   0 1302.07   51.89
   3  -4   0 1397.26   52.69
   3  -4   0 1317.17   54.59
   3  -4   0 1353.46   54.99
   3  -4   0 1363.16   53.99
  -3  -4   0 1357.46   52.79
  -3  -4   0 1339.77   53.79
   3  -4   0 1289.27   54.29
  -3  -4   0 1375.56   52.69
  -3  -4   0 1346.07   50.39
   3  -4   0 1316.27   53.09
  -3  -4   0 1385.46   55.29
  -3   4   0 1376.86   55.29
   3   4   0 1366.56   53.89
   3   4   0 1329.37   56.09
   3   4   0 1354.76   54.79
  -3   4   0 1354.36   54.19
   3   4   0 1338.87   52.99
  -3   4   0 1358.76   53.29
  -3   4   0 1373.46   52.69
   3   4   0 1311.77   52.09
  -3   4   0 1389.66   53.69
   3   4   0 1331.07   56.19
   3   4   0 1346.17   54.59
  -3   4   0 1346.07   54.49
   3   4   0 1397.96   52.99
   3   4   0 1337.97   53.19
  -3   4   0 1334.37   54.29
  -3   4   0 1294.37   53.69
   3   4   0 1351.36   52.39
  -3   4   0 1306.57   54.29
   3   4   0 1373.86   54.89
   3   4   0 1317.77   51.79
   3   4   0 1381.16   52.19
  -3   4   0 1244.78   53.39
  -3   4   0 1350.46   56.89
  -3   4   0 1341.17   52.59
  -3   4   0 1338.47   53.89
  -3   4   0 1357.46   53.09
  -3   4   0 1387.76   55.49
   3   4   0 1391.96   51.29
   3   4   0 1349.47   53.29
   4  -4   0  168.48   13.40
  -4  -4   0  148.79   17.70
  -4  -4   0  154.38   16.20
   4  -4   0  139.29   14.10
   4  -4   0  140.49   14.40
  -4  -4   0  148.99   16.30
  -4  -4   0  151.38   10.70
   4  -4   0  146.39   13.60
  -4  -4   0  161.08   12.50
   4  -4   0  163.08   13.40
   4  -4   0  147.29   12.60
  -4  -4   0  150.88   14.30
   4  -4   0  153.38   11.30
  -4  -4   0  161.18   13.10
  -4  -4   0  155.78   12.70
  -4  -4   0  153.98   16.70
   4  -4   0  163.08   12.40
   4  -4   0  151.98   13.10
   4  -4   0  154.18   15.00
  -4  -4   0  154.98   12.00
  -4  -4   0  148.79   12.60
  -4  -4   0  160.78   13.80
  -4  -4   0  155.88   15.90
   4  -4   0  146.59   14.40
   4  -4   0  184.08   14.20
   4  -4   0  150.98   16.00
  -4  -4   0  146.09   15.60
   4  -4   0  149.59   13.40
  -4  -4   0  150.48   12.10
   4  -4   0  179.68   14.10
   4  -4   0  151.58   12.50
  -4  -4   0  166.68   12.40
   4  -4   0  161.38   17.30
  -4   4   0  148.79   15.00
  -4   4   0  156.48   15.90
   4   4   0  138.69   14.20
   4   4   0  158.48   15.10
   4   4   0  170.48   12.30
  -4   4   0  138.09   13.50
   4   4   0  168.08   11.80
   4   4   0  147.99   13.70
  -4   4   0  158.98   13.30
   4   4   0  177.28   17.80
  -4   4   0  159.78   12.60
   4   4   0  133.99   14.80
  -4   4   0  150.68   11.40
   4   4   0  152.58   12.80
  -4   4   0  127.09   13.60
  -4   4   0  154.78   15.40
  -4   4   0  165.08   12.70
   4   4   0  162.48   14.40
  -4   4   0  158.08   14.60
  -4   4   0  163.28   15.60
  -4   4   0  147.99   14.90
   4   4   0  158.68   13.20
   4   4   0  142.29   16.60
   4   4   0  152.58   12.30
  -4   4   0  121.49   14.50
  -4   4   0  162.38   12.30
   4   4   0  157.38   13.20
   4   4   0  165.88   14.20
   4   4   0  137.39   11.90
  -4   4   0  197.18   13.30
   5  -4   0 1989.50   79.19
   5  -4   0 2027.00   78.29
   5  -4   0 1937.91   77.39
  -5  -4   0 2001.10   80.49
  -5  -4   0 2019.00   76.09
  -5  -4   0 1972.00   74.59
   5  -4   0 1954.70   75.69
  -5  -4   0 1929.31   80.09
  -5  -4   0 1940.11   76.79
  -5  -4   0 2015.70   81.29
   5  -4   0 1868.81   78.29
  -5  -4   0 1977.10   75.49
   5  -4   0 1955.40   78.99
  -5  -4   0 1986.20   76.59
   5  -4   0 1925.81   75.99
   5  -4   0 1920.11   75.59
   5  -4   0 1975.20   76.89
   5  -4   0 1900.81   76.29
  -5  -4   0 2019.60   76.39
   5  -4   0 2021.30   78.69
  -5  -4   0 1987.00   79.19
  -5  -4   0 1880.81   76.79
  -5  -4   0 1965.40   77.39
   5  -4   0 1998.20   80.19
   5  -4   0 2043.80   79.79
   5  -4   0 1886.71   78.09
   5  -4   0 1942.31   76.29
   5  -4   0 1981.70   78.39
  -5  -4   0 1848.81   78.89
  -5  -4   0 2007.70   79.39
  -5  -4   0 2054.39   77.69
   5  -4   0 2033.00   78.59
  -5  -4   0 1980.30   81.59
   5   4   0 1993.00   78.09
   5   4   0 1816.62   79.09
  -5   4   0 2041.00   77.49
  -5   4   0 2059.79   76.29
  -5   4   0 1962.70   76.49
  -5   4   0 1892.21   76.39
  -5   4   0 1997.40   79.39
  -5   4   0 1992.40   80.39
  -5   4   0 1888.31   77.19
  -5   4   0 2076.39   81.29
  -5   4   0 2071.49   80.69
   5   4   0 1934.41   75.09
   5   4   0 1904.21   80.69
   5   4   0 1972.90   76.59
  -5   4   0 1920.31   75.99
   5   4   0 1994.50   78.49
   5   4   0 1972.50   77.09
  -5   4   0 1958.10   75.79
   5   4   0 1999.50   76.69
  -5   4   0 1996.50   78.59
   5   4   0 2008.10   77.69
  -5   4   0 1887.51   79.69
   5   4   0 1854.21   80.69
  -5   4   0 1938.81   78.89
   5   4   0 1863.71   78.89
   5   4   0 1858.31   78.59
  -5   4   0 2006.20   80.89
   5   4   0 2035.30   75.39
   5   4   0 2095.09   83.29
   5   4   0 1930.91   75.39
  -6  -4   0  742.13   36.60
   6  -4   0  658.83   36.50
  -6  -4   0  656.73   39.30
  -6  -4   0  773.32   34.60
   6  -4   0  764.02   38.10
   6  -4   0  717.13   36.90
   6  -4   0  674.73   33.80
   6  -4   0  757.22   36.30
   6  -4   0  744.63   37.50
   6  -4   0  706.03   34.50
   6  -4   0  775.72   35.10
  -6  -4   0  671.23   35.20
  -6  -4   0  701.73   37.90
   6  -4   0  772.12   37.20
   6  -4   0  676.53   33.80
  -6  -4   0  667.03   37.70
   6  -4   0  744.43   36.70
  -6  -4   0  721.33   35.80
  -6  -4   0  780.22   37.90
   6  -4   0  748.53   38.90
   6  -4   0  702.13   34.30
  -6  -4   0  747.63   42.10
  -6  -4   0  696.33   33.90
  -6  -4   0  673.03   34.70
  -6  -4   0  695.73   38.10
   6  -4   0  715.23   38.00
  -6  -4   0  732.63   33.30
   6  -4   0  698.33   36.30
  -6  -4   0  701.13   34.70
   6  -4   0  844.42   36.40
   6  -4   0  750.52   38.00
  -6  -4   0  732.53   38.50
  -6  -4   0  759.92   34.80
   6   4   0  742.43   40.60
  -6   4   0  701.63   35.60
   6   4   0  728.73   33.60
  -6   4   0  693.23   34.30
  -6   4   0  765.52   40.00
  -6   4   0  755.02   36.30
   6   4   0  818.82   38.80
   6   4   0  691.53   41.20
   6   4   0  678.93   35.20
   6   4   0  685.83   38.00
   6   4   0  721.63   36.90
   6   4   0  715.43   35.30
  -6   4   0  669.13   34.90
  -6   4   0  710.13   39.40
  -6   4   0  667.13   37.60
   6   4   0  708.43   34.00
  -6   4   0  753.72   36.90
   6   4   0  735.03   40.20
   6   4   0  691.73   35.00
  -6   4   0  687.73   38.90
  -6   4   0  721.93   36.80
  -6   4   0  731.63   37.60
  -6   4   0  698.53   39.40
  -6   4   0  753.52   39.80
   6   4   0  757.62   36.70
  -6   4   0  711.43   34.60
   6   4   0  681.13   33.40
   6   4   0  717.53   37.00
  -7  -4   0  289.67   22.10
   7  -4   0  252.27   18.90
  -7  -4   0  239.48   25.90
  -7  -4   0  294.47   20.00
   7  -4   0  284.87   19.70
  -7  -4   0  241.78   18.00
  -7  -4   0  270.97   19.70
  -7  -4   0  290.27   19.50
  -7  -4   0  289.27   22.00
   7  -4   0  276.97   21.70
  -7  -4   0  279.47   20.00
   7  -4   0  253.87   19.50
   7  -4   0  251.27   20.30
   7  -4   0  269.67   19.70
  -7  -4   0  244.78   21.30
  -7  -4   0  215.38   19.00
  -7  -4   0  258.67   18.70
  -7  -4   0  325.37   24.40
   7  -4   0  262.47   21.90
   7  -4   0  306.77   24.00
   7  -4   0  253.97   20.80
   7  -4   0  256.87   21.30
   7  -4   0  286.57   19.60
  -7  -4   0  232.78   25.50
  -7  -4   0  225.48   23.20
   7  -4   0  268.47   19.70
  -7  -4   0  275.77   21.20
   7  -4   0  254.87   18.70
   7  -4   0  236.18   23.80
   7  -4   0  294.37   23.60
  -7  -4   0  291.07   23.60
   7  -4   0  270.07   26.00
  -7   4   0  318.17   21.70
   7   4   0  272.47   19.60
  -7   4   0  284.97   21.60
   7   4   0  251.77   19.30
  -7   4   0  283.47   18.70
   7   4   0  295.17   27.60
   7   4   0  246.98   18.00
   7   4   0  259.07   21.00
  -7   4   0  280.97   20.80
   7   4   0  246.98   17.40
   7   4   0  262.27   22.20
   7   4   0  281.47   21.10
  -7   4   0  259.97   21.70
   7   4   0  283.27   21.20
  -7   4   0  260.87   19.60
  -7   4   0  282.27   25.00
   7   4   0  270.27   27.50
   7   4   0  255.27   19.80
  -7   4   0  264.97   22.20
   7   4   0  255.37   21.60
  -7   4   0  296.17   24.70
  -7   4   0  311.37   24.80
   7   4   0  272.67   26.50
  -7   4   0  250.07   25.00
  -7   4   0  280.87   18.90
   7   4   0  241.58   21.10
  -7   4   0  273.67   25.00
   7   4   0  278.87   20.50
   8  -4   0   11.30    7.70
   8  -4   0    1.20    6.40
   8  -4   0    7.60    9.20
  -8  -4   0    5.60   12.30
   8  -4   0   20.60   11.30
   8  -4   0    8.70    8.20
  -8  -4   0   16.60   10.30
  -8  -4   0    9.00   12.40
   8  -4   0   14.10    8.90
  -8  -4   0    3.80    7.00
  -8  -4   0    3.80    7.10
  -8  -4   0    8.80    7.70
   8  -4   0   17.70   10.00
  -8  -4   0   10.60    9.90
  -8  -4   0    7.50    8.40
   8  -4   0    9.90   11.20
  -8  -4   0   14.70   10.60
  -8  -4   0    1.20    8.60
  -8  -4   0    8.00    8.20
  -8  -4   0    7.10    7.70
   8  -4   0    1.60    8.10
  -8  -4   0   13.40   11.00
   8  -4   0   10.10    8.40
  -8  -4   0   -4.50    8.10
   8  -4   0   21.50   10.10
   8  -4   0    1.10    7.10
   8  -4   0    5.50   10.20
  -8  -4   0   -2.70    6.90
   8  -4   0   -8.30    7.70
   8  -4   0   14.20   11.60
  -8   4   0   18.50   13.10
  -8   4   0    2.70    9.40
   8   4   0    0.70    8.30
   8   4   0    6.90   12.70
  -8   4   0   -9.90    7.10
  -8   4   0   12.00   12.10
   8   4   0    6.90    7.50
  -8   4   0    2.30    9.70
   8   4   0   12.80    8.80
  -8   4   0   -0.10    7.80
  -8   4   0   12.50   11.40
   8   4   0    8.90   12.10
  -8   4   0    9.40    9.40
   8   4   0   12.40    9.20
   8   4   0   -3.20    9.00
   8   4   0   -4.30    8.80
   8   4   0   14.90   13.30
  -8   4   0   10.80    8.50
   8   4   0   24.00   11.90
   8   4   0   10.00    7.70
  -8   4   0   17.80    7.70
   8   4   0   13.40   10.00
   8   4   0   -4.70    8.40
  -8   4   0    9.80   10.80
   8   4   0   15.50   10.30
   8   4   0    8.60    7.70
  -9  -4   0  229.58   25.70
   9  -4   0  180.58   19.10
   9  -4   0  193.68   20.00
  -9  -4   0  157.38   24.70
   9  -4   0  175.48   23.00
  -9  -4   0  190.78   19.70
   9  -4   0  201.18   22.70
   9  -4   0  156.28   20.80
   9  -4   0  202.18   23.30
  -9  -4   0  214.68   24.80
  -9  -4   0  179.48   26.80
  -9  -4   0  171.98   19.50
  -9  -4   0  174.98   19.90
  -9  -4   0  175.78   26.20
  -9  -4   0  216.88   20.90
  -9  -4   0  190.38   20.30
   9  -4   0  197.78   30.10
   9  -4   0  201.98   17.80
  -9  -4   0  196.98   21.10
   9  -4   0  224.28   18.30
   9  -4   0  189.38   25.20
  -9  -4   0  220.58   21.10
  -9  -4   0  177.38   21.10
  -9  -4   0  187.78   23.00
   9  -4   0  205.08   20.00
   9  -4   0  192.88   24.70
   9  -4   0  155.38   19.80
  -9   4   0  246.08   29.00
   9   4   0  178.98   19.50
  -9   4   0  208.68   22.20
   9   4   0  151.28   21.70
   9   4   0  146.99   20.40
  -9   4   0  229.28   27.20
   9   4   0  151.18   24.90
   9   4   0  187.48   20.70
  -9   4   0  146.09   23.30
  -9   4   0  169.98   22.10
  -9   4   0  173.78   23.90
   9   4   0  198.38   18.20
  -9   4   0  231.58   28.00
  -9   4   0  128.19   18.20
   9   4   0  152.88   24.40
   9   4   0  225.58   26.00
   9   4   0  200.18   18.80
   9   4   0  196.88   24.30
  -9   4   0  165.38   21.10
   9   4   0  161.68   25.10
  -9   4   0  191.88   21.90
  10  -4   0 1075.69   52.49
 -10  -4   0 1050.29   51.99
 -10  -4   0 1081.79   63.79
 -10  -4   0 1164.58   64.39
 -10  -4   0 1069.69   56.99
  10  -4   0  936.41   55.19
 -10  -4   0  980.00   50.39
  10  -4   0 1088.59   56.49
  10  -4   0 1057.59   60.09
  10  -4   0 1031.50   57.99
  10  -4   0 1083.79   50.89
  10  -4   0 1021.80   49.70
  10  -4   0 1051.69   54.19
 -10  -4   0 1030.10   58.89
 -10  -4   0 1079.59   53.09
  10  -4   0 1053.69   59.69
 -10  -4   0 1098.69   51.99
  10   4   0 1001.30   51.49
  10   4   0 1061.49   51.99
 -10   4   0 1093.19   55.79
  10   4   0 1013.30   47.80
 -10   4   0 1062.59   59.89
  10   4   0 1018.80   56.99
  10   4   0 1055.09   60.99
 -10   4   0 1141.69   63.49
 -10   4   0 1068.49   62.79
  10   4   0 1065.69   59.39
  10   4   0 1060.79   54.59
 -10   4   0 1180.18   57.59
 -10   4   0 1104.69   61.99
 -10   4   0 1092.39   54.69
  10   4   0 1102.09   49.40
 -10   4   0  986.00   57.89
  10   4   0 1004.90   57.09
  11  -4   0    4.20   16.30
 -11  -4   0    7.40   10.00
 -11  -4   0    8.80   19.50
 -11  -4   0   20.60   15.30
 -11  -4   0    0.30   10.10
  11  -4   0   18.50   17.10
 -11  -4   0   -5.00   13.60
  11  -4   0    4.90   13.10
  11  -4   0    1.50   12.40
  11  -4   0   20.10   16.90
 -11  -4   0   38.80   20.60
  11  -4   0   -6.90   12.50
 -11  -4   0    5.30   11.60
  11   4   0    4.70   15.40
  11   4   0    1.10   13.50
 -11   4   0   14.60   18.40
  11   4   0    4.60   13.70
 -11   4   0    5.60   15.50
  11   4   0   -1.90   18.30
 -11   4   0   21.40   18.80
 -11   4   0   16.90   13.40
  11   4   0   -7.30   11.70
  11   4   0  -18.70   14.10
 -11   4   0   -0.90   13.70
  11   4   0  -38.30   13.60
  11   4   0    6.80   17.30
 -11   4   0   10.60   20.70
  12  -4   0  235.28   32.90
 -12  -4   0  176.28   33.50
 -12  -4   0  265.27   39.90
  12  -4   0  294.77   30.30
  12  -4   0  265.47   35.70
  12  -4   0  249.78   31.40
 -12  -4   0  293.37   35.40
 -12  -4   0  227.78   30.40
  12  -4   0  259.77   35.50
  12   4   0  295.47   36.30
 -12   4   0  284.67   39.00
 -12   4   0  316.67   38.60
  12   4   0  220.08   25.70
  12   4   0  254.57   40.30
  12   4   0  211.98   25.10
 -12   4   0  269.77   30.00
 -12   4   0  262.67   31.40
  12   4   0  256.07   30.80
 -12   4   0  258.17   32.90
  12   4   0  246.28   35.80
 -12   4   0  234.78   37.40
  12   4   0  320.37   35.90
 -13  -4   0    2.40   24.00
  13  -4   0   21.60   16.80
 -13  -4   0    4.90   16.00
 -13  -4   0  -11.00   20.50
  13  -4   0   13.00   16.40
  13  -4   0   24.30   22.60
  13  -4   0   31.00   19.80
 -13   4   0   22.70   19.40
 -13   4   0   36.70   18.40
 -13   4   0   68.59   25.60
 -13   4   0  -18.10   21.60
  13   4   0   17.30   17.80
  13   4   0   16.60   18.80
 -13   4   0   26.60   19.00
  13   4   0   54.39   21.20
 -14  -4   0   37.20   23.70
 -14  -4   0   30.60   29.60
  14  -4   0   32.00   20.70
  14  -4   0   35.80   19.00
 -14  -4   0   57.69   27.80
  14  -4   0   56.49   21.80
  14   4   0   44.10   26.10
  14   4   0   58.69   21.70
 -14   4   0   17.10   20.40
 -14   4   0   42.70   26.30
  14   4   0   96.09   27.80
 -14   4   0   35.20   28.70
  15  -4   0   71.09   23.50
 -15  -4   0   57.69   30.60
  15  -4   0   55.39   25.30
 -15  -4   0   47.10   35.60
  15   4   0   64.29   26.90
 -15   4   0  112.39   36.30
 -15   4   0   43.30   36.90
 -15   4   0  163.88   34.80
  15   4   0  142.69   33.60
  15   4   0  108.69   25.10
   0  -5   0   15.60    8.50
   0  -5   0   10.30    7.10
   0  -5   0   14.00    6.00
   0  -5   0   18.90    8.50
   0  -5   0   24.50   11.30
   0  -5   0   16.50    6.40
   0  -5   0    8.20    7.20
   0  -5   0    9.00    8.70
   0  -5   0    2.90    7.30
   0  -5   0   15.60    6.20
   0  -5   0   12.80    4.80
   0  -5   0    7.50    6.00
   0  -5   0    4.60    4.50
   0   5   0   27.80    9.10
   0   5   0   27.00   10.80
   0   5   0   16.50    6.20
   0   5   0   12.00    5.20
   0   5   0    9.50    7.00
   0   5   0    7.60    5.10
   0   5   0   10.30    7.20
   0   5   0    7.10    2.80
   0   5   0   11.10    6.90
   0   5   0   15.30    8.20
   0   5   0   11.30    7.10
   0   5   0    3.80    8.50
   0   5   0   13.30    7.50
   0   5   0   23.60    8.30
   0   5   0    8.10    6.70
   0   5   0    9.90    5.30
   1  -5   0  210.18   14.80
  -1  -5   0  240.58   14.40
   1  -5   0  284.67   17.60
  -1  -5   0  213.88   14.40
  -1  -5   0  213.38   14.40
  -1  -5   0  246.08   13.90
  -1  -5   0  226.28   17.30
   1  -5   0  245.28   16.30
  -1  -5   0  216.58   14.70
   1  -5   0  248.78   16.60
   1  -5   0  244.48   15.60
  -1  -5   0  212.48   16.30
  -1  -5   0  213.78   12.20
   1  -5   0  246.88   15.80
   1  -5   0  227.98   16.00
  -1  -5   0  217.68   10.10
   1  -5   0  256.27   15.90
  -1  -5   0  246.38   14.30
   1  -5   0  239.98   16.70
   1  -5   0  201.48   10.80
   1  -5   0  194.78   13.50
   1  -5   0  243.18   16.90
  -1  -5   0  204.58   14.90
   1  -5   0  219.48   10.90
  -1  -5   0  207.78   10.50
  -1  -5   0  217.48   14.40
  -1  -5   0  290.37   17.50
   1  -5   0  196.18   16.90
  -1   5   0  221.18   16.20
   1   5   0  212.18   14.30
   1   5   0  225.48   14.70
   1   5   0  207.68    9.80
   1   5   0  226.48   13.30
   1   5   0  229.48   15.00
   1   5   0  219.18   14.50
  -1   5   0  212.98   14.40
  -1   5   0  203.28   11.40
   1   5   0  233.98   13.70
  -1   5   0  193.28   16.40
   1   5   0  204.78   10.90
  -1   5   0  253.57   18.30
  -1   5   0  243.58   17.40
   1   5   0  225.68   14.80
  -1   5   0  218.08   15.80
   1   5   0  242.48   14.10
  -1   5   0  209.78   18.50
  -1   5   0  219.08   11.60
  -1   5   0  256.37   17.30
   1   5   0  226.88   16.70
   1   5   0  265.87   17.50
   1   5   0  247.58   18.20
  -1   5   0  218.18   16.80
  -1   5   0  245.88   16.10
  -1   5   0  243.38   11.80
   1   5   0  229.38   13.70
  -1   5   0  261.37   16.00
   1   5   0  238.78   11.30
  -1   5   0  181.48   17.80
   1   5   0  202.38   10.80
   2  -5   0  490.15   23.40
   2  -5   0  511.35   24.10
   2  -5   0  459.65   21.10
  -2  -5   0  479.35   20.00
   2  -5   0  477.35   23.80
  -2  -5   0  459.75   22.20
   2  -5   0  502.85   23.60
   2  -5   0  503.05   24.70
  -2  -5   0  482.55   22.30
  -2  -5   0  427.26   22.30
  -2  -5   0  442.96   21.90
  -2  -5   0  450.45   21.20
   2  -5   0  502.85   24.30
   2  -5   0  537.25   24.30
  -2  -5   0  483.15   22.30
  -2  -5   0  502.35   23.40
   2  -5   0  436.86   23.10
   2  -5   0  490.15   22.20
   2  -5   0  484.55   22.90
  -2  -5   0  478.85   22.40
  -2  -5   0  439.46   22.10
  -2  -5   0  449.95   19.40
   2  -5   0  475.65   23.60
   2  -5   0  485.65   23.60
  -2  -5   0  446.66   25.00
   2  -5   0  454.95   20.80
  -2  -5   0  476.55   25.10
  -2  -5   0  453.45   18.80
   2  -5   0  473.75   23.30
   2   5   0  460.75   22.60
  -2   5   0  501.25   22.20
  -2   5   0  496.95   24.30
   2   5   0  482.15   22.60
   2   5   0  476.85   20.00
   2   5   0  471.25   22.00
  -2   5   0  488.55   24.60
  -2   5   0  476.95   22.70
  -2   5   0  450.65   23.40
   2   5   0  496.45   23.00
  -2   5   0  466.75   23.80
   2   5   0  499.25   22.40
   2   5   0  462.95   21.50
   2   5   0  483.35   20.40
   2   5   0  472.95   27.10
  -2   5   0  485.35   23.10
   2   5   0  438.96   21.90
   2   5   0  479.25   18.80
  -2   5   0  471.35   24.00
  -2   5   0  492.55   21.70
   2   5   0  493.65   24.80
  -2   5   0  493.25   24.50
  -2   5   0  474.25   23.00
  -2   5   0  485.75   24.30
   2   5   0  469.85   23.80
   2   5   0  452.95   18.80
   2   5   0  461.15   22.10
  -2   5   0  523.35   23.70
   2   5   0  466.05   23.10
  -2   5   0  494.15   24.10
   3  -5   0 3417.16  126.09
  -3  -5   0 3427.26  126.19
   3  -5   0 3584.44  128.29
  -3  -5   0 3483.95  125.99
  -3  -5   0 3388.96  126.19
   3  -5   0 3346.67  127.39
  -3  -5   0 3369.56  127.79
  -3  -5   0 3467.65  124.59
   3  -5   0 3469.15  125.99
   3  -5   0 3409.46  126.69
  -3  -5   0 3490.35  126.09
  -3  -5   0 3454.25  127.09
   3  -5   0 3527.65  126.59
   3  -5   0 3507.55  125.69
   3  -5   0 3356.56  127.69
  -3  -5   0 3484.85  128.29
  -3  -5   0 3390.56  129.29
   3  -5   0 3497.25  128.09
  -3  -5   0 3392.06  130.29
   3  -5   0 3376.46  126.69
   3  -5   0 3410.66  125.49
   3  -5   0 3488.15  127.59
   3  -5   0 3608.84  127.79
   3  -5   0 3541.15  127.19
  -3  -5   0 3508.15  126.09
  -3  -5   0 3439.46  125.29
  -3  -5   0 3467.25  126.59
  -3  -5   0 3479.55  122.99
   3  -5   0 3451.55  127.29
  -3  -5   0 3404.26  128.99
   3   5   0 3477.65  125.39
  -3   5   0 3469.45  127.79
  -3   5   0 3469.65  128.09
  -3   5   0 3516.35  126.59
  -3   5   0 3425.76  126.59
  -3   5   0 3525.05  127.19
   3   5   0 3452.95  127.59
  -3   5   0 3466.15  127.19
  -3   5   0 3535.75  129.09
  -3   5   0 3463.75  127.39
  -3   5   0 3457.55  124.69
  -3   5   0 3498.35  127.49
   3   5   0 3454.05  123.99
  -3   5   0 3334.77  127.89
   3   5   0 3495.05  127.39
   3   5   0 3661.53  126.79
   3   5   0 3500.55  126.29
  -3   5   0 3530.45  126.29
   3   5   0 3368.76  124.39
  -3   5   0 3553.74  127.09
   3   5   0 3364.86  128.29
   3   5   0 3565.94  126.49
  -3   5   0 3447.56  128.39
  -3   5   0 3510.25  125.89
   3   5   0 3510.25  125.99
   3   5   0 3471.25  127.09
   3   5   0 3451.65  125.49
   3   5   0 3484.95  127.59
   3   5   0 3488.05  122.99
  -4  -5   0   37.20    8.40
   4  -5   0   28.20    9.20
  -4  -5   0   32.70    7.50
   4  -5   0   43.50    7.70
   4  -5   0   41.00   10.30
  -4  -5   0   55.69   11.90
  -4  -5   0   21.70    9.90
   4  -5   0   33.10    8.60
   4  -5   0   34.70    8.80
  -4  -5   0   36.40    7.30
   4  -5   0   26.90    8.20
   4  -5   0   30.90    7.70
  -4  -5   0   32.60    8.50
  -4  -5   0   33.40    9.90
   4  -5   0   65.59    9.10
   4  -5   0   39.60    9.20
   4  -5   0   31.20    8.70
  -4  -5   0   46.20    8.30
   4  -5   0   27.70    7.70
  -4  -5   0   28.70    9.80
   4  -5   0   20.90    8.30
  -4  -5   0   43.10    6.20
   4  -5   0   34.70    8.70
  -4  -5   0   46.00   10.00
   4  -5   0   26.60    8.40
   4  -5   0   36.40    9.30
  -4  -5   0   40.10    8.10
  -4  -5   0   35.60    7.20
  -4  -5   0   34.90    7.10
   4  -5   0   40.50    8.70
  -4  -5   0   35.80    7.00
   4   5   0   41.50    9.20
  -4   5   0   47.50    8.60
   4   5   0   34.40    6.50
   4   5   0   30.50    8.10
   4   5   0   30.00   11.20
   4   5   0   64.29   10.30
  -4   5   0   39.90    9.10
  -4   5   0   30.40    8.40
   4   5   0   30.10    7.80
   4   5   0   39.20    7.00
  -4   5   0   31.50    7.70
   4   5   0   22.70    7.50
  -4   5   0   33.30    8.60
   4   5   0   38.00    7.50
  -4   5   0   38.20    7.90
  -4   5   0   35.90    9.00
   4   5   0   31.70    8.10
  -4   5   0   38.90    8.50
   4   5   0   42.70    7.80
  -4   5   0   19.40    8.80
  -4   5   0   39.00    8.10
   4   5   0   46.40    7.70
  -4   5   0   39.20    7.00
  -4   5   0   34.80    9.00
   4   5   0   35.50   11.10
   4   5   0   43.20    8.10
  -4   5   0   30.30    9.90
   4   5   0   44.50    9.30
   4   5   0   40.40   11.00
  -4   5   0   33.80    9.20
   5  -5   0  110.89   13.80
  -5  -5   0  133.89   10.90
  -5  -5   0  114.49   11.50
   5  -5   0  124.79   15.20
  -5  -5   0  128.99   12.60
  -5  -5   0  116.69   13.30
   5  -5   0  138.69   14.90
  -5  -5   0  131.49   15.40
   5  -5   0  123.19   14.60
  -5  -5   0  132.39   16.40
  -5  -5   0  154.28   19.00
   5  -5   0  109.09   13.90
  -5  -5   0  122.49   16.50
   5  -5   0  129.09   15.40
  -5  -5   0  159.78   14.60
   5  -5   0  110.19   12.90
   5  -5   0  113.29   11.90
  -5  -5   0  132.89   14.30
  -5  -5   0  115.79   14.60
  -5  -5   0  139.69   13.90
  -5  -5   0  159.08   17.80
  -5  -5   0  167.08   18.70
  -5  -5   0   99.49   12.60
   5  -5   0  121.59   14.60
   5  -5   0  125.09   14.60
   5  -5   0  134.09   14.00
   5  -5   0  129.59   14.30
   5  -5   0  126.69   15.90
   5  -5   0  108.09   12.90
   5  -5   0  104.29   15.30
  -5  -5   0  155.38   15.20
  -5   5   0   99.89   13.90
   5   5   0  137.79   15.40
  -5   5   0  118.89   12.20
   5   5   0  130.99   15.80
  -5   5   0  112.49   14.40
  -5   5   0  135.19   16.20
   5   5   0   84.19   12.80
  -5   5   0  139.09   17.20
  -5   5   0  137.99   16.10
   5   5   0  124.59   12.80
   5   5   0  151.68   12.40
  -5   5   0  110.89   15.80
   5   5   0  126.19   14.20
   5   5   0  130.99   16.60
   5   5   0  174.98   20.00
   5   5   0  126.29   12.60
  -5   5   0  131.89   13.80
  -5   5   0  131.79   13.20
   5   5   0  124.89   15.80
   5   5   0  144.39   18.40
  -5   5   0  108.79   15.60
  -5   5   0  140.99   17.10
   5   5   0  129.29   14.90
  -5   5   0  143.49   14.50
   5   5   0  157.38   15.90
  -5   5   0  113.69   12.50
  -5   5   0  132.79   14.00
   5   5   0  135.79   18.90
   5   5   0  132.39   13.50
  -5   5   0  103.39   14.70
  -6  -5   0   42.60   13.20
   6  -5   0   46.90   10.20
   6  -5   0   37.20   10.50
   6  -5   0   36.50    9.80
  -6  -5   0   32.40    8.20
  -6  -5   0   33.90   12.40
   6  -5   0   54.99   13.10
  -6  -5   0   34.40    7.70
  -6  -5   0   34.20   11.70
  -6  -5   0   26.60    8.50
  -6  -5   0   32.80   10.60
  -6  -5   0   28.20    8.00
  -6  -5   0   11.50   11.60
   6  -5   0   31.20   10.30
   6  -5   0   33.70   10.10
  -6  -5   0   41.60   10.30
  -6  -5   0   25.40   11.70
  -6  -5   0   34.70   11.80
   6  -5   0   22.20    9.30
  -6  -5   0   38.90    9.90
   6  -5   0   43.50   10.40
   6  -5   0   54.59   12.50
   6  -5   0   25.50    9.30
   6  -5   0   34.00   12.50
   6  -5   0   24.50    9.50
   6  -5   0   18.40    7.40
  -6  -5   0   25.60    7.90
   6  -5   0   33.80   12.10
   6  -5   0   31.90   11.40
  -6  -5   0   21.00    8.20
  -6  -5   0   30.80    9.10
   6  -5   0   32.40    9.40
   6   5   0   13.90    9.70
  -6   5   0   48.20   11.00
   6   5   0   25.50   10.70
  -6   5   0   14.00   10.50
   6   5   0   28.00    9.90
  -6   5   0   55.59   12.70
   6   5   0   35.30    9.80
  -6   5   0   48.70   12.10
   6   5   0   36.10   14.00
   6   5   0   44.40   14.80
  -6   5   0   36.20    9.50
  -6   5   0   49.80    9.80
   6   5   0   33.90    9.90
  -6   5   0   24.40    8.30
  -6   5   0   39.30   12.40
   6   5   0   35.10    8.80
   6   5   0   35.30    8.60
  -6   5   0   34.00   12.70
  -6   5   0   25.40    9.10
   6   5   0   54.19   12.30
   6   5   0   20.60    8.60
  -6   5   0   23.50   11.20
   6   5   0   19.30    9.80
  -6   5   0   38.20    9.40
   6   5   0   36.20   10.80
  -6   5   0   21.70   11.60
  -6   5   0   39.40    9.70
   6   5   0   29.50   14.00
   7  -5   0  587.14   33.00
  -7  -5   0  528.75   33.90
   7  -5   0  616.94   31.00
  -7  -5   0  606.44   31.40
  -7  -5   0  576.84   37.30
  -7  -5   0  593.94   35.30
  -7  -5   0  538.25   31.30
   7  -5   0  566.94   35.60
   7  -5   0  569.84   32.90
  -7  -5   0  568.64   30.00
  -7  -5   0  604.94   33.80
  -7  -5   0  523.25   36.80
   7  -5   0  546.05   34.10
  -7  -5   0  588.14   29.10
  -7  -5   0  540.15   29.60
  -7  -5   0  571.24   31.40
  -7  -5   0  602.74   32.60
  -7  -5   0  591.34   30.80
   7  -5   0  577.74   33.30
   7  -5   0  504.35   31.00
  -7  -5   0  621.14   35.30
   7  -5   0  586.44   30.80
   7  -5   0  602.84   31.00
   7  -5   0  581.34   30.10
   7  -5   0  608.54   33.20
  -7  -5   0  565.34   31.90
   7  -5   0  527.85   29.50
   7  -5   0  579.14   30.50
  -7  -5   0  543.95   33.40
   7  -5   0  573.04   34.90
   7  -5   0  581.44   33.90
   7  -5   0  570.84   31.20
   7   5   0  596.34   34.60
   7   5   0  585.04   31.70
  -7   5   0  548.65   32.30
  -7   5   0  607.34   36.80
  -7   5   0  552.54   32.50
   7   5   0  574.94   29.60
  -7   5   0  548.65   30.10
  -7   5   0  584.04   30.00
  -7   5   0  602.14   35.80
  -7   5   0  507.55   33.70
   7   5   0  628.44   38.30
   7   5   0  619.14   30.30
   7   5   0  592.84   33.60
   7   5   0  565.24   31.50
   7   5   0  574.34   31.40
  -7   5   0  614.14   31.30
  -7   5   0  530.75   33.60
  -7   5   0  540.45   34.20
  -7   5   0  572.04   31.10
  -7   5   0  563.84   31.80
  -7   5   0  542.85   35.80
   7   5   0  565.04   33.40
   7   5   0  610.64   37.30
   7   5   0  542.65   32.70
   7   5   0  621.34   29.70
   7   5   0  545.45   37.50
   8  -5   0  398.16   25.20
   8  -5   0  426.96   26.50
   8  -5   0  408.26   29.30
   8  -5   0  446.56   27.20
  -8  -5   0  386.06   28.70
   8  -5   0  424.06   30.00
   8  -5   0  387.16   27.90
  -8  -5   0  461.15   26.70
  -8  -5   0  410.96   33.50
  -8  -5   0  410.16   28.50
   8  -5   0  420.96   31.50
  -8  -5   0  451.15   27.00
  -8  -5   0  396.86   28.30
   8  -5   0  461.15   29.20
   8  -5   0  412.26   29.00
  -8  -5   0  402.56   32.60
  -8  -5   0  403.16   30.70
  -8  -5   0  429.66   27.00
   8  -5   0  403.26   25.30
  -8  -5   0  381.16   27.20
   8  -5   0  463.95   26.80
   8  -5   0  398.16   30.60
  -8  -5   0  356.66   28.60
  -8  -5   0  443.06   26.10
   8  -5   0  411.96   25.50
  -8  -5   0  414.26   26.10
   8  -5   0  430.16   26.60
   8  -5   0  403.46   28.50
  -8  -5   0  392.86   24.30
   8   5   0  408.66   24.90
  -8   5   0  414.76   31.90
   8   5   0  412.66   28.30
   8   5   0  425.56   28.70
   8   5   0  426.76   29.20
  -8   5   0  423.36   28.70
  -8   5   0  448.86   32.80
   8   5   0  387.56   27.10
   8   5   0  376.36   25.20
  -8   5   0  384.46   24.90
   8   5   0  433.26   25.00
   8   5   0  390.06   32.50
   8   5   0  370.86   33.20
   8   5   0  422.76   26.80
  -8   5   0  444.76   31.00
  -8   5   0  393.96   26.50
  -8   5   0  479.45   35.20
  -8   5   0  381.36   28.70
  -8   5   0  390.46   24.60
  -8   5   0  424.36   33.60
   8   5   0  412.36   26.30
   8   5   0  443.76   33.90
  -8   5   0  421.26   27.20
  -8   5   0  413.16   27.90
   8   5   0  450.75   30.30
   8   5   0  442.96   28.00
  -8   5   0  380.96   30.50
   9  -5   0  466.95   28.60
  -9  -5   0  447.66   27.70
  -9  -5   0  465.65   31.40
  -9  -5   0  461.85   32.60
  -9  -5   0  511.15   40.10
   9  -5   0  483.85   28.30
  -9  -5   0  461.15   35.00
  -9  -5   0  425.06   28.90
  -9  -5   0  508.95   39.30
   9  -5   0  469.85   28.60
   9  -5   0  446.46   28.70
  -9  -5   0  474.35   29.60
   9  -5   0  476.65   34.60
   9  -5   0  426.86   35.50
  -9  -5   0  412.26   33.30
  -9  -5   0  504.25   30.20
   9  -5   0  430.56   32.00
  -9  -5   0  466.45   30.50
  -9  -5   0  469.85   29.00
  -9  -5   0  447.46   31.90
   9  -5   0  487.05   31.80
   9  -5   0  487.25   34.00
   9  -5   0  452.75   29.00
   9  -5   0  484.05   32.50
  -9  -5   0  435.86   32.70
   9   5   0  498.85   31.50
  -9   5   0  424.66   31.90
  -9   5   0  466.55   30.70
   9   5   0  436.36   29.70
  -9   5   0  494.85   31.50
  -9   5   0  494.85   36.90
   9   5   0  467.25   33.30
  -9   5   0  503.65   40.40
   9   5   0  457.05   31.50
   9   5   0  419.46   32.70
   9   5   0  440.06   29.60
   9   5   0  452.05   36.80
   9   5   0  445.96   27.10
   9   5   0  471.15   38.60
  -9   5   0  418.76   36.20
  -9   5   0  417.56   35.50
  -9   5   0  453.75   27.40
  -9   5   0  440.96   31.10
  -9   5   0  494.45   36.50
  -9   5   0  447.46   34.00
   9   5   0  476.35   28.30
   9   5   0  494.15   37.60
 -10  -5   0  195.78   30.40
 -10  -5   0  193.38   27.40
  10  -5   0  242.48   23.50
  10  -5   0  215.28   26.20
 -10  -5   0  212.98   26.80
  10  -5   0  218.58   27.50
 -10  -5   0  218.08   22.40
  10  -5   0  236.78   30.10
 -10  -5   0  237.28   23.40
  10  -5   0  247.68   23.00
  10  -5   0  243.28   25.10
  10  -5   0  216.08   29.10
 -10  -5   0  191.48   20.80
 -10  -5   0  163.08   23.60
  10  -5   0  168.98   23.60
 -10  -5   0  200.68   30.60
 -10  -5   0  202.58   22.20
 -10   5   0  247.98   31.80
  10   5   0  219.58   20.90
 -10   5   0  230.98   29.30
  10   5   0  243.98   31.30
  10   5   0  236.58   25.30
  10   5   0  237.48   25.10
  10   5   0  229.48   26.70
 -10   5   0  220.68   30.10
  10   5   0  248.18   38.40
  10   5   0  234.58   20.70
  10   5   0  241.38   27.20
  10   5   0  225.18   31.00
 -10   5   0  180.58   25.50
 -10   5   0  233.78   24.90
  10   5   0  192.28   25.30
 -10   5   0  248.48   31.90
 -11  -5   0   40.50   21.20
 -11  -5   0   51.09   16.80
 -11  -5   0  109.49   17.40
  11  -5   0   58.79   18.00
 -11  -5   0   58.69   13.90
 -11  -5   0   88.29   24.40
  11  -5   0   54.89   21.10
  11  -5   0   94.09   19.40
  11  -5   0   51.09   17.40
  11  -5   0   28.90   17.60
 -11  -5   0   68.39   26.30
  11  -5   0   68.99   20.60
 -11  -5   0   61.89   15.00
  11   5   0   72.59   21.00
  11   5   0   67.79   24.20
 -11   5   0   70.09   17.40
  11   5   0   88.29   23.70
 -11   5   0  105.69   24.90
  11   5   0   98.69   19.60
 -11   5   0   40.30   16.40
 -11   5   0   59.09   20.70
 -11   5   0   94.59   26.80
  11   5   0    3.70   16.20
  11   5   0   37.50   17.90
 -11   5   0   96.79   22.20
  11   5   0   58.49   25.00
  12  -5   0   76.39   20.10
  12  -5   0   84.69   18.30
 -12  -5   0  139.79   31.90
 -12  -5   0   49.60   20.70
  12  -5   0  100.49   26.00
  12  -5   0   91.99   23.60
 -12  -5   0   82.19   26.70
 -12  -5   0   85.49   20.90
  12  -5   0   99.69   21.00
 -12   5   0  123.19   27.00
 -12   5   0   89.09   22.40
  12   5   0  134.09   21.00
  12   5   0  108.89   25.30
  12   5   0  106.49   18.90
  12   5   0   95.09   23.60
 -12   5   0   77.49   20.90
 -12   5   0   56.89   21.60
 -12   5   0  105.49   28.30
  12   5   0  101.09   27.30
 -12   5   0  103.29   28.30
  13  -5   0   81.09   21.80
 -13  -5   0   74.59   23.50
  13  -5   0   66.49   23.30
 -13  -5   0   54.69   26.90
 -13  -5   0   47.30   25.50
  13  -5   0   78.49   22.10
  13  -5   0   99.69   21.50
 -13   5   0  148.19   31.40
 -13   5   0   85.89   30.80
 -13   5   0  133.89   25.50
  13   5   0   63.09   23.90
 -13   5   0   86.49   23.40
  13   5   0  105.99   22.50
 -13   5   0  125.69   30.10
  13   5   0   78.79   22.90
 -14  -5   0   14.70   25.30
 -14  -5   0   43.80   26.20
  14  -5   0   37.50   21.40
 -14  -5   0  -11.60   17.40
  14  -5   0   39.10   22.30
  14   5   0   40.50   22.50
  14   5   0   45.10   26.70
 -14   5   0   37.90   27.50
  14   5   0   43.20   20.00
 -14   5   0   87.29   29.90
 -14   5   0   18.90   23.40
 -14   5   0   17.90   22.20
  15  -5   0   39.50   24.20
 -15  -5   0   87.39   35.00
  15  -5   0   49.20   22.80
 -15  -5   0  113.59   35.90
 -15   5   0   45.20   26.50
  15   5   0   36.10   21.90
  15   5   0   17.20   22.30
 -15   5   0   32.90   28.60
  15   5   0   47.90   25.40
   0  -6   0  976.60   38.30
   0  -6   0  989.30   39.00
   0  -6   0  938.51   40.20
   0  -6   0 1013.00   40.30
   0  -6   0  907.11   41.50
   0  -6   0 1002.10   43.30
   0  -6   0 1025.50   40.10
   0  -6   0 1008.70   41.50
   0  -6   0  982.20   41.40
   0  -6   0  991.90   40.70
   0  -6   0 1004.20   37.20
   0  -6   0 1018.90   37.90
   0  -6   0  973.90   40.30
   0  -6   0  997.20   37.70
   0  -6   0  966.30   42.20
   0   6   0  930.21   38.00
   0   6   0  990.90   39.50
   0   6   0 1030.60   40.30
   0   6   0  950.90   38.20
   0   6   0 1092.29   41.50
   0   6   0 1002.80   40.90
   0   6   0 1009.80   42.30
   0   6   0  988.50   40.70
   0   6   0  999.50   37.90
   0   6   0  985.50   36.30
   0   6   0 1033.20   41.50
   0   6   0 1007.10   42.70
   0   6   0 1018.70   38.90
   0   6   0  998.70   39.40
  -2  -6   0    8.60    6.20
  -2  -6   0    1.90    5.60
  -2  -6   0    4.60    3.40
  -2  -6   0    0.60    5.80
  -2  -6   0    3.20    4.50
   2  -6   0   -1.50    7.00
   2  -6   0    0.30    6.10
   2  -6   0    1.10    6.10
  -2  -6   0    5.70    3.10
  -2  -6   0    1.20    5.40
   2  -6   0    2.20    4.10
  -2  -6   0    3.80    6.00
   2  -6   0    7.80    6.70
   2  -6   0    3.60    6.60
  -2  -6   0    7.20    6.00
   2  -6   0   12.70    7.30
   2  -6   0   10.90    7.10
   2  -6   0    0.60    6.60
  -2  -6   0    6.30    3.10
   2  -6   0    2.60    7.20
   2  -6   0    9.20    7.10
  -2  -6   0    7.80    5.10
  -2  -6   0    4.90    7.60
  -2  -6   0    1.70    5.90
   2  -6   0    2.70    5.40
   2  -6   0   -1.40    5.90
  -2  -6   0    0.30    4.80
   2  -6   0   -1.20    7.70
  -2   6   0    0.40    7.40
   2   6   0    5.20    2.90
  -2   6   0    7.40    7.00
  -2   6   0    8.60    6.90
   2   6   0    9.50    6.10
   2   6   0    6.30    5.70
   2   6   0    5.70    4.60
  -2   6   0    3.90    7.80
  -2   6   0   12.70    5.30
   2   6   0    6.30    5.50
  -2   6   0    8.30    8.00
  -2   6   0   15.70    7.60
   2   6   0    3.30    6.70
   2   6   0    1.50    5.80
   2   6   0    2.90    5.60
  -2   6   0   -2.70    7.20
  -2   6   0    5.40    5.40
   2   6   0    4.60    3.60
  -2   6   0    2.60    7.00
   2   6   0    3.60    5.90
  -2   6   0   10.20    7.50
   2   6   0    7.50    4.40
   2   6   0    7.00    6.10
   2   6   0    9.60    2.80
   2   6   0    9.40    3.00
   2   6   0    3.10    7.10
  -2   6   0    9.90    6.80
   2   6   0    9.90    7.80
  -2   6   0    6.70    4.50
  -2   6   0    1.30    6.60
   2   6   0    8.00    6.90
  -2   6   0    1.20    6.70
   3  -6   0 2160.58   91.09
  -3  -6   0 2116.39   86.19
   3  -6   0 2305.37   87.29
   3  -6   0 2354.06   86.39
  -3  -6   0 2289.17   81.29
   3  -6   0 2385.36   85.99
   3  -6   0 2332.27   86.89
   3  -6   0 2304.47   87.19
  -3  -6   0 2312.17   82.99
   3  -6   0 2104.49   84.09
  -3  -6   0 2351.76   81.79
  -3  -6   0 2248.77   84.89
   3  -6   0 2305.07   86.19
  -3  -6   0 2235.08   85.29
  -3  -6   0 2288.67   90.59
   3  -6   0 2376.76   84.99
  -3  -6   0 2271.37   85.19
  -3  -6   0 2195.18   85.09
  -3  -6   0 2156.48   85.09
  -3  -6   0 2099.99   84.99
   3  -6   0 2314.87   86.19
   3  -6   0 2208.48   86.29
   3  -6   0 2324.07   84.49
  -3  -6   0 2257.47   86.09
   3  -6   0 2300.27   86.79
   3  -6   0 2267.17   86.49
   3  -6   0 2388.66   86.99
  -3  -6   0 2154.98   86.59
  -3  -6   0 2247.88   88.59
  -3  -6   0 2217.38   88.89
  -3   6   0 2385.16   87.99
   3   6   0 2194.28   84.29
   3   6   0 2297.97   86.59
   3   6   0 2234.38   82.99
   3   6   0 2209.88   84.39
   3   6   0 2309.07   85.69
   3   6   0 2343.07   87.69
  -3   6   0 2372.96   88.49
  -3   6   0 2237.98   85.99
  -3   6   0 2293.67   87.29
  -3   6   0 2271.27   85.59
   3   6   0 2292.17   82.69
  -3   6   0 2257.07   87.49
   3   6   0 2243.08   86.09
  -3   6   0 2284.37   86.39
   3   6   0 2202.28   84.99
   3   6   0 2172.48   86.29
   3   6   0 2287.67   81.19
  -3   6   0 2013.80   88.49
   3   6   0 2217.38   84.59
   3   6   0 2208.18   85.09
  -3   6   0 2250.07   86.69
   3   6   0 2225.18   80.89
  -3   6   0 2314.57   87.79
   3   6   0 2207.18   87.49
   3   6   0 2300.07   84.99
  -3   6   0 2297.87   86.89
  -3   6   0 2346.07   85.59
  -3   6   0 2277.47   85.49
  -4  -6   0 2164.38   86.39
   4  -6   0 2156.18   84.09
   4  -6   0 2170.38   82.59
   4  -6   0 2113.39   84.69
  -4  -6   0 2273.67   82.59
   4  -6   0 2209.58   84.69
  -4  -6   0 2075.99   82.49
  -4  -6   0 2106.69   86.19
  -4  -6   0 2230.48   81.09
  -4  -6   0 2089.79   87.49
   4  -6   0 2131.59   83.99
  -4  -6   0 2127.39   83.39
   4  -6   0 2141.89   84.49
   4  -6   0 2110.99   82.89
  -4  -6   0 2106.89   83.79
   4  -6   0 2123.19   83.39
  -4  -6   0 2200.68   78.69
  -4  -6   0 2200.98   81.59
   4  -6   0 2147.49   81.99
   4  -6   0 2095.79   83.59
   4  -6   0 2137.89   82.89
  -4  -6   0 2141.39   85.49
  -4  -6   0 2151.98   82.09
  -4  -6   0 2093.19   85.49
   4  -6   0 2123.09   81.89
  -4  -6   0 2192.38   82.49
   4  -6   0 2196.48   83.89
  -4  -6   0 2164.18   83.09
   4  -6   0 2121.59   85.09
  -4   6   0 2247.38   86.49
   4   6   0 2128.59   83.79
  -4   6   0 2063.89   83.09
   4   6   0 2223.08   82.09
   4   6   0 2133.39   82.59
  -4   6   0 2063.89   87.89
  -4   6   0 2199.28   85.59
   4   6   0 2171.78   82.79
  -4   6   0 2199.08   84.49
   4   6   0 2227.78   81.79
  -4   6   0 2087.39   84.19
   4   6   0 2042.80   79.69
   4   6   0 2161.68   84.49
  -4   6   0 2210.48   83.69
  -4   6   0 2102.39   84.79
   4   6   0 2183.18   80.89
   4   6   0 2127.09   84.19
   4   6   0 2131.39   82.79
  -4   6   0 2066.99   82.09
  -4   6   0 2190.38   84.29
  -4   6   0 2090.19   85.49
   4   6   0 2166.48   85.39
   4   6   0 2141.89   81.69
  -4   6   0 2119.09   83.99
   4   6   0 2153.38   82.49
  -4   6   0 2137.29   81.99
  -4   6   0 2176.58   82.79
  -4   6   0 2185.38   80.99
  -5  -6   0  228.68   16.70
  -5  -6   0  216.58   18.00
   5  -6   0  250.97   19.40
   5  -6   0  248.08   19.40
  -5  -6   0  292.47   23.70
  -5  -6   0  222.98   18.90
  -5  -6   0  249.08   15.30
  -5  -6   0  247.98   16.70
   5  -6   0  204.18   17.00
  -5  -6   0  224.98   22.20
   5  -6   0  222.28   21.00
  -5  -6   0  276.67   22.20
   5  -6   0  273.27   19.00
   5  -6   0  239.98   19.40
   5  -6   0  227.98   19.50
  -5  -6   0  214.38   22.30
  -5  -6   0  228.58   20.30
  -5  -6   0  214.98   16.40
   5  -6   0  247.98   19.20
   5  -6   0  232.18   17.10
  -5  -6   0  244.88   22.40
  -5  -6   0  239.18   18.50
   5  -6   0  222.48   20.10
   5  -6   0  235.38   18.90
  -5  -6   0  262.87   17.30
   5  -6   0  250.77   19.10
  -5  -6   0  235.58   14.30
  -5  -6   0  237.48   17.10
   5  -6   0  226.98   17.80
   5  -6   0  253.57   20.50
   5  -6   0  247.18   17.50
  -5   6   0  217.28   15.70
  -5   6   0  253.87   21.80
  -5   6   0  261.77   21.30
   5   6   0  252.67   19.00
   5   6   0  227.58   19.50
   5   6   0  265.17   17.60
   5   6   0  238.58   18.00
   5   6   0  249.88   18.10
   5   6   0  256.17   17.40
   5   6   0  228.98   19.70
  -5   6   0  256.37   19.50
   5   6   0  220.38   16.80
   5   6   0  258.97   25.70
  -5   6   0  247.28   21.80
  -5   6   0  226.58   17.30
  -5   6   0  233.88   19.90
  -5   6   0  257.97   21.10
   5   6   0  213.38   18.20
   5   6   0  312.97   20.80
  -5   6   0  235.28   19.70
   5   6   0  230.88   23.30
   5   6   0  227.78   19.80
  -5   6   0  226.38   20.20
  -5   6   0  238.98   20.40
  -5   6   0  263.47   21.10
  -5   6   0  216.58   17.20
   5   6   0  254.47   16.20
   5   6   0  225.08   19.30
   6  -6   0  455.15   24.70
   6  -6   0  421.26   26.60
   6  -6   0  448.86   25.80
  -6  -6   0  453.45   24.40
  -6  -6   0  391.66   25.20
  -6  -6   0  414.46   24.40
  -6  -6   0  412.26   29.30
  -6  -6   0  385.46   26.60
   6  -6   0  447.46   26.80
  -6  -6   0  449.56   25.40
  -6  -6   0  407.36   21.70
   6  -6   0  422.56   26.20
  -6  -6   0  391.46   30.40
  -6  -6   0  412.26   29.20
   6  -6   0  396.26   26.10
   6  -6   0  428.16   27.00
  -6  -6   0  457.85   28.70
   6  -6   0  383.96   25.80
   6  -6   0  448.16   27.90
  -6  -6   0  454.75   30.10
   6  -6   0  451.65   26.60
   6  -6   0  429.96   24.40
  -6  -6   0  451.65   23.40
   6  -6   0  420.16   28.80
  -6  -6   0  435.06   24.40
  -6  -6   0  381.96   25.50
  -6  -6   0  393.76   27.00
   6  -6   0  413.86   24.70
   6  -6   0  473.95   28.80
   6  -6   0  421.06   29.20
  -6  -6   0  419.16   24.80
   6   6   0  426.86   31.30
   6   6   0  434.36   27.70
   6   6   0  405.46   32.30
  -6   6   0  377.36   28.10
   6   6   0  433.86   31.10
  -6   6   0  357.26   26.80
  -6   6   0  409.76   28.30
  -6   6   0  399.06   26.80
  -6   6   0  424.56   24.50
   6   6   0  450.45   26.70
  -6   6   0  448.06   25.80
   6   6   0  388.56   23.50
  -6   6   0  449.36   28.20
   6   6   0  461.65   27.10
   6   6   0  448.06   24.70
   6   6   0  409.36   27.50
   6   6   0  443.66   26.00
   6   6   0  395.16   24.40
  -6   6   0  401.26   25.30
   6   6   0  393.46   26.70
  -6   6   0  426.16   28.60
  -6   6   0  418.36   28.00
   6   6   0  422.26   25.80
  -6   6   0  426.66   24.70
  -6   6   0  379.26   29.00
   6   6   0  449.76   23.50
  -6   6   0  426.16   23.80
  -6   6   0  413.96   29.10
  -7  -6   0  326.27   31.50
   7  -6   0  354.96   21.80
   7  -6   0  328.67   22.30
   7  -6   0  348.67   24.90
  -7  -6   0  297.57   22.20
  -7  -6   0  304.07   19.20
   7  -6   0  321.87   23.50
   7  -6   0  319.17   23.70
  -7  -6   0  324.97   22.70
  -7  -6   0  299.57   20.00
   7  -6   0  349.37   27.00
  -7  -6   0  281.97   24.10
   7  -6   0  301.47   24.50
   7  -6   0  312.87   22.60
  -7  -6   0  329.87   21.80
   7  -6   0  335.07   24.70
   7  -6   0  280.17   24.20
  -7  -6   0  324.87   21.00
  -7  -6   0  314.07   23.20
  -7  -6   0  320.67   26.60
   7  -6   0  350.36   22.30
  -7  -6   0  332.77   21.70
   7  -6   0  349.27   22.00
   7  -6   0  346.07   23.90
  -7  -6   0  324.17   24.60
   7  -6   0  338.87   23.20
  -7  -6   0  311.97   21.60
   7  -6   0  319.37   21.50
  -7  -6   0  288.27   24.90
  -7  -6   0  327.77   27.30
  -7  -6   0  285.17   23.90
   7   6   0  336.17   25.30
   7   6   0  317.97   30.40
   7   6   0  378.46   23.90
  -7   6   0  313.47   27.60
   7   6   0  290.77   20.90
   7   6   0  284.37   29.40
  -7   6   0  293.67   22.50
  -7   6   0  336.17   26.50
  -7   6   0  357.96   25.10
   7   6   0  301.57   30.30
  -7   6   0  324.17   22.60
  -7   6   0  311.17   21.30
   7   6   0  325.37   24.60
   7   6   0  326.67   20.70
  -7   6   0  320.67   26.20
  -7   6   0  331.27   24.30
  -7   6   0  333.27   26.30
   7   6   0  303.17   21.70
   7   6   0  294.87   23.10
   7   6   0  283.37   24.50
   7   6   0  316.27   24.80
  -7   6   0  301.87   24.90
  -7   6   0  284.77   20.80
  -7   6   0  351.26   21.80
  -7   6   0  316.87   26.70
   7   6   0  333.47   20.90
  -7   6   0  310.67   26.50
  -7   6   0  335.07   21.70
   7   6   0  314.27   24.80
  -8  -6   0  975.70   51.59
   8  -6   0 1035.00   46.70
   8  -6   0 1086.49   50.19
   8  -6   0  940.61   51.29
   8  -6   0 1087.09   47.80
   8  -6   0 1081.99   47.70
   8  -6   0 1045.80   51.09
   8  -6   0 1036.10   46.70
   8  -6   0 1067.19   54.89
  -8  -6   0  984.80   50.19
   8  -6   0 1025.30   47.90
   8  -6   0  947.31   46.20
   8  -6   0  952.40   48.80
  -8  -6   0  912.51   47.80
  -8  -6   0 1039.40   47.20
  -8  -6   0  939.31   45.60
   8  -6   0  918.41   51.89
  -8  -6   0  957.00   49.00
   8  -6   0 1028.70   47.10
  -8  -6   0  912.41   51.09
  -8  -6   0 1024.90   53.89
  -8  -6   0  991.20   55.49
  -8  -6   0 1013.60   55.69
  -8  -6   0 1001.70   47.70
   8  -6   0  977.30   50.89
   8  -6   0  939.11   50.59
  -8  -6   0  982.00   54.29
  -8  -6   0  969.30   48.70
  -8  -6   0  983.40   48.50
  -8  -6   0 1079.89   47.90
   8   6   0 1106.49   50.79
  -8   6   0 1045.20   61.19
  -8   6   0 1127.39   48.60
  -8   6   0 1036.00   53.59
   8   6   0 1004.00   46.10
   8   6   0 1022.00   45.30
  -8   6   0 1071.09   54.99
   8   6   0  980.50   47.30
   8   6   0 1006.70   51.19
   8   6   0 1071.19   46.40
  -8   6   0 1011.30   54.89
  -8   6   0  971.30   46.80
   8   6   0  956.90   54.39
  -8   6   0  969.40   48.70
   8   6   0  960.00   56.19
  -8   6   0  946.31   46.90
  -8   6   0  921.71   49.40
  -8   6   0  999.50   45.90
  -8   6   0  980.40   53.29
  -8   6   0  998.80   52.29
   8   6   0  910.81   50.49
   8   6   0 1001.70   48.00
   8   6   0  972.00   54.29
   8   6   0  977.60   52.89
  -9  -6   0   22.70   18.60
  -9  -6   0   42.90   11.80
  -9  -6   0   49.20   13.90
  -9  -6   0   78.59   13.40
  -9  -6   0   65.99   15.30
  -9  -6   0   55.79   11.30
  -9  -6   0   57.19   12.10
   9  -6   0   48.30   13.40
  -9  -6   0   74.59   16.50
   9  -6   0   54.29   12.60
   9  -6   0   40.20   15.20
   9  -6   0   56.79   12.40
   9  -6   0   23.60   12.30
   9  -6   0   65.49   15.10
  -9  -6   0   56.29   16.90
   9  -6   0   57.59   12.20
   9  -6   0   53.79   12.70
  -9  -6   0   51.89   12.60
   9  -6   0   64.69   12.40
  -9  -6   0   54.59   13.20
  -9  -6   0   56.59   17.80
   9  -6   0   71.19   16.50
   9  -6   0   24.50   15.40
  -9  -6   0   41.80   12.30
  -9   6   0   41.10   17.80
  -9   6   0   42.80   11.00
  -9   6   0   42.20   11.80
  -9   6   0   83.79   19.90
   9   6   0   37.30   14.50
   9   6   0   38.20   13.40
  -9   6   0   62.59   18.10
   9   6   0   54.99   12.50
  -9   6   0   25.50   17.30
  -9   6   0   43.00   17.20
  -9   6   0   78.19   18.60
   9   6   0   27.20   13.70
   9   6   0   64.79   20.20
  -9   6   0   64.89   12.40
   9   6   0   48.60   11.60
  -9   6   0   64.29   18.20
   9   6   0   47.60   19.10
  -9   6   0   46.30   12.80
   9   6   0   60.89   14.20
  -9   6   0   47.40   15.00
   9   6   0   32.10   13.70
   9   6   0   80.49   19.90
   9   6   0   72.39   16.20
 -10  -6   0  135.29   25.70
  10  -6   0  134.19   20.30
  10  -6   0  147.79   23.90
 -10  -6   0  148.29   19.10
 -10  -6   0  160.88   26.20
  10  -6   0  139.49   21.00
  10  -6   0  157.28   22.60
 -10  -6   0  129.19   20.70
  10  -6   0  143.59   23.10
 -10  -6   0  142.39   18.10
  10  -6   0  163.38   24.80
  10  -6   0  149.79   25.30
 -10  -6   0  131.89   27.50
 -10  -6   0  170.68   20.80
 -10  -6   0  146.49   18.70
 -10   6   0  164.68   27.70
 -10   6   0  165.58   24.50
 -10   6   0  128.09   27.00
  10   6   0  146.79   26.50
 -10   6   0  115.09   24.50
  10   6   0  191.68   26.60
  10   6   0  172.58   19.00
  10   6   0   99.19   15.70
  10   6   0  123.59   22.40
  10   6   0  161.18   28.50
 -10   6   0  164.98   20.90
  10   6   0  161.38   23.10
  10   6   0  142.09   20.10
 -10   6   0  111.89   23.60
  10   6   0  149.39   27.20
  10   6   0  138.99   20.00
  11  -6   0  554.64   44.20
  11  -6   0  620.24   47.70
 -11  -6   0  648.74   49.30
  11  -6   0  567.84   41.60
  11  -6   0  560.74   45.10
 -11  -6   0  659.03   39.20
 -11  -6   0  634.44   43.20
  11  -6   0  556.04   39.40
 -11  -6   0  687.43   38.60
 -11  -6   0  598.24   55.69
  11  -6   0  619.44   42.60
 -11  -6   0  589.84   48.30
 -11  -6   0  548.75   40.70
 -11   6   0  619.74   47.00
  11   6   0  690.23   40.30
  11   6   0  567.34   42.50
  11   6   0  598.74   41.30
 -11   6   0  658.13   49.90
  11   6   0  672.83   40.80
  11   6   0  615.44   44.20
  11   6   0  562.74   46.80
  11   6   0  525.05   48.00
 -11   6   0  632.44   40.00
 -11   6   0  657.03   44.80
 -11   6   0  668.63   46.30
 -11   6   0  557.84   48.30
  12  -6   0  213.08   26.40
  12  -6   0  193.48   29.70
  12  -6   0  197.58   29.00
 -12  -6   0  275.27   38.80
 -12  -6   0  172.58   30.20
  12  -6   0  166.18   29.40
 -12  -6   0  239.78   38.40
  12  -6   0  164.28   26.40
 -12  -6   0  188.28   26.10
 -12   6   0  160.68   31.90
  12   6   0  209.98   39.90
 -12   6   0  177.08   32.50
 -12   6   0  207.38   29.80
  12   6   0  183.28   27.50
  12   6   0  208.88   32.50
  12   6   0  219.58   26.50
  12   6   0  200.98   30.00
 -12   6   0  183.68   28.50
 -12   6   0  230.18   33.90
  12   6   0  163.28   24.00
  13  -6   0   12.00   15.30
 -13  -6   0    8.90   21.10
  13  -6   0   10.20   17.80
  13  -6   0   -1.20   14.70
 -13  -6   0   29.90   25.20
  13  -6   0    2.00   17.10
 -13  -6   0    9.10   21.90
 -13   6   0   -2.20   15.00
 -13   6   0   12.70   24.30
 -13   6   0    4.50   15.50
  13   6   0   26.90   20.90
  13   6   0   34.40   17.50
  13   6   0  -12.20   14.60
  13   6   0   13.20   16.70
 -13   6   0  -13.40   17.80
  14  -6   0    2.70   16.50
 -14  -6   0  -15.20   20.80
 -14  -6   0    1.80   25.40
 -14  -6   0   -6.80   22.10
  14  -6   0    3.50   16.80
 -14   6   0    0.60   22.70
 -14   6   0    4.50   22.60
 -14   6   0   16.50   19.70
 -14   6   0   -7.20   15.30
  14   6   0   -5.00   17.90
  14   6   0   16.40   24.10
  14   6   0   14.40   17.60
 -14   6   0   -8.60   18.80
 -15  -6   0   75.89   28.30
 -15  -6   0  106.89   36.50
  15  -6   0   70.39   26.80
 -15  -6   0  141.69   33.90
 -15   6   0   82.09   28.50
  15   6   0   97.99   25.20
 -15   6   0   90.39   34.00
  15   6   0   40.60   24.60
  15   6   0  116.89   31.40
 -15   6   0   83.69   55.39
   0  -7   0   10.10    5.60
   0  -7   0    9.70    8.40
   0  -7   0    1.80    6.60
   0  -7   0    7.40    3.50
   0  -7   0    6.90    7.50
   0  -7   0   10.80    4.50
   0  -7   0   13.00    6.80
   0  -7   0    6.80    8.60
   0  -7   0    5.40    4.30
   0  -7   0   -1.50    4.50
   0  -7   0   21.50   10.10
   0  -7   0    9.50    6.70
   0  -7   0    5.10    5.80
   0  -7   0   -0.30    6.50
   0   7   0    5.90    6.20
   0   7   0   16.20    9.80
   0   7   0    6.60    4.70
   0   7   0   17.00    7.10
   0   7   0   -7.40    7.90
   0   7   0    3.10    5.00
   0   7   0   18.50    6.10
   0   7   0    2.70    4.80
   0   7   0    7.50    5.80
   0   7   0   15.70    7.90
   0   7   0   17.00    3.10
   0   7   0    0.10    6.20
   0   7   0   -3.00    6.50
   0   7   0   12.60    7.10
   0   7   0    2.00    5.60
  -2  -7   0  151.88   11.40
  -2  -7   0  152.28   12.20
   2  -7   0  145.29   13.90
   2  -7   0  152.48   14.30
  -2  -7   0  147.99   13.20
  -2  -7   0  128.39    8.10
  -2  -7   0  113.99   11.80
  -2  -7   0  129.79   13.80
   2  -7   0  134.59   12.20
   2  -7   0  118.89   13.00
   2  -7   0  127.69   12.90
  -2  -7   0  139.89    8.40
  -2  -7   0  135.19   13.10
   2  -7   0  120.39    8.70
   2  -7   0  115.29   14.10
   2  -7   0  116.39    8.90
  -2  -7   0  152.58   11.70
   2  -7   0  133.39   13.00
   2  -7   0  140.69   14.20
   2  -7   0  148.79   13.30
   2  -7   0  111.09   13.40
   2  -7   0  124.39   12.00
  -2  -7   0  147.29   12.20
  -2  -7   0  144.79   12.00
  -2  -7   0  127.49   14.20
   2  -7   0  144.79   13.50
   2  -7   0  135.89   14.50
  -2  -7   0  162.48   12.60
   2   7   0  128.19    7.40
  -2   7   0  132.99   10.40
  -2   7   0  117.69   13.50
   2   7   0  106.69   11.40
  -2   7   0  120.29   15.20
   2   7   0  157.98   15.80
  -2   7   0  113.69   14.10
  -2   7   0  133.29   10.40
  -2   7   0  115.39   13.30
   2   7   0  128.19   14.20
  -2   7   0  115.19   12.30
  -2   7   0  146.39   14.20
   2   7   0  132.49    8.80
   2   7   0  134.19    8.00
   2   7   0  127.09   12.10
   2   7   0  145.09   11.90
   2   7   0  138.59   12.40
   2   7   0  141.99   11.80
   2   7   0  115.59   11.30
  -2   7   0  119.89   13.80
  -2   7   0  145.39   13.80
  -2   7   0  147.29   14.10
  -2   7   0  123.19   13.50
   2   7   0  138.99   12.10
   2   7   0  129.49   11.90
   2   7   0  142.69   14.60
   2   7   0  141.49    9.20
  -2   7   0  148.69   15.30
  -2   7   0  131.09   14.10
   2   7   0  132.29    8.00
   2   7   0  126.29   10.40
  -3  -7   0 3692.43  136.49
   3  -7   0 3696.73  136.49
   3  -7   0 3699.93  136.59
  -3  -7   0 3653.53  130.49
  -3  -7   0 3592.94  135.09
   3  -7   0 3600.74  136.09
   3  -7   0 3686.43  135.99
  -3  -7   0 3801.32  134.59
   3  -7   0 3662.53  136.59
  -3  -7   0 3724.43  140.09
   3  -7   0 3844.72  137.89
   3  -7   0 3922.81  141.69
  -3  -7   0 3675.63  135.29
  -3  -7   0 3688.43  135.59
  -3  -7   0 3617.34  135.49
   3  -7   0 3773.22  137.09
   3  -7   0 3648.23  134.69
  -3  -7   0 3638.14  134.99
  -3  -7   0 3663.53  136.09
   3  -7   0 3682.13  136.09
  -3  -7   0 3741.63  132.19
   3  -7   0 3596.04  133.49
   3  -7   0 3563.94  133.59
   3  -7   0 3667.03  136.59
  -3  -7   0 3708.93  136.89
  -3  -7   0 3678.23  139.09
   3  -7   0 3523.05  136.49
  -3  -7   0 3701.73  135.49
   3   7   0 3642.64  138.19
  -3   7   0 3592.94  135.99
   3   7   0 3668.93  136.09
   3   7   0 3629.24  135.79
  -3   7   0 3703.93  135.19
  -3   7   0 3826.92  135.19
   3   7   0 3705.33  134.89
   3   7   0 3687.23  130.59
   3   7   0 3886.31  135.29
  -3   7   0 3665.93  134.99
  -3   7   0 3738.23  137.79
  -3   7   0 3666.73  135.79
   3   7   0 3742.03  130.49
   3   7   0 3627.74  134.39
   3   7   0 3677.03  132.69
   3   7   0 3540.75  134.99
  -3   7   0 3755.22  137.59
   3   7   0 3748.82  138.09
  -3   7   0 3968.70  138.99
   3   7   0 3850.41  135.79
   3   7   0 3713.23  137.39
  -3   7   0 3584.04  137.69
  -3   7   0 3503.25  141.49
  -3   7   0 3705.43  136.29
   3   7   0 3770.82  135.49
  -3   7   0 3775.42  138.59
  -3   7   0 3764.22  136.99
  -3   7   0 3696.13  138.69
   3   7   0 3762.82  132.39
   4  -7   0 1125.09   48.10
  -4  -7   0 1116.39   48.00
   4  -7   0 1161.28   51.69
   4  -7   0 1152.98   50.49
   4  -7   0 1127.49   49.20
   4  -7   0 1131.79   47.70
  -4  -7   0 1077.89   52.49
   4  -7   0 1247.58   48.50
  -4  -7   0 1096.79   49.90
  -4  -7   0 1185.28   48.50
  -4  -7   0 1139.99   49.00
  -4  -7   0 1048.80   53.49
   4  -7   0 1084.79   49.50
   4  -7   0 1110.29   48.80
  -4  -7   0 1124.89   44.50
   4  -7   0 1146.09   48.00
  -4  -7   0 1140.09   48.80
   4  -7   0 1090.29   50.39
   4  -7   0 1115.59   49.70
  -4  -7   0 1232.38   51.89
   4  -7   0 1156.68   50.29
  -4  -7   0 1162.68   46.20
  -4  -7   0 1131.49   43.80
  -4  -7   0 1139.89   51.59
   4  -7   0 1139.09   50.99
   4  -7   0 1167.88   49.70
   4  -7   0 1125.89   50.19
   4  -7   0 1139.99   49.80
  -4  -7   0 1243.08   47.70
  -4  -7   0 1105.99   48.60
  -4  -7   0 1233.08   53.89
   4   7   0 1179.48   51.59
  -4   7   0 1101.49   48.20
  -4   7   0 1188.78   49.60
   4   7   0 1222.18   49.70
  -4   7   0 1132.59   51.39
   4   7   0 1079.99   50.59
  -4   7   0 1141.99   51.59
   4   7   0 1181.28   48.70
  -4   7   0 1173.58   54.19
   4   7   0 1162.08   45.60
  -4   7   0 1140.99   50.39
   4   7   0 1084.59   47.90
  -4   7   0 1166.78   46.80
   4   7   0 1105.99   47.30
   4   7   0 1123.29   53.89
  -4   7   0 1225.78   50.39
  -4   7   0 1151.88   51.39
   4   7   0 1164.18   50.29
   4   7   0 1183.48   48.10
   4   7   0 1165.38   43.40
   4   7   0 1202.48   45.90
   4   7   0 1124.89   46.10
  -4   7   0 1111.29   49.90
  -4   7   0 1143.49   49.99
   4   7   0 1139.59   50.59
  -4   7   0 1129.29   48.80
  -4   7   0 1089.59   50.39
   4   7   0 1121.29   48.10
  -4   7   0 1107.39   47.80
   4   7   0 1219.08   49.20
   5  -7   0 1640.44   68.09
  -5  -7   0 1560.54   66.89
   5  -7   0 1632.84   68.69
  -5  -7   0 1735.73   64.99
   5  -7   0 1512.25   65.89
  -5  -7   0 1535.55   67.59
   5  -7   0 1663.63   67.59
  -5  -7   0 1537.95   65.59
   5  -7   0 1636.14   66.79
   5  -7   0 1555.44   69.09
   5  -7   0 1652.13   65.79
  -5  -7   0 1671.83   62.29
   5  -7   0 1526.85   65.69
  -5  -7   0 1686.53   70.79
  -5  -7   0 1589.94   71.29
  -5  -7   0 1553.14   70.49
  -5  -7   0 1657.03   70.49
   5  -7   0 1538.85   67.99
   5  -7   0 1653.03   68.09
   5  -7   0 1666.03   66.99
   5  -7   0 1620.84   69.39
  -5  -7   0 1590.24   61.29
  -5  -7   0 1597.64   65.69
   5  -7   0 1592.14   67.19
   5  -7   0 1613.64   65.69
  -5  -7   0 1552.34   66.59
  -5  -7   0 1659.73   64.99
   5  -7   0 1603.64   67.79
  -5  -7   0 1633.34   69.99
  -5  -7   0 1611.24   67.99
  -5  -7   0 1665.03   65.69
   5   7   0 1693.63   67.19
  -5   7   0 1719.83   66.09
  -5   7   0 1663.83   64.39
   5   7   0 1556.24   68.19
   5   7   0 1638.84   63.39
  -5   7   0 1518.75   68.69
   5   7   0 1808.02   70.39
  -5   7   0 1724.13   69.79
  -5   7   0 1639.94   68.59
  -5   7   0 1635.44   66.39
   5   7   0 1592.94   68.49
  -5   7   0 1622.14   67.29
   5   7   0 1498.25   63.59
   5   7   0 1545.55   64.69
  -5   7   0 1641.44   65.89
  -5   7   0 1630.04   68.09
   5   7   0 1648.94   65.49
  -5   7   0 1627.74   69.59
  -5   7   0 1646.54   70.69
  -5   7   0 1630.24   66.89
   5   7   0 1526.95   68.69
  -5   7   0 1647.14   67.89
   5   7   0 1665.73   68.69
   5   7   0 1570.64   65.99
   5   7   0 1606.94   61.49
  -5   7   0 1685.73   71.09
   5   7   0 1579.44   65.99
   5   7   0 1642.04   66.49
  -5   7   0 1615.44   68.69
   5   7   0 1626.24   64.99
   6  -7   0  173.68   17.60
  -6  -7   0  153.58   12.60
  -6  -7   0  149.19   20.00
  -6  -7   0  139.09   17.30
   6  -7   0  150.98   17.20
  -6  -7   0  156.08   16.60
   6  -7   0  174.88   16.70
  -6  -7   0  133.39   15.00
  -6  -7   0  163.98   20.10
  -6  -7   0  149.39   19.40
  -6  -7   0  143.89   11.90
  -6  -7   0  160.78   20.10
   6  -7   0  160.88   18.00
  -6  -7   0  132.99   15.60
  -6  -7   0  135.09   16.00
   6  -7   0  155.88   18.20
   6  -7   0  143.29   15.60
   6  -7   0  178.28   17.50
   6  -7   0  142.89   17.80
  -6  -7   0  162.78   16.00
  -6  -7   0  158.58   15.10
   6  -7   0  152.38   18.50
  -6  -7   0  146.09   16.50
  -6  -7   0  157.98   20.40
   6  -7   0  132.29   15.20
   6  -7   0  156.58   18.70
   6  -7   0  170.88   19.30
  -6  -7   0  180.18   19.60
   6  -7   0  175.38   18.20
  -6   7   0  144.99   19.40
  -6   7   0  134.29   14.10
  -6   7   0  169.08   18.90
  -6   7   0  157.28   16.30
   6   7   0  150.48   17.60
   6   7   0  195.38   23.90
  -6   7   0  193.58   19.40
  -6   7   0  156.38   19.20
  -6   7   0  160.08   20.60
   6   7   0  145.29   16.60
   6   7   0  155.68   18.20
  -6   7   0  145.09   18.90
   6   7   0  125.89   14.30
   6   7   0  190.38   18.80
  -6   7   0  205.48   16.90
  -6   7   0  127.69   17.70
   6   7   0  148.49   18.20
   6   7   0  181.38   13.90
   6   7   0  141.69   14.70
  -6   7   0  198.88   18.10
  -6   7   0  160.68   19.60
   6   7   0  185.38   19.50
  -6   7   0  170.28   20.00
   6   7   0  144.99   15.40
   6   7   0  151.98   16.70
   6   7   0  158.78   21.50
  -6   7   0  135.29   16.00
  -7  -7   0   76.59   10.20
  -7  -7   0   69.89   15.00
   7  -7   0   67.69   13.90
   7  -7   0   75.39   14.60
  -7  -7   0   70.19   11.70
   7  -7   0   75.29   11.80
   7  -7   0   65.29   12.90
   7  -7   0   58.59   12.00
  -7  -7   0   49.60   10.60
  -7  -7   0   73.09   13.10
  -7  -7   0   57.59   13.80
  -7  -7   0   79.69   16.90
   7  -7   0   73.39   13.70
  -7  -7   0   86.39   14.10
  -7  -7   0   83.09   12.30
  -7  -7   0   53.99   11.20
  -7  -7   0   61.59   16.10
   7  -7   0   71.59   15.40
  -7  -7   0   87.39   13.30
   7  -7   0   71.19   12.90
   7  -7   0   93.39   17.20
  -7  -7   0   94.29   15.80
  -7  -7   0   67.59   10.40
   7  -7   0   63.79   12.20
   7  -7   0   61.29   14.00
   7  -7   0   73.79   13.50
  -7  -7   0   69.99   17.50
   7  -7   0   72.29   13.10
   7  -7   0   82.69   12.80
  -7   7   0   86.39   16.30
   7   7   0   90.39   15.00
  -7   7   0   86.79   16.40
  -7   7   0   60.69   12.70
  -7   7   0   73.49   15.30
   7   7   0   69.99   13.20
   7   7   0  106.49   16.60
   7   7   0   79.79   11.00
  -7   7   0   51.59   11.90
   7   7   0   78.99   12.40
   7   7   0   50.29   10.90
  -7   7   0   77.89   16.80
   7   7   0   66.99   12.80
   7   7   0   87.09   18.50
  -7   7   0   95.59   13.70
  -7   7   0   71.69   15.20
  -7   7   0   85.49   12.60
   7   7   0   71.59   13.40
   7   7   0   90.79   16.10
   7   7   0   80.39   12.60
   7   7   0   84.59   17.60
   7   7   0   65.69   14.10
  -7   7   0   56.69   10.60
  -7   7   0   67.99   11.90
  -7   7   0   51.39   13.40
   8  -7   0  337.87   29.00
   8  -7   0  314.57   34.70
  -8  -7   0  322.87   24.50
   8  -7   0  317.77   23.60
  -8  -7   0  357.76   29.00
  -8  -7   0  356.56   31.20
   8  -7   0  364.66   26.50
  -8  -7   0  330.27   32.80
  -8  -7   0  280.77   28.90
  -8  -7   0  357.76   27.00
   8  -7   0  304.07   25.60
  -8  -7   0  371.16   32.20
  -8  -7   0  360.06   22.20
   8  -7   0  329.87   25.40
  -8  -7   0  320.27   23.40
   8  -7   0  308.27   22.70
   8  -7   0  331.17   24.30
  -8  -7   0  340.37   24.10
  -8  -7   0  365.66   23.40
   8  -7   0  329.37   23.60
   8  -7   0  339.97   23.10
   8  -7   0  276.17   25.20
  -8  -7   0  369.66   24.10
  -8  -7   0  347.77   23.30
   8  -7   0  342.47   27.10
  -8  -7   0  348.97   25.20
  -8  -7   0  295.77   24.80
   8  -7   0  254.37   24.00
  -8   7   0  337.17   28.00
  -8   7   0  282.27   29.60
   8   7   0  338.07   22.30
   8   7   0  344.27   24.30
  -8   7   0  394.86   31.60
  -8   7   0  366.96   30.80
   8   7   0  322.57   25.70
   8   7   0  356.96   26.80
   8   7   0  321.27   24.00
   8   7   0  346.57   23.50
  -8   7   0  340.57   23.50
  -8   7   0  321.87   23.90
   8   7   0  350.26   33.60
  -8   7   0  314.87   24.10
  -8   7   0  321.37   35.10
   8   7   0  366.06   29.60
   8   7   0  295.37   26.10
   8   7   0  360.16   23.00
  -8   7   0  316.77   27.20
  -8   7   0  334.97   23.20
  -8   7   0  317.67   31.20
   8   7   0  331.77   34.20
   9  -7   0   12.80    9.70
  -9  -7   0   17.60   15.70
  -9  -7   0   23.90    9.80
   9  -7   0   -1.60   11.30
  -9  -7   0   25.90   11.40
  -9  -7   0    5.60   13.70
  -9  -7   0   28.10   10.10
   9  -7   0    8.90   12.70
   9  -7   0   12.70   13.40
  -9  -7   0   14.00   18.10
  -9  -7   0   -3.60   11.60
   9  -7   0    9.80    9.30
   9  -7   0    4.00   10.00
   9  -7   0   13.80   10.30
  -9  -7   0   10.60   10.80
  -9  -7   0    8.60    9.90
  -9  -7   0    8.60    9.00
  -9  -7   0    9.00   12.70
   9  -7   0    5.00   11.40
  -9  -7   0   18.40    9.00
   9  -7   0    2.30   10.70
   9  -7   0    3.50   13.90
  -9  -7   0   18.00   10.10
  -9   7   0    9.90    9.30
  -9   7   0    7.00   13.30
   9   7   0   33.80   17.60
   9   7   0   -3.60   15.90
  -9   7   0   36.90   19.30
  -9   7   0   24.40   11.80
   9   7   0    2.80   11.30
  -9   7   0   -0.80   14.10
  -9   7   0    1.80   13.60
   9   7   0   -1.20   14.80
   9   7   0   24.70   15.00
   9   7   0   -5.00    9.30
   9   7   0    7.50   12.50
   9   7   0   38.10   14.70
   9   7   0   19.50   14.50
  -9   7   0    7.90    9.00
  -9   7   0   16.90   13.60
  -9   7   0    4.20   14.70
  -9   7   0   10.70    8.70
  -9   7   0   32.90   14.50
   9   7   0    0.30   10.30
  10  -7   0   27.60   15.50
 -10  -7   0   23.80   11.10
  10  -7   0   13.20   16.10
  10  -7   0    2.70   12.70
  10  -7   0   31.70   14.00
  10  -7   0    0.80   13.80
 -10  -7   0   14.70   12.10
 -10  -7   0    5.10    9.40
  10  -7   0   17.00   14.40
 -10  -7   0   13.30   17.60
 -10  -7   0   23.60   11.50
 -10  -7   0    6.10   10.50
 -10  -7   0    2.90   19.60
 -10  -7   0   27.60   17.40
 -10   7   0   -4.00   14.50
 -10   7   0   18.50   17.10
  10   7   0    5.90   14.30
  10   7   0   34.30   20.90
  10   7   0   10.90   13.60
  10   7   0   15.70   15.30
  10   7   0    6.70   13.80
 -10   7   0   26.80   17.00
 -10   7   0   11.20   15.80
  10   7   0   -0.60   18.50
  10   7   0   -0.20   15.90
 -10   7   0   -1.80   15.40
  10   7   0   13.00   11.60
 -10   7   0   26.80   12.10
  10   7   0   30.20   15.00
  10   7   0   11.80   11.00
  11  -7   0  153.08   27.40
  11  -7   0  130.09   23.40
 -11  -7   0  195.28   29.60
  11  -7   0  103.89   24.40
 -11  -7   0  140.69   20.40
 -11  -7   0  110.69   27.30
  11  -7   0  126.29   22.10
 -11  -7   0  145.49   20.50
 -11  -7   0  111.59   27.70
 -11  -7   0  125.89   20.60
  11  -7   0  129.39   21.60
  11  -7   0  125.29   23.60
  11   7   0  124.89   24.90
  11   7   0  171.38   23.90
 -11   7   0  175.18   28.40
 -11   7   0  126.59   27.70
  11   7   0  130.99   26.20
 -11   7   0  134.89   24.00
 -11   7   0  145.19   25.70
  11   7   0  188.08   24.10
  11   7   0  158.38   24.10
  11   7   0  128.89   28.40
 -11   7   0  127.99   27.70
 -11   7   0  172.88   22.20
  12  -7   0   -1.20   13.60
  12  -7   0   27.10   16.50
 -12  -7   0   26.10   21.50
 -12  -7   0   32.00   25.40
 -12  -7   0   11.90   18.60
  12  -7   0   -2.20   13.50
  12  -7   0   20.00   18.90
  12  -7   0   17.90   18.70
  12   7   0   24.90   19.00
 -12   7   0   14.90   20.30
 -12   7   0   14.10   15.70
 -12   7   0   34.90   23.60
  12   7   0    9.80   15.80
  12   7   0   14.20   15.70
 -12   7   0   -7.60   16.70
  12   7   0   17.70   16.30
  12   7   0    9.90   21.20
  12   7   0   49.80   19.00
 -12   7   0   20.50   18.20
 -13  -7   0   35.60   23.00
  13  -7   0  -26.10   16.00
  13  -7   0   26.40   17.70
 -13  -7   0    5.20   23.60
  13  -7   0   19.10   16.50
 -13  -7   0  -20.90   19.00
  13   7   0  -13.60   14.20
 -13   7   0   26.60   21.90
 -13   7   0    8.30   21.30
  13   7   0  -11.60   14.50
 -13   7   0   -2.20   16.30
  13   7   0   -1.70   19.10
  13   7   0   -9.70   17.60
 -13   7   0  -17.80   19.60
 -13   7   0   -6.70   15.70
 -14  -7   0   95.29   29.90
 -14  -7   0   72.99   29.70
 -14  -7   0  114.19   32.50
  14  -7   0   78.49   23.10
  14  -7   0  123.69   28.80
 -14   7   0  116.79   35.10
  14   7   0   82.99   24.10
 -14   7   0  139.39   33.50
 -14   7   0   99.19   27.30
 -14   7   0  156.48   28.40
  14   7   0  136.19   31.50
  14   7   0   68.09   25.80
 -14   7   0   93.69   28.00
 -15  -7   0   19.60   33.20
 -15  -7   0   31.00   27.20
  15  -7   0   -4.50   19.10
  15  -7   0   42.20   26.50
 -15  -7   0   17.20   31.60
  15   7   0   10.60   19.40
 -15   7   0  -14.50   22.10
 -15   7   0  -28.60   27.50
  15   7   0  -11.50   20.90
 -15   7   0  -26.10   19.00
  15   7   0    6.90   23.60
  -2  -8   0   84.99    9.70
   2  -8   0   86.69   11.00
   2  -8   0   89.89   12.70
   2  -8   0   84.29    7.50
   2  -8   0   99.19   12.30
  -2  -8   0   81.79   10.10
   2  -8   0   89.59   10.50
   2  -8   0   77.89   11.50
  -2  -8   0   95.99   10.30
  -2  -8   0  123.39   13.30
  -2  -8   0   78.39   10.30
  -2  -8   0   90.09   11.30
   2  -8   0  109.99   12.20
  -2  -8   0   84.29    7.10
   2  -8   0   99.99   12.10
   2  -8   0   88.59    7.60
  -2  -8   0   89.59   12.20
   2  -8   0   90.89   11.10
  -2  -8   0   96.49   11.30
  -2  -8   0   83.49    8.60
   2  -8   0   86.89   11.30
  -2  -8   0   92.99    7.20
  -2  -8   0  121.39   14.80
   2  -8   0   82.89   10.70
   2  -8   0  115.09   13.00
  -2  -8   0  107.19   12.10
   2  -8   0   91.29   13.10
   2  -8   0   89.39   10.90
  -2  -8   0   92.29   11.10
  -2   8   0  121.49   13.20
  -2   8   0   94.49    9.00
   2   8   0   94.89    7.40
   2   8   0   97.29   12.20
  -2   8   0  116.59   12.90
  -2   8   0   68.59   10.80
  -2   8   0   83.29   13.40
  -2   8   0   73.79   13.30
  -2   8   0   93.19    9.20
   2   8   0   78.29    9.90
   2   8   0   90.29    6.20
  -2   8   0   96.29   12.20
  -2   8   0   89.59   11.90
   2   8   0  102.69   10.90
   2   8   0   99.49    8.50
   2   8   0   95.49   13.20
   2   8   0   77.69   11.10
  -2   8   0   70.29   11.20
  -2   8   0  106.89   13.10
   2   8   0   80.09    7.20
   2   8   0   90.79   11.00
   2   8   0   83.29   12.40
  -2   8   0  120.29   13.80
  -2   8   0   84.79   11.90
   2   8   0   83.59   10.40
  -2   8   0  123.99   14.00
  -2   8   0   99.69    8.00
   2   8   0   63.29    9.10
   2   8   0   97.69   11.10
   2   8   0  106.89   11.90
   2   8   0  116.69   14.60
  -3  -8   0 2125.19   86.99
  -3  -8   0 2384.66   88.19
   3  -8   0 2351.26   88.89
  -3  -8   0 2201.08   82.89
   3  -8   0 2291.67   84.69
  -3  -8   0 2234.38   86.99
   3  -8   0 2234.28   86.29
   3  -8   0 2160.18   87.49
   3  -8   0 2260.97   88.29
  -3  -8   0 2248.18   88.09
  -3  -8   0 2208.58   86.49
   3  -8   0 2272.47   89.49
   3  -8   0 2271.67   88.39
   3  -8   0 2294.07   88.49
   3  -8   0 2239.08   87.99
  -3  -8   0 2217.88   87.09
   3  -8   0 2279.37   88.59
  -3  -8   0 2361.06   83.19
   3  -8   0 2266.07   87.69
  -3  -8   0 2350.66   86.99
  -3  -8   0 2318.57   81.69
  -3  -8   0 2318.17   92.39
   3  -8   0 2226.58   84.59
  -3  -8   0 2207.98   85.79
  -3  -8   0 2185.28   86.79
   3  -8   0 2212.38   88.49
   3  -8   0 2322.67   87.39
   3  -8   0 2331.47   87.89
  -3  -8   0 2267.87   91.09
   3   8   0 2280.67   89.29
  -3   8   0 2189.28   88.39
  -3   8   0 2250.07   89.39
  -3   8   0 2407.76   86.79
  -3   8   0 2366.16   90.09
  -3   8   0 2352.86   90.69
   3   8   0 2301.87   83.59
   3   8   0 2248.68   81.89
   3   8   0 2309.07   83.99
  -3   8   0 2360.76   86.29
   3   8   0 2262.87   87.49
   3   8   0 2266.77   81.49
   3   8   0 2163.78   89.49
  -3   8   0 2340.67   90.59
   3   8   0 2384.16   87.49
  -3   8   0 2244.78   87.89
  -3   8   0 2288.87   87.59
   3   8   0 2390.96   90.69
  -3   8   0 2357.16   88.79
   3   8   0 2150.58   86.59
  -3   8   0 2208.48   88.79
   3   8   0 2258.07   81.89
   3   8   0 2281.77   86.59
  -3   8   0 2118.69   86.59
   3   8   0 2194.38   86.09
   3   8   0 2317.97   86.79
  -3   8   0 2281.47   89.29
   3   8   0 2283.77   87.09
  -3   8   0 2258.37   86.69
   3   8   0 2280.27   86.99
   3   8   0 2306.17   86.69
   4  -8   0 1192.28   52.59
  -4  -8   0 1094.99   50.09
   4  -8   0 1187.18   49.00
   4  -8   0 1210.08   50.99
  -4  -8   0 1226.18   53.39
   4  -8   0 1188.58   51.99
   4  -8   0 1243.08   51.69
  -4  -8   0 1177.68   50.79
   4  -8   0 1133.99   52.79
   4  -8   0 1176.48   51.09
   4  -8   0 1119.29   48.90
  -4  -8   0 1215.38   55.29
   4  -8   0 1129.19   51.89
  -4  -8   0 1235.18   49.40
   4  -8   0 1162.18   49.40
   4  -8   0 1169.08   51.59
   4  -8   0 1217.88   52.29
  -4  -8   0 1191.38   49.80
  -4  -8   0 1187.08   50.49
  -4  -8   0 1222.88   45.40
  -4  -8   0 1244.18   55.59
  -4  -8   0 1176.08   49.50
  -4  -8   0 1092.19   49.90
   4  -8   0 1258.17   53.79
   4  -8   0 1192.88   52.19
  -4  -8   0 1220.98   56.89
  -4  -8   0 1114.19   50.99
   4  -8   0 1217.88   49.50
  -4  -8   0 1148.09   46.80
  -4  -8   0 1170.28   44.60
  -4  -8   0 1238.58   53.29
  -4   8   0 1162.58   50.49
  -4   8   0 1193.78   53.79
   4   8   0 1190.58   51.99
  -4   8   0 1207.08   53.99
   4   8   0 1178.58   53.19
  -4   8   0 1191.08   54.39
  -4   8   0 1128.19   50.09
   4   8   0 1100.69   44.40
  -4   8   0 1171.78   50.99
   4   8   0 1192.88   49.90
  -4   8   0 1098.79   50.89
  -4   8   0 1312.17   54.29
  -4   8   0 1170.78   48.00
   4   8   0 1087.19   49.50
   4   8   0 1109.89   49.30
   4   8   0 1170.48   44.30
   4   8   0 1117.39   49.99
   4   8   0 1125.19   51.09
   4   8   0 1188.38   47.50
  -4   8   0 1132.99   51.89
  -4   8   0 1226.78   52.59
  -4   8   0 1142.89   49.60
  -4   8   0 1183.88   53.09
   4   8   0 1178.88   50.09
   4   8   0 1218.08   50.69
   4   8   0 1152.28   49.10
   4   8   0 1185.08   53.09
  -4   8   0 1119.99   50.69
  -4   8   0 1171.68   51.19
   4   8   0 1215.58   47.10
   5  -8   0   99.69   13.00
  -5  -8   0   85.49    8.60
  -5  -8   0   83.29   17.30
   5  -8   0   89.29   15.60
   5  -8   0   82.49   13.60
   5  -8   0   92.39   12.20
  -5  -8   0   85.99   15.70
   5  -8   0  109.39   16.00
   5  -8   0   88.69   13.90
   5  -8   0   71.59   11.90
  -5  -8   0   63.09   15.10
  -5  -8   0   87.59   11.80
   5  -8   0  106.79   15.70
  -5  -8   0   80.69   12.00
  -5  -8   0  106.39   14.40
  -5  -8   0   68.79    8.40
  -5  -8   0  102.69   14.60
  -5  -8   0  117.49   14.50
  -5  -8   0   95.79   16.30
  -5  -8   0   93.29   12.50
   5  -8   0   88.49   13.30
  -5  -8   0   78.59   16.40
  -5  -8   0  112.89   14.50
   5  -8   0  105.39   14.20
   5  -8   0   87.89   15.70
   5  -8   0  126.29   13.90
   5  -8   0  109.49   15.00
   5  -8   0   74.19   13.90
   5  -8   0   95.39   15.30
  -5  -8   0   82.69   10.90
  -5  -8   0   73.39   12.70
   5  -8   0   76.29   13.90
  -5   8   0   99.89   14.40
   5   8   0   80.09   14.00
   5   8   0   84.19   13.50
   5   8   0  103.69   13.40
   5   8   0   72.59   11.10
   5   8   0   88.29   12.10
   5   8   0   66.59   14.20
  -5   8   0   77.69   15.80
   5   8   0   87.99   13.50
   5   8   0   83.99   10.20
   5   8   0   90.89   11.40
  -5   8   0   69.39   12.20
  -5   8   0  105.79   13.70
  -5   8   0   88.49   10.90
   5   8   0   79.99   12.30
  -5   8   0   69.99   14.60
   5   8   0   82.69   14.30
   5   8   0   86.49    8.50
  -5   8   0  109.99   15.10
   5   8   0   93.09   14.00
  -5   8   0  111.59   16.60
  -5   8   0  100.49   15.80
  -5   8   0  112.79   15.50
  -5   8   0   88.09   14.10
  -5   8   0   89.09   12.50
   5   8   0   76.99   13.20
  -5   8   0   89.89   14.50
   5   8   0   80.79   14.00
  -5   8   0  102.49   14.50
  -5   8   0   88.19   15.50
   6  -8   0  112.09   15.20
   6  -8   0   77.99   12.30
  -6  -8   0   91.99   10.00
   6  -8   0   84.39   14.80
   6  -8   0  116.09   16.20
   6  -8   0   70.09   13.90
  -6  -8   0   85.69   16.80
  -6  -8   0   77.79   11.80
   6  -8   0   67.09   13.10
  -6  -8   0  102.59   14.00
  -6  -8   0   84.19   12.90
  -6  -8   0  100.69   17.20
  -6  -8   0   74.39   15.60
   6  -8   0   84.09   12.60
   6  -8   0   86.19   13.80
  -6  -8   0   86.39   11.90
  -6  -8   0   75.69   13.20
   6  -8   0   88.29   14.00
  -6  -8   0   91.19   14.70
  -6  -8   0  107.49   15.60
   6  -8   0  102.19   14.90
  -6  -8   0   76.99   12.00
  -6  -8   0   76.19   14.70
  -6  -8   0   91.79   12.00
  -6  -8   0   98.79    9.80
   6  -8   0   68.29   14.50
   6  -8   0  102.89   16.00
   6  -8   0   88.09   12.90
  -6  -8   0  108.09   16.50
   6  -8   0   62.89   11.80
   6   8   0   80.19   13.00
  -6   8   0   84.39   11.10
  -6   8   0   90.19   16.40
  -6   8   0   55.89   13.40
  -6   8   0   88.09   16.00
   6   8   0   99.39   16.20
   6   8   0   76.39   11.30
  -6   8   0   97.09   15.20
  -6   8   0   72.99   14.70
  -6   8   0   78.39   12.70
   6   8   0   91.69    9.60
   6   8   0   95.99   11.20
  -6   8   0   66.59   15.60
  -6   8   0   70.79   13.20
  -6   8   0   79.19   14.10
   6   8   0   82.09   14.10
  -6   8   0   99.69   15.40
   6   8   0   46.10   11.90
   6   8   0   72.39   13.70
   6   8   0   68.99   13.00
   6   8   0   69.49   12.60
   6   8   0   55.79   10.20
   6   8   0   75.19   11.70
   6   8   0   95.59   15.10
  -6   8   0   79.99   13.70
  -6   8   0   80.39   12.60
  -6   8   0   98.69   13.70
   7  -8   0  202.18   22.70
   7  -8   0  259.17   19.30
  -7  -8   0  264.07   21.40
   7  -8   0  286.37   22.10
  -7  -8   0  237.48   18.60
   7  -8   0  280.57   20.60
  -7  -8   0  238.58   19.20
  -7  -8   0  272.57   20.20
  -7  -8   0  197.68   24.70
  -7  -8   0  216.78   19.20
  -7  -8   0  248.88   27.40
   7  -8   0  241.38   20.40
  -7  -8   0  239.98   26.80
  -7  -8   0  200.08   21.10
   7  -8   0  236.68   20.80
  -7  -8   0  207.58   23.00
   7  -8   0  219.48   23.40
   7  -8   0  264.67   22.10
  -7  -8   0  280.97   26.30
   7  -8   0  199.48   23.30
  -7  -8   0  258.37   16.70
   7  -8   0  222.18   23.20
   7  -8   0  224.58   21.70
  -7  -8   0  225.38   15.40
   7  -8   0  233.98   20.70
  -7  -8   0  247.18   19.30
   7  -8   0  182.68   22.00
  -7   8   0  267.67   20.50
  -7   8   0  216.08   23.80
   7   8   0  277.17   26.50
  -7   8   0  274.47   27.60
  -7   8   0  215.48   18.90
   7   8   0  253.37   19.40
  -7   8   0  251.17   22.20
   7   8   0  231.48   27.00
   7   8   0  246.38   20.20
  -7   8   0  206.18   20.10
  -7   8   0  264.87   27.20
  -7   8   0  239.18   25.20
   7   8   0  268.17   20.80
  -7   8   0  223.88   21.60
  -7   8   0  250.67   19.00
   7   8   0  244.18   17.60
   7   8   0  237.48   19.20
  -7   8   0  226.68   26.00
  -7   8   0  225.68   23.90
   7   8   0  250.87   25.30
   7   8   0  251.57   24.40
   7   8   0  272.77   26.80
  -7   8   0  292.67   26.90
   7   8   0  232.58   22.30
   7   8   0  260.47   23.50
  -8  -8   0  183.38   26.40
  -8  -8   0  168.78   25.80
  -8  -8   0  161.68   24.30
  -8  -8   0  144.99   19.90
   8  -8   0  152.98   21.20
  -8  -8   0  159.08   19.80
  -8  -8   0  178.28   19.70
  -8  -8   0  179.58   19.10
  -8  -8   0  162.28   18.60
   8  -8   0  184.78   23.80
  -8  -8   0  153.58   26.10
  -8  -8   0  143.29   18.80
   8  -8   0  166.28   26.30
   8  -8   0  134.39   18.40
   8  -8   0  176.08   18.80
   8  -8   0  160.88   21.60
  -8  -8   0  138.89   14.30
   8  -8   0  148.69   19.80
   8  -8   0  160.08   19.30
  -8  -8   0  117.29   13.90
   8  -8   0  136.39   17.40
   8  -8   0  149.69   21.40
  -8  -8   0  135.09   16.70
  -8  -8   0  179.08   18.10
   8  -8   0  182.58   20.30
   8  -8   0  167.38   17.80
  -8  -8   0  169.98   22.80
  -8   8   0  116.49   20.30
   8   8   0  135.39   18.80
  -8   8   0  143.79   23.20
  -8   8   0  154.98   20.70
  -8   8   0  137.49   17.90
   8   8   0  135.79   17.50
   8   8   0  146.59   18.40
  -8   8   0  141.69   22.60
   8   8   0  141.99   18.70
  -8   8   0  138.39   16.50
  -8   8   0  126.49   21.10
  -8   8   0  132.69   21.60
  -8   8   0  147.99   18.60
   8   8   0  166.78   17.80
   8   8   0  123.39   20.70
   8   8   0  160.58   21.70
  -8   8   0  134.59   16.50
   8   8   0  132.49   18.60
   8   8   0  148.19   24.70
  -8   8   0  154.48   17.90
   8   8   0  155.68   25.50
   8   8   0  127.49   15.00
   9  -8   0  527.75   35.50
   9  -8   0  537.95   33.10
  -9  -8   0  530.05   41.40
   9  -8   0  525.75   37.70
   9  -8   0  541.15   39.50
  -9  -8   0  582.14   42.40
  -9  -8   0  573.84   31.00
  -9  -8   0  581.44   34.30
  -9  -8   0  551.04   32.40
   9  -8   0  515.55   36.60
  -9  -8   0  553.34   38.70
   9  -8   0  556.24   37.20
   9  -8   0  618.94   33.70
  -9  -8   0  636.04   46.00
   9  -8   0  585.14   33.00
   9  -8   0  521.45   38.30
  -9  -8   0  547.95   33.60
  -9  -8   0  589.94   34.90
   9   8   0  588.74   35.10
   9   8   0  571.24   32.60
   9   8   0  518.85   33.50
   9   8   0  564.54   32.80
  -9   8   0  491.45   40.00
   9   8   0  518.75   42.00
  -9   8   0  603.04   42.50
  -9   8   0  498.45   31.50
   9   8   0  503.75   39.00
  -9   8   0  614.64   41.90
  -9   8   0  512.75   38.70
   9   8   0  529.15   42.00
  -9   8   0  566.94   33.40
  -9   8   0  483.65   37.80
  -9   8   0  529.55   38.70
  -9   8   0  547.45   33.60
   9   8   0  542.85   36.10
 -10  -8   0  100.29   18.50
  10  -8   0  103.29   20.30
  10  -8   0  100.59   21.10
 -10  -8   0  111.49   25.00
  10  -8   0  124.09   20.50
 -10  -8   0  138.39   19.00
  10  -8   0  121.19   23.80
 -10  -8   0  141.09   20.10
  10  -8   0  118.39   23.70
  10  -8   0  110.39   20.30
 -10  -8   0  128.79   26.70
 -10  -8   0  112.39   23.90
 -10  -8   0  103.79   17.40
 -10   8   0  146.19   19.60
  10   8   0  111.39   16.90
  10   8   0  107.49   25.00
  10   8   0  131.69   21.50
 -10   8   0  138.99   26.40
  10   8   0  143.29   24.30
  10   8   0  124.59   26.70
 -10   8   0  111.39   24.90
  10   8   0  108.79   20.80
  10   8   0   84.69   20.60
 -10   8   0  113.79   24.10
 -10   8   0  127.29   26.10
  10   8   0  119.89   18.00
  10   8   0  106.79   20.60
 -10   8   0  104.89   22.70
 -11  -8   0  189.88   32.70
  11  -8   0  229.08   29.40
 -11  -8   0  309.77   26.50
 -11  -8   0  232.58   33.30
  11  -8   0  257.27   27.90
  11  -8   0  276.27   34.00
 -11  -8   0  262.57   27.20
  11  -8   0  223.18   32.20
 -11  -8   0  242.08   26.20
  11  -8   0  279.67   37.50
 -11  -8   0  242.98   36.20
  11  -8   0  237.38   31.40
  11   8   0  290.97   34.10
  11   8   0  249.58   29.40
 -11   8   0  261.77   33.40
  11   8   0  251.27   32.20
 -11   8   0  347.67   41.20
 -11   8   0  290.97   33.70
  11   8   0  268.07   35.70
  11   8   0  262.77   28.70
  11   8   0  240.98   35.10
  11   8   0  277.17   29.80
 -11   8   0  291.57   37.50
 -11   8   0  205.68   36.80
 -11   8   0  217.68   33.40
 -12  -8   0   39.20   37.40
  12  -8   0  -10.50   12.30
 -12  -8   0   21.00   23.50
  12  -8   0   -8.80   12.60
  12  -8   0  -12.30   16.30
  12  -8   0    9.30   18.40
 -12  -8   0  -13.70   18.70
  12  -8   0   16.00   15.70
 -12   8   0   13.60   20.10
 -12   8   0   11.50   20.60
  12   8   0   22.10   17.10
 -12   8   0   15.90   18.50
  12   8   0   21.30   16.50
 -12   8   0  -10.60   15.00
  12   8   0   17.70   17.90
 -12   8   0    8.80   17.90
  12   8   0   32.00   19.00
  12   8   0   17.40   17.60
  13  -8   0   -5.50   14.40
 -13  -8   0   22.70   26.50
 -13  -8   0   17.00   26.20
  13  -8   0  -17.90   15.60
 -13  -8   0   32.10   21.70
  13  -8   0    5.80   16.70
 -13   8   0   22.50   19.80
  13   8   0   21.80   17.10
  13   8   0    7.20   16.80
 -13   8   0    1.10   19.80
 -13   8   0    7.40   16.00
  13   8   0   -8.00   19.30
 -13   8   0    2.00   21.00
  13   8   0    0.40   16.00
  13   8   0    2.20   20.40
 -13   8   0   -3.40   18.10
 -14  -8   0   15.80   26.50
  14  -8   0   77.89   23.30
  14  -8   0   44.00   24.40
 -14  -8   0   74.89   26.80
 -14  -8   0   19.90   25.90
 -14   8   0   14.40   19.10
  14   8   0  116.89   27.60
 -14   8   0   54.19   24.30
 -14   8   0   71.69   30.70
  14   8   0   33.20   23.30
 -14   8   0   68.19   29.00
  14   8   0   71.89   28.70
 -14   8   0   47.90   25.30
 -15  -8   0   93.89   38.70
 -15  -8   0  202.18   40.30
  15  -8   0  142.29   31.80
  15  -8   0  161.48   30.60
 -15  -8   0  109.29   38.10
  15   8   0   74.89   31.30
 -15   8   0   92.79   41.50
 -15   8   0  110.29   37.00
  15   8   0   82.79   29.10
 -15   8   0  195.88   35.80
  15   8   0   75.39   26.10
 -15   8   0  122.49   37.70
   0  -9   0    6.80    8.70
   0  -9   0   -4.50    7.60
   0  -9   0    3.50    5.70
   0  -9   0   -2.10    3.90
   0  -9   0    6.60    6.90
   0  -9   0    7.60    7.70
   0  -9   0  -12.50    8.50
   0  -9   0    1.70    3.50
   0  -9   0    1.00    4.60
   0  -9   0   -0.10    6.80
   0  -9   0    7.40    6.70
   0  -9   0    4.50    4.60
   0  -9   0   21.00   11.00
   0  -9   0    5.90    6.60
   0  -9   0   -2.30    6.80
   0   9   0    5.30    7.10
   0   9   0    1.80    6.70
   0   9   0   -7.70    9.10
   0   9   0    3.00    5.60
   0   9   0    1.00    6.10
   0   9   0   -1.20    7.30
   0   9   0   -6.00    4.50
   0   9   0    1.40    8.50
   0   9   0    2.80    4.80
   0   9   0   11.90    8.10
   0   9   0    2.10    2.70
   0   9   0    0.00    2.90
   0   9   0    0.60    7.60
   0   9   0   -0.40    6.50
   0   9   0   -3.70    4.70
   0   9   0   -0.80    6.60
   0   9   0    0.40    6.40
   1  -9   0  113.29   11.90
  -1  -9   0  120.99   16.10
   1  -9   0  101.69   13.60
  -1  -9   0  105.69   10.20
   1  -9   0   99.79    7.10
   1  -9   0  110.59   10.00
  -1  -9   0   91.99   10.80
   1  -9   0  120.79   13.30
  -1  -9   0  115.29   12.30
  -1  -9   0   87.29   11.20
  -1  -9   0  104.09   10.50
   1  -9   0   93.89   10.70
   1  -9   0  106.69   13.00
  -1  -9   0  108.69    8.20
   1  -9   0   88.59   10.70
  -1  -9   0   92.39   13.70
  -1  -9   0   90.99   11.20
   1  -9   0   90.09   10.20
   1  -9   0   89.59   13.00
   1  -9   0   91.79    6.70
   1  -9   0   98.69   12.00
  -1  -9   0   98.09   10.60
  -1  -9   0   97.69    9.70
   1  -9   0   94.89   14.00
  -1  -9   0   88.49    6.70
   1  -9   0  112.99    8.30
  -1  -9   0  109.69   12.60
  -1  -9   0   89.09   14.00
   1  -9   0   73.99   12.80
   1   9   0  117.29   10.70
  -1   9   0   96.29   13.00
   1   9   0  109.79    9.70
  -1   9   0   75.49    8.40
   1   9   0   80.99   10.30
  -1   9   0   81.99   12.90
   1   9   0   87.99   11.20
   1   9   0  104.99   14.50
   1   9   0  101.09    8.90
  -1   9   0  100.49   12.40
  -1   9   0   73.69   11.10
  -1   9   0   75.19   11.20
   1   9   0   90.99    7.90
   1   9   0  107.49   14.40
  -1   9   0   98.39    9.00
   1   9   0  111.89    7.70
  -1   9   0   85.39   12.90
  -1   9   0  102.79   12.10
   1   9   0   86.49   12.50
   1   9   0  103.89   11.80
   1   9   0  106.39   11.30
  -1   9   0   87.49   12.10
  -1   9   0  131.59   15.70
  -1   9   0  107.29    7.70
   1   9   0   86.99   11.50
  -1   9   0  107.79   12.40
  -1   9   0   98.89    7.40
   1   9   0  103.49    9.60
   1   9   0  107.69   13.30
   1   9   0  114.69   12.30
  -1   9   0   98.49   13.00
   1   9   0  101.59   10.20
  -1   9   0   93.49   10.70
  -2  -9   0  471.85   24.90
   2  -9   0  444.86   24.20
  -2  -9   0  458.05   23.60
   2  -9   0  486.25   26.30
   2  -9   0  487.65   28.00
  -2  -9   0  492.25   24.90
   2  -9   0  425.16   24.50
  -2  -9   0  480.85   24.70
  -2  -9   0  427.76   19.90
  -2  -9   0  448.26   25.00
   2  -9   0  468.75   25.90
  -2  -9   0  482.75   23.60
   2  -9   0  451.35   25.30
  -2  -9   0  444.36   24.30
  -2  -9   0  432.56   24.20
   2  -9   0  486.75   25.20
   2  -9   0  485.05   20.60
   2  -9   0  444.06   25.20
   2  -9   0  480.05   25.70
   2  -9   0  443.96   23.90
  -2  -9   0  447.16   26.10
   2  -9   0  472.35   20.50
  -2  -9   0  436.96   22.30
  -2  -9   0  501.45   28.90
   2  -9   0  468.55   24.80
  -2  -9   0  479.15   20.00
   2  -9   0  461.85   25.30
  -2  -9   0  468.05   24.00
  -2   9   0  455.45   26.80
   2   9   0  398.86   26.40
   2   9   0  474.35   24.70
  -2   9   0  432.66   25.80
   2   9   0  465.25   24.30
  -2   9   0  470.05   25.80
  -2   9   0  420.26   21.20
   2   9   0  465.75   24.90
  -2   9   0  425.66   26.00
   2   9   0  490.85   23.90
  -2   9   0  454.75   26.00
   2   9   0  476.35   24.30
  -2   9   0  463.75   25.90
  -2   9   0  466.45   27.60
   2   9   0  454.05   24.70
   2   9   0  431.66   20.80
   2   9   0  466.55   20.50
   2   9   0  479.05   20.50
  -2   9   0  443.36   27.60
  -2   9   0  420.66   25.90
  -2   9   0  480.65   25.50
   2   9   0  431.86   27.50
   2   9   0  510.65   24.60
  -2   9   0  479.65   21.90
   2   9   0  451.35   26.90
  -2   9   0  469.95   26.10
  -2   9   0  499.55   22.50
   2   9   0  468.85   23.80
   2   9   0  482.75   19.10
  -2   9   0  474.05   26.60
   2   9   0  476.75   25.30
  -3  -9   0  301.17   19.60
   3  -9   0  266.37   20.70
  -3  -9   0  285.17   18.20
   3  -9   0  276.97   19.00
  -3  -9   0  222.68   18.20
   3  -9   0  255.47   19.40
  -3  -9   0  277.37   19.00
  -3  -9   0  342.47   24.10
   3  -9   0  283.67   15.90
   3  -9   0  263.97   19.90
   3  -9   0  299.57   21.10
   3  -9   0  206.88   18.70
  -3  -9   0  287.17   14.60
   3  -9   0  292.97   20.40
  -3  -9   0  303.27   19.90
   3  -9   0  272.37   19.50
  -3  -9   0  275.37   18.60
   3  -9   0  259.87   20.90
  -3  -9   0  265.97   19.10
   3  -9   0  264.47   20.00
  -3  -9   0  304.37   20.30
  -3  -9   0  283.57   17.80
   3  -9   0  262.07   19.00
  -3  -9   0  304.97   13.70
  -3  -9   0  283.87   19.60
   3  -9   0  253.87   18.90
   3  -9   0  263.67   20.30
   3  -9   0  272.77   15.60
   3   9   0  270.77   13.00
   3   9   0  250.87   20.60
  -3   9   0  271.07   23.10
   3   9   0  245.68   17.40
  -3   9   0  231.28   19.10
  -3   9   0  280.47   21.20
   3   9   0  276.57   19.20
   3   9   0  259.57   18.80
  -3   9   0  242.28   20.30
   3   9   0  250.47   13.20
  -3   9   0  257.07   20.20
  -3   9   0  288.07   20.80
  -3   9   0  260.17   21.10
   3   9   0  294.67   15.80
   3   9   0  276.87   18.70
   3   9   0  267.27   18.30
   3   9   0  289.07   18.90
  -3   9   0  274.67   21.00
  -3   9   0  260.97   17.40
  -3   9   0  268.77   17.40
  -3   9   0  282.97   22.40
   3   9   0  279.77   13.50
  -3   9   0  259.27   19.40
   3   9   0  257.77   18.60
   3   9   0  288.17   19.10
   3   9   0  292.37   22.00
   3   9   0  286.97   21.80
  -3   9   0  288.57   22.20
   3   9   0  278.27   17.80
  -4  -9   0 1410.76   58.99
  -4  -9   0 1408.06   57.49
   4  -9   0 1424.76   59.69
   4  -9   0 1405.46   59.79
   4  -9   0 1404.36   60.29
  -4  -9   0 1405.66   54.59
   4  -9   0 1464.85   60.89
  -4  -9   0 1440.66   60.39
   4  -9   0 1372.76   56.89
  -4  -9   0 1414.96   58.09
   4  -9   0 1455.55   61.79
   4  -9   0 1459.75   62.59
  -4  -9   0 1462.15   58.99
  -4  -9   0 1338.37   60.29
  -4  -9   0 1387.76   58.99
   4  -9   0 1405.66   60.49
  -4  -9   0 1385.06   59.19
  -4  -9   0 1442.26   59.49
   4  -9   0 1381.06   57.89
  -4  -9   0 1195.98   63.49
   4  -9   0 1395.16   61.09
   4  -9   0 1403.86   56.79
   4  -9   0 1429.86   60.99
   4  -9   0 1460.95   60.99
  -4  -9   0 1429.36   52.49
   4  -9   0 1324.37   59.59
   4  -9   0 1379.96   59.19
  -4  -9   0 1305.27   65.49
  -4  -9   0 1432.86   63.89
  -4  -9   0 1327.87   63.99
   4   9   0 1378.36   59.49
  -4   9   0 1430.56   58.99
   4   9   0 1433.26   58.69
   4   9   0 1440.66   59.19
   4   9   0 1370.16   58.09
   4   9   0 1426.26   52.29
  -4   9   0 1351.26   58.59
  -4   9   0 1456.15   59.49
   4   9   0 1391.96   58.99
   4   9   0 1455.45   62.79
   4   9   0 1439.66   55.59
  -4   9   0 1337.97   59.09
   4   9   0 1317.17   59.09
  -4   9   0 1417.26   59.49
   4   9   0 1314.47   58.19
  -4   9   0 1380.86   62.49
  -4   9   0 1343.47   61.19
  -4   9   0 1381.36   59.99
   4   9   0 1388.36   61.89
   4   9   0 1391.76   57.59
   4   9   0 1385.66   61.59
  -4   9   0 1487.95   63.09
  -4   9   0 1432.96   61.69
   4   9   0 1437.36   52.49
  -4   9   0 1379.86   61.89
  -4   9   0 1445.06   63.39
   4   9   0 1470.95   58.99
  -4   9   0 1433.06   61.59
  -5  -9   0    0.70   10.30
  -5  -9   0    8.50    4.70
  -5  -9   0   -5.70   10.20
  -5  -9   0   -0.70    8.20
   5  -9   0    1.00    9.00
  -5  -9   0   -9.30   10.90
   5  -9   0    7.60    9.90
  -5  -9   0   -0.50    7.20
  -5  -9   0    6.60    6.50
  -5  -9   0    1.40    6.50
   5  -9   0   -3.20    8.40
   5  -9   0    8.60    9.50
   5  -9   0   11.00   10.40
   5  -9   0   -5.50    8.40
  -5  -9   0   -3.50    8.30
  -5  -9   0    3.10    8.70
   5  -9   0   -8.50    6.70
   5  -9   0   -8.40    8.10
  -5  -9   0    7.20    8.50
   5  -9   0   -4.70    6.40
  -5  -9   0    3.50    6.10
  -5  -9   0  -12.00    9.30
   5  -9   0   -0.10    8.90
   5  -9   0    3.80    7.10
  -5  -9   0    0.20    4.20
   5  -9   0   -4.00    7.50
  -5  -9   0    3.40    5.70
   5  -9   0   -2.30    8.40
   5  -9   0   -6.80    8.70
  -5  -9   0   -8.30   10.50
   5   9   0   -0.70   10.20
   5   9   0    3.90    3.90
   5   9   0    4.10   10.30
  -5   9   0   -4.60    9.20
  -5   9   0   -1.30    7.50
   5   9   0   -6.90    4.90
  -5   9   0   -7.40    9.00
   5   9   0   13.80    7.20
  -5   9   0   -4.10    7.90
   5   9   0   -5.00    7.70
  -5   9   0   -1.70    7.80
  -5   9   0  -14.90   10.60
   5   9   0   -3.30    3.50
   5   9   0    1.50    7.90
  -5   9   0    2.20    7.90
  -5   9   0    4.30    9.70
   5   9   0   -3.90    8.00
   5   9   0    1.00    8.00
  -5   9   0    2.20    5.40
   5   9   0    8.00    9.00
  -5   9   0   -1.90   10.70
  -5   9   0   17.90    9.10
  -5   9   0   12.50    9.20
  -5   9   0   24.80   11.60
   5   9   0   -3.20    8.00
   5   9   0    2.10    6.00
   5   9   0    9.00    8.50
   5   9   0    4.50    6.50
   5   9   0   -0.80    8.70
  -5   9   0   -2.50    7.30
  -5   9   0   22.50   12.90
  -6  -9   0   10.70    5.10
  -6  -9   0   13.50   11.30
  -6  -9   0   29.00   11.70
   6  -9   0   15.80   10.10
   6  -9   0   27.00    9.00
  -6  -9   0   15.80    9.10
   6  -9   0    9.90    8.90
  -6  -9   0   15.20    7.10
   6  -9   0   19.50   12.20
   6  -9   0   21.10   10.20
   6  -9   0   32.10   11.10
  -6  -9   0   20.80    5.80
   6  -9   0   33.60   11.40
  -6  -9   0    7.50    8.50
  -6  -9   0    0.70    9.80
   6  -9   0    8.80    7.70
   6  -9   0   30.70   11.70
   6  -9   0    2.00    8.50
  -6  -9   0   22.20    7.60
  -6  -9   0    7.00    6.70
  -6  -9   0    9.60   10.40
   6  -9   0   18.90    8.50
  -6  -9   0    5.90    8.50
   6  -9   0   -1.70    7.30
  -6  -9   0   20.40    7.90
  -6  -9   0   -0.70    8.00
   6  -9   0   21.90   11.30
   6  -9   0   18.70   10.40
  -6  -9   0   15.50    9.10
   6   9   0   31.60    8.90
   6   9   0   14.10    9.30
  -6   9   0    8.50    9.50
  -6   9   0   17.80    8.80
   6   9   0   18.00    9.90
  -6   9   0   14.50   12.60
   6   9   0   29.30   11.50
   6   9   0   22.70    7.90
   6   9   0   16.00    9.50
   6   9   0    5.00    6.30
   6   9   0   12.10    9.40
   6   9   0    9.10    9.10
   6   9   0   17.60    5.10
   6   9   0   17.00    9.00
   6   9   0   10.90   10.00
  -6   9   0   24.70    9.00
  -6   9   0   12.80    9.10
  -6   9   0    8.50   10.80
  -6   9   0   15.10    7.10
  -6   9   0   26.30    9.50
  -6   9   0   26.70   12.30
  -6   9   0    7.20   10.10
   6   9   0   -1.10    9.90
  -6   9   0   32.20    9.80
   6   9   0   13.80    6.40
  -6   9   0   16.20    9.80
  -6   9   0   55.59   13.70
  -6   9   0   14.90   11.40
  -6   9   0   21.50   11.10
   7  -9   0  121.39   17.50
  -7  -9   0   64.99   17.00
  -7  -9   0  128.09   15.60
  -7  -9   0  123.49   17.90
  -7  -9   0  131.19   22.70
  -7  -9   0   93.79   15.40
   7  -9   0  127.29   19.00
   7  -9   0  151.18   16.60
  -7  -9   0   92.49   14.40
   7  -9   0  133.29   18.70
  -7  -9   0  110.89   14.90
   7  -9   0  139.99   16.50
   7  -9   0  143.29   18.30
   7  -9   0  146.19   17.00
   7  -9   0  108.59   18.20
   7  -9   0  123.99   16.40
  -7  -9   0  123.99   18.40
  -7  -9   0  123.59   16.20
   7  -9   0  107.89   17.70
   7  -9   0  107.49   16.50
   7  -9   0  100.79   16.10
  -7  -9   0  118.99   11.90
   7  -9   0  125.79   17.10
  -7  -9   0   96.49   18.20
   7  -9   0  157.48   17.10
  -7  -9   0  118.59   14.90
  -7  -9   0  117.99   11.50
  -7  -9   0  118.99   14.60
   7   9   0  115.29   16.40
  -7   9   0   90.69   16.80
  -7   9   0  140.99   19.70
  -7   9   0  111.89   18.50
  -7   9   0   73.49   15.40
   7   9   0  110.69   14.60
  -7   9   0  136.79   14.80
  -7   9   0  108.09   15.20
   7   9   0  111.59   14.80
   7   9   0  115.59   12.60
   7   9   0  144.19   17.40
   7   9   0  104.89   14.00
   7   9   0  104.39   16.00
  -7   9   0  105.39   15.20
   7   9   0   92.19   15.80
  -7   9   0  121.59   15.40
   7   9   0  122.99   16.80
   7   9   0  112.99   18.90
  -7   9   0  111.19   16.30
  -7   9   0   98.79   19.10
   7   9   0  128.39   11.00
   7   9   0  105.59   17.70
  -7   9   0  133.89   19.80
  -8  -9   0  345.17   20.90
   8  -9   0  353.06   30.60
  -8  -9   0  325.27   23.20
  -8  -9   0  279.77   31.10
   8  -9   0  276.97   25.50
   8  -9   0  357.96   25.30
  -8  -9   0  321.57   24.30
   8  -9   0  364.26   26.80
  -8  -9   0  322.57   24.30
  -8  -9   0  354.26   35.60
  -8  -9   0  300.07   31.40
   8  -9   0  322.57   30.20
  -8  -9   0  315.27   19.30
   8  -9   0  309.97   26.60
  -8  -9   0  290.87   32.30
  -8  -9   0  328.77   28.10
   8  -9   0  322.97   27.80
   8  -9   0  296.67   31.40
  -8  -9   0  273.07   22.90
  -8  -9   0  402.16   25.40
  -8  -9   0  343.67   34.10
   8  -9   0  311.97   23.60
   8  -9   0  363.26   24.20
  -8  -9   0  334.07   33.90
   8  -9   0  396.76   29.60
   8   9   0  295.17   27.10
  -8   9   0  319.87   32.80
   8   9   0  344.17   20.00
   8   9   0  348.47   28.50
  -8   9   0  326.87   25.20
   8   9   0  322.17   26.60
  -8   9   0  267.57   22.90
  -8   9   0  352.06   30.00
  -8   9   0  328.97   32.70
   8   9   0  346.47   25.10
  -8   9   0  319.47   23.30
  -8   9   0  329.37   24.60
  -8   9   0  305.17   25.20
  -8   9   0  335.37   27.30
  -8   9   0  322.37   32.20
   8   9   0  308.57   23.50
  -8   9   0  339.77   33.60
   8   9   0  277.87   29.10
   8   9   0  353.96   26.60
   8   9   0  317.07   25.20
  -9  -9   0  124.89   20.10
  -9  -9   0  113.89   24.80
   9  -9   0  118.29   20.10
  -9  -9   0  112.19   14.20
  -9  -9   0  134.89   22.00
   9  -9   0  141.19   22.80
   9  -9   0  135.19   17.60
  -9  -9   0  101.49   16.10
  -9  -9   0  155.08   20.00
   9  -9   0  105.59   20.60
  -9  -9   0   85.09   17.00
   9  -9   0  111.29   19.70
   9  -9   0   85.29   20.30
   9  -9   0  128.39   17.90
  -9  -9   0  156.68   27.30
   9  -9   0  101.69   21.50
  -9  -9   0   96.29   16.50
  -9  -9   0  118.19   24.40
   9  -9   0  131.29   17.40
  -9   9   0  117.39   22.50
   9   9   0  100.29   16.80
  -9   9   0  106.09   20.00
  -9   9   0  120.59   16.90
  -9   9   0  124.19   22.60
   9   9   0   95.59   20.60
  -9   9   0  102.19   16.80
   9   9   0  155.28   21.70
   9   9   0  101.89   23.50
  -9   9   0   81.29   21.40
   9   9   0   97.99   19.20
  -9   9   0   97.49   21.10
   9   9   0  128.89   21.90
   9   9   0  155.88   21.30
   9   9   0   98.19   15.80
  -9   9   0   75.49   19.80
  -9   9   0  109.39   15.70
  10  -9   0   10.50   12.80
 -10  -9   0   36.80   20.20
 -10  -9   0    2.50   12.30
  10  -9   0   12.70   13.00
 -10  -9   0   32.10   11.60
 -10  -9   0   10.40   16.70
  10  -9   0    8.20   12.90
  10  -9   0    7.30   14.50
 -10  -9   0   -4.50   10.40
  10  -9   0   13.00   15.30
 -10  -9   0   -9.00   16.10
  10  -9   0   23.30   15.70
 -10  -9   0   11.40   11.20
 -10   9   0    2.40   15.40
  10   9   0   13.90   14.00
 -10   9   0   24.80   11.60
  10   9   0   17.20   15.40
  10   9   0   12.40   12.90
 -10   9   0   29.30   18.60
 -10   9   0    7.50   16.30
  10   9   0    2.10   14.60
 -10   9   0   -5.30   15.50
  10   9   0   -8.50   14.80
  10   9   0   -9.00   16.90
 -10   9   0   10.10   14.80
  10   9   0   13.90   14.50
  10   9   0   24.10   13.90
  11  -9   0  112.19   20.20
 -11  -9   0  122.99   29.20
  11  -9   0  111.19   26.60
  11  -9   0  168.18   27.30
  11  -9   0  109.09   24.80
 -11  -9   0  149.19   22.90
 -11  -9   0  121.69   29.00
  11  -9   0  157.08   26.60
  11  -9   0  155.28   30.10
 -11  -9   0  156.28   28.70
  11   9   0  126.19   23.20
 -11   9   0  116.79   26.50
 -11   9   0  134.09   25.30
  11   9   0  142.49   24.60
 -11   9   0  127.89   27.00
 -11   9   0  150.08   28.40
  11   9   0  119.09   28.40
  11   9   0  130.29   22.80
 -11   9   0  144.79   29.60
  11   9   0   93.99   24.00
  11   9   0  129.29   26.90
  12  -9   0  345.97   36.50
  12  -9   0  348.47   39.10
 -12  -9   0  428.36   45.80
 -12  -9   0  406.16   46.80
  12  -9   0  319.87   39.50
 -12  -9   0  310.47   43.20
  12  -9   0  354.56   41.20
 -12   9   0  349.47   42.20
  12   9   0  458.95   53.99
  12   9   0  376.86   33.00
  12   9   0  406.56   40.50
 -12   9   0  383.06   43.80
  12   9   0  406.76   32.00
 -12   9   0  428.36   48.20
  12   9   0  335.67   40.00
 -12   9   0  467.35   47.90
 -12   9   0  422.76   43.50
 -13  -9   0  168.48   31.60
 -13  -9   0  107.89   30.60
  13  -9   0   65.59   22.70
 -13  -9   0   55.89   29.80
  13  -9   0   67.59   21.60
  13  -9   0   67.09   22.90
 -13   9   0  105.39   26.60
 -13   9   0  135.59   34.50
  13   9   0   88.29   27.60
 -13   9   0  111.99   31.50
  13   9   0   77.99   24.40
  13   9   0   82.89   27.10
 -13   9   0   68.49   23.70
 -13   9   0  137.19   30.10
  13   9   0  108.09   23.20
 -14  -9   0  -17.20   26.70
 -14  -9   0   26.90   26.70
 -14  -9   0   25.50   28.30
  14  -9   0   46.70   20.80
  14  -9   0   -8.50   16.80
  14   9   0   39.10   23.60
  14   9   0   13.80   21.00
  14   9   0  -10.00   18.50
 -14   9   0    3.40   21.90
 -14   9   0  -17.40   22.10
 -14   9   0   12.90   21.20
 -14   9   0   55.69   27.40
 -14   9   0   23.40   19.70
 -15  -9   0   22.20   25.90
  15  -9   0   99.19   30.10
  15  -9   0   68.79   24.40
 -15  -9   0  134.09   38.00
 -15   9   0   49.90   42.40
 -15   9   0   75.89   31.30
  15   9   0   76.99   38.40
  15   9   0   41.10   29.10
  15   9   0   54.89   28.50
 -15   9   0   61.69   36.30
 -15   9   0   51.89   29.40
   0 -10   0 1648.94   65.79
   0 -10   0 1766.02   69.79
   0 -10   0 1714.23   63.39
   0 -10   0 1656.03   70.49
   0 -10   0 1738.93   67.99
   0 -10   0 1582.34   63.79
   0 -10   0 1729.83   67.59
   0 -10   0 1630.74   71.19
   0 -10   0 1744.33   68.89
   0 -10   0 1744.43   69.69
   0 -10   0 1821.62   68.19
   0 -10   0 1615.84   66.09
   0 -10   0 1670.63   63.89
   0 -10   0 1646.54   67.59
   0 -10   0 1722.73   65.09
   0  10   0 1707.73   70.09
   0  10   0 1770.02   62.19
   0  10   0 1635.44   64.89
   0  10   0 1832.62   70.69
   0  10   0 1693.83   68.19
   0  10   0 1618.94   70.69
   0  10   0 1667.73   68.39
   0  10   0 1652.33   67.79
   0  10   0 1769.22   66.99
   0  10   0 1794.72   69.39
   0  10   0 1701.83   66.69
   0  10   0 1776.82   65.29
   0  10   0 1753.02   62.29
   0  10   0 1694.83   68.79
   0  10   0 1729.23   65.39
   0  10   0 1793.12   70.09
   0  10   0 1744.93   66.49
  -1 -10   0  287.57   18.00
  -1 -10   0  274.97   19.90
  -1 -10   0  283.97   22.60
   1 -10   0  322.67   22.60
  -1 -10   0  249.28   18.40
  -1 -10   0  271.97   16.50
   1 -10   0  304.17   21.80
   1 -10   0  272.27   19.60
   1 -10   0  281.07   20.40
   1 -10   0  270.97   19.90
  -1 -10   0  261.67   17.30
   1 -10   0  281.47   16.10
  -1 -10   0  267.67   18.40
  -1 -10   0  282.57   13.70
  -1 -10   0  268.67   20.10
   1 -10   0  258.47   18.80
   1 -10   0  286.07   17.30
   1 -10   0  274.97   21.00
   1 -10   0  284.77   17.60
  -1 -10   0  277.67   16.30
  -1 -10   0  300.57   18.00
  -1 -10   0  259.57   19.50
   1 -10   0  287.27   17.50
   1 -10   0  292.27   14.60
   1 -10   0  290.57   14.60
  -1 -10   0  266.97   14.70
  -1 -10   0  275.87   21.90
   1 -10   0  295.37   18.80
   1  10   0  326.67   20.90
  -1  10   0  308.27   20.70
  -1  10   0  289.77   20.30
   1  10   0  323.97   18.80
  -1  10   0  281.37   21.50
   1  10   0  250.77   19.00
  -1  10   0  261.77   13.90
   1  10   0  247.88   16.60
   1  10   0  271.07   14.90
   1  10   0  258.57   22.60
  -1  10   0  309.67   17.70
  -1  10   0  283.07   16.00
  -1  10   0  307.67   22.30
   1  10   0  264.77   19.40
  -1  10   0  271.57   17.70
   1  10   0  271.37   16.30
   1  10   0  303.07   16.30
   1  10   0  300.57   20.00
   1  10   0  292.07   14.50
   1  10   0  289.87   16.00
  -1  10   0  274.97   19.20
   1  10   0  254.37   20.40
   1  10   0  282.67   18.50
   1  10   0  286.97   17.20
  -1  10   0  316.37   22.20
  -1  10   0  294.27   19.70
  -1  10   0  263.27   20.00
  -1  10   0  272.67   19.20
   1  10   0  299.37   22.30
  -1  10   0  294.37   20.10
  -1  10   0  294.87   14.10
  -1  10   0  321.57   21.10
   1  10   0  282.77   18.20
   2 -10   0   54.99   11.10
  -2 -10   0   18.10    8.00
   2 -10   0    8.50    9.40
   2 -10   0   19.30    9.20
  -2 -10   0   31.10    5.30
  -2 -10   0   24.90    8.70
   2 -10   0   32.50    8.40
  -2 -10   0   11.80    7.50
  -2 -10   0   36.90    8.70
  -2 -10   0   19.70    4.30
   2 -10   0   26.00   10.20
   2 -10   0   23.10    9.10
  -2 -10   0   23.40    6.90
   2 -10   0   12.40    8.00
   2 -10   0   17.30   10.30
   2 -10   0   25.00    5.20
   2 -10   0   17.70    8.30
   2 -10   0   13.70    8.20
  -2 -10   0   25.90   11.70
  -2 -10   0   27.60    8.20
  -2 -10   0   32.90    9.00
  -2 -10   0   37.20   10.60
   2 -10   0   15.70    8.70
   2 -10   0   16.80   10.40
  -2 -10   0   23.60    9.70
   2 -10   0   26.80    5.10
  -2 -10   0   32.20    9.50
  -2 -10   0   24.80    7.80
   2 -10   0   21.40    7.40
   2  10   0   15.40    9.30
  -2  10   0   20.40    9.90
   2  10   0   25.00    6.00
   2  10   0   22.70    8.00
   2  10   0    6.50    8.50
  -2  10   0   15.30   10.30
  -2  10   0   41.80   10.70
  -2  10   0   23.70    6.00
   2  10   0   21.90    7.50
  -2  10   0   32.30   10.00
   2  10   0   13.50    5.50
  -2  10   0   23.70    6.20
   2  10   0   44.10   11.00
   2  10   0   19.60    8.60
  -2  10   0   30.40   11.30
  -2  10   0   16.80    5.80
   2  10   0   30.30    9.70
  -2  10   0   13.40    8.40
  -2  10   0   44.70   11.40
  -2  10   0   27.60    6.40
   2  10   0   36.50    8.40
  -2  10   0   13.60   11.60
  -2  10   0   10.80    9.60
  -2  10   0   28.70   11.00
   2  10   0   14.30   11.10
   2  10   0   27.40    5.70
   2  10   0   28.20    8.70
  -2  10   0    8.80    8.70
   2  10   0   17.80   11.20
   2  10   0   19.20    3.90
   2  10   0   14.70    8.60
  -2  10   0    9.30    9.30
  -3 -10   0   92.59   12.50
   3 -10   0  115.89   14.80
   3 -10   0   82.59   13.20
   3 -10   0  101.99    9.90
  -3 -10   0   84.59   13.10
   3 -10   0   91.39   12.60
  -3 -10   0   92.49   12.40
  -3 -10   0   99.19    8.70
  -3 -10   0  107.39   14.40
  -3 -10   0  102.09    8.80
  -3 -10   0   73.59   12.20
   3 -10   0   85.49   12.70
  -3 -10   0   90.89   12.70
   3 -10   0  104.89   15.00
   3 -10   0   99.19   13.70
   3 -10   0   78.89   13.30
   3 -10   0   91.69   13.50
  -3 -10   0   72.09   11.10
  -3 -10   0   87.49   13.10
   3 -10   0   78.59    8.70
   3 -10   0   88.69   12.90
   3 -10   0  102.79   14.80
   3 -10   0  113.09   15.60
  -3 -10   0   79.49   12.40
  -3 -10   0   95.29   16.70
   3 -10   0   76.19   13.70
  -3 -10   0  108.69   13.60
   3 -10   0   70.19   13.80
  -3  10   0   96.99   11.50
   3  10   0   91.69    9.70
   3  10   0   77.99   12.00
   3  10   0   91.19   12.40
  -3  10   0   98.09   15.60
   3  10   0   86.59   12.70
   3  10   0   88.69   12.80
   3  10   0   87.39    8.20
  -3  10   0   89.39   16.80
   3  10   0   89.59    7.10
  -3  10   0   97.09   10.30
   3  10   0   74.99   12.10
  -3  10   0   84.19   13.70
  -3  10   0   93.39   15.30
   3  10   0   93.99    8.20
   3  10   0   83.99    9.10
  -3  10   0   82.69   14.20
  -3  10   0   89.69   15.10
  -3  10   0   95.59   16.90
   3  10   0   94.59   16.70
  -3  10   0   78.79   13.90
   3  10   0   90.29   15.90
  -3  10   0   96.59   14.50
   3  10   0   83.99   12.50
  -3  10   0   87.59   14.20
  -3  10   0  114.29   15.60
   3  10   0   84.79   12.40
  -3  10   0   97.29   11.80
  -3  10   0   83.09   14.50
   3  10   0   90.99   13.00
   3  10   0   71.59   10.50
   3  10   0   83.49   14.50
   4 -10   0  554.34   32.40
   4 -10   0  591.14   32.50
   4 -10   0  547.25   29.60
   4 -10   0  581.94   31.60
  -4 -10   0  607.54   24.20
  -4 -10   0  515.55   30.20
  -4 -10   0  618.74   32.20
  -4 -10   0  630.24   30.40
   4 -10   0  559.14   28.00
   4 -10   0  569.64   32.70
  -4 -10   0  529.75   31.30
  -4 -10   0  557.74   30.70
   4 -10   0  591.64   31.90
   4 -10   0  552.04   32.70
   4 -10   0  526.45   31.20
  -4 -10   0  560.64   36.70
  -4 -10   0  550.54   32.10
   4 -10   0  576.34   28.10
  -4 -10   0  620.84   36.70
  -4 -10   0  526.05   35.30
   4 -10   0  578.54   32.40
  -4 -10   0  569.54   25.80
  -4 -10   0  602.94   30.60
   4 -10   0  553.54   31.80
   4 -10   0  557.04   33.60
   4 -10   0  595.14   31.70
  -4 -10   0  583.14   30.50
   4 -10   0  640.74   33.00
  -4 -10   0  580.24   30.50
   4  10   0  537.95   31.10
  -4  10   0  525.75   32.90
  -4  10   0  541.15   32.20
  -4  10   0  539.65   33.40
   4  10   0  549.25   30.30
   4  10   0  619.94   31.60
   4  10   0  544.85   26.60
  -4  10   0  598.64   34.20
   4  10   0  598.84   35.60
   4  10   0  592.24   34.30
   4  10   0  593.44   24.20
  -4  10   0  561.24   35.70
  -4  10   0  576.44   33.80
  -4  10   0  538.25   33.00
   4  10   0  558.74   23.90
   4  10   0  553.84   31.00
  -4  10   0  512.75   31.20
  -4  10   0  558.14   31.90
   4  10   0  579.54   30.70
  -4  10   0  530.05   30.60
   4  10   0  533.15   33.60
   4  10   0  590.84   30.30
  -4  10   0  616.54   30.80
  -4  10   0  616.54   34.60
   4  10   0  580.84   31.60
  -4  10   0  620.54   32.30
   4  10   0  537.15   26.70
  -4  10   0  577.64   30.20
   4  10   0  577.34   29.60
   4  10   0  505.85   30.50
   4  10   0  586.34   24.50
  -5 -10   0  294.37   21.50
   5 -10   0  300.87   22.20
  -5 -10   0  267.27   17.10
  -5 -10   0  302.67   24.30
  -5 -10   0  286.27   23.50
  -5 -10   0  295.87   14.60
   5 -10   0  273.87   23.20
   5 -10   0  274.27   23.00
  -5 -10   0  259.97   18.50
   5 -10   0  287.87   20.20
   5 -10   0  264.87   18.40
   5 -10   0  296.07   23.90
  -5 -10   0  306.77   22.40
  -5 -10   0  283.27   27.80
  -5 -10   0  269.07   24.30
   5 -10   0  317.27   23.00
   5 -10   0  310.17   22.70
   5 -10   0  258.17   22.70
   5 -10   0  257.67   21.80
   5 -10   0  284.97   20.10
  -5 -10   0  251.37   26.80
   5 -10   0  254.57   21.30
   5 -10   0  285.07   21.90
  -5 -10   0  248.28   19.90
  -5 -10   0  250.67   18.70
   5 -10   0  291.57   23.60
  -5 -10   0  290.27   21.60
  -5 -10   0  298.87   20.90
   5 -10   0  268.57   22.30
  -5 -10   0  263.97   27.60
   5  10   0  265.57   22.60
   5  10   0  292.07   20.50
   5  10   0  271.67   21.10
  -5  10   0  295.97   22.30
   5  10   0  289.97   22.60
  -5  10   0  315.67   23.90
  -5  10   0  269.77   20.50
   5  10   0  291.67   21.80
   5  10   0  250.87   22.30
  -5  10   0  263.77   25.80
   5  10   0  286.07   14.30
  -5  10   0  299.17   22.50
   5  10   0  247.58   20.20
   5  10   0  282.77   21.70
   5  10   0  287.07   22.80
   5  10   0  291.27   14.60
   5  10   0  298.27   18.10
  -5  10   0  275.97   18.00
  -5  10   0  308.07   24.90
   5  10   0  313.27   24.60
  -5  10   0  234.88   24.10
  -5  10   0  262.07   23.40
  -5  10   0  257.07   21.00
  -5  10   0  276.27   21.40
  -5  10   0  282.77   22.90
   5  10   0  253.37   19.90
  -5  10   0  240.18   20.90
  -5  10   0  288.77   25.20
   5  10   0  258.07   19.00
  -5  10   0  248.58   23.80
   5  10   0  229.68   16.40
   6 -10   0   11.30   10.90
   6 -10   0   19.50    8.40
  -6 -10   0   36.60    9.40
  -6 -10   0   29.00   10.00
   6 -10   0   19.60    8.30
   6 -10   0   19.20   10.30
  -6 -10   0   14.40   10.80
   6 -10   0   32.20   11.40
  -6 -10   0   30.90   12.40
  -6 -10   0   31.90   11.80
   6 -10   0   40.30   11.40
  -6 -10   0   39.30    6.30
  -6 -10   0   34.50    9.90
   6 -10   0   24.60   10.80
  -6 -10   0   17.20    5.70
   6 -10   0   41.10   12.30
  -6 -10   0   34.40   10.30
  -6 -10   0   11.70    9.40
  -6 -10   0   21.70   10.10
   6 -10   0   32.80   11.70
  -6 -10   0   27.20    8.70
  -6 -10   0   13.30   12.80
  -6 -10   0   34.10   14.20
  -6 -10   0   31.50    7.70
   6 -10   0   24.80   11.60
   6 -10   0   33.40   10.00
   6 -10   0   38.00   13.50
  -6 -10   0    2.30   10.20
   6 -10   0   26.70   11.50
   6 -10   0   26.90   12.00
   6  10   0   20.20    7.90
  -6  10   0    9.40    8.60
  -6  10   0   34.30   11.20
  -6  10   0   27.50    7.80
  -6  10   0   25.70    9.40
   6  10   0   17.40   12.30
  -6  10   0   19.50   10.70
  -6  10   0   55.39   13.00
  -6  10   0   15.80    9.10
   6  10   0   37.50   11.50
  -6  10   0   11.20   11.50
   6  10   0   37.50    6.10
  -6  10   0   32.80   12.50
  -6  10   0   22.60   10.70
  -6  10   0   31.30   12.40
   6  10   0   36.20    7.70
   6  10   0   40.20   11.60
   6  10   0   30.30   11.80
   6  10   0   46.20   12.30
   6  10   0   26.20   10.90
   6  10   0   36.20   11.30
  -6  10   0   23.60   12.30
   6  10   0   36.00    5.80
  -6  10   0   29.00   12.30
   6  10   0   30.40    8.30
   6  10   0   39.40    9.10
  -6  10   0   25.60   12.10
   6  10   0   18.20    9.00
  -7 -10   0  416.76   26.40
   7 -10   0  369.76   27.90
  -7 -10   0  376.56   20.80
  -7 -10   0  381.26   31.00
   7 -10   0  397.86   27.50
  -7 -10   0  398.86   25.00
   7 -10   0  354.96   26.00
   7 -10   0  462.55   29.70
  -7 -10   0  396.46   24.90
   7 -10   0  414.46   27.70
  -7 -10   0  340.87   34.30
  -7 -10   0  390.46   24.20
   7 -10   0  397.86   28.60
  -7 -10   0  374.26   19.70
   7 -10   0  379.86   31.60
  -7 -10   0  404.76   31.20
   7 -10   0  431.26   32.00
   7 -10   0  431.76   26.70
   7 -10   0  401.76   27.40
   7 -10   0  353.76   28.70
  -7 -10   0  358.16   27.60
   7 -10   0  358.56   25.70
  -7 -10   0  370.26   31.60
  -7 -10   0  348.57   26.20
  -7 -10   0  350.26   30.30
   7 -10   0  388.36   29.50
   7  10   0  399.36   28.30
  -7  10   0  373.46   23.60
  -7  10   0  397.46   29.10
  -7  10   0  347.97   29.50
  -7  10   0  431.66   29.20
   7  10   0  354.16   28.70
  -7  10   0  407.46   30.10
  -7  10   0  434.16   30.20
   7  10   0  394.26   22.70
  -7  10   0  340.37   30.50
   7  10   0  395.56   24.30
  -7  10   0  355.26   26.00
   7  10   0  310.57   31.50
   7  10   0  464.85   29.10
  -7  10   0  375.96   30.70
   7  10   0  368.16   25.70
   7  10   0  379.46   19.20
  -7  10   0  421.06   41.70
   7  10   0  402.36   27.70
   7  10   0  370.16   26.30
   7  10   0  372.06   26.30
   7  10   0  420.06   20.50
  -7  10   0  389.26   27.10
  -7  10   0  393.06   33.40
   7  10   0  396.46   26.20
  -8 -10   0  352.56   35.40
  -8 -10   0  217.28   26.20
  -8 -10   0  251.17   30.20
   8 -10   0  239.68   25.90
  -8 -10   0  257.17   25.70
  -8 -10   0  258.17   27.10
   8 -10   0  296.47   26.90
  -8 -10   0  250.57   29.80
  -8 -10   0  226.08   27.90
  -8 -10   0  243.58   21.90
  -8 -10   0  255.77   17.80
  -8 -10   0  211.08   20.90
  -8 -10   0  247.88   20.80
   8 -10   0  240.28   24.40
   8 -10   0  243.98   26.90
   8 -10   0  277.87   29.10
   8 -10   0  275.67   27.50
   8 -10   0  260.67   22.60
  -8 -10   0  230.38   23.30
   8 -10   0  268.67   21.40
  -8 -10   0  251.67   16.60
  -8  10   0  247.98   29.10
   8  10   0  248.98   21.90
  -8  10   0  205.48   22.00
  -8  10   0  263.27   30.70
  -8  10   0  240.28   29.20
   8  10   0  279.67   26.40
   8  10   0  276.37   30.30
   8  10   0  211.78   21.50
  -8  10   0  245.78   27.40
  -8  10   0  273.77   30.00
  -8  10   0  283.77   22.90
  -8  10   0  296.87   23.90
   8  10   0  261.67   17.00
  -8  10   0  252.27   22.00
   8  10   0  246.18   25.90
  -8  10   0  256.67   20.20
   8  10   0  260.37   24.90
   8  10   0  281.67   29.70
   9 -10   0   12.90   14.60
  -9 -10   0   16.90   13.10
  -9 -10   0   32.80   17.80
  -9 -10   0   15.70   16.50
  -9 -10   0   21.30   11.40
   9 -10   0   29.70   12.40
  -9 -10   0    9.10    9.90
   9 -10   0   56.09   16.30
   9 -10   0   54.59   18.10
  -9 -10   0    6.00   11.70
  -9 -10   0   44.10   19.50
  -9 -10   0   19.80   14.00
   9 -10   0   47.80   15.20
   9 -10   0    6.30   13.20
  -9 -10   0    9.40   10.40
   9  10   0   28.30   15.30
  -9  10   0   23.30   16.40
   9  10   0   40.90   14.50
  -9  10   0   33.90   15.50
  -9  10   0   32.50   11.80
  -9  10   0   14.70   11.30
   9  10   0   19.30   16.80
  -9  10   0   30.20   17.70
  -9  10   0   27.90   16.50
  -9  10   0    5.00   14.40
  -9  10   0   18.50   15.50
   9  10   0   25.70   13.50
   9  10   0   -0.50   14.50
  -9  10   0   17.60   10.40
   9  10   0   16.70   12.40
   9  10   0   11.60   13.00
 -10 -10   0   40.30   22.30
 -10 -10   0   26.90   19.10
 -10 -10   0   56.99   14.60
  10 -10   0   33.40   17.60
  10 -10   0   37.60   15.90
  10 -10   0   48.40   17.90
  10 -10   0   60.39   21.40
 -10 -10   0   72.29   16.20
  10 -10   0   51.89   18.50
 -10 -10   0   46.60   13.70
 -10 -10   0   71.49   14.70
  10 -10   0   47.70   15.80
 -10 -10   0   52.29   24.00
  10  10   0   52.69   20.80
 -10  10   0   37.60   18.70
  10  10   0   50.39   20.30
 -10  10   0   75.99   15.50
 -10  10   0   61.59   20.70
  10  10   0   45.00   14.40
  10  10   0   39.00   16.50
  10  10   0   22.30   16.60
 -10  10   0   27.50   19.00
 -10  10   0   41.10   20.60
 -10  10   0   45.80   19.50
  10  10   0   37.40   16.60
 -11 -10   0    4.40   12.10
  11 -10   0   -8.60   16.30
  11 -10   0   40.90   21.30
  11 -10   0   23.60   14.80
  11 -10   0   34.30   16.30
 -11 -10   0    5.70   18.50
 -11 -10   0   -6.70   20.70
  11 -10   0    1.50   13.00
 -11 -10   0   14.30   19.50
  11  10   0   -4.20   15.40
 -11  10   0  -27.30   14.20
 -11  10   0   -5.90   17.50
  11  10   0    5.10   15.70
  11  10   0    0.50   16.20
  11  10   0    2.20   15.20
  11  10   0   -6.80   16.50
 -11  10   0    5.70   18.70
 -11  10   0  -18.80   14.80
 -11  10   0   12.50   17.20
  11  10   0   -6.40   18.40
  12 -10   0  122.09   23.70
 -12 -10   0   69.99   26.70
  12 -10   0   75.59   21.40
  12 -10   0  116.69   27.60
 -12 -10   0  147.29   30.50
 -12 -10   0   83.89   27.40
  12 -10   0  140.99   28.50
  12  10   0   98.19   26.50
 -12  10   0   95.89   27.60
  12  10   0   79.19   21.60
  12  10   0   73.89   21.40
 -12  10   0   81.39   23.00
 -12  10   0  108.29   27.50
 -12  10   0   56.19   22.30
  12  10   0   62.29   20.90
  13 -10   0   77.09   22.10
 -13 -10   0  120.99   34.50
  13 -10   0   57.59   22.40
 -13 -10   0  139.39   32.80
 -13 -10   0   78.49   31.70
  13  10   0   58.59   20.00
 -13  10   0   90.19   31.20
 -13  10   0  108.49   31.90
 -13  10   0   94.89   25.50
  13  10   0   45.90   20.90
 -13  10   0   83.39   28.10
 -13  10   0   98.59   26.20
  13  10   0   93.79   20.50
  13  10   0  124.59   27.90
  13  10   0   49.90   23.60
  14 -10   0   20.10   19.50
 -14 -10   0   43.60   27.30
  14 -10   0   31.40   18.60
 -14 -10   0   21.50   23.60
 -14 -10   0   53.29   30.80
 -14  10   0   96.09   28.30
  14  10   0  -10.40   22.00
 -14  10   0   86.29   29.80
  14  10   0   31.10   23.40
  14  10   0   33.10   21.20
 -14  10   0   38.50   27.50
  14  10   0   15.30   18.10
 -14  10   0   35.70   23.80
 -14  10   0   39.80   26.70
  15 -10   0  -13.10   16.50
  15 -10   0   -8.00   19.30
 -15 -10   0  -18.10   27.60
 -15 -10   0  -32.80   28.40
 -15  10   0    3.50   30.60
  15  10   0    9.30   22.80
 -15  10   0    4.30   29.90
 -15  10   0    3.20   22.80
  15  10   0    0.70   19.90
  15  10   0   32.60   28.80
 -15  10   0    3.30   21.80
   0 -11   0   -7.50    6.60
   0 -11   0   -1.10    8.90
   0 -11   0   -3.30   10.40
   0 -11   0    4.00    9.60
   0 -11   0   -0.20    4.70
   0 -11   0   -5.30    3.70
   0 -11   0   -2.00    6.30
   0 -11   0   -0.40    8.00
   0 -11   0   -5.40    6.10
   0 -11   0    1.80    7.80
   0 -11   0    4.30    4.90
   0 -11   0    1.30    5.70
   0 -11   0   -3.40    7.50
   0 -11   0    8.90   10.70
   0 -11   0    0.70   11.20
   0  11   0    3.30    3.20
   0  11   0   -0.70    7.70
   0  11   0    5.00   10.20
   0  11   0    1.60   11.30
   0  11   0    8.70    5.90
   0  11   0    4.40    3.30
   0  11   0   10.10   10.20
   0  11   0  -11.60    9.40
   0  11   0   -2.40    5.60
   0  11   0   10.10    6.60
   0  11   0   -3.90    7.20
   0  11   0    6.50    8.60
   0  11   0    5.70    7.50
   0  11   0    1.20    7.30
   0  11   0    4.70    9.50
  -1 -11   0  127.19   15.10
   1 -11   0  100.99   11.90
  -1 -11   0  121.19   12.60
  -1 -11   0  121.69   13.90
   1 -11   0  124.19   15.30
  -1 -11   0  107.99   11.30
   1 -11   0  136.19   14.60
   1 -11   0  111.29    7.90
   1 -11   0  109.29   14.20
   1 -11   0  104.69   12.30
   1 -11   0  125.09   16.40
  -1 -11   0  103.69    7.80
   1 -11   0   98.39    9.90
  -1 -11   0   87.69   14.20
   1 -11   0  100.09   15.70
  -1 -11   0  109.99   12.80
   1 -11   0  119.69   13.90
  -1 -11   0  104.79   10.80
  -1 -11   0  105.39    9.70
   1 -11   0  100.39    9.10
  -1 -11   0  118.49   15.70
  -1 -11   0  115.39   13.80
  -1 -11   0  108.69   18.00
   1 -11   0  104.79   11.80
   1 -11   0   86.09   14.30
  -1 -11   0   88.19   12.60
   1 -11   0  107.09   16.30
  -1 -11   0   94.99   16.00
   1  11   0   96.09   11.30
   1  11   0  120.09   13.80
   1  11   0   96.89   12.60
  -1  11   0  109.89   13.80
   1  11   0   89.99   13.40
   1  11   0  118.39   15.20
  -1  11   0   85.39    8.10
  -1  11   0  103.89   13.10
  -1  11   0   95.29    8.40
   1  11   0  125.59   14.50
   1  11   0  113.39   14.20
   1  11   0   86.99   14.10
   1  11   0  102.29   13.00
   1  11   0   89.29   10.40
  -1  11   0  109.69   15.60
   1  11   0   93.29   10.40
  -1  11   0  110.99   14.90
  -1  11   0  104.89   14.40
  -1  11   0   98.09   10.50
   1  11   0  102.29    9.10
  -1  11   0  134.49   15.10
  -1  11   0   85.29    9.80
   1  11   0  111.99   17.30
   1  11   0  125.49   12.30
   1  11   0   98.79   11.40
   1  11   0   98.09   10.50
  -1  11   0   93.29   15.40
  -1  11   0   93.99   13.70
  -1  11   0  103.49   13.50
  -1  11   0  100.99   15.60
  -1  11   0  135.09   16.10
  -2 -11   0  416.26   24.60
  -2 -11   0  416.76   23.40
  -2 -11   0  405.96   24.60
   2 -11   0  429.96   27.10
  -2 -11   0  400.36   26.90
  -2 -11   0  435.66   25.80
   2 -11   0  416.66   24.10
   2 -11   0  395.66   23.60
   2 -11   0  412.86   25.40
  -2 -11   0  422.66   19.10
   2 -11   0  392.46   22.40
   2 -11   0  423.96   25.40
  -2 -11   0  440.16   23.00
  -2 -11   0  421.16   23.60
  -2 -11   0  435.46   29.80
   2 -11   0  478.05   28.00
   2 -11   0  433.56   26.10
   2 -11   0  410.36   27.70
   2 -11   0  419.66   25.40
   2 -11   0  414.06   19.20
  -2 -11   0  377.06   23.30
  -2 -11   0  442.06   25.60
   2 -11   0  382.06   24.40
   2 -11   0  421.86   19.10
  -2 -11   0  401.96   26.80
  -2 -11   0  409.56   19.70
   2 -11   0  358.76   24.10
  -2  11   0  449.76   25.80
   2  11   0  407.86   20.30
  -2  11   0  437.76   27.50
  -2  11   0  414.66   28.30
   2  11   0  433.56   26.10
  -2  11   0  369.26   26.20
  -2  11   0  427.86   27.10
  -2  11   0  358.16   25.70
  -2  11   0  410.36   21.30
   2  11   0  401.16   24.80
   2  11   0  420.06   29.60
  -2  11   0  420.66   20.80
   2  11   0  394.86   23.40
  -2  11   0  365.86   20.90
   2  11   0  377.56   23.70
  -2  11   0  420.86   28.60
   2  11   0  402.36   20.40
   2  11   0  430.46   20.90
  -2  11   0  392.96   30.40
  -2  11   0  429.66   26.60
   2  11   0  476.15   26.60
   2  11   0  405.16   28.40
   2  11   0  467.05   24.20
  -2  11   0  425.36   28.00
  -2  11   0  395.76   26.80
   2  11   0  458.05   18.60
  -2  11   0  454.95   21.50
   2  11   0  447.46   24.80
   2  11   0  401.86   24.30
   2  11   0  454.75   28.20
   2  11   0  407.16   23.60
   3 -11   0  132.39   17.50
   3 -11   0  110.79   14.70
   3 -11   0  126.19   10.70
   3 -11   0  109.39   14.10
   3 -11   0   93.29   14.10
   3 -11   0  110.99   16.40
  -3 -11   0  106.99   10.00
   3 -11   0  122.29   14.90
   3 -11   0  155.58   16.70
  -3 -11   0   95.19   14.00
   3 -11   0  101.69   14.90
   3 -11   0  137.19   16.80
  -3 -11   0  116.59   19.10
  -3 -11   0  106.79   14.00
  -3 -11   0  116.09    9.40
   3 -11   0  143.79   18.00
  -3 -11   0  125.19   14.50
   3 -11   0  106.39   15.10
  -3 -11   0  118.29   12.40
  -3 -11   0  125.89   16.40
  -3 -11   0  108.89   14.50
  -3 -11   0   91.89   14.40
   3 -11   0   80.89   15.20
  -3 -11   0  119.89   15.60
   3 -11   0  124.19   15.90
  -3 -11   0  124.39   14.90
  -3 -11   0   97.89   14.70
  -3 -11   0  112.29   14.20
   3  11   0  113.29   13.90
   3  11   0  134.39   14.80
  -3  11   0  121.39   13.20
  -3  11   0  176.18   18.80
   3  11   0  121.79   10.30
   3  11   0  122.39   19.10
  -3  11   0   80.29   15.10
  -3  11   0  103.39   16.50
   3  11   0  124.29   16.00
  -3  11   0  113.19   16.20
  -3  11   0  108.39   17.30
   3  11   0  108.79   16.40
   3  11   0  116.89   18.00
  -3  11   0  137.59   18.20
  -3  11   0  119.79   18.40
  -3  11   0  147.19   18.10
   3  11   0  108.59   13.60
   3  11   0  113.69    9.90
   3  11   0  105.59   10.60
   3  11   0  112.29   14.60
   3  11   0  119.99   14.80
   3  11   0  110.29   10.80
  -3  11   0  140.29   17.00
   3  11   0  122.19   15.40
  -3  11   0  146.89   18.60
   3  11   0  103.29   13.90
  -3  11   0  130.59   16.30
   3  11   0  108.39    8.10
   3  11   0  120.59   13.90
  -3  11   0  106.19   17.60
  -3  11   0  117.79   12.60
   4 -11   0 5429.76  199.18
  -4 -11   0 5586.64  199.28
  -4 -11   0 5301.77  197.78
   4 -11   0 5456.85  197.98
  -4 -11   0 5197.88  197.38
  -4 -11   0 5499.45  198.38
  -4 -11   0 5388.96  190.88
   4 -11   0 5221.28  193.18
  -4 -11   0 5407.86  197.08
  -4 -11   0 5167.88  191.38
   4 -11   0 5439.26  200.78
   4 -11   0 5360.46  193.18
  -4 -11   0 5261.07  196.48
  -4 -11   0 5563.84  197.48
   4 -11   0 5294.07  197.08
   4 -11   0 5603.74  199.28
   4 -11   0 5411.96  196.38
   4 -11   0 5324.87  198.28
   4 -11   0 5303.27  203.18
   4 -11   0 5421.16  197.88
  -4 -11   0 5496.05  203.88
  -4 -11   0 5484.45  196.18
  -4 -11   0 5086.09  203.38
  -4 -11   0 5581.34  198.18
   4 -11   0 5301.17  196.18
   4 -11   0 5529.95  199.98
   4 -11   0 5370.76  196.88
   4 -11   0 5298.57  198.48
   4  11   0 5071.59  196.78
   4  11   0 4637.54  205.08
   4  11   0 5377.66  201.18
  -4  11   0 5146.98  197.78
   4  11   0 5323.77  189.38
   4  11   0 5326.37  201.78
   4  11   0 5517.25  197.38
   4  11   0 5395.06  189.48
   4  11   0 5536.05  197.08
  -4  11   0 5428.06  201.78
  -4  11   0 5656.33  201.08
   4  11   0 5369.26  192.48
  -4  11   0 5187.98  198.88
  -4  11   0 5475.55  196.08
  -4  11   0 5279.47  200.18
   4  11   0 5349.86  189.48
   4  11   0 5609.94  196.88
  -4  11   0 5274.77  200.48
   4  11   0 5363.86  196.98
  -4  11   0 5435.16  198.58
  -4  11   0 5460.25  201.18
  -4  11   0 5515.45  199.28
   4  11   0 5397.66  192.68
  -4  11   0 5372.66  196.78
   4  11   0 5324.97  197.18
   4  11   0 5405.66  196.58
  -4  11   0 5591.94  202.88
   4  11   0 5314.87  197.18
   4  11   0 5272.97  195.98
  -4  11   0 5376.46  196.28
   5 -11   0  453.85   28.70
  -5 -11   0  376.36   25.90
   5 -11   0  393.16   24.20
  -5 -11   0  342.77   25.30
   5 -11   0  432.36   27.20
   5 -11   0  370.26   27.40
  -5 -11   0  398.66   32.80
   5 -11   0  357.36   26.60
  -5 -11   0  340.27   36.90
  -5 -11   0  376.56   27.90
  -5 -11   0  372.46   25.90
   5 -11   0  397.56   27.20
  -5 -11   0  389.86   25.50
   5 -11   0  412.56   26.70
  -5 -11   0  390.36   18.40
  -5 -11   0  403.16   24.50
   5 -11   0  419.06   27.10
   5 -11   0  410.16   28.10
   5 -11   0  393.66   28.20
   5 -11   0  364.06   29.20
  -5 -11   0  458.55   26.20
  -5 -11   0  435.36   28.80
  -5 -11   0  324.47   29.10
   5 -11   0  397.66   22.90
   5 -11   0  414.46   24.60
   5 -11   0  384.36   25.90
  -5 -11   0  371.06   26.00
  -5 -11   0  395.16   20.90
  -5 -11   0  397.66   24.50
  -5  11   0  388.16   29.10
   5  11   0  377.86   25.80
  -5  11   0  392.66   22.60
  -5  11   0  438.66   26.90
  -5  11   0  394.66   25.60
  -5  11   0  383.66   26.30
   5  11   0  425.26   22.30
   5  11   0  406.36   24.10
  -5  11   0  362.56   26.00
   5  11   0  373.96   27.70
  -5  11   0  356.66   27.60
   5  11   0  377.76   25.10
  -5  11   0  406.76   27.70
  -5  11   0  410.76   34.50
  -5  11   0  401.66   29.20
   5  11   0  394.56   25.10
  -5  11   0  461.75   29.20
  -5  11   0  368.46   25.30
   5  11   0  397.96   24.60
   5  11   0  340.67   27.20
   5  11   0  399.36   26.40
   5  11   0  414.56   21.80
   5  11   0  393.26   25.70
  -5  11   0  366.96   28.10
   5  11   0  447.26   31.40
   5  11   0  408.76   18.40
   5  11   0  411.16   18.60
  -5  11   0  422.16   28.40
  -5  11   0  381.06   25.80
   5  11   0  426.76   26.70
   5  11   0  401.46   19.50
  -6 -11   0  269.77   30.60
  -6 -11   0  340.87   22.90
   6 -11   0  324.67   21.70
   6 -11   0  298.07   21.70
  -6 -11   0  329.27   20.00
   6 -11   0  319.17   27.60
  -6 -11   0  337.87   26.70
  -6 -11   0  270.27   29.00
   6 -11   0  327.67   26.40
  -6 -11   0  343.27   27.60
   6 -11   0  291.47   25.10
   6 -11   0  319.67   24.70
   6 -11   0  311.27   25.70
  -6 -11   0  296.97   22.10
  -6 -11   0  360.46   17.00
  -6 -11   0  330.87   24.40
   6 -11   0  374.76   25.90
  -6 -11   0  336.77   25.70
  -6 -11   0  318.97   30.80
  -6 -11   0  358.16   28.30
  -6 -11   0  346.77   22.70
   6 -11   0  317.17   25.20
   6 -11   0  288.67   24.40
   6 -11   0  330.67   24.30
   6 -11   0  322.17   23.00
   6 -11   0  328.87   24.40
  -6 -11   0  350.96   25.40
  -6  11   0  322.67   28.30
  -6  11   0  339.47   27.30
   6  11   0  320.37   23.70
  -6  11   0  322.87   23.90
   6  11   0  324.97   22.40
  -6  11   0  268.47   27.70
  -6  11   0  340.07   26.80
   6  11   0  330.47   19.90
   6  11   0  336.57   24.60
  -6  11   0  334.07   31.80
  -6  11   0  324.17   23.40
   6  11   0  308.57   33.60
  -6  11   0  238.38   25.10
   6  11   0  312.07   28.30
   6  11   0  312.37   23.80
   6  11   0  298.77   22.60
  -6  11   0  326.77   24.80
  -6  11   0  328.07   25.80
   6  11   0  308.27   24.50
  -6  11   0  317.97   25.80
   6  11   0  314.27   20.30
  -6  11   0  334.77   26.00
   6  11   0  276.07   25.20
   6  11   0  358.16   17.00
   6  11   0  343.87   16.50
   6  11   0  361.86   25.10
  -6  11   0  310.97   20.50
  -7 -11   0   12.30   13.80
   7 -11   0   15.10   11.40
  -7 -11   0   -0.70    7.50
  -7 -11   0    5.60    7.30
   7 -11   0    3.20   11.30
   7 -11   0   -2.30   10.20
  -7 -11   0    4.50   13.70
   7 -11   0   -5.80   11.30
   7 -11   0   14.00    9.80
  -7 -11   0    8.10   15.80
  -7 -11   0    3.00   11.40
  -7 -11   0   -6.60    4.40
  -7 -11   0    2.00    8.90
  -7 -11   0   -6.30    9.40
   7 -11   0    4.30    8.90
  -7 -11   0   -4.40    7.00
  -7 -11   0   -4.70    4.40
  -7 -11   0    6.00   12.70
   7 -11   0   -3.90    9.30
  -7 -11   0    4.70    7.20
   7 -11   0   -4.80    7.90
   7 -11   0   -7.70    9.60
   7 -11   0   -3.50   12.10
   7 -11   0   -2.80    9.70
   7 -11   0    3.10   11.40
   7 -11   0    1.30   10.40
   7 -11   0   -4.90    7.40
  -7  11   0   12.20    9.80
  -7  11   0    9.00    9.90
  -7  11   0   -9.80    9.80
  -7  11   0   -5.90   11.80
   7  11   0    0.40   10.80
   7  11   0    5.30   10.10
   7  11   0    6.30    6.80
   7  11   0    2.30    4.30
   7  11   0    0.30    6.70
  -7  11   0   -1.50   10.20
   7  11   0   -1.20    7.10
  -7  11   0    5.70   10.20
   7  11   0    3.70    7.60
   7  11   0   -4.90   12.30
  -7  11   0   -7.50    6.00
  -7  11   0    8.70   14.20
   7  11   0   -2.60   10.40
   7  11   0  -15.90   10.50
  -7  11   0   -3.70    9.90
  -7  11   0    0.30   11.90
  -7  11   0    3.30   14.00
   7  11   0   12.90   12.40
   7  11   0    7.00   12.00
   7  11   0    0.70   10.30
  -7  11   0    0.20    9.30
   7  11   0   -4.20    4.10
  -7  11   0   -8.30    8.20
   8 -11   0   50.39   14.60
  -8 -11   0   66.49   12.80
  -8 -11   0   48.40   13.20
   8 -11   0   57.49   13.80
  -8 -11   0   20.20   13.60
  -8 -11   0   72.59   14.20
  -8 -11   0   33.70    8.30
   8 -11   0   55.99   12.80
   8 -11   0   37.20   16.10
  -8 -11   0   57.59   17.40
   8 -11   0   61.79   16.90
  -8 -11   0   54.19   12.50
   8 -11   0   57.19   15.10
  -8 -11   0   73.89   19.50
  -8 -11   0   58.99   19.50
  -8 -11   0   49.30   19.00
   8 -11   0   51.19   15.90
   8 -11   0   44.20   16.20
  -8  11   0   76.99   18.80
   8  11   0   43.90   14.50
  -8  11   0   52.49   11.30
  -8  11   0   69.49   17.90
  -8  11   0   75.49   14.70
  -8  11   0   53.29   17.50
  -8  11   0   45.10   14.50
   8  11   0   60.09   15.00
   8  11   0   33.90   13.70
   8  11   0   48.70   16.00
  -8  11   0   52.69   13.80
   8  11   0   57.39    8.70
   8  11   0   23.50   16.50
  -8  11   0   43.50   17.80
   8  11   0   26.70   13.50
   8  11   0   93.29   20.80
  -8  11   0   33.90   15.40
  -8  11   0   64.79   13.40
  -9 -11   0   59.29   20.60
  -9 -11   0   62.09   13.90
  -9 -11   0   64.49   16.00
   9 -11   0   94.69   20.40
   9 -11   0   67.49   17.90
   9 -11   0   79.09   20.20
   9 -11   0   59.99   16.80
  -9 -11   0   57.49   14.50
  -9 -11   0   71.69   20.60
  -9 -11   0   36.10   22.30
  -9 -11   0   77.49   14.50
   9 -11   0   88.99   21.60
  -9  11   0   85.99   22.30
  -9  11   0   99.59   22.80
   9  11   0   73.19   19.20
  -9  11   0   67.89   15.10
   9  11   0   68.79   20.40
   9  11   0   79.79   16.00
  -9  11   0   63.19   19.50
   9  11   0   86.69   19.30
  -9  11   0   58.89   19.00
   9  11   0  113.99   23.80
   9  11   0   72.09   17.80
  -9  11   0   81.69   14.10
  -9  11   0   68.49   16.00
   9  11   0   52.19   16.40
  -9  11   0   63.49   19.40
 -10 -11   0   22.50   20.50
  10 -11   0   52.49   18.90
 -10 -11   0   29.40   13.10
  10 -11   0   54.39   17.60
 -10 -11   0   26.20   21.30
  10 -11   0   37.70   15.00
  10 -11   0   19.10   16.30
 -10 -11   0   62.19   22.50
  10 -11   0   67.59   21.40
 -10 -11   0   44.20   14.60
  10 -11   0   33.80   16.60
 -10  11   0   22.10   20.60
  10  11   0   52.69   18.60
 -10  11   0   34.50   20.00
 -10  11   0   61.19   20.80
 -10  11   0   35.50   21.00
  10  11   0   17.00   14.50
  10  11   0   17.50   14.00
  10  11   0    2.00   15.60
  10  11   0   41.70   20.80
  10  11   0   26.10   17.30
  10  11   0   58.29   17.80
 -10  11   0   14.30   18.20
  11 -11   0  124.89   23.60
  11 -11   0  139.89   27.10
  11 -11   0  153.08   26.50
 -11 -11   0  111.49   27.40
  11 -11   0  116.69   24.80
  11 -11   0  175.68   30.80
 -11 -11   0  128.09   35.30
 -11 -11   0  139.89   29.40
 -11 -11   0  134.89   21.70
 -11  11   0  103.29   27.10
  11  11   0  176.28   25.10
  11  11   0  144.99   21.80
  11  11   0  140.79   28.90
  11  11   0  140.99   26.30
  11  11   0  118.69   27.80
 -11  11   0  141.69   29.10
 -11  11   0  139.49   26.90
 -11  11   0  140.99   28.90
  11  11   0  125.99   22.90
 -12 -11   0  152.98   35.40
 -12 -11   0  197.08   36.00
  12 -11   0  144.49   26.20
 -12 -11   0  195.48   36.40
  12 -11   0  203.88   33.80
  12 -11   0  191.58   28.70
  12 -11   0  227.48   34.60
  12  11   0  150.28   24.70
  12  11   0  185.28   29.00
 -12  11   0  196.18   32.30
 -12  11   0  160.88   32.50
 -12  11   0  219.68   33.00
  12  11   0  161.98   24.40
 -12  11   0  180.58   34.20
 -12  11   0  211.38   36.20
  12  11   0  157.38   30.90
 -13 -11   0  407.46   49.70
  13 -11   0  270.77   59.89
  13 -11   0  390.96   42.40
  13 -11   0  374.76   44.50
  13 -11   0  277.27   35.20
 -13 -11   0  349.47   47.60
 -13 -11   0  414.36   51.49
  13  11   0  275.47   39.90
 -13  11   0  324.37   45.90
  13  11   0  317.87   38.70
 -13  11   0  361.26   42.70
 -13  11   0  401.66   48.60
  13  11   0  381.36   36.80
  13  11   0  312.87   41.90
 -13  11   0  344.07   42.70
 -13  11   0  393.26   47.50
  13  11   0  380.46   37.90
 -14 -11   0  -18.80   20.40
  14 -11   0  -29.20   15.60
 -14 -11   0   22.50   28.80
 -14 -11   0  -21.00   25.80
  14 -11   0    7.60   16.10
  14  11   0  -24.40   17.60
 -14  11   0    1.20   22.10
 -14  11   0  -19.60   23.30
  14  11   0  -14.80   16.00
  14  11   0   -6.30   20.10
 -14  11   0   -9.40   16.00
  14  11   0  -20.00   15.80
 -14  11   0    5.50   18.20
 -14  11   0  -24.50   18.70
   0 -12   0  257.57   24.20
   0 -12   0  250.97   18.60
   0 -12   0  245.98   14.40
   0 -12   0  218.08   19.00
   0 -12   0  227.98   14.20
   0 -12   0  184.98   14.80
   0 -12   0  237.88   23.20
   0 -12   0  198.88   12.70
   0 -12   0  223.28   21.00
   0 -12   0  205.48   21.80
   0 -12   0  193.38   18.80
   0 -12   0  269.97   22.50
   0 -12   0  207.48   18.40
   0 -12   0  263.87   17.60
   0  12   0  244.28   16.60
   0  12   0  244.28   22.40
   0  12   0  223.38   20.00
   0  12   0  190.08   17.20
   0  12   0  244.98   21.70
   0  12   0  246.78   17.80
   0  12   0  215.98   22.10
   0  12   0  178.48   15.10
   0  12   0  222.28   15.40
   0  12   0  266.27   25.90
   0  12   0  246.68   20.80
   0  12   0  165.48   19.40
   0  12   0  230.88   19.10
   0  12   0  210.98   11.70
   0  12   0  202.18   15.30
   0  12   0  204.38   11.50
  -1 -12   0   -1.50    8.00
   1 -12   0   14.50   10.50
  -1 -12   0   15.10   11.40
  -1 -12   0  -11.70    9.60
  -1 -12   0    1.00    6.20
   1 -12   0    6.20   12.40
   1 -12   0    3.20   12.50
  -1 -12   0    7.70    4.20
   1 -12   0   13.00    9.80
  -1 -12   0   -0.20    5.10
   1 -12   0    1.40    5.90
   1 -12   0    5.30    4.90
  -1 -12   0   -7.00    7.90
  -1 -12   0    3.20   10.10
   1 -12   0    4.80    9.00
   1 -12   0    3.10    8.80
  -1 -12   0    0.40    6.30
   1 -12   0   13.90   12.30
   1 -12   0    3.20   11.00
  -1 -12   0   -0.30   11.00
  -1 -12   0    0.10   13.80
   1 -12   0    8.90    8.40
  -1 -12   0    5.40    8.40
  -1 -12   0    3.20    8.80
  -1 -12   0   -2.60    8.10
   1 -12   0   -3.50    7.00
  -1 -12   0   -0.30    6.90
   1 -12   0    3.90    8.10
  -1  12   0   14.10   13.30
  -1  12   0   10.30   11.70
   1  12   0   17.00    7.50
  -1  12   0   -0.50    9.10
   1  12   0   -2.40    5.10
  -1  12   0    6.30    9.30
  -1  12   0   11.70   10.50
   1  12   0   14.10   10.20
   1  12   0   15.40    6.10
  -1  12   0    7.20   11.40
   1  12   0    4.80    7.40
  -1  12   0    5.60    8.80
   1  12   0    1.40    7.60
   1  12   0   12.40    8.10
   1  12   0   13.00   13.20
  -1  12   0   12.40   11.60
  -1  12   0   12.00    6.80
   1  12   0    6.00    7.20
   1  12   0   37.30   12.60
   1  12   0    2.50    9.10
  -1  12   0   15.70   10.00
   1  12   0   -6.40    9.70
  -1  12   0    1.70    4.20
  -1  12   0   12.10    9.50
  -1  12   0   15.70   11.90
  -1  12   0   -0.70    4.30
   1  12   0   -3.80    9.50
  -1  12   0    8.90    9.80
  -1  12   0    4.00    6.30
   1  12   0    5.90    9.40
   1  12   0    2.20    5.10
  -2 -12   0   57.39   11.70
   2 -12   0   41.80   11.20
   2 -12   0   23.30    9.80
  -2 -12   0   46.80   11.20
   2 -12   0   64.59   13.50
   2 -12   0   47.50    6.50
  -2 -12   0   32.00    9.30
  -2 -12   0   26.80    8.70
   2 -12   0   42.20   11.00
   2 -12   0   31.50   13.20
  -2 -12   0   50.39   11.20
   2 -12   0   46.50   13.20
   2 -12   0   45.60   10.50
  -2 -12   0   28.50    9.40
  -2 -12   0   54.79   13.20
   2 -12   0   39.60    9.10
  -2 -12   0   48.70   11.90
   2 -12   0   32.90   13.70
   2 -12   0   45.40   14.10
  -2 -12   0   44.90    9.70
   2 -12   0   45.50   13.00
  -2 -12   0   47.60    7.10
  -2 -12   0   60.29   14.00
   2 -12   0   46.40   11.00
  -2 -12   0   17.80   14.00
  -2 -12   0   40.50    6.10
   2 -12   0   23.60   11.70
   2 -12   0   35.70    5.70
  -2 -12   0   42.10   11.20
  -2  12   0   26.00   13.20
   2  12   0   48.00   10.00
   2  12   0   46.00   10.40
  -2  12   0   56.89   12.00
   2  12   0   42.00   11.60
   2  12   0   49.10    7.10
   2  12   0   54.19   12.90
   2  12   0   33.60   10.20
  -2  12   0   58.99   15.00
   2  12   0   43.60    8.70
  -2  12   0   57.99   14.40
  -2  12   0   41.70    8.00
   2  12   0   29.80   14.30
  -2  12   0   39.90   12.60
  -2  12   0   35.80   12.10
  -2  12   0   41.40    7.80
  -2  12   0   40.10    8.20
   2  12   0   26.80   12.00
   2  12   0   36.60   10.10
  -2  12   0   17.40   11.90
   2  12   0   52.79   12.60
   2  12   0   29.10    9.40
  -2  12   0   37.90    7.80
   2  12   0   52.49    8.90
   2  12   0   46.20    7.80
  -2  12   0   61.09   14.20
  -2  12   0   47.60   13.00
  -2  12   0   49.50   11.90
   2  12   0   40.40   12.70
   2  12   0   47.70   14.40
  -2  12   0   32.20   14.80
  -2  12   0   30.50   12.20
   3 -12   0   22.30   11.20
   3 -12   0   21.60   10.60
  -3 -12   0    9.40   10.70
   3 -12   0   21.80    6.20
  -3 -12   0   32.40   14.70
  -3 -12   0   10.00    9.20
  -3 -12   0   14.80   10.50
   3 -12   0   16.20    8.80
   3 -12   0   15.50    9.90
  -3 -12   0   28.00   10.30
  -3 -12   0   27.60    9.80
  -3 -12   0   14.10    7.50
   3 -12   0   25.70    6.40
   3 -12   0   32.90   12.20
   3 -12   0   12.30   11.50
   3 -12   0    5.00   10.80
  -3 -12   0   29.20   10.00
  -3 -12   0   14.40   10.30
  -3 -12   0   34.00    6.40
   3 -12   0    7.10    9.50
   3 -12   0   23.20   11.10
   3 -12   0   21.60   10.10
  -3 -12   0   15.00    8.90
   3 -12   0   14.40    9.70
  -3 -12   0   23.30    8.60
   3 -12   0   13.50   10.10
   3 -12   0   15.70   11.60
  -3 -12   0   17.90   10.00
   3  12   0   24.40    6.90
   3  12   0   20.90    9.20
   3  12   0   29.90   10.90
  -3  12   0   19.50   11.50
  -3  12   0   -0.60   11.00
  -3  12   0    9.30    6.50
  -3  12   0    6.70   11.60
  -3  12   0   20.90   11.80
   3  12   0   21.30    4.60
   3  12   0   22.30    9.80
  -3  12   0   18.20   14.40
  -3  12   0   20.80   13.20
  -3  12   0   19.50    8.20
   3  12   0    3.50   10.00
  -3  12   0   10.70   11.30
  -3  12   0   17.10    7.80
   3  12   0   13.90   13.30
  -3  12   0   20.60   12.00
  -3  12   0    8.30   10.80
   3  12   0   23.60   11.80
  -3  12   0   11.30   12.40
   3  12   0   42.50    7.70
   3  12   0   20.00   11.30
  -3  12   0    3.00   11.30
  -3  12   0   15.70    6.80
  -3  12   0   19.30   12.20
   3  12   0   29.30    6.60
   3  12   0   27.60    9.70
   3  12   0   12.30   12.60
   3  12   0   36.10    7.30
   3  12   0   25.20   11.80
   3  12   0    9.10    9.40
   4 -12   0 2436.86   93.69
  -4 -12   0 2219.68   93.29
   4 -12   0 2300.57   97.79
   4 -12   0 2331.37   94.49
   4 -12   0 2379.76   94.29
  -4 -12   0 2332.87   93.89
   4 -12   0 2331.57   94.89
  -4 -12   0 2234.78   88.39
  -4 -12   0 2411.56   95.39
  -4 -12   0 2329.07  101.59
   4 -12   0 2317.37   95.89
   4 -12   0 2338.87   89.69
   4 -12   0 2400.76   95.99
  -4 -12   0 2421.96   87.99
   4 -12   0 2263.97   93.69
   4 -12   0 2397.96   95.39
  -4 -12   0 2177.58   94.09
   4 -12   0 2265.87   94.59
   4 -12   0 2202.88   89.49
  -4 -12   0 2371.36   93.39
  -4 -12   0 2384.16   95.19
   4 -12   0 2419.26   97.19
  -4 -12   0 2421.36   94.79
  -4 -12   0 2311.47   95.29
   4 -12   0 2440.66   96.99
  -4 -12   0 2223.48   94.49
  -4 -12   0 2476.45   95.99
  -4 -12   0 2303.17  100.39
   4 -12   0 2322.57   93.49
   4  12   0 2348.97   86.69
  -4  12   0 2368.46   93.09
  -4  12   0 2365.36   98.49
  -4  12   0 2262.07   96.39
   4  12   0 2433.26   86.99
   4  12   0 2521.65   94.99
   4  12   0 2462.35  100.19
   4  12   0 2334.17   93.79
   4  12   0 2496.85   90.09
  -4  12   0 2459.65   99.39
  -4  12   0 2523.85   93.49
   4  12   0 2417.46   89.69
  -4  12   0 2492.25   99.99
   4  12   0 2473.75   94.49
   4  12   0 2484.25   94.79
   4  12   0 2474.35   95.09
  -4  12   0 2254.07   96.59
   4  12   0 2358.56   86.09
  -4  12   0 2459.85   90.89
   4  12   0 2259.27   97.79
  -4  12   0 2441.36   97.19
   4  12   0 2454.75   94.69
  -4  12   0 2497.55  100.89
  -4  12   0 2404.36   97.69
   4  12   0 2392.76   98.69
   4  12   0 2418.96   94.59
  -4  12   0 2426.36   94.69
  -4  12   0 2381.26   95.99
   4  12   0 2375.36   93.49
   4  12   0 2378.36   94.49
  -5 -12   0  973.80   45.30
   5 -12   0  898.81   44.00
   5 -12   0  897.01   46.30
   5 -12   0  955.20   50.09
  -5 -12   0 1023.50   52.99
  -5 -12   0  959.20   52.49
  -5 -12   0  900.21   46.70
   5 -12   0  910.51   47.80
  -5 -12   0  914.61   39.30
   5 -12   0  947.71   45.80
   5 -12   0  950.10   47.50
   5 -12   0  879.51   45.80
  -5 -12   0  921.01   44.20
  -5 -12   0 1033.90   47.80
  -5 -12   0  929.81   47.90
  -5 -12   0 1030.40   47.50
  -5 -12   0  915.11   45.30
  -5 -12   0  991.00   44.50
   5 -12   0  926.31   48.00
   5 -12   0  927.61   41.90
  -5 -12   0  989.20   47.10
   5 -12   0  983.30   45.50
  -5 -12   0  988.10   48.10
  -5 -12   0  963.70   37.40
   5 -12   0 1018.20   47.80
  -5 -12   0  930.61   53.09
   5 -12   0  953.70   46.40
   5 -12   0  950.70   47.80
   5  12   0  958.10   45.90
   5  12   0  965.40   46.30
   5  12   0  907.71   40.80
  -5  12   0 1022.80   51.49
   5  12   0  935.41   37.80
   5  12   0  959.40   46.50
  -5  12   0  869.41   47.90
   5  12   0  850.91   47.70
   5  12   0  904.61   40.60
  -5  12   0  977.70   50.39
   5  12   0  997.50   37.60
   5  12   0  851.51   43.20
  -5  12   0  972.00   47.30
   5  12   0  952.50   37.60
  -5  12   0  915.01   49.20
   5  12   0  930.81   45.30
  -5  12   0  936.21   45.60
   5  12   0  914.21   50.59
  -5  12   0  963.40   49.30
  -5  12   0  966.70   45.80
   5  12   0  915.11   45.20
  -5  12   0  921.91   47.90
   5  12   0  926.41   49.99
   5  12   0  987.80   45.80
  -5  12   0 1021.10   46.30
  -5  12   0  922.01   50.49
  -5  12   0  942.61   46.50
   5  12   0  915.41   45.00
  -5  12   0 1020.00   46.00
   5  12   0  815.62   45.60
   6 -12   0    2.90   10.00
  -6 -12   0    7.90   13.70
  -6 -12   0   11.70    9.90
  -6 -12   0   10.30    7.60
   6 -12   0   14.60   10.60
   6 -12   0    9.00   10.80
  -6 -12   0   -1.30   12.10
   6 -12   0   19.40   10.70
  -6 -12   0   19.00   11.40
  -6 -12   0   14.60    8.20
   6 -12   0    2.60   11.60
   6 -12   0    6.30   11.30
  -6 -12   0    6.50    6.30
  -6 -12   0   14.30    5.00
   6 -12   0   16.90   12.80
  -6 -12   0   45.10   14.00
   6 -12   0   12.00    8.70
   6 -12   0   13.40    8.60
  -6 -12   0    0.90    8.50
   6 -12   0    9.70   11.70
   6 -12   0   11.00   11.00
   6 -12   0   12.80    9.80
  -6 -12   0    3.50    8.00
   6 -12   0   28.40   10.00
  -6  12   0   23.60    8.10
   6  12   0   23.50    8.00
  -6  12   0    7.70    9.60
   6  12   0   30.00    7.70
   6  12   0   31.80   13.60
  -6  12   0   38.40   12.40
   6  12   0   14.00   11.40
   6  12   0    5.70   10.60
   6  12   0   15.70    4.90
  -6  12   0   21.20   10.60
  -6  12   0   16.20   14.20
  -6  12   0    9.00   10.60
  -6  12   0   11.60   10.00
   6  12   0   12.30   12.60
   6  12   0   15.20   11.50
   6  12   0    9.90   10.30
  -6  12   0    5.20   10.50
  -6  12   0   19.00   13.50
  -6  12   0   11.60   10.90
   6  12   0   18.70   11.90
   6  12   0   16.10   11.40
   6  12   0   10.40    4.60
  -6  12   0   33.30   11.70
   6  12   0    6.60    7.20
  -6  12   0   19.80   13.90
  -6  12   0   10.70   12.00
   7 -12   0  698.43   44.60
   7 -12   0  652.53   37.20
  -7 -12   0  687.93   44.90
   7 -12   0  753.02   44.10
  -7 -12   0  739.93   44.60
   7 -12   0  756.62   44.10
  -7 -12   0  699.83   40.00
  -7 -12   0  681.63   34.50
   7 -12   0  774.82   39.60
   7 -12   0  732.83   43.20
   7 -12   0  736.63   41.50
  -7 -12   0  727.83   37.70
   7 -12   0  680.13   38.80
   7 -12   0  784.62   43.30
   7 -12   0  673.83   39.30
   7 -12   0  733.43   44.60
   7 -12   0  757.02   40.60
  -7 -12   0  729.13   30.50
  -7 -12   0  742.33   39.30
  -7 -12   0  735.93   47.30
  -7 -12   0  649.54   40.00
  -7 -12   0  681.23   37.20
  -7 -12   0  653.73   42.40
  -7 -12   0  665.53   46.70
  -7  12   0  624.64   38.20
   7  12   0  699.83   40.30
  -7  12   0  713.23   45.80
  -7  12   0  734.43   46.10
  -7  12   0  705.23   42.90
  -7  12   0  669.83   41.60
   7  12   0  785.62   41.90
   7  12   0  631.14   50.19
  -7  12   0  672.63   40.60
  -7  12   0  766.92   36.80
   7  12   0  707.63   40.40
  -7  12   0  722.93   38.90
  -7  12   0  726.03   41.40
   7  12   0  740.13   40.00
   7  12   0  724.63   38.80
  -7  12   0  757.02   39.50
   7  12   0  680.13   37.60
  -7  12   0  757.72   42.30
   7  12   0  728.53   30.70
   7  12   0  689.93   38.40
  -7  12   0  720.23   45.60
   7  12   0  669.53   43.10
   8 -12   0   18.00   10.50
   8 -12   0    6.70   11.80
   8 -12   0    5.30   12.50
  -8 -12   0   -4.60    5.40
   8 -12   0   15.90   14.50
  -8 -12   0   16.50   11.50
  -8 -12   0   11.30   16.30
  -8 -12   0  -15.30    7.10
  -8 -12   0    5.60   15.60
   8 -12   0    9.80   12.00
   8 -12   0    5.60   10.00
   8 -12   0   12.40   11.50
  -8 -12   0   15.80   12.30
  -8 -12   0   -3.90    9.40
   8 -12   0    1.40   11.40
  -8 -12   0   10.90    8.90
  -8 -12   0   45.20   18.10
  -8 -12   0    9.40   16.00
  -8  12   0   17.50   11.70
   8  12   0  -14.80   11.00
  -8  12   0   -2.10   14.20
  -8  12   0   13.30   15.30
   8  12   0   -3.60    8.00
   8  12   0   17.40   12.60
  -8  12   0  -10.20   13.40
  -8  12   0   -0.70   13.80
  -8  12   0   -0.80    7.80
  -8  12   0   18.40   11.50
   8  12   0   17.90   13.80
   8  12   0   15.00   13.50
   8  12   0   10.60   15.30
   8  12   0    9.70   12.20
   8  12   0    9.90   14.00
  -8  12   0   10.60   14.40
  -8  12   0    8.30   11.00
   9 -12   0  224.58   28.90
  -9 -12   0  205.18   22.60
  -9 -12   0  181.58   30.30
  -9 -12   0  210.98   24.50
   9 -12   0  175.18   28.20
   9 -12   0  222.18   27.20
  -9 -12   0  178.28   21.80
  -9 -12   0  217.98   22.40
  -9 -12   0  265.97   33.60
   9 -12   0  223.38   30.10
   9 -12   0  170.38   24.90
  -9  12   0  189.88   29.30
   9  12   0  283.97   30.00
  -9  12   0  249.78   24.90
   9  12   0  195.18   22.90
  -9  12   0  232.68   30.00
  -9  12   0  209.58   29.60
   9  12   0  201.68   24.10
   9  12   0  222.18   29.80
  -9  12   0  221.38   25.80
   9  12   0  206.68   25.50
   9  12   0  274.17   34.90
  -9  12   0  267.27   35.00
  -9  12   0  230.18   22.20
   9  12   0  206.78   25.10
  -9  12   0  251.37   30.60
 -10 -12   0   75.29   25.30
  10 -12   0   23.70   19.40
 -10 -12   0   34.60   14.00
 -10 -12   0   21.40   21.30
  10 -12   0   54.19   17.80
  10 -12   0   68.79   22.20
 -10 -12   0   29.20   20.70
 -10 -12   0   61.69   14.90
  10 -12   0   91.19   23.70
  10 -12   0   59.29   18.10
  10 -12   0   27.10   14.80
 -10 -12   0   20.60   14.90
  10  12   0   27.80   19.20
  10  12   0   38.00   19.70
 -10  12   0   61.99   23.90
  10  12   0   56.69   18.70
  10  12   0   68.19   20.40
  10  12   0   16.50   15.10
 -10  12   0   49.00   20.50
  10  12   0   57.19   18.90
 -10  12   0   66.19   21.10
  10  12   0   36.30   15.30
 -10  12   0   34.30   20.10
 -10  12   0   54.09   20.60
  11 -12   0   13.70   15.50
 -11 -12   0   27.30   23.00
 -11 -12   0   15.20   15.50
  11 -12   0   11.20   17.20
 -11 -12   0   31.10   22.90
 -11 -12   0   13.00   22.40
  11 -12   0   16.10   19.30
  11 -12   0   39.40   18.70
  11 -12   0   18.20   15.80
  11  12   0   13.90   17.00
 -11  12   0   13.30   20.00
  11  12   0   -0.60   13.10
 -11  12   0    6.90   18.30
 -11  12   0   22.00   20.70
  11  12   0   -6.60   19.00
 -11  12   0   25.30   24.90
  11  12   0   17.90   16.50
  11  12   0   12.30   15.80
  11  12   0    7.70   15.70
  12 -12   0   19.80   19.10
 -12 -12   0   29.10   23.30
  12 -12   0   35.00   17.80
 -12 -12   0   15.10   22.90
  12 -12   0   19.60   18.00
  12 -12   0   38.90   19.10
 -12 -12   0   45.30   27.40
  12  12   0    0.80   17.00
 -12  12   0   23.50   21.70
 -12  12   0    7.10   20.40
  12  12   0   21.00   19.50
 -12  12   0   37.20   23.30
  12  12   0   -2.60   23.60
  12  12   0   32.40   18.40
 -12  12   0   45.60   23.10
 -12  12   0   31.30   20.70
  12  12   0   30.30   20.40
  13 -12   0   33.90   25.50
 -13 -12   0   50.09   26.50
 -13 -12   0   61.29   28.10
 -13 -12   0   51.59   28.00
  13 -12   0   68.99   24.20
  13 -12   0   24.70   18.70
  13 -12   0   31.30   20.40
  13  12   0   39.70   21.20
  13  12   0   37.60   23.20
  13  12   0   34.10   24.80
 -13  12   0   48.40   22.80
 -13  12   0   96.59   29.50
 -13  12   0   32.30   25.30
  13  12   0   44.60   21.40
 -13  12   0   61.19   34.00
  13  12   0   16.00   18.40
 -13  12   0    5.50   17.90
  14 -12   0   51.09   22.20
 -14 -12   0   -0.50   24.70
 -14 -12   0   53.29   27.80
  14 -12   0   61.59   24.50
 -14 -12   0   55.29   34.10
 -14  12   0   46.10   28.00
  14  12   0   79.19   27.30
 -14  12   0   70.69   29.40
 -14  12   0    8.30   24.70
  14  12   0   51.29   26.90
 -14  12   0   33.00   23.20
 -14  12   0   76.59   28.90
  14  12   0   54.69   22.50
  14  12   0   54.59   26.60
   0 -13   0   -6.50    4.10
   0 -13   0    3.30    8.30
   0 -13   0   -5.70    8.30
   0 -13   0   -0.70    5.30
   0 -13   0   -2.70    7.80
   0 -13   0   -9.40   12.20
   0 -13   0   -5.30    9.70
   0 -13   0   -3.70   14.10
   0 -13   0    8.70   13.30
   0 -13   0    1.10    6.10
   0 -13   0   -1.70    9.10
   0 -13   0    3.40   11.50
   0 -13   0    0.00    5.50
   0 -13   0   -6.20    9.80
   0 -13   0    6.70   12.50
   0  13   0    9.40    7.60
   0  13   0   -4.70   10.10
   0  13   0   -3.20   10.40
   0  13   0    0.60    8.90
   0  13   0    9.00   11.00
   0  13   0    9.80    9.90
   0  13   0    9.90    4.20
   0  13   0   -3.40    6.70
   0  13   0   -2.70    7.90
   0  13   0    3.90   11.30
   0  13   0    4.40   12.50
   0  13   0    3.80    8.70
   0  13   0    8.70    8.00
   0  13   0    3.40    7.10
   0  13   0   -9.50   13.50
   0  13   0   12.90   10.60
   0  13   0    2.10    3.80
  -1 -13   0  870.01   43.10
  -1 -13   0  898.21   41.70
  -1 -13   0  906.41   48.80
  -1 -13   0  851.21   44.30
  -1 -13   0  885.71   38.30
   1 -13   0  913.51   45.80
  -1 -13   0  892.81   44.50
   1 -13   0  870.91   41.60
  -1 -13   0  899.51   35.80
   1 -13   0  848.82   39.20
  -1 -13   0  890.61   38.60
   1 -13   0  922.71   45.70
   1 -13   0  844.82   37.40
   1 -13   0  900.41   36.60
   1 -13   0  897.71   43.50
   1 -13   0  849.52   42.10
  -1 -13   0  859.01   46.30
  -1 -13   0  897.11   42.80
  -1 -13   0  861.61   37.00
  -1 -13   0  863.91   41.10
   1 -13   0  862.11   39.60
   1 -13   0  885.61   43.40
  -1 -13   0  921.71   42.10
  -1 -13   0  901.01   40.30
   1 -13   0  935.31   45.20
   1 -13   0  951.40   45.90
  -1 -13   0  861.81   42.20
   1 -13   0  876.11   40.00
   1  13   0  881.01   42.80
  -1  13   0  896.01   43.90
  -1  13   0  853.01   42.90
   1  13   0  926.11   45.40
  -1  13   0  855.41   42.60
   1  13   0  844.82   39.10
   1  13   0  849.52   38.90
   1  13   0  884.51   44.20
   1  13   0  882.61   39.80
   1  13   0  849.61   44.70
  -1  13   0  885.31   47.10
   1  13   0  901.81   39.70
   1  13   0  886.61   46.80
  -1  13   0  871.71   42.20
  -1  13   0  909.01   39.00
   1  13   0  870.61   39.50
   1  13   0  916.71   37.40
   1  13   0  883.61   44.40
  -1  13   0  919.51   44.90
  -1  13   0  887.81   35.90
   1  13   0  889.51   37.20
  -1  13   0  916.91   35.90
  -1  13   0  897.01   38.70
  -1  13   0  934.71   41.80
   1  13   0  851.61   41.50
  -1  13   0  935.31   44.60
  -1  13   0  877.51   45.10
  -1  13   0  878.11   44.30
  -1  13   0  890.91   42.80
   1  13   0  906.31   42.90
  -2 -13   0   24.40   16.10
   2 -13   0   24.10   12.30
  -2 -13   0   27.60    5.50
  -2 -13   0   27.20    8.90
  -2 -13   0   26.30   10.70
   2 -13   0   13.80    9.30
   2 -13   0   12.80    8.90
  -2 -13   0   35.50   13.20
   2 -13   0   10.90    9.60
   2 -13   0   25.30    5.60
  -2 -13   0   21.90    8.40
   2 -13   0    5.50   12.70
  -2 -13   0   22.50    9.50
  -2 -13   0   16.80   11.50
   2 -13   0   21.90   12.90
   2 -13   0   24.90   11.60
  -2 -13   0   39.20   12.50
  -2 -13   0   10.00   10.40
  -2 -13   0   19.80   10.50
  -2 -13   0   21.70   10.00
   2 -13   0   52.29   13.20
   2 -13   0   31.20    5.70
  -2 -13   0   12.30    8.70
   2 -13   0   41.10   10.40
  -2 -13   0   27.60    6.20
   2 -13   0    9.60   12.90
   2 -13   0   39.30   12.90
  -2  13   0   21.30   10.40
  -2  13   0   23.20   13.80
  -2  13   0   20.90   11.60
   2  13   0   23.50    5.90
  -2  13   0   30.10    7.30
  -2  13   0   25.70   13.90
  -2  13   0   44.70   13.50
   2  13   0   27.80    8.30
  -2  13   0   25.30   13.10
  -2  13   0   12.80    7.10
   2  13   0   13.60    9.50
  -2  13   0   22.00   11.80
   2  13   0   12.60   11.50
  -2  13   0   20.60   10.30
   2  13   0   32.70    9.30
  -2  13   0   17.20    6.90
   2  13   0   10.80   10.30
   2  13   0    7.00   12.30
  -2  13   0   26.90   13.00
  -2  13   0   23.30   11.50
   2  13   0   18.30   10.40
   2  13   0   22.00   11.80
   2  13   0   25.70   14.30
   2  13   0   29.10    9.10
  -2  13   0   14.20    7.30
  -2  13   0   28.10   13.20
   2  13   0   22.70    6.60
  -2  13   0   19.70   12.10
   2  13   0   24.80    8.90
   2  13   0   16.40    9.00
   3 -13   0   -0.40   10.40
  -3 -13   0   -7.40    7.50
  -3 -13   0    7.60    7.00
   3 -13   0    8.80    5.00
  -3 -13   0    0.10    4.30
   3 -13   0   14.60    9.80
   3 -13   0    6.10    9.10
   3 -13   0    8.40    9.90
   3 -13   0   18.80   11.80
   3 -13   0   -1.30    9.90
   3 -13   0   14.60    8.10
   3 -13   0    2.20    4.70
   3 -13   0    4.50   10.30
  -3 -13   0    1.80    8.10
  -3 -13   0   -6.50    7.20
   3 -13   0    6.60    8.50
   3 -13   0   12.80    9.40
   3 -13   0   -6.50    8.30
  -3 -13   0   -5.10    8.60
   3 -13   0   29.70   12.50
  -3 -13   0    6.10    8.30
   3 -13   0   15.60    9.60
  -3 -13   0    3.20   10.00
  -3 -13   0   -9.70    7.90
  -3 -13   0   13.00    9.10
  -3 -13   0   10.80    8.60
  -3 -13   0    0.10   12.20
  -3  13   0    3.70   11.60
  -3  13   0  -12.30    9.60
   3  13   0    5.50    8.80
   3  13   0    6.80    8.30
  -3  13   0    6.20   12.50
  -3  13   0  -11.00   11.30
  -3  13   0   -2.30    6.80
   3  13   0   11.80   10.10
   3  13   0   13.10    5.80
  -3  13   0    1.20    5.80
   3  13   0   -0.30    7.60
   3  13   0    8.50    9.30
  -3  13   0   -2.50    8.90
   3  13   0    1.50   11.20
   3  13   0   -1.30    5.60
  -3  13   0   -7.40    6.10
   3  13   0   -0.70   12.50
  -3  13   0    4.10   10.80
  -3  13   0    4.60    9.50
   3  13   0   33.30   14.40
   3  13   0    2.80    5.00
   3  13   0    2.20    6.30
   3  13   0   11.30    9.20
  -3  13   0   17.20   11.80
  -3  13   0    7.10   11.00
  -3  13   0   -3.00   10.30
   3  13   0    7.80    9.90
   3  13   0   -8.00    8.30
   3  13   0    9.00    6.60
  -3  13   0    3.70   10.80
  -3  13   0    8.20   10.20
  -3  13   0    4.60    6.40
  -4 -13   0  879.51   44.50
  -4 -13   0  862.41   48.20
   4 -13   0  865.31   46.40
   4 -13   0  880.41   44.60
  -4 -13   0  858.71   43.20
   4 -13   0  888.01   45.00
  -4 -13   0  870.81   38.50
  -4 -13   0  876.41   44.40
   4 -13   0  957.70   44.10
   4 -13   0  904.01   39.30
  -4 -13   0  991.30   46.20
  -4 -13   0  946.41   45.40
  -4 -13   0  933.91   45.50
   4 -13   0  921.41   45.80
  -4 -13   0  909.91   43.80
  -4 -13   0  926.91   39.60
  -4 -13   0  944.81   41.50
   4 -13   0  916.01   44.60
   4 -13   0  854.01   39.10
   4 -13   0  910.21   44.20
  -4 -13   0  885.91   45.60
   4 -13   0  931.71   48.20
   4 -13   0  896.11   46.60
  -4 -13   0  914.41   44.20
   4 -13   0  863.31   43.10
   4 -13   0  816.42   43.90
   4 -13   0  907.71   45.90
  -4  13   0  959.90   51.09
  -4  13   0  964.00   43.00
  -4  13   0  904.61   45.00
   4  13   0  935.41   45.10
   4  13   0  924.01   44.40
  -4  13   0  878.31   46.80
  -4  13   0  867.61   45.90
  -4  13   0  951.10   48.40
   4  13   0  918.91   43.00
  -4  13   0  919.21   49.20
   4  13   0  888.91   44.30
   4  13   0  893.41   37.10
  -4  13   0  961.60   47.90
   4  13   0 1016.50   45.00
   4  13   0  957.80   44.30
  -4  13   0  910.91   40.60
   4  13   0  918.61   37.20
   4  13   0  977.70   40.10
  -4  13   0  916.21   47.10
   4  13   0  955.70   46.00
   4  13   0  963.30   40.00
   4  13   0  970.80   46.10
   4  13   0  945.01   49.30
  -4  13   0  904.21   48.00
   4  13   0  871.51   49.10
   4  13   0  976.00   48.60
  -4  13   0  904.31   42.80
   5 -13   0 1196.88   59.19
  -5 -13   0 1170.98   55.69
  -5 -13   0 1265.37   55.49
   5 -13   0 1208.28   55.59
   5 -13   0 1264.87   57.29
  -5 -13   0 1181.68   48.00
  -5 -13   0 1293.67   57.39
   5 -13   0 1084.39   56.39
  -5 -13   0 1215.48   62.29
   5 -13   0 1216.88   58.49
  -5 -13   0 1161.58   53.79
  -5 -13   0 1091.39   55.99
  -5 -13   0 1172.08   54.89
  -5 -13   0 1308.07   58.69
   5 -13   0 1184.18   57.69
   5 -13   0 1197.98   50.79
   5 -13   0 1248.28   56.29
   5 -13   0 1177.98   54.09
  -5 -13   0 1229.08   56.69
   5 -13   0 1249.38   54.59
  -5 -13   0 1198.78   53.69
   5 -13   0 1162.38   62.09
   5 -13   0 1187.58   54.79
   5 -13   0 1213.08   56.79
  -5 -13   0 1138.29   61.79
   5  13   0 1223.58   54.99
   5  13   0 1230.98   50.39
   5  13   0 1170.88   54.99
   5  13   0 1206.38   55.49
  -5  13   0 1169.98   54.99
  -5  13   0 1262.27   57.49
   5  13   0 1188.58   46.50
  -5  13   0 1273.47   55.79
  -5  13   0 1247.68   61.29
   5  13   0 1245.18   55.99
   5  13   0 1242.78   55.39
  -5  13   0 1218.78   59.19
   5  13   0 1223.88   50.29
  -5  13   0 1216.48   60.79
   5  13   0 1188.88   55.79
  -5  13   0 1230.18   54.89
   5  13   0 1155.18   46.30
  -5  13   0 1195.68   57.79
   5  13   0 1188.18   46.40
   5  13   0  967.60   61.59
   5  13   0 1258.07   60.89
  -5  13   0 1244.08   56.89
  -5  13   0 1207.58   59.79
  -5  13   0 1104.39   57.69
   5  13   0 1214.38   61.09
  -5  13   0 1161.08   58.79
   5  13   0 1118.29   53.19
   6 -13   0   -2.10    7.00
  -6 -13   0    8.60   12.00
   6 -13   0    5.90   11.60
  -6 -13   0   16.90   15.40
  -6 -13   0    3.50    9.20
  -6 -13   0    1.70    4.60
   6 -13   0   -6.00   10.60
   6 -13   0   -0.90   10.80
  -6 -13   0  -16.60    8.60
   6 -13   0   21.50   11.20
   6 -13   0    4.30   10.20
   6 -13   0    5.80   11.50
  -6 -13   0    0.40   13.80
   6 -13   0   -2.60   10.00
   6 -13   0    8.30    8.60
  -6 -13   0   12.10   10.10
  -6 -13   0   -0.40    8.90
  -6 -13   0   -0.20    8.80
   6 -13   0    7.10    8.40
   6 -13   0   -3.00    9.70
   6 -13   0    0.50   11.30
  -6 -13   0    5.90    6.10
   6 -13   0   22.50   13.30
  -6 -13   0   -0.80   12.90
  -6 -13   0    2.00   11.50
  -6  13   0    9.70   10.90
  -6  13   0   -6.90    9.80
   6  13   0    2.70    9.90
  -6  13   0    5.50   10.20
  -6  13   0  -10.80    9.20
  -6  13   0   -4.30    8.80
   6  13   0    6.20    4.80
  -6  13   0    6.30    7.10
   6  13   0    9.00    4.70
  -6  13   0   -0.20   13.10
   6  13   0   -2.20    9.30
   6  13   0    5.40   11.70
   6  13   0  -16.40    9.20
   6  13   0    8.20    7.30
   6  13   0    8.40    7.10
   6  13   0   -4.80    4.20
   6  13   0    7.40   14.00
   6  13   0    8.40    8.10
  -6  13   0    2.30   11.30
   6  13   0    5.60   10.30
   6  13   0    4.10    6.00
  -6  13   0    9.80   12.50
  -6  13   0   19.50   12.90
   6  13   0    3.40   10.80
  -6  13   0   -2.10    9.00
  -6  13   0    5.30    9.70
   6  13   0  -11.90   12.30
  -7 -13   0   35.70   17.80
   7 -13   0   77.59   17.90
  -7 -13   0   46.20    9.70
   7 -13   0   49.10   14.80
   7 -13   0   19.80   10.80
   7 -13   0   60.79   17.40
   7 -13   0   29.30   15.80
  -7 -13   0   60.09   16.00
   7 -13   0   58.49   16.50
   7 -13   0   80.09   17.40
  -7 -13   0   61.59   15.00
   7 -13   0   57.99   14.10
  -7 -13   0   50.19   17.20
  -7 -13   0   48.40   11.40
  -7 -13   0   73.29   19.80
   7 -13   0   58.59   14.80
  -7 -13   0   50.39   11.00
  -7 -13   0   34.80   11.60
  -7 -13   0   64.49   18.10
   7 -13   0   83.49   19.60
   7 -13   0   35.00   12.80
   7  13   0   65.39   16.10
  -7  13   0   55.69   13.90
  -7  13   0   38.30   14.60
   7  13   0   71.19   23.00
   7  13   0   56.49   15.70
  -7  13   0   59.79   14.50
  -7  13   0   68.89   16.90
   7  13   0   51.89   15.10
   7  13   0   40.00   15.30
   7  13   0   22.90   12.90
  -7  13   0   67.29   18.60
  -7  13   0   44.90   17.60
   7  13   0   44.40   18.00
   7  13   0   54.89   15.40
  -7  13   0   40.80   13.80
  -7  13   0   42.00   13.50
   7  13   0   45.30    7.10
   7  13   0   49.20   12.40
  -7  13   0   52.29   16.50
  -7  13   0   35.70   12.70
  -7  13   0   28.60   16.00
  -7  13   0   30.80   10.00
  -8 -13   0  655.63   46.90
   8 -13   0  673.43   40.80
  -8 -13   0  674.43   38.50
   8 -13   0  649.74   46.50
   8 -13   0  669.63   38.70
  -8 -13   0  682.33   47.70
  -8 -13   0  741.23   40.70
   8 -13   0  749.03   44.60
  -8 -13   0  757.92   42.40
  -8 -13   0  632.04   45.50
  -8 -13   0  709.53   49.99
   8 -13   0  688.13   44.00
  -8 -13   0  714.43   35.90
   8 -13   0  629.44   42.00
   8 -13   0  733.93   39.90
   8 -13   0  674.33   44.60
  -8  13   0  670.73   45.50
  -8  13   0  690.33   41.70
  -8  13   0  666.63   46.10
   8  13   0  704.43   39.90
   8  13   0  643.44   42.20
   8  13   0  616.54   39.00
  -8  13   0  756.12   49.40
   8  13   0  668.23   45.90
   8  13   0  667.63   40.40
  -8  13   0  727.63   48.20
  -8  13   0  654.53   44.50
   8  13   0  742.83   42.60
   8  13   0  699.43   40.30
   8  13   0  707.33   48.70
  -8  13   0  726.63   37.40
  -8  13   0  691.43   43.10
  -9 -13   0  605.34   37.20
   9 -13   0  592.74   40.90
  -9 -13   0  602.24   47.20
   9 -13   0  558.74   41.50
  -9 -13   0  623.14   44.90
   9 -13   0  510.95   42.00
   9 -13   0  568.24   43.90
  -9 -13   0  587.04   35.60
   9 -13   0  564.94   40.50
  -9  13   0  535.05   42.60
   9  13   0  568.14   40.20
  -9  13   0  594.04   35.00
   9  13   0  530.65   44.30
   9  13   0  632.74   39.90
   9  13   0  605.74   37.10
  -9  13   0  595.74   44.10
   9  13   0  566.24   36.30
  -9  13   0  635.14   45.30
  -9  13   0  621.14   43.90
  -9  13   0  580.14   45.70
  -9  13   0  448.66   46.10
   9  13   0  494.95   44.60
  -9  13   0  489.25   38.10
   9  13   0  508.55   36.60
 -10 -13   0   49.90   15.40
 -10 -13   0   54.39   22.00
 -10 -13   0  -10.50   20.60
  10 -13   0   18.30   14.90
 -10 -13   0   16.90   18.00
  10 -13   0   23.00   19.10
  10 -13   0   22.00   15.60
 -10 -13   0   56.29   14.70
 -10 -13   0   58.59   17.80
  10 -13   0   32.20   19.00
  10 -13   0   -1.30   15.20
  10  13   0   20.30   14.40
  10  13   0   49.50   21.80
 -10  13   0   36.50   21.10
  10  13   0   31.30   15.30
 -10  13   0   35.70   20.80
 -10  13   0   44.90   21.80
 -10  13   0   23.70   18.50
  10  13   0   29.00   19.30
  10  13   0   32.70   20.00
 -10  13   0   54.59   21.30
  10  13   0   19.40   21.50
  10  13   0   36.40   18.50
 -11 -13   0   16.30   14.90
 -11 -13   0   40.10   26.40
  11 -13   0   -0.60   16.00
  11 -13   0   13.60   16.90
 -11 -13   0   13.70   20.90
  11 -13   0   44.60   17.80
 -11 -13   0   55.99   26.20
  11 -13   0    8.50   15.40
  11 -13   0   21.60   19.30
 -11  13   0    1.10   18.90
  11  13   0   25.40   16.90
 -11  13   0   64.69   21.80
  11  13   0    8.90   17.10
  11  13   0   22.00   18.00
 -11  13   0    4.90   20.10
  11  13   0   37.60   21.30
  11  13   0   66.19   23.70
 -11  13   0    1.50   17.80
  11  13   0   45.50   20.30
 -11  13   0    6.30   20.40
 -12 -13   0  268.27   40.80
  12 -13   0  248.68   33.40
  12 -13   0  259.07   34.30
 -12 -13   0  326.97   44.20
 -12 -13   0  373.06   45.60
  12 -13   0  267.17   36.50
  12  13   0  260.77   31.50
  12  13   0  260.27   34.40
 -12  13   0  315.27   41.90
  12  13   0  265.37   31.00
 -12  13   0  336.87   41.10
 -12  13   0  227.68   35.60
 -12  13   0  273.67   40.20
  12  13   0  191.18   35.80
  12  13   0  301.57   41.20
 -12  13   0  226.18   38.20
 -13 -13   0  177.68   38.20
 -13 -13   0  146.59   33.10
  13 -13   0  178.88   29.70
  13 -13   0  148.59   28.90
  13 -13   0  213.08   34.70
 -13 -13   0  162.78   39.60
 -13  13   0  134.19   32.30
 -13  13   0  116.09   30.40
  13  13   0  160.18   26.90
  13  13   0  174.08   30.60
  13  13   0  143.19   33.00
 -13  13   0  194.18   38.30
  13  13   0  154.98   33.90
 -13  13   0  197.78   36.10
  13  13   0  123.89   24.40
  14 -13   0   92.49   28.70
 -14 -13   0  110.09   36.20
 -14 -13   0  124.09   38.40
 -14 -13   0   76.99   35.60
 -14  13   0   68.69   33.20
 -14  13   0   95.89   33.80
 -14  13   0  112.79   35.70
 -14  13   0   93.79   29.50
 -14  13   0   90.69   28.60
  14  13   0  127.29   26.40
  14  13   0   43.40   27.00
  14  13   0   33.90   23.30
  14  13   0   94.59   34.50
   0 -14   0 5622.54  209.48
   0 -14   0 5612.14  212.68
   0 -14   0 5707.73  215.58
   0 -14   0 6031.80  204.78
   0 -14   0 5660.23  211.58
   0 -14   0 5510.55  203.58
   0 -14   0 5750.92  213.08
   0 -14   0 5714.73  210.38
   0 -14   0 5771.42  210.38
   0 -14   0 5705.63  204.18
   0 -14   0 5734.13  214.38
   0 -14   0 5511.95  205.48
   0 -14   0 5658.23  207.18
   0 -14   0 5662.23  208.28
   0  14   0 5748.43  209.08
   0  14   0 6054.29  207.18
   0  14   0 5774.82  214.68
   0  14   0 5818.32  206.98
   0  14   0 5783.32  202.38
   0  14   0 5792.22  214.08
   0  14   0 5939.61  215.58
   0  14   0 5907.61  212.58
   0  14   0 5772.62  212.08
   0  14   0 5781.92  209.38
   0  14   0 5823.02  206.48
   0  14   0 5962.50  213.78
   0  14   0 5628.24  208.08
   0  14   0 5749.82  213.18
   0  14   0 5669.93  202.18
   0  14   0 5419.16  209.88
  -1 -14   0 2560.84   99.09
  -1 -14   0 2569.54   97.89
   1 -14   0 2499.05   98.59
   1 -14   0 2635.54   95.29
  -1 -14   0 2395.16   90.69
  -1 -14   0 2484.95  102.29
   1 -14   0 2425.76   97.09
  -1 -14   0 2511.35  103.19
   1 -14   0 2402.36  100.69
  -1 -14   0 2551.54   97.39
  -1 -14   0 2373.86   92.19
  -1 -14   0 2376.56   97.19
   1 -14   0 2436.66   99.69
   1 -14   0 2492.25  101.29
   1 -14   0 2444.66   94.59
   1 -14   0 2435.96   98.39
  -1 -14   0 2617.24   93.79
   1 -14   0 2435.66  100.49
   1 -14   0 2595.64   91.79
  -1 -14   0 2407.46   96.49
  -1 -14   0 2501.85  100.29
   1 -14   0 2565.54   95.99
  -1 -14   0 2493.95   95.29
   1 -14   0 2248.58  101.99
   1 -14   0 2437.06   92.39
  -1 -14   0 2458.75  100.19
  -1 -14   0 2472.75   93.09
  -1 -14   0 2507.15   98.29
  -1  14   0 2520.05   96.69
  -1  14   0 2485.95   93.69
  -1  14   0 2516.85   99.99
   1  14   0 2505.05   99.29
   1  14   0 2376.66   98.89
  -1  14   0 2547.84  101.99
  -1  14   0 2348.57   98.89
   1  14   0 2469.95   98.59
   1  14   0 2410.76   98.19
  -1  14   0 2429.36   98.09
  -1  14   0 2340.57   97.89
   1  14   0 2663.43   95.39
  -1  14   0 2438.56   98.49
  -1  14   0 2479.35   90.79
   1  14   0 2512.15   95.19
   1  14   0 2376.96   99.99
   1  14   0 2487.85  102.59
   1  14   0 2473.95   89.79
   1  14   0 2442.26   92.29
   1  14   0 2541.25   92.69
  -1  14   0 2361.66   96.79
  -1  14   0 2516.85  100.99
  -1  14   0 2480.35   93.99
   1  14   0 2533.15   95.19
  -1  14   0 2469.15   99.99
   1  14   0 2413.86   97.49
   1  14   0 2428.36   94.29
  -1  14   0 2454.55  103.19
   1  14   0 2477.25  100.99
   1  14   0 2598.04   94.89
  -1  14   0 2569.34  102.99
   1  14   0 2378.46  100.79
  -1  14   0 2475.15   90.89
   2 -14   0 4289.47  154.18
   2 -14   0 4221.18  157.38
  -2 -14   0 4293.87  153.58
   2 -14   0 4372.36  158.98
   2 -14   0 4070.69  158.68
   2 -14   0 3910.31  148.59
   2 -14   0 3954.40  151.68
  -2 -14   0 4163.68  154.08
  -2 -14   0 3974.10  155.38
   2 -14   0 4052.39  148.59
  -2 -14   0 4085.19  158.08
  -2 -14   0 4171.58  156.48
  -2 -14   0 4362.56  160.08
  -2 -14   0 4113.69  152.68
  -2 -14   0 4333.87  158.48
   2 -14   0 4201.28  153.68
  -2 -14   0 4076.89  149.99
  -2 -14   0 4040.00  156.38
  -2 -14   0 4015.70  155.98
   2 -14   0 4122.79  157.18
   2 -14   0 4007.10  154.78
   2 -14   0 4194.58  158.78
   2 -14   0 4083.59  156.88
  -2 -14   0 4453.45  163.28
   2 -14   0 4140.99  159.88
  -2 -14   0 3990.40  148.89
  -2 -14   0 4174.28  154.48
   2  14   0 4244.58  150.88
   2  14   0 4102.49  153.48
  -2  14   0 4067.99  157.08
   2  14   0 4360.56  157.78
  -2  14   0 4224.68  150.58
  -2  14   0 4229.38  162.98
   2  14   0 4151.18  157.88
   2  14   0 4152.48  151.38
  -2  14   0 4390.96  160.28
   2  14   0 4128.69  160.78
  -2  14   0 4201.58  152.08
  -2  14   0 4221.18  151.88
  -2  14   0 4216.28  156.58
  -2  14   0 4106.79  157.68
   2  14   0 4021.50  155.68
   2  14   0 4174.98  156.28
  -2  14   0 4019.80  157.78
   2  14   0 4036.00  157.38
  -2  14   0 3997.00  157.28
  -2  14   0 4265.37  158.98
  -2  14   0 4335.87  161.08
  -2  14   0 4292.27  158.88
   2  14   0 3945.81  155.28
   2  14   0 4198.68  148.89
  -2  14   0 4221.38  162.48
   2  14   0 4147.39  158.28
  -2  14   0 4137.39  150.68
  -2  14   0 4037.00  156.98
   2  14   0 4138.99  151.38
   2  14   0 4341.77  161.48
   2  14   0 4452.25  153.98
  -3 -14   0   59.79   13.50
  -3 -14   0   62.69   12.90
   3 -14   0   78.39    8.70
   3 -14   0   54.09    7.80
   3 -14   0   66.19   14.50
   3 -14   0   91.19   13.30
   3 -14   0   63.79   12.00
  -3 -14   0   57.99   11.30
   3 -14   0   45.30   12.30
  -3 -14   0   57.99   16.80
  -3 -14   0   93.59   14.70
  -3 -14   0   77.59   12.70
  -3 -14   0   78.79   13.40
   3 -14   0   78.49   15.70
   3 -14   0   78.89   16.50
  -3 -14   0   68.29   11.40
   3 -14   0   48.80   14.40
   3 -14   0   68.19   14.50
   3 -14   0   69.29   12.00
   3 -14   0   73.79   15.90
  -3 -14   0   69.69   15.50
   3 -14   0   70.49   13.20
  -3 -14   0   61.39   11.80
   3 -14   0   73.99   13.20
   3 -14   0   57.99   12.20
  -3 -14   0   77.49   14.40
  -3 -14   0   69.59    8.60
  -3  14   0   59.69   14.80
   3  14   0   65.69   13.70
   3  14   0   65.19   12.90
  -3  14   0   88.59   16.40
   3  14   0   86.99   12.50
   3  14   0   57.29    8.80
  -3  14   0   81.69   14.60
   3  14   0   63.49   10.10
  -3  14   0   61.19   17.10
  -3  14   0   59.49    9.60
  -3  14   0   56.09   14.90
  -3  14   0   54.09   14.70
  -3  14   0   59.29   10.10
   3  14   0   74.69   17.60
   3  14   0   80.69   14.10
   3  14   0   34.20   13.00
  -3  14   0   42.60   13.10
   3  14   0   66.09   14.50
  -3  14   0   71.59   17.60
   3  14   0   78.29   12.60
   3  14   0   68.79   17.00
  -3  14   0   66.09   14.20
   3  14   0   63.69   13.00
   3  14   0   72.59   10.00
  -3  14   0   77.19   11.00
  -3  14   0   77.79   10.40
   3  14   0   76.89    9.90
  -3  14   0   51.69   14.50
   3  14   0   81.29   10.10
  -3  14   0   67.69   15.00
   3  14   0   75.79   13.90
   4 -14   0   48.70   13.50
   4 -14   0   36.60   11.70
  -4 -14   0   38.50    9.30
   4 -14   0   32.80   11.60
  -4 -14   0   37.50   12.20
   4 -14   0   14.20   10.60
   4 -14   0   43.90   13.10
   4 -14   0   35.60    7.60
   4 -14   0   26.90   11.60
  -4 -14   0   51.19   12.30
  -4 -14   0   45.50   12.00
  -4 -14   0   39.80    7.30
  -4 -14   0   54.69   14.70
  -4 -14   0   39.50   12.00
  -4 -14   0   44.40   10.70
  -4 -14   0   42.50   17.30
  -4 -14   0   28.90   11.20
   4 -14   0   57.99   12.20
   4 -14   0   18.00   10.30
   4 -14   0   38.40   15.60
  -4 -14   0   33.90   10.80
  -4 -14   0   34.90   10.20
   4 -14   0   35.20   13.90
   4 -14   0   40.10    7.70
   4 -14   0   36.70   13.70
   4  14   0   48.50    7.70
   4  14   0   24.00   11.90
  -4  14   0   43.00    9.80
   4  14   0   38.70   11.20
   4  14   0   34.80    7.90
  -4  14   0   58.79   14.60
  -4  14   0   56.69   21.00
   4  14   0   49.00    5.90
  -4  14   0   34.90    8.30
   4  14   0   27.40   11.40
   4  14   0   42.40   13.60
   4  14   0   43.60   10.20
   4  14   0   25.60   13.10
   4  14   0   48.00    7.90
   4  14   0   42.40    8.30
  -4  14   0   33.90   14.80
   4  14   0   22.70   10.60
  -4  14   0   50.59   14.60
  -4  14   0   41.00   13.70
  -4  14   0    9.30   13.30
  -4  14   0   45.90   10.50
  -4  14   0   30.00   13.60
  -4  14   0   45.10   14.30
   4  14   0   21.00   10.00
   4  14   0   41.00   10.60
  -4  14   0   36.60   13.80
  -4  14   0   59.29   14.60
   4  14   0   28.70   14.50
   4  14   0   38.00   15.50
  -5 -14   0 1222.38   65.29
   5 -14   0 1216.88   57.09
   5 -14   0 1385.16   63.19
   5 -14   0 1378.26   60.19
  -5 -14   0 1230.18   59.49
   5 -14   0 1273.67   60.09
  -5 -14   0 1209.58   56.99
   5 -14   0 1287.47   61.09
  -5 -14   0 1223.18   60.09
   5 -14   0 1264.07   57.79
  -5 -14   0 1267.27   65.89
  -5 -14   0 1255.77   57.39
  -5 -14   0 1223.68   59.09
   5 -14   0 1316.07   58.09
   5 -14   0 1271.07   59.29
  -5 -14   0 1280.57   59.19
  -5 -14   0 1310.87   50.89
   5 -14   0 1279.47   61.89
   5 -14   0 1219.58   62.89
  -5 -14   0 1277.97   59.69
   5 -14   0 1322.07   63.49
   5 -14   0 1329.07   57.49
   5  14   0 1269.27   49.99
  -5  14   0 1319.97   58.59
   5  14   0 1229.08   58.39
   5  14   0 1247.98   59.29
   5  14   0 1373.66   59.79
   5  14   0 1220.58   57.89
   5  14   0 1316.87   58.79
   5  14   0 1338.67   53.79
  -5  14   0 1322.07   57.99
  -5  14   0 1267.07   62.99
  -5  14   0 1080.39   66.79
  -5  14   0 1214.98   59.79
   5  14   0 1230.38   57.09
  -5  14   0 1358.66   66.09
  -5  14   0 1248.48   64.59
  -5  14   0 1309.27   64.09
  -5  14   0 1300.57   59.29
  -5  14   0 1368.56   63.79
   5  14   0 1355.56   49.30
   5  14   0 1311.47   53.39
   5  14   0 1240.18   63.19
  -5  14   0 1244.88   62.99
   5  14   0 1279.87   58.99
   5  14   0 1308.67   59.39
  -5  14   0 1314.37   61.09
   5  14   0 1295.77   49.99
   5  14   0 1221.28   64.29
   6 -14   0  258.67   21.70
  -6 -14   0  294.77   27.30
  -6 -14   0  275.67   28.10
   6 -14   0  184.88   24.40
   6 -14   0  262.97   24.10
   6 -14   0  246.48   27.40
  -6 -14   0  266.47   31.60
  -6 -14   0  254.87   27.60
   6 -14   0  249.68   24.60
  -6 -14   0  312.27   28.90
   6 -14   0  190.98   22.00
  -6 -14   0  278.07   28.20
   6 -14   0  263.77   29.90
   6 -14   0  272.37   24.20
   6 -14   0  268.77   23.40
  -6 -14   0  227.48   31.00
  -6 -14   0  228.18   22.00
   6 -14   0  251.07   26.30
   6 -14   0  236.68   25.60
   6 -14   0  189.98   22.50
  -6 -14   0  211.48   15.50
  -6 -14   0  226.68   22.80
   6 -14   0  224.18   17.80
  -6  14   0  246.98   28.30
  -6  14   0  254.67   25.30
  -6  14   0  254.67   25.10
   6  14   0  258.87   25.70
   6  14   0  168.88   22.10
  -6  14   0  252.37   29.50
  -6  14   0  248.18   27.10
   6  14   0  263.97   14.70
   6  14   0  216.88   29.00
  -6  14   0  245.28   19.00
   6  14   0  265.37   14.50
  -6  14   0  288.47   26.80
   6  14   0  218.58   28.90
   6  14   0  263.37   21.20
   6  14   0  200.38   22.70
   6  14   0  250.47   24.70
   6  14   0  242.38   14.40
   6  14   0  251.27   25.30
  -6  14   0  191.08   25.80
  -6  14   0  245.48   25.30
   6  14   0  257.97   26.60
  -6  14   0  269.17   29.20
   6  14   0  203.68   17.70
   7 -14   0   53.59   16.10
   7 -14   0   39.60   11.90
   7 -14   0   25.20   12.50
  -7 -14   0   16.80   14.60
   7 -14   0   29.40   15.50
  -7 -14   0   26.40    8.30
   7 -14   0   72.19   16.70
  -7 -14   0   28.40   10.70
   7 -14   0   43.00   14.40
  -7 -14   0   22.60   17.10
  -7 -14   0   27.60   13.80
   7 -14   0   39.20   15.80
  -7 -14   0   47.20   19.60
   7 -14   0   29.60   11.70
  -7 -14   0   21.90   12.10
  -7 -14   0   30.60   11.90
  -7 -14   0   28.90   14.70
  -7  14   0   43.70   17.30
   7  14   0   18.30   13.10
   7  14   0   18.70   12.70
  -7  14   0   55.09   14.40
  -7  14   0   39.00   13.60
   7  14   0   26.60   17.50
  -7  14   0   41.50   18.40
   7  14   0   27.00   13.20
  -7  14   0   21.80   12.80
   7  14   0   28.40   14.30
  -7  14   0   52.69   18.00
   7  14   0   26.60    6.40
   7  14   0   18.40   10.30
   7  14   0   39.20   17.00
  -7  14   0   32.20   13.80
  -7  14   0   37.70   15.30
  -7  14   0   33.70   15.40
   7  14   0   30.60    7.00
  -7  14   0   37.70   15.20
   7  14   0    7.40   12.90
  -7  14   0   23.60    9.30
   7  14   0   26.50   13.70
  -8 -14   0  564.84   36.20
   8 -14   0  547.05   41.70
   8 -14   0  563.44   42.30
  -8 -14   0  506.95   41.10
   8 -14   0  550.24   39.90
   8 -14   0  540.55   38.90
  -8 -14   0  554.34   41.50
  -8 -14   0  551.34   34.80
   8 -14   0  541.85   36.50
   8 -14   0  579.44   38.40
   8 -14   0  604.74   35.90
  -8 -14   0  549.45   37.50
  -8 -14   0  558.44   46.20
   8  14   0  637.94   43.60
  -8  14   0  546.85   32.20
  -8  14   0  608.34   39.90
  -8  14   0  567.54   40.70
   8  14   0  534.55   36.50
  -8  14   0  518.15   43.70
   8  14   0  553.94   37.70
  -8  14   0  557.84   43.10
   8  14   0  567.74   37.00
   8  14   0  565.44   44.90
  -8  14   0  566.44   44.10
   8  14   0  559.04   36.30
  -8  14   0  572.64   38.40
   8  14   0  595.24   39.40
  -8  14   0  511.05   35.00
  -8  14   0  571.04   41.80
  -9 -14   0  341.57   32.90
   9 -14   0  328.27   36.90
  -9 -14   0  335.67   36.80
  -9 -14   0  418.16   44.50
   9 -14   0  296.57   35.10
   9 -14   0  344.67   31.40
  -9 -14   0  269.37   34.80
  -9 -14   0  386.86   30.10
   9 -14   0  356.76   35.70
  -9 -14   0  432.06   29.50
   9  14   0  387.76   32.50
   9  14   0  316.77   32.70
   9  14   0  302.77   31.20
  -9  14   0  366.26   39.00
   9  14   0  275.27   31.10
   9  14   0  349.07   31.70
  -9  14   0  271.87   33.10
   9  14   0  301.57   36.30
  -9  14   0  371.46   42.30
  -9  14   0  367.66   39.50
   9  14   0  319.07   37.60
  -9  14   0  392.46   37.90
 -10 -14   0  133.39   21.90
  10 -14   0   97.09   22.80
  10 -14   0  145.09   26.30
  10 -14   0  111.39   26.60
  10 -14   0  124.29   27.90
  10 -14   0   97.69   23.20
 -10 -14   0   90.69   18.00
 -10 -14   0  136.29   20.60
 -10 -14   0  139.99   29.40
 -10 -14   0  113.49   25.50
  10  14   0   87.89   20.40
 -10  14   0  129.09   27.40
 -10  14   0  116.19   27.40
  10  14   0   82.79   20.00
  10  14   0   76.19   23.80
 -10  14   0  103.79   26.70
  10  14   0  120.49   20.60
 -10  14   0  120.89   26.90
  10  14   0  112.79   22.60
 -10  14   0   58.89   23.50
  10  14   0  125.29   28.00
  10  14   0   97.99   23.20
  11 -14   0  -15.60   14.60
  11 -14   0   -4.10   15.70
  11 -14   0   -1.70   17.30
 -11 -14   0   16.50   22.00
  11 -14   0   36.40   18.70
 -11 -14   0   28.30   16.30
 -11 -14   0   40.00   23.90
 -11 -14   0   16.00   22.20
  11 -14   0    3.80   14.40
  11  14   0   36.10   19.50
  11  14   0   24.20   17.00
  11  14   0    4.40   18.10
  11  14   0    1.20   20.90
  11  14   0   23.70   16.60
 -11  14   0    9.50   18.70
 -11  14   0   12.90   18.30
 -11  14   0   -1.50   16.80
 -11  14   0    4.80   18.70
 -11  14   0   -3.30   18.80
  11  14   0    9.80   16.40
 -12 -14   0   36.10   26.00
  12 -14   0   41.90   21.60
 -12 -14   0   54.29   29.30
  12 -14   0   73.09   21.80
  12 -14   0   79.99   26.40
  12 -14   0   33.90   19.40
 -12 -14   0   51.09   23.50
 -12 -14   0   62.99   27.70
  12  14   0   80.49   23.70
 -12  14   0   92.79   27.60
 -12  14   0   82.79   27.40
  12  14   0   76.99   22.50
  12  14   0   47.60   26.50
  12  14   0   60.39   22.10
 -12  14   0   40.00   23.70
 -12  14   0   69.29   25.20
 -12  14   0   83.39   27.50
  12  14   0   58.89   27.00
  13 -14   0   48.30   21.00
  13 -14   0  -13.50   18.50
  13 -14   0   -9.40   15.40
  13 -14   0   29.30   23.30
 -13 -14   0   13.00   22.10
 -13 -14   0  -17.20   20.90
 -13 -14   0   20.30   24.50
  13  14   0  -20.10   20.90
  13  14   0   11.70   21.90
 -13  14   0    7.10   21.10
 -13  14   0    7.20   24.30
 -13  14   0    8.20   19.90
  13  14   0   49.10   27.60
  13  14   0  -10.40   17.50
 -13  14   0    6.60   23.00
 -13  14   0   28.20   27.90
  13  14   0   -4.30   17.80
 -14 -14   0  222.28   42.00
 -14 -14   0  159.28   38.90
  14 -14   0  165.38   32.40
  14 -14   0  199.28   32.50
 -14 -14   0  137.59   37.00
  14  14   0  173.18   37.70
 -14  14   0  173.78   34.20
  14  14   0  141.39   28.70
  14  14   0  101.09   49.90
 -14  14   0  188.38   37.90
  14  14   0  151.08   31.70
 -14  14   0  152.38   35.80
 -14  14   0  198.78   40.50
  14  14   0  127.89   35.90
 -14  14   0  184.98   40.30
   0 -15   0   -1.20    9.60
   0 -15   0   -1.00    7.80
   0 -15   0   12.10    6.10
   0 -15   0   -5.90    5.10
   0 -15   0  -14.40   10.00
   0 -15   0  -16.00   10.90
   0 -15   0    0.20   12.40
   0 -15   0    0.10    5.10
   0 -15   0   -0.20    4.40
   0 -15   0    0.40   12.40
   0 -15   0   -2.80    9.80
   0 -15   0   -3.20    8.40
   0 -15   0    2.40    8.20
   0 -15   0    4.80    9.40
   0 -15   0    5.30   12.90
   0  15   0    0.30    6.70
   0  15   0    4.20   13.60
   0  15   0   -1.50    6.60
   0  15   0   -0.60    3.80
   0  15   0   21.10   10.80
   0  15   0    7.10   12.30
   0  15   0   -2.90    8.00
   0  15   0   19.30    9.10
   0  15   0    0.20    8.70
   0  15   0   -0.80    3.80
   0  15   0  -10.20    6.00
   0  15   0    4.10   10.70
   0  15   0    5.80   11.10
   0  15   0    9.50   11.90
   0  15   0    3.80   12.10
   0  15   0   -4.70   11.50
   0  15   0    1.10    7.30
   1 -15   0  373.76   26.40
  -1 -15   0  366.06   29.10
  -1 -15   0  346.97   24.80
  -1 -15   0  363.46   26.80
   1 -15   0  358.96   21.80
  -1 -15   0  355.66   20.60
   1 -15   0  350.76   22.60
  -1 -15   0  393.06   28.50
   1 -15   0  357.16   26.00
   1 -15   0  358.46   21.70
   1 -15   0  351.06   18.80
  -1 -15   0  319.67   19.90
  -1 -15   0  358.06   30.30
  -1 -15   0  361.66   24.80
  -1 -15   0  336.17   24.70
   1 -15   0  367.36   24.40
   1 -15   0  338.17   28.10
  -1 -15   0  380.36   25.10
   1 -15   0  380.66   25.60
  -1 -15   0  337.87   29.10
   1 -15   0  399.46   29.50
  -1 -15   0  367.16   20.00
  -1 -15   0  339.37   18.00
   1 -15   0  425.96   29.00
   1 -15   0  361.76   28.50
  -1 -15   0  341.57   22.70
   1 -15   0  370.26   22.70
  -1  15   0  405.36   18.80
   1  15   0  329.57   28.70
   1  15   0  359.86   19.90
  -1  15   0  335.07   21.00
  -1  15   0  388.36   22.10
  -1  15   0  313.57   27.70
  -1  15   0  350.66   25.30
   1  15   0  322.07   24.50
  -1  15   0  389.66   29.70
   1  15   0  367.06   28.70
   1  15   0  308.17   21.30
   1  15   0  400.06   24.00
   1  15   0  365.76   17.20
  -1  15   0  387.46   27.60
   1  15   0  356.86   28.10
  -1  15   0  395.06   30.30
   1  15   0  371.26   25.30
  -1  15   0  351.76   24.30
   1  15   0  329.67   26.40
   1  15   0  358.76   25.80
  -1  15   0  371.36   18.50
  -1  15   0  426.56   31.90
  -1  15   0  343.57   25.60
  -1  15   0  385.26   24.70
  -1  15   0  408.56   28.90
   1  15   0  349.17   25.90
   1  15   0  355.96   23.40
  -1  15   0  326.27   27.20
   1  15   0  317.67   20.70
   1  15   0  309.47   21.30
   1  15   0  368.96   20.70
   1  15   0  326.87   33.60
  -2 -15   0 1532.55   64.49
   2 -15   0 1735.13   70.29
   2 -15   0 1675.73   71.59
  -2 -15   0 1540.55   60.79
   2 -15   0 1533.15   70.09
   2 -15   0 1524.25   66.69
   2 -15   0 1598.74   70.79
  -2 -15   0 1520.65   70.99
  -2 -15   0 1641.54   74.69
  -2 -15   0 1592.24   68.69
  -2 -15   0 1548.65   67.89
   2 -15   0 1533.15   63.29
   2 -15   0 1585.04   65.69
   2 -15   0 1606.34   65.69
   2 -15   0 1700.63   69.99
   2 -15   0 1507.75   65.39
  -2 -15   0 1531.45   61.89
  -2 -15   0 1555.54   70.49
  -2 -15   0 1540.05   64.19
  -2 -15   0 1545.15   65.59
  -2 -15   0 1673.93   70.59
   2 -15   0 1501.35   59.99
  -2 -15   0 1634.24   66.89
   2 -15   0 1560.54   68.29
  -2 -15   0 1718.53   69.59
   2  15   0 1627.14   61.19
  -2  15   0 1569.44   69.79
  -2  15   0 1555.74   71.49
   2  15   0 1578.54   70.09
  -2  15   0 1601.54   68.29
  -2  15   0 1584.14   68.89
   2  15   0 1554.64   68.79
   2  15   0 1652.03   64.29
  -2  15   0 1613.04   67.69
  -2  15   0 1570.44   63.69
   2  15   0 1429.86   76.29
   2  15   0 1725.53   65.89
  -2  15   0 1623.84   62.29
   2  15   0 1678.03   65.89
  -2  15   0 1602.14   74.79
   2  15   0 1569.84   69.09
  -2  15   0 1515.45   70.19
   2  15   0 1601.64   72.99
   2  15   0 1648.44   62.89
  -2  15   0 1534.85   69.69
   2  15   0 1634.74   63.89
  -2  15   0 1544.95   71.89
   2  15   0 1598.54   69.39
  -2  15   0 1554.24   62.19
  -2  15   0 1581.94   69.89
   2  15   0 1524.15   75.19
   2  15   0 1550.44   67.39
  -2  15   0 1600.94   70.39
  -2  15   0 1684.43   74.89
   2  15   0 1580.74   68.49
   3 -15   0    0.20    8.10
   3 -15   0    6.30    8.00
  -3 -15   0   13.40   11.40
  -3 -15   0   11.30    9.30
  -3 -15   0   -0.20    6.90
   3 -15   0    5.70    8.70
  -3 -15   0    8.60    5.10
   3 -15   0    9.80   10.40
   3 -15   0    6.40    4.80
   3 -15   0    1.30   10.40
   3 -15   0   15.90   12.50
   3 -15   0    5.00    9.40
   3 -15   0    7.50    9.70
   3 -15   0    6.30    4.70
  -3 -15   0   16.00   10.80
  -3 -15   0   -5.30    8.40
   3 -15   0    6.30   10.00
  -3 -15   0    3.30    8.60
  -3 -15   0   -1.70    9.20
   3 -15   0  -14.70    9.40
   3 -15   0   28.20   13.00
   3 -15   0    1.50   10.00
  -3 -15   0   -3.20    8.60
  -3 -15   0   -1.20    7.30
  -3 -15   0   -2.40   13.70
   3 -15   0    0.40    8.50
   3  15   0    4.90   13.20
  -3  15   0   20.60   13.40
   3  15   0   12.50    9.90
  -3  15   0   -4.80   10.50
   3  15   0    4.90    7.90
   3  15   0   -1.60   10.30
   3  15   0    2.60    9.60
  -3  15   0    1.70   10.30
  -3  15   0    4.30   11.60
   3  15   0   -3.20   10.00
   3  15   0    3.50    4.20
  -3  15   0    6.60   10.10
  -3  15   0   -2.30    5.70
  -3  15   0    5.00   11.40
   3  15   0   -1.50    9.90
  -3  15   0    3.50    6.90
  -3  15   0   -8.10    9.80
   3  15   0   12.40    7.20
   3  15   0   -5.40    7.40
  -3  15   0   -1.80   11.10
  -3  15   0    7.50   12.60
   3  15   0  -16.00    6.40
  -3  15   0    3.20    6.70
   3  15   0    5.70    6.90
   3  15   0   10.30   11.50
   3  15   0  -12.90   12.00
  -3  15   0    4.30   11.80
   3  15   0    4.60    5.80
  -3  15   0    2.40    6.30
   3  15   0   -3.00    7.30
   3  15   0   -2.30    5.40
   4 -15   0    3.60    9.10
   4 -15   0   -5.20    8.00
  -4 -15   0   -4.80    8.10
   4 -15   0   -2.80    4.80
  -4 -15   0    0.90    9.30
  -4 -15   0    3.60    9.20
   4 -15   0    1.40    9.50
   4 -15   0   -5.50    9.30
   4 -15   0   -1.50   10.60
   4 -15   0   -4.70    8.60
  -4 -15   0    9.70    7.70
  -4 -15   0   -3.10    7.40
   4 -15   0   10.10   10.40
   4 -15   0    6.00    9.00
   4 -15   0   39.50   14.20
  -4 -15   0    5.70    5.00
  -4 -15   0    5.50   14.00
  -4 -15   0   10.80    9.40
   4 -15   0   10.60   12.00
  -4 -15   0    7.00   11.50
  -4 -15   0   -8.00    7.20
   4 -15   0  -16.30    7.90
  -4 -15   0   -9.80    7.90
   4  15   0  -11.70   13.10
   4  15   0    0.80    6.00
  -4  15   0   36.50   15.70
   4  15   0    7.90    4.30
   4  15   0   -3.40    6.20
  -4  15   0   12.80    8.50
   4  15   0    8.70   11.20
  -4  15   0   17.50   13.70
  -4  15   0    0.90   10.40
  -4  15   0  -10.60    9.20
   4  15   0    3.90   11.70
   4  15   0  -15.00    6.80
   4  15   0    6.30    6.00
  -4  15   0   -1.80    6.40
  -4  15   0    6.70   10.90
  -4  15   0   11.30   14.20
  -4  15   0   -4.00   10.70
  -4  15   0    9.10   11.60
   4  15   0    1.10   12.10
  -4  15   0   -6.40   10.60
   4  15   0    1.70    9.30
   4  15   0   18.90   14.50
  -4  15   0    8.30   11.20
  -4  15   0    1.30    7.60
   4  15   0   -5.40    5.60
  -4  15   0   -7.60   11.00
   4  15   0   -1.80    6.90
   4  15   0    4.60    8.50
   4  15   0   -4.20    9.00
   4  15   0   13.90    9.10
   5 -15   0  278.97   21.60
   5 -15   0  312.17   23.90
   5 -15   0  334.67   24.80
   5 -15   0  309.37   24.90
   5 -15   0  288.37   29.40
  -5 -15   0  335.77   22.60
  -5 -15   0  327.37   33.80
   5 -15   0  274.47   24.20
  -5 -15   0  338.67   18.00
  -5 -15   0  321.47   25.20
  -5 -15   0  300.67   31.70
  -5 -15   0  246.58   22.30
   5 -15   0  319.37   25.90
   5 -15   0  344.77   25.90
   5 -15   0  326.37   31.50
  -5 -15   0  320.37   26.70
  -5 -15   0  297.87   25.80
   5 -15   0  323.57   27.20
   5 -15   0  326.47   29.00
   5 -15   0  300.77   26.30
  -5 -15   0  351.76   26.80
   5  15   0  319.17   24.90
  -5  15   0  302.57   26.80
   5  15   0  324.37   26.70
  -5  15   0  336.07   33.00
  -5  15   0  336.57   35.70
  -5  15   0  325.37   26.90
  -5  15   0  291.17   27.40
   5  15   0  347.57   20.40
  -5  15   0  310.57   30.30
  -5  15   0  269.87   29.90
   5  15   0  289.67   25.30
  -5  15   0  312.27   23.80
   5  15   0  286.17   24.10
  -5  15   0  296.97   31.20
  -5  15   0  328.27   24.70
   5  15   0  309.37   25.20
   5  15   0  302.67   32.40
   5  15   0  306.57   20.20
   5  15   0  252.37   30.70
   5  15   0  322.97   15.90
   5  15   0  289.17   27.60
   5  15   0  307.47   31.00
   5  15   0  321.47   17.90
  -5  15   0  391.96   31.30
   6 -15   0  171.98   20.00
  -6 -15   0  137.39   25.70
  -6 -15   0  121.89   17.80
   6 -15   0  141.79   22.60
  -6 -15   0  108.29   16.20
   6 -15   0   81.59   16.70
   6 -15   0  112.49   20.40
  -6 -15   0  107.49   19.20
   6 -15   0  137.69   20.60
  -6 -15   0  146.99   21.10
  -6 -15   0  105.99   11.20
   6 -15   0  124.49   19.30
   6 -15   0  128.59   20.50
   6 -15   0   96.49   17.50
   6 -15   0   98.29   16.40
   6 -15   0  128.69   19.10
   6 -15   0  132.69   15.20
  -6 -15   0  143.79   26.70
  -6 -15   0  115.69   20.20
   6 -15   0  116.99   16.80
  -6 -15   0  125.49   18.90
   6 -15   0  121.99   22.70
   6  15   0  139.49   18.20
  -6  15   0  133.39   19.20
   6  15   0  157.18   24.40
   6  15   0  134.89   20.30
   6  15   0  122.29   20.20
   6  15   0  121.29   10.80
  -6  15   0   90.99   20.80
   6  15   0  100.09   18.40
  -6  15   0   70.09   19.80
  -6  15   0  113.19   20.20
   6  15   0  113.09    9.90
  -6  15   0  155.98   21.50
   6  15   0  115.29   19.00
  -6  15   0  150.78   23.60
   6  15   0  139.89   18.90
  -6  15   0  124.59   19.20
  -6  15   0  129.59   22.50
   6  15   0  113.99   19.60
  -6  15   0   91.59   17.60
  -6  15   0  101.99   17.90
   6  15   0  140.99   25.80
   7 -15   0   19.60   11.50
  -7 -15   0   28.00   15.90
   7 -15   0   23.50   14.40
   7 -15   0   65.59   19.30
  -7 -15   0   59.69   14.20
  -7 -15   0   38.80   19.90
  -7 -15   0   37.90    8.70
  -7 -15   0   26.80   11.60
  -7 -15   0   38.80   14.80
   7 -15   0   39.80   14.40
  -7 -15   0   62.49   17.10
  -7 -15   0   42.10   12.90
   7 -15   0   35.90   14.60
   7 -15   0   40.70   15.50
   7 -15   0   55.29   14.30
   7 -15   0   30.70   17.70
   7 -15   0   40.40   16.10
   7  15   0   29.50   13.90
  -7  15   0   59.79   15.40
  -7  15   0   45.20   16.00
   7  15   0   38.30   14.80
  -7  15   0   37.70   10.70
   7  15   0   41.20   20.60
  -7  15   0   18.60   14.50
  -7  15   0   44.00   17.80
   7  15   0   29.70   15.20
   7  15   0   36.80   15.50
   7  15   0   46.50   18.10
  -7  15   0   58.29   19.00
  -7  15   0   25.90   17.50
  -7  15   0   34.50   15.00
   7  15   0   43.70   16.20
  -7  15   0   44.30   14.30
   7  15   0   65.39   16.90
   8 -15   0   39.60   17.80
  -8 -15   0   12.90   15.40
   8 -15   0   34.80   15.10
   8 -15   0   15.30   15.90
   8 -15   0   30.90   17.80
  -8 -15   0   17.30   15.50
  -8 -15   0   29.10   13.60
   8 -15   0   20.30   13.30
  -8 -15   0   -3.70   14.20
   8 -15   0   -8.00   12.30
  -8 -15   0   54.39   22.60
   8 -15   0    9.00   11.20
  -8  15   0   21.30   15.00
  -8  15   0   20.90   10.40
   8  15   0   18.50   17.80
  -8  15   0   12.00   14.20
   8  15   0   -1.30   14.70
  -8  15   0  -11.10   14.40
   8  15   0    7.00   14.40
  -8  15   0   38.40   15.80
  -8  15   0   20.00   19.50
   8  15   0   12.90   18.30
   8  15   0    7.60   14.50
   8  15   0   17.00   16.20
   8  15   0   14.20   15.40
  -8  15   0   22.80   18.60
  -8  15   0   33.10   17.50
   9 -15   0  259.57   35.20
   9 -15   0  233.18   31.20
  -9 -15   0  357.96   34.20
  -9 -15   0  259.77   26.50
  -9 -15   0  257.87   34.00
  -9 -15   0  248.18   36.70
   9 -15   0  287.07   31.10
  -9 -15   0  268.87   28.70
   9 -15   0  242.78   30.90
   9 -15   0  272.77   31.00
  -9 -15   0  287.87   35.70
   9  15   0  292.17   31.10
   9  15   0  304.27   29.50
   9  15   0  329.27   38.40
   9  15   0  217.48   33.90
  -9  15   0  306.27   37.20
   9  15   0  239.68   28.70
   9  15   0  283.27   31.50
  -9  15   0  267.87   30.80
  -9  15   0  254.77   31.40
  -9  15   0  215.28   33.00
   9  15   0  226.38   29.80
  -9  15   0  283.77   33.00
  -9  15   0  269.87   34.70
  10 -15   0  260.87   35.70
 -10 -15   0  258.97   27.70
 -10 -15   0  263.37   29.80
 -10 -15   0  209.58   36.70
 -10 -15   0  234.98   34.10
  10 -15   0  222.38   31.70
  10 -15   0  248.88   31.30
  10 -15   0  276.77   36.50
  10 -15   0  265.87   32.20
 -10 -15   0  260.47   27.30
 -10 -15   0  278.97   37.80
 -10  15   0  242.08   35.40
 -10  15   0  199.58   31.20
 -10  15   0  210.88   31.50
 -10  15   0  203.48   33.00
  10  15   0  251.47   37.40
  10  15   0  248.78   28.90
  10  15   0  274.97   29.80
  10  15   0  217.38   28.70
 -10  15   0  282.27   37.30
  10  15   0  226.78   30.60
  10  15   0  234.28   28.90
  10  15   0  234.68   35.70
  11 -15   0    1.70   14.40
  11 -15   0   23.90   17.10
 -11 -15   0    9.80   23.50
  11 -15   0   10.10   18.70
 -11 -15   0  -11.40   19.20
  11 -15   0   18.80   17.60
 -11 -15   0   17.40   16.40
  11 -15   0  -19.10   14.40
 -11 -15   0   11.50   22.00
 -11  15   0   10.40   20.00
  11  15   0   26.80   18.50
 -11  15   0    6.10   17.30
  11  15   0    7.80   19.00
 -11  15   0    8.50   19.50
  11  15   0    9.50   21.00
 -11  15   0  -20.30   19.90
  11  15   0   -6.80   16.20
 -11  15   0   22.30   20.70
  11  15   0  -10.40   17.30
  11  15   0    8.50   17.30
 -12 -15   0  267.67   40.20
  12 -15   0  261.97   34.80
 -12 -15   0  335.67   45.70
  12 -15   0  243.68   36.20
  12 -15   0  278.07   40.70
 -12 -15   0  273.37   39.90
  12 -15   0  290.77   35.90
 -12 -15   0  254.47   36.90
 -12  15   0  299.07   42.60
  12  15   0  246.98   31.70
 -12  15   0  339.67   45.30
  12  15   0  265.27   35.40
  12  15   0  236.78   31.70
  12  15   0  249.58   39.30
 -12  15   0  222.18   39.00
 -12  15   0  346.97   43.70
 -12  15   0  191.48   34.70
  12  15   0  330.67   44.80
 -13 -15   0  -18.50   23.90
 -13 -15   0   19.30   25.30
  13 -15   0   -2.60   16.60
 -13 -15   0    0.50   24.50
  13 -15   0  -19.70   17.80
  13 -15   0   -2.60   17.60
  13 -15   0  -42.90   15.10
 -13  15   0  -17.60   22.00
  13  15   0  -36.40   17.40
  13  15   0  -17.10   18.70
 -13  15   0   -6.40   23.20
 -13  15   0  -39.20   20.30
  13  15   0   -2.00   23.40
 -13  15   0   24.80   23.00
 -13  15   0   -0.20   22.90
  13  15   0   26.30   20.30
  13  15   0  -24.90   16.80
 -14 -15   0   36.70   28.70
 -14 -15   0   -7.40   22.60
 -14 -15   0  -34.70   39.70
  14 -15   0  -15.70   16.90
  14 -15   0   15.00   20.80
 -14  15   0  -16.50   22.30
 -14  15   0  -12.30   21.10
  14  15   0   32.80   29.60
 -14  15   0   44.80   30.50
  14  15   0  -23.80   20.10
  14  15   0  -53.89   15.50
 -14  15   0   -6.50   25.90
  14  15   0    5.80   18.10
 -14  15   0   14.60   27.60
   0 -16   0   22.60   14.20
   0 -16   0   18.30   11.50
   0 -16   0   27.60   11.10
   0 -16   0   28.70    8.40
   0 -16   0    7.90   13.10
   0 -16   0   12.80   13.50
   0 -16   0   16.80   14.20
   0 -16   0   26.40    6.40
   0 -16   0   24.20    9.20
   0 -16   0   14.70    8.60
   0 -16   0   11.70    6.10
   0 -16   0   16.10    6.50
   0 -16   0   58.09   13.50
   0 -16   0   -3.00   11.40
   0  16   0   17.90   10.00
   0  16   0   15.80   12.80
   0  16   0   18.70    8.20
   0  16   0   30.10   12.10
   0  16   0   17.80    8.00
   0  16   0   15.80   10.10
   0  16   0   36.80    5.80
   0  16   0    3.20   11.00
   0  16   0   16.70   14.00
   0  16   0   30.00    5.50
   0  16   0   35.30    9.90
   0  16   0   27.30    9.00
   0  16   0   47.80   14.40
   0  16   0   22.40   15.30
   0  16   0   26.20   12.80
  -1 -16   0 1566.84   60.69
  -1 -16   0 1611.04   74.09
  -1 -16   0 1513.25   69.79
   1 -16   0 1631.14   69.19
   1 -16   0 1527.65   64.49
  -1 -16   0 1535.95   62.19
   1 -16   0 1591.24   69.09
   1 -16   0 1542.25   70.39
  -1 -16   0 1507.65   68.09
  -1 -16   0 1611.14   67.99
   1 -16   0 1493.95   71.69
   1 -16   0 1456.85   67.79
  -1 -16   0 1641.64   68.39
  -1 -16   0 1552.34   72.79
   1 -16   0 1729.43   73.29
  -1 -16   0 1528.15   66.69
   1 -16   0 1468.65   61.59
   1 -16   0 1569.14   64.69
  -1 -16   0 1617.24   71.59
  -1 -16   0 1551.74   62.49
   1 -16   0 1638.84   72.19
  -1 -16   0 1518.75   64.99
  -1 -16   0 1642.64   63.19
   1 -16   0 1442.66   73.99
  -1  16   0 1666.23   60.99
   1  16   0 1514.15   68.89
   1  16   0 1632.84   62.79
   1  16   0 1535.15   65.49
   1  16   0 1627.24   72.19
  -1  16   0 1612.94   69.39
  -1  16   0 1568.54   70.59
  -1  16   0 1553.54   69.09
   1  16   0 1638.64   71.69
  -1  16   0 1594.14   71.49
  -1  16   0 1469.55   69.09
   1  16   0 1509.35   71.49
   1  16   0 1668.43   65.19
  -1  16   0 1620.84   71.29
   1  16   0 1612.94   64.59
   1  16   0 1553.94   72.39
   1  16   0 1547.85   62.99
  -1  16   0 1463.15   66.49
   1  16   0 1569.44   69.69
   1  16   0 1650.03   66.49
   1  16   0 1620.74   69.99
  -1  16   0 1587.04   73.89
   1  16   0 1526.85   72.49
   1  16   0 1584.24   64.39
  -1  16   0 1616.74   60.59
  -1  16   0 1627.74   67.09
  -1  16   0 1485.35   71.89
  -1  16   0 1603.54   63.99
  -1  16   0 1510.75   63.79
  -1  16   0 1586.64   81.39
   1  16   0 1588.94   59.19
  -2 -16   0  151.18   20.40
   2 -16   0  145.19   10.60
  -2 -16   0  140.19   17.30
  -2 -16   0  172.58   18.40
   2 -16   0  153.78   19.20
   2 -16   0  153.88   20.00
   2 -16   0  141.49   14.30
  -2 -16   0  155.08   15.70
   2 -16   0  143.79   15.80
  -2 -16   0  176.08   19.30
   2 -16   0  137.59   17.90
  -2 -16   0  170.88   15.90
  -2 -16   0  129.39   15.10
   2 -16   0  161.18   20.50
   2 -16   0  154.38   21.20
   2 -16   0  157.18   21.70
  -2 -16   0  130.39   20.10
  -2 -16   0  138.69   10.80
  -2 -16   0  143.09   12.00
  -2 -16   0  126.59   18.70
   2 -16   0  159.48   21.10
   2 -16   0  160.28   16.40
   2 -16   0  157.88   16.00
   2  16   0  143.29   20.30
  -2  16   0  187.88   23.20
  -2  16   0  116.79   16.80
  -2  16   0  152.48   12.80
   2  16   0  141.49   19.50
   2  16   0  148.49   13.70
   2  16   0  156.08   16.00
  -2  16   0  133.49   21.70
  -2  16   0  126.29   14.10
  -2  16   0  122.89   25.60
  -2  16   0  126.69   14.10
  -2  16   0  149.29   19.70
   2  16   0  182.38   20.10
  -2  16   0  154.48   19.70
   2  16   0  180.28   20.10
  -2  16   0  152.48   20.60
   2  16   0  143.69   20.60
  -2  16   0  132.69   19.30
   2  16   0  123.29   18.40
  -2  16   0  109.99   18.10
   2  16   0  199.28   20.90
   2  16   0  130.99   14.90
  -2  16   0  142.49   17.70
  -2  16   0  142.99   21.90
   2  16   0  161.28   23.90
   2  16   0  129.19   15.40
   2  16   0  160.38   13.10
   2  16   0  172.68   16.60
   3 -16   0 3167.38  128.19
   3 -16   0 3188.28  127.79
   3 -16   0 3260.17  125.09
  -3 -16   0 2982.70  125.29
  -3 -16   0 3124.29  132.89
   3 -16   0 3110.59  122.09
  -3 -16   0 3105.99  121.99
   3 -16   0 3094.99  123.69
  -3 -16   0 3124.39  117.19
  -3 -16   0 3227.98  131.79
   3 -16   0 3248.67  120.89
  -3 -16   0 3162.48  121.59
   3 -16   0 3406.66  122.49
   3 -16   0 3080.39  115.69
  -3 -16   0 3018.80  125.19
   3 -16   0 3331.77  126.19
   3 -16   0 3199.48  125.39
   3 -16   0 3105.39  115.99
   3 -16   0 3237.98  127.89
  -3 -16   0 3260.87  124.59
  -3 -16   0 3047.99  125.89
  -3 -16   0 3204.08  121.99
   3 -16   0 3287.17  125.99
  -3 -16   0 3229.48  121.39
  -3  16   0 3123.79  119.19
   3  16   0 2923.01  120.39
  -3  16   0 3206.68  119.19
  -3  16   0 3212.18  125.49
   3  16   0 3194.18  126.49
   3  16   0 3111.39  124.89
  -3  16   0 3107.89  119.39
   3  16   0 3140.49  128.49
   3  16   0 3211.68  117.89
   3  16   0 3158.88  129.79
  -3  16   0 3170.58  128.09
   3  16   0 3316.87  118.29
  -3  16   0 3088.09  125.99
  -3  16   0 3195.48  126.89
  -3  16   0 3111.49  128.69
  -3  16   0 3253.67  126.19
  -3  16   0 2917.21  140.19
   3  16   0 3211.68  118.29
   3  16   0 3240.98  114.79
   3  16   0 2979.20  128.39
   3  16   0 3217.78  124.69
   3  16   0 3210.68  121.69
  -3  16   0 3077.79  130.69
  -3  16   0 3146.49  127.99
   3  16   0 3151.48  124.89
  -3  16   0 3115.29  119.29
  -3  16   0 3255.67  128.99
   3  16   0 3218.58  126.19
   4 -16   0  137.09   21.90
  -4 -16   0  164.18   20.20
   4 -16   0  117.39   17.60
   4 -16   0  111.49   18.80
   4 -16   0   82.29   18.80
   4 -16   0  107.59   11.30
   4 -16   0  111.09   15.50
  -4 -16   0  127.79   17.30
   4 -16   0  127.09   18.80
   4 -16   0  130.19   19.30
  -4 -16   0  120.79   12.50
  -4 -16   0  119.59   17.10
   4 -16   0  156.98   19.20
  -4 -16   0  121.69   17.10
  -4 -16   0  155.38   24.80
  -4 -16   0  127.99   15.70
  -4 -16   0   96.79   18.50
  -4 -16   0   94.99   17.50
   4 -16   0  108.79   16.00
  -4 -16   0   95.79   15.50
   4 -16   0  124.29   17.60
   4  16   0  100.59   17.40
   4  16   0  110.69   12.70
  -4  16   0   87.09   18.70
   4  16   0  111.39   12.40
   4  16   0  134.99   20.90
   4  16   0  119.09   19.90
  -4  16   0  119.89   13.90
  -4  16   0  120.79   20.10
   4  16   0  120.79   18.40
   4  16   0  131.79   22.80
  -4  16   0  134.89   24.30
   4  16   0  129.59   16.50
  -4  16   0  106.99   14.50
  -4  16   0   92.29   20.50
   4  16   0  113.09   16.80
  -4  16   0  112.49   19.80
  -4  16   0  135.09   15.60
  -4  16   0  107.79   18.70
  -4  16   0  114.89   19.10
   4  16   0  108.59   22.30
   4  16   0  120.19    9.60
  -4  16   0  101.79   17.90
   4  16   0  111.19   12.80
   4  16   0  143.49   13.50
  -4  16   0  150.38   22.40
   4  16   0  144.39   17.10
  -4  16   0  101.79   18.40
   5 -16   0   90.29   17.10
  -5 -16   0   80.99   16.50
   5 -16   0   52.09   15.30
   5 -16   0   56.09   16.50
  -5 -16   0   88.19   17.50
   5 -16   0  105.89   17.50
   5 -16   0   59.99   17.60
  -5 -16   0   70.09   15.00
   5 -16   0   74.19   14.20
   5 -16   0   91.39   16.10
   5 -16   0   83.89   17.30
  -5 -16   0   67.79   12.40
   5 -16   0   38.10   13.10
  -5 -16   0   69.99   15.50
  -5 -16   0   43.40   15.10
  -5 -16   0   58.49   19.60
  -5 -16   0   59.09   10.00
  -5 -16   0   50.09   15.20
   5 -16   0   72.59   10.90
   5 -16   0   72.69   19.20
  -5  16   0   77.19   18.90
   5  16   0   53.39    6.90
   5  16   0   57.19   16.80
  -5  16   0   61.89   16.90
  -5  16   0   48.10   12.80
   5  16   0   59.19   13.50
   5  16   0   88.69   17.60
  -5  16   0   78.59   19.50
  -5  16   0   69.79   17.20
   5  16   0   89.59   18.40
   5  16   0   79.39   10.80
   5  16   0   73.19    9.90
  -5  16   0   48.80   15.60
   5  16   0   73.59   16.80
   5  16   0   51.89   13.60
  -5  16   0   52.89   13.10
   5  16   0   85.69   21.40
   5  16   0   82.59   11.80
   5  16   0   69.29   20.30
  -5  16   0   76.79   18.40
   5  16   0   66.39   17.10
  -5  16   0   54.49   16.70
   6 -16   0  599.94   38.60
   6 -16   0  617.94   41.40
   6 -16   0  602.44   37.90
  -6 -16   0  612.44   36.80
   6 -16   0  562.54   36.00
  -6 -16   0  564.24   38.80
  -6 -16   0  620.54   28.70
  -6 -16   0  627.04   47.60
   6 -16   0  604.74   31.90
   6 -16   0  666.23   41.20
  -6 -16   0  607.64   38.80
   6 -16   0  614.64   43.00
  -6 -16   0  599.84   35.40
   6 -16   0  545.55   37.20
   6 -16   0  592.94   41.20
   6 -16   0  617.04   37.20
  -6 -16   0  719.23   40.40
  -6 -16   0  675.53   41.00
  -6  16   0  639.14   47.00
  -6  16   0  598.44   41.70
   6  16   0  632.24   26.90
   6  16   0  595.14   37.20
   6  16   0  642.64   39.90
  -6  16   0  657.23   44.80
   6  16   0  654.03   46.10
   6  16   0  552.64   39.00
   6  16   0  657.13   45.50
  -6  16   0  575.24   43.60
   6  16   0  596.14   37.60
   6  16   0  577.64   38.20
  -6  16   0  536.35   40.70
  -6  16   0  623.34   40.20
  -6  16   0  638.54   43.20
   6  16   0  646.94   39.40
  -6  16   0  575.14   37.50
  -6  16   0  625.94   39.30
   6  16   0  628.34   28.20
  -6  16   0  674.23   37.70
   7 -16   0  120.19   19.20
   7 -16   0   73.39   18.50
  -7 -16   0   92.79   20.70
  -7 -16   0  102.49   19.80
  -7 -16   0  131.59   21.60
   7 -16   0  101.69   17.30
   7 -16   0  105.29   22.30
  -7 -16   0   87.99   17.10
   7 -16   0   95.49   17.40
  -7 -16   0   95.59   15.50
   7 -16   0  107.69   24.10
  -7 -16   0  124.89   22.70
   7 -16   0   94.49   19.70
  -7 -16   0  125.19   25.00
   7 -16   0  105.99   19.80
   7 -16   0  109.39   23.00
   7  16   0  115.89   19.80
  -7  16   0  100.49   24.20
  -7  16   0  102.69   19.20
   7  16   0  123.09   21.50
   7  16   0  123.39   25.50
  -7  16   0  112.69   23.10
  -7  16   0  110.99   19.10
   7  16   0   76.79   18.50
  -7  16   0  126.59   24.40
   7  16   0   88.89   19.50
  -7  16   0   97.89   15.10
  -7  16   0   91.19   20.10
   7  16   0  114.19   24.30
   7  16   0   93.69   20.00
  -7  16   0  115.79   19.70
   7  16   0   82.59   19.40
  -7  16   0  103.39   20.70
  -7  16   0   90.79   18.70
   8 -16   0   38.30   18.80
   8 -16   0   -1.90   15.30
  -8 -16   0   51.69   20.10
   8 -16   0   43.60   17.40
  -8 -16   0    1.60   12.70
   8 -16   0   19.50   12.80
  -8 -16   0   32.10   14.50
  -8 -16   0   34.20   17.20
   8 -16   0   64.49   20.70
   8 -16   0   48.30   19.10
  -8 -16   0   42.80   22.40
  -8 -16   0   -0.20   13.50
  -8  16   0   13.60   19.50
   8  16   0   26.70   24.20
   8  16   0   31.80   16.60
   8  16   0   24.50   16.30
  -8  16   0   28.50   16.10
   8  16   0   18.90   16.90
  -8  16   0   23.10   18.80
  -8  16   0   26.70   15.60
   8  16   0   32.90   17.30
  -8  16   0    5.50   14.00
   8  16   0   43.80   18.00
   8  16   0    6.00   19.40
  -8  16   0   21.10   17.70
  -8  16   0    4.20   16.70
   9 -16   0  172.08   25.90
  -9 -16   0  258.87   28.40
  -9 -16   0  246.38   25.70
   9 -16   0  220.18   32.20
  -9 -16   0  183.88   31.30
  -9 -16   0  215.88   37.00
  -9 -16   0  229.38   29.60
  -9 -16   0  186.08   30.60
   9 -16   0  249.28   32.90
   9 -16   0  188.78   30.10
   9 -16   0  195.58   27.60
   9  16   0  219.38   26.70
  -9  16   0  232.38   32.40
   9  16   0  199.18   32.40
  -9  16   0  177.28   30.50
   9  16   0  194.08   33.00
   9  16   0  179.98   27.50
  -9  16   0  198.78   32.30
   9  16   0  140.89   30.30
   9  16   0  269.27   30.20
  -9  16   0  166.28   27.70
  -9  16   0  246.18   34.60
   9  16   0  189.18   26.40
  -9  16   0  225.08   30.50
  10 -16   0   44.60   20.50
  10 -16   0   29.90   20.00
 -10 -16   0   45.30   19.30
  10 -16   0   61.49   21.50
  10 -16   0   30.20   17.10
  10 -16   0   80.69   20.80
 -10 -16   0   19.60   19.10
 -10 -16   0   37.80   26.30
 -10 -16   0   60.79   22.30
  10  16   0   79.49   24.30
  10  16   0   81.79   22.20
 -10  16   0   48.10   22.40
 -10  16   0   95.99   25.60
  10  16   0   53.09   20.00
 -10  16   0   39.70   21.90
  10  16   0   28.70   18.70
 -10  16   0   59.99   23.70
 -10  16   0   19.90   20.20
  10  16   0   73.99   21.60
  10  16   0   75.09   27.20
  10  16   0   42.60   21.20
  11 -16   0  303.77   35.80
  11 -16   0  296.07   38.50
  11 -16   0  233.28   31.20
 -11 -16   0  273.37   33.40
 -11 -16   0  343.37   45.20
  11 -16   0  255.87   34.80
  11 -16   0  254.97   38.00
 -11 -16   0  252.67   39.20
 -11  16   0  360.36   42.40
 -11  16   0  290.37   39.70
 -11  16   0  296.17   38.10
  11  16   0  254.27   40.40
  11  16   0  221.18   36.60
  11  16   0  285.87   31.00
 -11  16   0  276.47   39.10
  11  16   0  225.28   32.50
  11  16   0  255.17   32.00
 -11  16   0  338.07   43.80
  11  16   0  219.48   30.50
 -12 -16   0   57.39   32.50
 -12 -16   0   16.60   20.70
  12 -16   0   44.60   19.10
  12 -16   0   17.00   20.50
 -12 -16   0   -0.70   19.40
 -12 -16   0   26.00   19.40
  12 -16   0   17.60   20.90
  12  16   0    6.00   24.90
 -12  16   0   14.60   21.00
  12  16   0   -0.10   17.80
  12  16   0  -33.50   19.40
 -12  16   0  -19.90   17.50
 -12  16   0   10.60   20.60
 -12  16   0   33.70   22.70
  12  16   0   27.90   22.00
  12  16   0   18.50   20.10
 -12  16   0   -5.60   19.30
  13 -16   0   51.79   24.00
 -13 -16   0   45.30   32.10
 -13 -16   0   31.10   24.50
  13 -16   0   16.60   23.50
 -13 -16   0  -21.10   21.40
  13 -16   0   12.50   17.40
  13 -16   0   -7.60   20.80
 -13  16   0   -8.40   22.20
 -13  16   0   14.70   23.50
  13  16   0    1.70   19.90
  13  16   0  -18.00   17.00
 -13  16   0   39.40   25.70
  13  16   0   -2.20   20.70
 -13  16   0    1.90   23.30
  13  16   0   44.50   21.50
 -13  16   0  -22.50   18.60
  14 -16   0   29.90   23.10
 -14  16   0    8.60   26.10
 -14  16   0   -5.40   24.20
   0 -17   0    4.20    5.20
   0 -17   0    4.00   14.10
   0 -17   0   -6.50    7.90
   0 -17   0  -28.20   13.40
   0 -17   0   -3.20    6.60
   0 -17   0   -1.00   10.60
   0 -17   0   -3.70   14.80
   0 -17   0   -0.70    9.70
   0 -17   0    4.30   12.80
   0 -17   0    7.50    8.50
   0 -17   0   -2.80    5.20
   0 -17   0   -2.00    5.00
   0 -17   0    2.80   10.40
   0 -17   0    3.10   14.00
   0  17   0    1.10   15.10
   0  17   0   -8.10   12.10
   0  17   0    4.30   11.50
   0  17   0   -8.20    7.40
   0  17   0  -11.60    9.90
   0  17   0   19.30   13.30
   0  17   0   -5.40   10.40
   0  17   0    4.40   10.90
   0  17   0   -5.00   11.90
   0  17   0    6.20    8.80
   0  17   0    3.80    7.70
   0  17   0  -21.50   12.00
   0  17   0    1.30    7.40
   0  17   0   10.70    7.80
   0  17   0   -2.80    3.90
   0  17   0   -7.70    3.50
  -1 -17   0  176.58   23.90
  -1 -17   0  200.28   23.40
  -1 -17   0  213.78   15.90
   1 -17   0  184.08   16.40
   1 -17   0  239.28   26.20
   1 -17   0  180.68   22.20
  -1 -17   0  199.28   21.40
   1 -17   0  213.08   26.40
   1 -17   0  186.38   14.30
   1 -17   0  193.28   19.00
  -1 -17   0  192.78   15.30
   1 -17   0  199.98   26.40
  -1 -17   0  233.28   22.90
   1 -17   0  194.78   23.30
   1 -17   0  204.08   22.00
  -1 -17   0  186.78   21.20
   1 -17   0  228.08   22.70
   1 -17   0  186.78   24.60
  -1 -17   0  235.28   25.30
  -1 -17   0  219.28   15.50
  -1 -17   0  197.28   20.30
  -1 -17   0  184.98   13.00
   1 -17   0  167.48   16.70
  -1 -17   0  128.49   21.40
  -1  17   0  223.98   24.20
   1  17   0  218.88   17.50
   1  17   0  179.08   22.60
  -1  17   0  182.88   23.90
   1  17   0  205.08   27.20
  -1  17   0  193.08   25.90
   1  17   0  195.18   12.10
   1  17   0  178.28   19.30
  -1  17   0  177.08   24.50
  -1  17   0  191.78   13.60
   1  17   0  189.58   21.70
   1  17   0  209.38   24.00
   1  17   0  204.18   17.70
  -1  17   0  188.58   19.20
   1  17   0  219.88   22.90
  -1  17   0  144.29   15.70
   1  17   0  202.38   15.10
   1  17   0  172.48   16.80
   1  17   0  177.68   24.20
   1  17   0  145.99   22.30
  -1  17   0  199.78   20.20
  -1  17   0  230.28   14.00
  -1  17   0  225.88   23.50
  -1  17   0  160.48   22.30
   1  17   0  203.78   24.40
  -1  17   0  182.38   24.70
   1  17   0  185.58   17.60
  -1  17   0  162.58   24.20
   1  17   0  210.78   20.10
   1  17   0  211.08   12.30
   2 -17   0   15.30    9.50
  -2 -17   0   25.90   14.70
  -2 -17   0    2.30   10.40
  -2 -17   0    7.90   15.40
   2 -17   0    9.50    7.20
  -2 -17   0   19.50   12.60
  -2 -17   0   32.00    9.00
   2 -17   0   22.40   14.50
  -2 -17   0   31.20   15.80
  -2 -17   0   36.20    6.50
  -2 -17   0   24.80    9.50
   2 -17   0   18.10   14.10
  -2 -17   0   38.20   11.80
  -2 -17   0   19.30    8.70
  -2 -17   0    9.00    6.00
   2 -17   0   27.30   10.00
   2 -17   0   24.50   15.10
   2 -17   0   -8.40   13.80
   2 -17   0   21.60   12.90
  -2 -17   0   35.60   13.90
   2 -17   0   35.60   12.60
   2 -17   0   38.20    9.90
   2 -17   0   29.80   14.00
  -2  17   0   13.50    8.40
  -2  17   0   25.40   14.10
  -2  17   0   13.20   10.90
   2  17   0   35.60   15.40
  -2  17   0   13.40   10.60
   2  17   0   45.00   11.30
   2  17   0   23.90   10.40
  -2  17   0   28.60   15.50
  -2  17   0   28.00   14.00
   2  17   0   19.40   12.40
  -2  17   0    6.60   13.20
  -2  17   0   11.20    6.40
   2  17   0   15.80    6.80
   2  17   0    4.30   13.50
  -2  17   0   15.00   16.20
   2  17   0   13.50    9.40
  -2  17   0   19.70   12.70
   2  17   0   46.80   14.40
   2  17   0   27.60    9.60
  -2  17   0   17.60   13.00
  -2  17   0   29.10    7.60
   2  17   0   24.20   14.10
   2  17   0   12.60    6.70
  -2  17   0   19.60    8.70
   2  17   0   18.90   10.80
  -2  17   0   29.50   13.70
   2  17   0   26.40   13.30
   2  17   0   30.60   16.50
  -3 -17   0  152.38   17.40
  -3 -17   0  110.89   16.10
   3 -17   0  124.29   11.20
   3 -17   0  153.08   20.30
   3 -17   0  139.79   11.50
   3 -17   0  130.39   16.50
   3 -17   0  124.59   19.80
   3 -17   0   91.99   18.40
   3 -17   0  123.59   21.10
   3 -17   0  174.28   20.80
  -3 -17   0  148.69   16.40
  -3 -17   0  126.39   17.00
  -3 -17   0  126.99   12.60
  -3 -17   0  137.89   19.90
   3 -17   0  156.88   20.40
  -3 -17   0  129.29   19.50
  -3 -17   0  120.49   18.40
   3 -17   0  135.69   18.90
  -3 -17   0  103.99   19.80
  -3 -17   0  155.28   24.90
   3 -17   0  113.89   20.50
   3 -17   0  129.49   19.20
   3  17   0  130.79   11.70
   3  17   0  124.89   18.60
   3  17   0  135.89   13.90
   3  17   0   95.99   14.50
   3  17   0  147.29   23.50
   3  17   0  104.89   22.40
  -3  17   0  127.59   15.10
   3  17   0  130.69   14.90
   3  17   0  125.69   19.80
  -3  17   0  137.09   20.50
  -3  17   0  136.79   22.20
  -3  17   0  130.79   20.20
  -3  17   0  128.69   18.80
   3  17   0  129.69   14.80
   3  17   0  136.69   16.50
  -3  17   0  140.09   15.30
  -3  17   0  125.89   24.50
  -3  17   0  162.68   16.20
   3  17   0  129.59   20.00
  -3  17   0  149.49   23.10
  -3  17   0  120.39   20.30
   3  17   0  120.89   16.80
  -3  17   0  105.59   20.00
  -3  17   0  130.09   20.00
   3  17   0  102.19   19.00
  -3  17   0  134.09   14.60
  -3  17   0  116.59   21.50
   3  17   0  149.59   21.80
  -4 -17   0   25.70   12.20
   4 -17   0   31.90   11.30
   4 -17   0   20.10    6.80
   4 -17   0   10.30   13.00
  -4 -17   0    1.60   10.70
  -4 -17   0    7.20    9.80
   4 -17   0   28.60   15.30
   4 -17   0    7.30   14.60
  -4 -17   0   14.90   11.60
   4 -17   0   22.50   15.80
   4 -17   0   48.70   14.60
  -4 -17   0   11.60   12.20
   4 -17   0   32.40   13.00
   4 -17   0   25.80   11.70
   4 -17   0   34.70   12.80
   4 -17   0   22.70   12.50
  -4 -17   0   12.90    9.80
  -4 -17   0   22.50   17.90
  -4 -17   0   33.80    8.00
  -4 -17   0   11.80   13.80
   4  17   0    7.70   16.30
   4  17   0   26.80    8.90
  -4  17   0   43.70   15.80
   4  17   0   30.80   11.30
  -4  17   0   17.90   14.70
   4  17   0   25.20   13.90
   4  17   0   30.60   13.40
  -4  17   0   29.20   16.90
  -4  17   0   31.80   10.30
   4  17   0    6.90   13.10
   4  17   0    2.10   15.80
   4  17   0   26.60    6.10
  -4  17   0   32.50    9.80
   4  17   0   25.40   13.70
   4  17   0   33.90    9.60
   4  17   0   16.80    7.80
  -4  17   0   36.80   17.20
  -4  17   0   -6.10   12.40
   4  17   0    1.00   11.00
  -4  17   0    1.20   12.80
  -4  17   0   43.00   16.50
  -4  17   0   33.80   13.90
   4  17   0    3.60   13.30
  -4  17   0   23.80   10.00
  -4  17   0   37.60   16.70
   5 -17   0  161.18   23.80
   5 -17   0  166.18   25.10
   5 -17   0  150.38   20.60
   5 -17   0  132.09   18.70
  -5 -17   0  164.38   18.60
  -5 -17   0   98.69   17.70
  -5 -17   0  193.98   25.80
  -5 -17   0  168.18   21.00
  -5 -17   0  138.19   20.40
  -5 -17   0  147.49   20.80
   5 -17   0  157.18   22.30
   5 -17   0  146.29   17.80
   5 -17   0  122.59   22.10
   5 -17   0  168.18   14.10
   5 -17   0  147.49   21.10
  -5 -17   0  140.59   26.00
   5 -17   0  143.09   23.40
  -5 -17   0  144.99   18.70
   5  17   0  139.89   21.20
   5  17   0  127.99   20.70
  -5  17   0  156.58   25.30
   5  17   0  142.89   21.60
   5  17   0  177.78   23.60
  -5  17   0  160.58   26.30
  -5  17   0  136.59   23.40
   5  17   0  129.29   25.50
   5  17   0  160.78   21.50
   5  17   0  161.68   14.20
   5  17   0  153.88   11.10
  -5  17   0  105.89   17.40
  -5  17   0  172.18   23.10
  -5  17   0  147.39   18.90
  -5  17   0  133.09   22.00
  -5  17   0  157.78   22.60
  -5  17   0  162.68   25.00
  -5  17   0  166.08   24.50
  -5  17   0  170.08   17.90
   5  17   0  178.28   27.80
   5  17   0  182.78   15.70
   5  17   0  139.69   19.00
   6 -17   0  181.18   26.90
  -6 -17   0  134.39   21.20
  -6 -17   0  129.59   21.80
   6 -17   0  161.98   25.70
  -6 -17   0  165.58   25.20
   6 -17   0  157.98   22.60
   6 -17   0  150.88   22.20
  -6 -17   0  112.19   19.60
   6 -17   0  172.18   24.70
   6 -17   0  123.29   14.30
  -6 -17   0  164.08   28.10
  -6 -17   0  137.59   18.20
   6 -17   0  138.19   19.10
   6 -17   0  188.98   22.80
  -6  17   0  110.99   22.50
  -6  17   0  163.68   23.30
   6  17   0  179.88   24.80
   6  17   0  150.78   27.40
  -6  17   0  182.28   26.50
  -6  17   0  159.38   21.20
   6  17   0  138.29   22.00
   6  17   0  147.19   23.80
  -6  17   0  143.79   25.40
  -6  17   0  157.48   23.00
  -6  17   0  125.29   23.40
   6  17   0  147.99   21.60
   6  17   0  197.18   24.60
   6  17   0  141.99   20.10
  -6  17   0  134.39   19.90
  -6  17   0  171.98   27.50
   7 -17   0   60.59   17.20
   7 -17   0   46.90   13.70
  -7 -17   0   19.20   15.40
  -7 -17   0   28.80   21.20
   7 -17   0   30.10   15.20
   7 -17   0   48.10   16.80
   7 -17   0   26.20   14.60
  -7 -17   0   61.39   14.70
  -7 -17   0   48.30   17.80
  -7 -17   0   42.50   15.90
   7 -17   0   58.39   18.90
   7 -17   0   32.10   16.50
   7 -17   0   27.80   17.50
  -7 -17   0   74.29   19.10
  -7  17   0   48.30   19.80
  -7  17   0   17.50   15.20
   7  17   0   40.00   17.00
  -7  17   0   18.40   19.30
  -7  17   0   39.40   11.40
  -7  17   0   49.40   19.30
  -7  17   0   62.29   17.00
  -7  17   0   46.60   17.70
   7  17   0   60.79   17.80
   7  17   0   36.10   16.80
   7  17   0   54.09   23.40
  -7  17   0   16.70   14.60
  -7  17   0   53.39   20.20
  -7  17   0   26.50   15.50
   7  17   0   29.50   19.20
   7  17   0   22.30   15.80
   7  17   0   16.10   16.20
   8 -17   0 1103.19   61.39
  -8 -17   0  982.80   52.79
   8 -17   0 1103.39   59.59
  -8 -17   0  968.20   54.09
  -8 -17   0 1090.99   67.99
   8 -17   0  933.81   55.99
   8 -17   0 1008.60   65.19
  -8 -17   0  975.30   56.09
  -8 -17   0 1000.90   60.39
  -8 -17   0 1028.00   59.49
   8 -17   0  982.70   60.99
   8 -17   0  997.70   56.79
  -8  17   0  938.91   59.19
  -8  17   0 1080.99   58.29
  -8  17   0 1002.70   61.79
   8  17   0  914.51   69.89
   8  17   0 1053.09   55.79
  -8  17   0  975.50   63.59
   8  17   0  935.51   55.59
  -8  17   0  974.50   57.09
  -8  17   0 1069.19   63.09
  -8  17   0  929.11   61.49
   8  17   0  957.30   56.39
   8  17   0 1008.70   56.69
   8  17   0 1023.90   56.89
   8  17   0 1101.29   66.59
   9 -17   0   64.69   23.10
   9 -17   0   44.70   20.20
   9 -17   0   69.39   20.50
   9 -17   0  104.89   25.30
  -9 -17   0   76.89   18.50
   9 -17   0   73.59   19.90
  -9 -17   0   46.80   16.20
  -9 -17   0   59.99   21.70
  -9 -17   0   74.39   27.10
  -9 -17   0   58.99   20.10
  -9 -17   0   20.30   21.40
   9  17   0   49.99   21.20
   9  17   0   34.50   18.20
  -9  17   0   46.80   19.20
   9  17   0   72.99   21.60
   9  17   0   41.20   19.60
  -9  17   0   26.40   22.80
   9  17   0   80.09   27.20
   9  17   0   78.39   20.60
   9  17   0   21.40   22.90
  -9  17   0   62.79   20.70
  -9  17   0   64.09   25.20
  -9  17   0   39.00   21.20
  10 -17   0    6.40   14.60
 -10 -17   0   -7.00   21.50
  10 -17   0   18.50   17.30
 -10 -17   0    3.80   19.50
 -10 -17   0   -1.20   19.50
  10 -17   0    6.10   16.10
  10 -17   0  -16.90   15.80
 -10 -17   0   -4.70   13.60
 -10  17   0   23.00   18.60
 -10  17   0   34.50   22.10
  10  17   0   -1.20   20.70
  10  17   0   37.70   24.00
  10  17   0  -13.10   16.70
  10  17   0    1.70   16.40
  10  17   0   -6.50   16.80
 -10  17   0   28.30   21.20
 -10  17   0   16.90   20.50
 -10  17   0    6.40   16.50
  10  17   0    5.30   16.30
  10  17   0    1.80   16.60
 -11 -17   0  189.38   29.50
 -11 -17   0  174.88   37.10
 -11 -17   0  244.08   36.00
  11 -17   0  176.78   28.50
 -11 -17   0  152.28   34.80
  11 -17   0  168.58   31.20
  11 -17   0  139.59   30.80
  11 -17   0  163.08   28.10
  11 -17   0  143.79   29.10
  11  17   0  166.78   34.20
  11  17   0  148.09   29.60
  11  17   0  143.69   27.40
 -11  17   0  160.58   32.80
 -11  17   0  161.68   32.00
  11  17   0  196.28   30.30
  11  17   0  173.38   29.50
  11  17   0  180.58   35.00
 -11  17   0  163.28   31.90
 -11  17   0  141.89   31.30
 -11  17   0  131.69   31.80
 -12 -17   0   95.99   28.50
 -12 -17   0  117.79   35.20
  12 -17   0  122.99   30.70
  12 -17   0  103.19   31.00
  12 -17   0  171.88   29.50
  12 -17   0  162.68   30.40
 -12 -17   0  207.08   35.20
 -12 -17   0  179.58   30.10
 -12  17   0  213.98   34.60
  12  17   0  195.28   36.50
  12  17   0  163.28   31.40
 -12  17   0  215.78   43.70
  12  17   0  164.58   30.10
 -12  17   0  171.08   34.40
  12  17   0  183.08   32.80
 -12  17   0  214.88   36.00
 -12  17   0  106.29   32.40
  13 -17   0   39.90   20.60
  13 -17   0    6.60   22.40
 -13 -17   0   33.00   25.90
  13 -17   0   15.10   21.90
  13 -17   0   24.90   24.80
 -13 -17   0   54.49   33.30
 -13  17   0   36.50   26.50
  13  17   0   75.79   34.80
 -13  17   0   45.20   25.50
  13  17   0   33.60   22.40
  13  17   0   18.10   20.20
  13  17   0   43.00   26.30
 -13  17   0   -0.90   24.80
 -13  17   0   71.39   29.00
 -13  17   0   -7.10   24.50
   0 -18   0 3472.85  137.39
   0 -18   0 3228.28  124.09
   0 -18   0 3423.36  124.49
   0 -18   0 3496.05  133.39
   0 -18   0 3365.06  128.59
   0 -18   0 3410.46  124.79
   0 -18   0 3306.17  130.49
   0 -18   0 3454.55  137.19
   0 -18   0 3246.78  138.59
   0 -18   0 3592.24  133.59
   0 -18   0 3268.17  126.79
   0  18   0 3430.86  122.79
   0  18   0 3370.96  135.79
   0  18   0 3193.78  128.99
   0  18   0 3310.57  137.29
   0  18   0 3213.58  134.89
   0  18   0 3423.56  129.19
   0  18   0 3593.84  128.29
   0  18   0 3488.25  132.99
   0  18   0 3271.97  138.39
   0  18   0 3518.35  122.69
   0  18   0 3308.47  136.49
   0  18   0 3433.46  139.89
   0  18   0 3442.26  132.69
  -1 -18   0  104.49   17.70
  -1 -18   0  142.79   13.70
   1 -18   0  161.08   16.80
  -1 -18   0  130.39   23.10
  -1 -18   0  112.49   14.20
   1 -18   0  124.29   12.40
  -1 -18   0  109.79   17.80
   1 -18   0  115.59   23.10
  -1 -18   0  117.79   14.80
   1 -18   0  113.89   14.00
   1 -18   0  129.49   19.90
  -1 -18   0  142.79   22.90
   1 -18   0  105.39   21.10
   1 -18   0  143.69   22.40
   1 -18   0  118.49   21.30
  -1 -18   0  136.49   14.00
  -1 -18   0  145.69   21.10
   1 -18   0  117.89   18.60
  -1 -18   0  111.99   21.50
   1 -18   0  116.69   15.40
   1 -18   0  145.59   23.50
  -1 -18   0  120.29   13.30
  -1 -18   0  158.28   22.80
  -1  18   0  118.49   20.40
  -1  18   0  125.99   14.60
   1  18   0  121.29    9.90
   1  18   0   98.19   13.60
   1  18   0  143.99   17.60
   1  18   0  152.38   18.60
  -1  18   0  114.29   18.30
   1  18   0  145.49   22.10
  -1  18   0  138.69   11.60
   1  18   0   94.69   18.90
  -1  18   0  130.69   19.30
   1  18   0  117.39   19.60
   1  18   0  127.49   15.10
   1  18   0   99.19   18.80
  -1  18   0  113.99   18.50
   1  18   0  146.79   22.40
  -1  18   0  111.19   22.30
   1  18   0  116.69   10.20
  -1  18   0  115.49   16.80
  -1  18   0  140.79   24.10
   1  18   0  155.58   15.60
   1  18   0  101.69   22.80
  -1  18   0  144.89   21.20
  -1  18   0  134.79   15.40
   1  18   0  122.39   21.40
  -1  18   0  141.39   22.90
  -1  18   0  121.29   11.80
   1  18   0  123.69   15.20
   2 -18   0  -10.60   12.40
  -2 -18   0   13.10   13.10
  -2 -18   0    2.80   10.90
  -2 -18   0    7.20   13.00
  -2 -18   0  -22.00    8.90
   2 -18   0  -13.90   11.20
   2 -18   0   -7.60   13.70
   2 -18   0  -13.50   11.20
  -2 -18   0   -3.30   15.30
  -2 -18   0    1.30    7.50
  -2 -18   0   -0.20    4.30
   2 -18   0  -17.60   12.10
  -2 -18   0    1.10   16.00
   2 -18   0    7.60    8.30
  -2 -18   0   -4.90   13.10
   2 -18   0    7.30   14.70
  -2 -18   0   -1.00    5.50
  -2 -18   0   -4.00    8.30
   2 -18   0    1.80    8.40
   2  18   0   12.10   14.90
   2  18   0   -1.90    6.90
  -2  18   0   -1.20   11.80
   2  18   0   -3.90    6.10
  -2  18   0    4.60   10.50
  -2  18   0  -16.00   10.30
  -2  18   0   -4.70    7.00
   2  18   0    6.00    8.80
   2  18   0    7.40   13.00
  -2  18   0  -11.40   12.00
   2  18   0  -10.80   14.70
   2  18   0    2.30    9.50
  -2  18   0   -2.80    7.30
   2  18   0   -6.80    9.10
   2  18   0   -9.30   11.40
  -2  18   0   23.20   16.20
  -2  18   0   14.70   17.10
   2  18   0   -1.50   14.90
  -2  18   0  -13.10    9.00
  -2  18   0   -5.00    5.60
  -2  18   0   -4.70   11.50
   2  18   0    1.70   13.30
  -2  18   0   -0.40   14.00
  -2  18   0    6.40   12.10
  -2  18   0    1.80    6.10
  -3 -18   0   16.60   11.20
  -3 -18   0   25.50    7.60
  -3 -18   0   22.70   10.20
   3 -18   0   16.20    6.10
   3 -18   0    1.70   12.80
  -3 -18   0   26.00   15.10
   3 -18   0   39.30   11.50
  -3 -18   0   21.10   14.40
   3 -18   0   21.00   15.70
   3 -18   0   32.70   14.50
  -3 -18   0    4.00   14.80
  -3 -18   0    8.40   10.70
   3 -18   0   21.60   10.50
   3 -18   0   13.70   15.00
   3 -18   0   18.10   12.50
  -3 -18   0   16.30   10.10
   3 -18   0   20.20   15.30
  -3 -18   0   59.39   15.50
   3 -18   0   24.30    6.60
  -3 -18   0    1.10   16.80
   3 -18   0   34.80   13.70
   3  18   0   50.19   11.60
  -3  18   0   45.70   16.50
  -3  18   0   21.60    8.50
  -3  18   0    2.70   13.90
   3  18   0   41.80   14.10
   3  18   0   65.39   20.30
   3  18   0   64.49   17.00
   3  18   0    9.30    9.50
   3  18   0   57.19   15.90
   3  18   0   29.80   10.70
  -3  18   0   43.70   17.50
   3  18   0   60.19   15.90
  -3  18   0   23.90    9.80
  -3  18   0   48.90   15.70
  -3  18   0   30.20   19.40
   3  18   0   68.49   17.90
  -3  18   0   60.19   17.90
  -3  18   0   18.90   12.20
   3  18   0   52.49   18.70
   3  18   0   36.00   10.10
  -3  18   0    0.90    9.50
  -3  18   0   46.90   14.60
  -3  18   0   46.20   17.70
  -3  18   0   65.49   16.40
  -4 -18   0    8.70    6.60
  -4 -18   0   34.10   11.80
   4 -18   0   33.30   13.80
   4 -18   0   35.60   17.40
  -4 -18   0   15.00   11.00
   4 -18   0   11.90   13.70
  -4 -18   0   30.90   19.00
   4 -18   0   35.90    7.80
  -4 -18   0   47.50   16.50
   4 -18   0   34.60   14.30
  -4 -18   0   35.00   20.30
   4 -18   0   35.80   16.60
  -4 -18   0   39.70   13.00
   4 -18   0   37.30   11.80
  -4 -18   0   42.80   16.60
   4 -18   0    9.00   12.50
   4 -18   0   16.60   14.70
   4 -18   0   36.30   12.20
  -4  18   0   16.10    9.20
   4  18   0   28.80   15.80
  -4  18   0   24.90   10.20
   4  18   0   45.00   14.80
   4  18   0   23.90   10.00
  -4  18   0   32.30   15.10
   4  18   0   22.40   11.00
  -4  18   0   37.80   16.60
   4  18   0   24.80    8.80
   4  18   0   26.10    6.60
  -4  18   0   17.00   14.80
  -4  18   0   33.00   17.90
  -4  18   0   27.70   16.20
   4  18   0   31.30   10.00
  -4  18   0   19.90   15.70
  -4  18   0   34.90   11.00
   4  18   0   11.20   13.90
   4  18   0   17.00   15.30
  -4  18   0    2.00   17.00
  -4  18   0   16.90   15.10
   4  18   0   22.60   17.90
  -4  18   0   39.70   17.00
   4  18   0   16.30   13.70
   4  18   0   -6.70   16.50
  -5 -18   0   66.49   24.30
   5 -18   0   52.89   17.70
  -5 -18   0   43.30   13.60
   5 -18   0   74.99   18.00
  -5 -18   0   35.30   17.20
   5 -18   0   51.29   14.40
  -5 -18   0   40.70   14.40
  -5 -18   0   52.39   14.20
   5 -18   0   30.60   16.00
   5 -18   0   43.60    9.20
   5 -18   0   22.10   13.30
  -5 -18   0   41.50   12.60
  -5 -18   0   45.00   14.90
   5 -18   0   44.50   15.60
  -5 -18   0   51.59   16.50
   5 -18   0   45.20   20.40
  -5  18   0   42.90   17.30
  -5  18   0   51.89   13.80
  -5  18   0   19.70   17.00
  -5  18   0   63.39   18.10
   5  18   0   23.90   18.50
   5  18   0   45.70   16.40
   5  18   0   32.00   19.10
  -5  18   0   41.10   17.70
  -5  18   0   47.50   11.20
  -5  18   0   78.69   20.80
   5  18   0   46.60   17.20
   5  18   0   42.10    9.70
   5  18   0   27.80   17.40
  -5  18   0   44.80   19.60
   5  18   0   50.69   16.10
   5  18   0   74.49   11.90
  -5  18   0   54.49   13.50
   5  18   0   17.60   14.10
  -5  18   0   66.79   19.20
  -5  18   0   47.60   16.90
   6 -18   0   18.20   14.10
   6 -18   0   -6.60   16.20
  -6 -18   0    5.30   13.10
  -6 -18   0   28.80   14.50
   6 -18   0   17.70   16.30
  -6 -18   0    4.20   19.40
   6 -18   0    2.90   12.20
  -6 -18   0    2.40   12.00
   6 -18   0    2.40   14.70
   6 -18   0   11.20   12.00
   6 -18   0    5.20   14.10
  -6 -18   0   13.00   10.80
  -6 -18   0   11.80   15.20
   6 -18   0   12.50    9.60
  -6  18   0    0.40   11.70
   6  18   0   16.20   17.60
   6  18   0   -5.20   12.80
  -6  18   0   14.60   11.40
   6  18   0  -26.20   12.30
  -6  18   0   -1.20   12.10
   6  18   0   -8.40   17.40
  -6  18   0   23.30   15.30
   6  18   0    1.30   13.40
  -6  18   0   -5.10   13.20
  -6  18   0   11.30   15.60
   6  18   0   12.70   15.30
  -6  18   0  -10.50   13.80
  -6  18   0   23.30   17.10
  -6  18   0   18.60   17.30
   6  18   0    8.50   18.20
  -6  18   0    9.20   15.70
   7 -18   0    2.80   14.90
   7 -18   0    2.60   17.00
  -7 -18   0  -11.00   13.90
  -7 -18   0   21.80   14.50
   7 -18   0  -22.30   13.60
  -7 -18   0   10.70   14.20
   7 -18   0   13.50   14.20
   7 -18   0   -6.80   12.60
  -7 -18   0    4.50   20.40
   7 -18   0    6.30   12.00
  -7 -18   0    1.80   16.20
  -7 -18   0    3.80   14.40
   7  18   0    6.10   20.00
  -7  18   0    2.40   13.70
   7  18   0   -5.60   15.10
  -7  18   0    7.50   13.70
  -7  18   0  -12.70   15.50
   7  18   0  -10.80   16.90
  -7  18   0    0.30   15.70
  -7  18   0   -0.10    9.00
   7  18   0    4.20   14.90
  -7  18   0   24.20   18.10
   7  18   0   -8.30   14.10
  -7  18   0  -12.20   14.80
  -7  18   0   -2.60   13.20
   7  18   0   10.80   20.00
   7  18   0   31.10   16.90
  -7  18   0   -3.00   16.10
   8 -18   0   -1.30   15.30
  -8 -18   0   15.50   14.30
  -8 -18   0    8.00   17.40
  -8 -18   0   29.00   26.80
  -8 -18   0   16.30   17.20
   8 -18   0   12.20   16.50
  -8 -18   0   14.50   15.00
   8 -18   0    8.00   17.20
   8 -18   0   -1.10   15.60
  -8 -18   0  -10.90   15.50
   8 -18   0   28.30   18.40
   8  18   0  -16.00   16.40
   8  18   0  -13.40   17.60
   8  18   0    7.90   18.90
   8  18   0    3.10   20.70
   8  18   0   23.70   19.20
   8  18   0    5.80   18.90
  -8  18   0   15.20   16.90
  -8  18   0    6.00   16.00
  -8  18   0   15.80   20.40
   8  18   0    4.90   15.80
  -8  18   0   20.10   19.20
  -8  18   0   -9.40   15.00
  -8  18   0  -14.50   16.60
   9 -18   0  406.66   42.00
   9 -18   0  338.67   36.70
  -9 -18   0  320.57   39.40
  -9 -18   0  431.66   32.60
   9 -18   0  403.56   40.20
   9 -18   0  410.76   43.40
  -9 -18   0  408.46   47.40
   9 -18   0  468.85   44.90
  -9 -18   0  433.46   42.60
  -9 -18   0  431.16   39.90
  -9 -18   0  429.26   33.50
  -9  18   0  459.75   47.70
   9  18   0  297.67   36.20
   9  18   0  393.96   38.70
   9  18   0  444.26   47.80
  -9  18   0  361.96   42.90
  -9  18   0  425.66   45.90
  -9  18   0  371.56   38.80
   9  18   0  389.76   46.60
   9  18   0  415.96   39.40
  -9  18   0  401.26   40.50
   9  18   0  397.96   37.80
   9  18   0  406.36   39.70
  10 -18   0  -17.20   18.30
  10 -18   0   15.80   16.70
 -10 -18   0   26.10   16.60
  10 -18   0  -15.50   15.50
 -10 -18   0    1.00   24.20
 -10 -18   0    7.80   16.50
  10 -18   0   -7.40   15.60
 -10 -18   0   31.20   22.10
  10 -18   0   33.30   17.70
  10  18   0   25.90   17.50
 -10  18   0    7.00   19.40
 -10  18   0   14.10   19.00
  10  18   0   28.10   21.20
  10  18   0    4.20   22.60
 -10  18   0   22.00   20.90
  10  18   0  -13.90   20.50
 -10  18   0   26.00   21.40
  10  18   0   -0.60   15.50
  10  18   0  -31.90   16.60
  10  18   0   25.80   20.30
 -10  18   0   17.40   19.70
  11 -18   0  230.48   32.90
  11 -18   0  290.57   38.70
 -11 -18   0  287.27   41.70
  11 -18   0  294.07   40.10
 -11 -18   0  316.47   35.80
 -11 -18   0  350.66   49.30
  11 -18   0  238.98   32.50
 -11 -18   0  311.97   39.70
  11 -18   0  246.08   35.50
 -11  18   0  367.56   43.70
 -11  18   0  342.27   46.30
 -11  18   0  279.17   40.30
  11  18   0  267.67   34.70
  11  18   0  354.96   38.70
  11  18   0  268.57   33.30
  11  18   0  226.98   40.20
 -11  18   0  332.77   42.60
 -11  18   0  321.37   39.50
  11  18   0  306.87   37.70
  12 -18   0  137.29   27.10
 -12 -18   0  112.39   36.40
 -12 -18   0  149.29   27.60
  12 -18   0   65.69   23.30
 -12 -18   0   80.99   29.60
  12 -18   0  110.09   30.20
 -12 -18   0   70.09   26.10
  12 -18   0   87.09   27.00
  12  18   0  120.59   35.00
 -12  18   0  129.19   33.40
  12  18   0  108.39   25.00
 -12  18   0  112.79   32.10
 -12  18   0   86.19   28.10
 -12  18   0  179.88   36.10
  12  18   0  121.69   28.20
 -12  18   0   72.09   28.70
  12  18   0  118.89   27.70
  13 -18   0    3.20   22.90
  13 -18   0   22.40   23.10
 -13 -18   0   22.80   32.10
  13 -18   0   50.69   25.10
  13 -18   0   25.90   31.30
  13  18   0    4.30   22.40
  13  18   0   13.40   20.60
 -13  18   0  -10.90   24.10
 -13  18   0    6.30   25.10
 -13  18   0  -15.70   25.40
  13  18   0    2.20   21.30
 -13  18   0   11.80   27.40
 -13  18   0   27.50   24.50
   0 -19   0   -1.60    8.50
   0 -19   0   -1.60   14.90
   0 -19   0   -5.70    5.20
   0 -19   0   10.40   18.40
   0 -19   0   -1.70    6.30
   0 -19   0   -3.20    7.00
   0 -19   0    6.30   12.50
   0 -19   0   12.70   15.30
   0 -19   0   41.90   20.40
   0 -19   0   39.20   18.10
   0 -19   0    4.90    5.30
   0 -19   0   23.60   14.20
   0  19   0   18.30   18.30
   0  19   0    1.70   16.50
   0  19   0    0.40   12.10
   0  19   0    9.00   14.00
   0  19   0   -6.90   12.50
   0  19   0    4.70    5.00
   0  19   0    5.70    8.40
   0  19   0    6.70   14.20
   0  19   0   -5.90    4.20
   0  19   0   13.20   11.20
   0  19   0  -20.70   13.70
   0  19   0    7.70   11.40
   0  19   0   -2.90   13.10
   1 -19   0  212.88   28.00
   1 -19   0  227.58   25.20
  -1 -19   0  208.38   16.50
   1 -19   0  228.98   27.80
  -1 -19   0  198.98   26.30
   1 -19   0  173.08   18.50
  -1 -19   0  244.38   24.80
   1 -19   0  241.08   25.20
  -1 -19   0  179.28   18.30
   1 -19   0  203.88   26.30
   1 -19   0  174.58   26.40
   1 -19   0  198.48   19.30
   1 -19   0  195.88   21.00
  -1 -19   0  175.28   15.50
  -1 -19   0  206.78   20.20
   1 -19   0  218.68   16.00
  -1 -19   0  210.98   26.80
   1 -19   0  235.48   29.20
  -1 -19   0  163.48   25.80
  -1 -19   0  217.58   14.50
  -1 -19   0  224.78   25.50
  -1 -19   0  206.38   30.80
  -1 -19   0  223.98   24.90
   1  19   0  198.88   17.30
   1  19   0  209.18   19.60
  -1  19   0  212.88   24.90
   1  19   0  208.38   27.50
  -1  19   0  232.18   15.00
  -1  19   0  205.88   29.90
   1  19   0  208.18   22.50
  -1  19   0  225.68   25.00
  -1  19   0  205.38   27.70
   1  19   0  222.68   13.70
   1  19   0  165.48   25.80
  -1  19   0  209.28   28.60
   1  19   0  157.28   24.10
   1  19   0  168.08   24.60
  -1  19   0  228.58   29.50
   1  19   0  180.28   16.10
   1  19   0  195.78   28.90
  -1  19   0  214.18   25.80
  -1  19   0  207.08   22.20
   1  19   0  179.78   21.30
   1  19   0  173.38   24.90
   1  19   0  219.88   13.20
  -1  19   0  180.18   18.20
  -1  19   0  203.18   21.40
   1  19   0  229.28   19.30
  -1  19   0  220.38   15.40
  -1  19   0  207.98   25.20
  -2 -19   0  289.07   35.20
  -2 -19   0  237.18   16.10
  -2 -19   0  248.38   28.20
   2 -19   0  247.28   26.80
  -2 -19   0  266.57   29.00
  -2 -19   0  276.27   26.70
   2 -19   0  218.78   25.90
   2 -19   0  259.37   20.90
  -2 -19   0  265.77   19.50
  -2 -19   0  235.48   22.80
  -2 -19   0  270.87   29.70
   2 -19   0  282.27   29.00
  -2 -19   0  245.18   19.20
   2 -19   0  259.67   29.20
  -2 -19   0  251.57   19.70
  -2 -19   0  280.77   24.80
   2 -19   0  248.48   28.00
   2 -19   0  265.77   31.70
   2 -19   0  259.47   22.60
   2  19   0  272.77   28.00
  -2  19   0  259.37   32.20
  -2  19   0  292.17   32.90
   2  19   0  240.28   27.70
   2  19   0  249.68   29.50
  -2  19   0  283.07   33.60
  -2  19   0  277.57   31.30
  -2  19   0  236.58   27.10
  -2  19   0  232.28   28.20
  -2  19   0  255.97   25.40
   2  19   0  240.48   19.00
  -2  19   0  230.18   27.70
   2  19   0  218.68   21.10
   2  19   0  255.47   31.20
   2  19   0  242.88   27.90
  -2  19   0  287.37   27.30
   2  19   0  194.28   27.20
   2  19   0  243.88   14.90
  -2  19   0  260.77   18.10
  -2  19   0  271.87   20.70
  -2  19   0  273.77   28.80
   2  19   0  251.37   18.90
   2  19   0  271.47   23.10
  -2  19   0  236.88   17.50
   2  19   0  287.17   23.10
  -3 -19   0  131.99   17.10
   3 -19   0  152.08   17.80
  -3 -19   0  161.28   23.80
   3 -19   0  158.28   17.70
  -3 -19   0  122.49   23.60
  -3 -19   0  162.58   15.40
   3 -19   0  153.88   22.20
   3 -19   0  152.48   21.60
   3 -19   0  148.59   23.00
   3 -19   0  152.48   22.80
  -3 -19   0  172.58   23.90
  -3 -19   0  146.39   17.00
  -3 -19   0  133.89   21.40
   3 -19   0  122.19   23.10
   3 -19   0  121.39   20.10
   3 -19   0  146.89   12.50
  -3 -19   0  177.08   28.00
  -3 -19   0  174.28   20.80
   3  19   0  185.38   28.10
  -3  19   0  105.79   18.00
   3  19   0  148.89   22.90
  -3  19   0  153.38   16.80
   3  19   0  109.69   16.30
   3  19   0  150.18   22.40
  -3  19   0  159.58   27.70
   3  19   0  172.48   24.90
  -3  19   0  139.39   15.90
  -3  19   0  112.59   22.60
  -3  19   0  167.88   23.80
  -3  19   0  157.18   17.00
   3  19   0  164.48   24.10
  -3  19   0  140.69   23.70
   3  19   0   95.99   21.40
  -3  19   0  161.38   27.80
   3  19   0  136.69   13.70
  -3  19   0  165.28   23.30
   3  19   0  153.78   17.50
  -4 -19   0   30.80   17.30
  -4 -19   0   44.10   16.80
  -4 -19   0   14.60   20.20
   4 -19   0   39.10   19.20
  -4 -19   0   28.50   12.80
  -4 -19   0   69.89   14.80
   4 -19   0   52.19   15.50
   4 -19   0   31.50   17.30
   4 -19   0   72.39   17.60
   4 -19   0   35.60   12.10
   4 -19   0   57.69   15.80
  -4 -19   0   59.69   15.20
  -4 -19   0   12.60   14.30
   4 -19   0   12.90    7.70
   4 -19   0   42.30   18.70
   4 -19   0   41.30   15.50
  -4 -19   0   47.50   13.50
  -4  19   0   23.00   16.40
   4  19   0   42.00   17.10
  -4  19   0   41.40   18.00
   4  19   0   54.89   19.30
  -4  19   0   40.90   15.90
  -4  19   0   31.80   14.20
   4  19   0   34.50   15.90
   4  19   0   23.60   10.90
  -4  19   0   50.39   18.10
   4  19   0   33.10   11.20
  -4  19   0   34.00   17.10
   4  19   0   67.19   18.80
   4  19   0   50.69    8.50
  -4  19   0   45.90   17.70
  -4  19   0   40.60   11.50
   4  19   0   35.40   17.30
  -4  19   0   24.70   17.30
   4  19   0   47.50   21.10
   4  19   0   31.00   19.90
  -4  19   0   28.90   11.30
  -4  19   0   48.60   21.00
  -4  19   0   27.40   15.70
   5 -19   0   29.50    8.50
  -5 -19   0   23.90   16.30
   5 -19   0   34.30   15.30
   5 -19   0    9.30   12.80
  -5 -19   0   15.30   13.10
   5 -19   0    8.00   12.00
  -5 -19   0   28.40   13.00
  -5 -19   0   30.90   13.80
  -5 -19   0   25.20   14.50
  -5 -19   0   16.20   20.30
  -5 -19   0    5.40   15.90
   5 -19   0   -2.10   13.90
   5 -19   0   34.20   18.30
   5 -19   0   47.90   15.80
   5 -19   0   63.99   19.10
  -5  19   0    4.60   11.30
  -5  19   0   14.60   15.60
  -5  19   0   29.30   16.60
  -5  19   0   54.09   19.90
   5  19   0   18.80   15.40
   5  19   0    6.10   18.10
   5  19   0   15.50   14.20
   5  19   0   19.00    9.90
  -5  19   0   63.29   20.80
  -5  19   0   12.70   17.00
   5  19   0    0.70   15.10
  -5  19   0   25.50   16.40
  -5  19   0    8.40   14.60
   5  19   0   47.30   20.20
   5  19   0    9.60   15.60
   5  19   0    9.70   20.20
  -5  19   0    9.40   12.70
   6 -19   0  126.99   26.50
  -6 -19   0  138.99   22.70
  -6 -19   0  144.59   25.30
   6 -19   0  108.49   21.20
  -6 -19   0  133.39   19.10
  -6 -19   0  143.89   22.70
   6 -19   0  118.19   22.30
   6 -19   0  107.09   24.70
   6 -19   0  116.29   24.30
  -6 -19   0  146.79   22.20
   6 -19   0  120.09   19.30
  -6 -19   0  161.28   30.50
  -6 -19   0  166.98   22.70
  -6  19   0  155.08   24.50
  -6  19   0  117.89   20.00
  -6  19   0  161.38   23.00
   6  19   0  172.58   29.90
  -6  19   0   79.49   23.80
   6  19   0  122.19   22.50
  -6  19   0   85.49   23.70
   6  19   0  122.59   23.40
   6  19   0   87.19   22.00
  -6  19   0  154.28   26.30
   6  19   0  123.99   23.20
   6  19   0  111.49   26.70
  -6  19   0  127.89   23.20
   6  19   0  143.29   24.30
  -6  19   0  106.69   23.00
  -6  19   0  128.29   25.40
  -7 -19   0  227.98   23.60
  -7 -19   0  202.38   27.60
   7 -19   0  181.08   28.20
   7 -19   0  166.78   26.10
  -7 -19   0  189.38   33.70
   7 -19   0  188.08   28.90
  -7 -19   0  167.68   27.00
  -7 -19   0  177.58   25.90
   7 -19   0  198.48   27.80
  -7 -19   0  189.58   26.90
   7 -19   0  192.18   30.40
  -7 -19   0  190.08   24.00
   7 -19   0  189.08   27.00
   7  19   0  226.38   28.90
   7  19   0  161.18   26.00
   7  19   0  190.88   27.00
  -7  19   0  204.48   32.60
  -7  19   0  183.08   26.00
  -7  19   0  223.08   26.20
  -7  19   0  222.28   31.10
  -7  19   0  178.98   31.70
   7  19   0  189.68   29.60
  -7  19   0  264.77   34.40
  -7  19   0  201.68   29.90
   7  19   0  244.98   35.80
   7  19   0  207.68   34.50
   7  19   0  189.88   27.50
   8 -19   0   15.40   17.80
  -8 -19   0  -11.80   14.60
  -8 -19   0  -17.90   22.20
  -8 -19   0    9.40   17.20
   8 -19   0  -13.50   13.10
   8 -19   0    4.50   16.20
  -8 -19   0   15.80   14.80
   8 -19   0    0.30   16.90
  -8 -19   0   34.70   18.30
   8 -19   0    4.00   17.40
  -8 -19   0    3.80   14.90
   8  19   0   -8.20   18.90
   8  19   0  -17.60   14.70
  -8  19   0  -11.90   15.20
  -8  19   0   26.30   20.60
  -8  19   0    9.30   15.30
   8  19   0    3.10   21.50
  -8  19   0    5.90   16.20
  -8  19   0   -2.50   17.30
   8  19   0  -18.90   19.90
   8  19   0   -8.90   15.70
  -8  19   0   35.90   21.70
  -8  19   0  -13.50   16.00
   9 -19   0  -12.80   12.80
  -9 -19   0    8.80   15.60
  -9 -19   0  -15.70   21.50
   9 -19   0   26.20   19.00
  -9 -19   0   19.40   16.90
   9 -19   0  -23.20   15.20
  -9 -19   0   15.50   14.90
  -9 -19   0   -7.60   17.30
  -9 -19   0  -12.70   16.40
   9 -19   0  -13.10   15.40
   9 -19   0    9.90   20.30
  -9  19   0  -21.80   15.70
   9  19   0   26.40   18.60
  -9  19   0  -24.20   15.30
   9  19   0    4.80   16.40
   9  19   0   -8.50   16.30
   9  19   0  -10.20   18.10
   9  19   0    8.00   16.60
  -9  19   0   -7.80   16.00
   9  19   0  -13.80   21.10
   9  19   0  -18.30   14.70
  -9  19   0  -12.20   20.80
  -9  19   0   -1.90   18.10
 -10 -19   0   42.00   21.10
 -10 -19   0   61.79   22.60
 -10 -19   0   42.10   28.90
  10 -19   0   36.00   22.50
  10 -19   0   41.30   22.90
  10 -19   0   42.30   19.20
  10 -19   0   28.00   17.50
 -10 -19   0   34.60   21.90
 -10  19   0   74.09   28.50
  10  19   0   -5.30   18.60
  10  19   0   53.49   20.80
  10  19   0   49.00   22.90
 -10  19   0   64.29   25.90
  10  19   0   59.69   24.30
  10  19   0   47.50   27.80
  10  19   0   39.40   20.30
 -10  19   0   60.89   25.20
 -10  19   0   61.79   24.50
  11 -19   0   13.20   19.30
  11 -19   0   52.89   24.50
 -11 -19   0   10.20   27.20
  11 -19   0   15.50   20.10
  11 -19   0   14.10   19.80
 -11 -19   0   50.19   21.40
  11 -19   0   26.70   18.00
 -11 -19   0   63.69   27.30
 -11 -19   0   -5.90   21.30
 -11  19   0   28.70   20.10
 -11  19   0   22.30   21.30
  11  19   0   -7.50   19.30
  11  19   0   11.90   20.20
  11  19   0   -5.10   22.60
 -11  19   0   -4.90   21.40
 -11  19   0    4.90   20.00
 -11  19   0   25.00   25.50
  11  19   0   16.60   19.20
  11  19   0    7.40   21.90
  12 -19   0  109.79   26.80
  12 -19   0  130.79   31.90
  12 -19   0   95.79   30.80
 -12 -19   0  132.79   33.50
 -12 -19   0   66.09   37.50
 -12 -19   0   55.79   23.70
  12 -19   0   98.89   26.00
 -12  19   0  112.79   32.10
 -12  19   0   98.39   32.30
 -12  19   0  128.59   33.00
 -12  19   0  135.79   32.00
  12  19   0  119.09   28.90
  12  19   0  112.79   28.30
 -12  19   0  173.18   36.00
  12  19   0   53.29   25.50
  12  19   0  148.69   38.00
  13 -19   0  201.08   37.60
  13 -19   0  172.68   31.70
 -13 -19   0  201.18   44.20
  13 -19   0  184.88   34.20
  13 -19   0  195.78   39.40
  13  19   0  188.08   34.70
 -13  19   0  185.58   38.40
 -13  19   0  197.78   40.70
  13  19   0  247.08   38.90
  13  19   0  193.58   35.30
  13  19   0  130.59   37.50
 -13  19   0  183.48   40.80
 -13  19   0  214.88   41.60
 -13  19   0  154.38   34.90
   0 -20   0   21.80    7.00
   0 -20   0   17.50    7.40
   0 -20   0  -12.30   16.10
   0 -20   0   11.00    7.50
   0 -20   0   18.10   18.30
   0 -20   0   -4.30   14.80
   0 -20   0    4.20   13.70
   0 -20   0   31.90   11.10
   0 -20   0   14.10   14.30
   0 -20   0   23.60   16.40
   0 -20   0   20.40   17.90
   0  20   0    3.50   12.40
   0  20   0   -4.60    7.90
   0  20   0  -10.70   15.20
   0  20   0   30.80   18.30
   0  20   0   -6.20   10.90
   0  20   0   30.00   20.60
   0  20   0   19.00   15.40
   0  20   0   32.60   16.60
   0  20   0    8.00   17.10
   0  20   0   10.70    5.80
   0  20   0   22.70   11.30
   0  20   0   14.50    6.60
   1 -20   0  170.98   18.30
  -1 -20   0  178.28   16.50
  -1 -20   0  142.69   23.60
  -1 -20   0  128.39   16.40
  -1 -20   0  128.39   22.40
  -1 -20   0  150.78   25.80
  -1 -20   0  131.09   21.00
   1 -20   0  152.88   25.40
   1 -20   0  166.58   23.10
  -1 -20   0  128.89   23.90
  -1 -20   0  125.99   20.60
   1 -20   0  145.79   24.70
   1 -20   0  105.79   24.40
   1 -20   0  161.38   26.10
  -1 -20   0  173.48   15.10
  -1 -20   0  129.99   12.90
  -1 -20   0  135.69   26.10
   1 -20   0  155.08   23.80
  -1 -20   0  151.38   14.70
   1 -20   0  135.79   21.50
  -1  20   0  135.49   21.70
   1  20   0  164.48   17.90
   1  20   0  153.38   13.00
   1  20   0  135.19   10.90
   1  20   0  163.68   27.60
  -1  20   0  206.88   22.60
   1  20   0  139.39   22.20
   1  20   0   99.09   21.70
  -1  20   0  145.99   18.70
  -1  20   0  148.39   26.60
  -1  20   0  130.99   24.10
  -1  20   0  156.08   23.70
   1  20   0  143.99   16.40
  -1  20   0  145.39   13.40
  -1  20   0  132.09   27.20
   1  20   0  137.79   25.20
  -1  20   0  148.69   25.10
   1  20   0  121.89   22.80
  -1  20   0  165.18   24.50
  -1  20   0  153.78   14.00
  -1  20   0  159.68   22.40
   1  20   0  119.39   24.40
   1  20   0  155.78   20.60
   1  20   0  127.09   22.90
   1  20   0  137.79   15.30
   2 -20   0    5.60   15.00
  -2 -20   0   16.50   16.90
  -2 -20   0    2.80    6.40
  -2 -20   0   14.60   15.90
  -2 -20   0    5.70    8.40
   2 -20   0    7.50   12.80
   2 -20   0   -2.60    9.00
  -2 -20   0   14.60   12.90
   2 -20   0    1.40   12.10
   2 -20   0   25.30   18.20
   2 -20   0   13.80   16.60
  -2 -20   0  -14.00   15.60
   2 -20   0   -0.30   13.20
  -2 -20   0   -2.30    8.10
  -2 -20   0  -17.30   12.70
  -2 -20   0   13.10   19.90
  -2 -20   0    0.30   12.70
   2 -20   0    3.90   16.50
   2  20   0   -8.00   14.50
  -2  20   0    8.70   15.10
  -2  20   0   -3.90   16.90
   2  20   0   17.20   12.60
  -2  20   0    2.10   14.30
  -2  20   0   19.00   18.00
  -2  20   0    4.50    9.40
  -2  20   0   -3.70   15.20
   2  20   0  -16.70   11.40
  -2  20   0    4.20   14.60
   2  20   0   -9.70   10.80
  -2  20   0    3.80   15.50
   2  20   0  -25.90   13.40
   2  20   0   31.70   19.30
   2  20   0   -3.00    4.40
   2  20   0   20.80   17.20
  -2  20   0   18.70   13.40
   2  20   0    0.40   13.90
  -2  20   0   -3.90    6.90
  -2  20   0   14.20    8.10
  -2  20   0    7.30   18.40
   2  20   0    4.10    8.80
  -3 -20   0  292.67   25.70
  -3 -20   0  267.27   22.50
  -3 -20   0  329.77   34.60
   3 -20   0  258.87   27.70
   3 -20   0  314.77   35.00
  -3 -20   0  318.87   37.40
   3 -20   0  278.97   28.10
  -3 -20   0  276.87   29.90
  -3 -20   0  250.47   21.50
   3 -20   0  308.97   30.80
  -3 -20   0  294.87   27.40
   3 -20   0  246.58   30.90
  -3 -20   0  305.77   30.90
   3 -20   0  269.87   29.30
  -3 -20   0  319.37   32.40
   3 -20   0  344.37   34.50
   3 -20   0  301.07   24.50
  -3 -20   0  280.37   22.40
   3  20   0  246.98   28.70
   3  20   0  290.57   35.40
   3  20   0  291.57   19.60
  -3  20   0  299.27   21.60
   3  20   0  284.77   33.50
   3  20   0  268.37   23.90
  -3  20   0  300.97   30.50
  -3  20   0  253.27   29.90
  -3  20   0  236.78   30.10
  -3  20   0  326.77   33.40
  -3  20   0  267.27   32.50
  -3  20   0  286.47   21.80
  -3  20   0  244.78   33.00
   3  20   0  279.87   24.70
  -3  20   0  288.77   36.50
   3  20   0  255.97   31.00
  -3  20   0  219.78   29.40
   3  20   0  281.17   31.50
  -3  20   0  244.08   28.20
   3  20   0  317.27   30.90
  -4 -20   0  110.09   18.40
  -4 -20   0  143.39   20.00
   4 -20   0  153.78   18.60
  -4 -20   0  148.99   24.30
   4 -20   0  152.48   26.10
  -4 -20   0  188.08   32.20
   4 -20   0  115.69   23.90
   4 -20   0  152.98   23.60
   4 -20   0  136.09   22.00
   4 -20   0  170.08   22.90
  -4 -20   0  124.99   18.00
  -4 -20   0  165.78   27.20
   4 -20   0  143.29   24.40
   4 -20   0  159.18   25.80
  -4 -20   0  148.49   23.70
  -4  20   0  113.19   21.70
  -4  20   0  130.29   23.90
  -4  20   0  147.89   26.10
  -4  20   0  152.98   18.10
   4  20   0  142.19   27.80
   4  20   0  131.69   25.00
  -4  20   0  134.59   28.20
   4  20   0  151.08   25.20
   4  20   0  152.68   23.60
   4  20   0  132.59   23.80
  -4  20   0  121.59   24.60
  -4  20   0  120.99   24.90
  -4  20   0  142.49   18.20
   4  20   0  116.29   27.10
   4  20   0  160.08   17.70
   4  20   0  147.49   23.10
  -4  20   0  136.19   23.30
   4  20   0  164.58   18.30
  -4  20   0  136.59   27.80
  -5 -20   0  174.38   21.90
   5 -20   0  104.19   22.90
   5 -20   0  158.48   25.20
  -5 -20   0  146.29   21.50
   5 -20   0  122.59   25.30
  -5 -20   0  168.98   23.90
   5 -20   0  145.19   26.50
  -5 -20   0  153.58   26.60
  -5 -20   0  148.89   23.90
   5 -20   0  198.68   25.40
   5 -20   0  131.49   24.80
   5 -20   0  174.68   27.80
  -5 -20   0  134.79   30.00
  -5 -20   0  188.68   22.40
   5  20   0  238.18   30.00
   5  20   0  160.48   30.20
  -5  20   0  178.98   26.80
  -5  20   0  183.48   30.20
  -5  20   0  200.08   28.20
  -5  20   0  190.88   21.90
  -5  20   0  157.38   26.00
  -5  20   0  131.29   19.30
   5  20   0  142.69   28.40
   5  20   0  217.68   28.40
  -5  20   0  133.79   26.60
   5  20   0  155.38   25.30
  -5  20   0  156.88   29.70
   5  20   0  208.98   28.80
  -5  20   0  188.08   29.10
   5  20   0  122.89   23.80
  -6 -20   0    2.00   22.30
  -6 -20   0   -5.00   12.90
  -6 -20   0    2.80   11.30
   6 -20   0    7.40   12.40
  -6 -20   0    4.00   13.30
   6 -20   0  -12.00   15.30
  -6 -20   0   -8.70   16.80
   6 -20   0  -12.20   15.50
   6 -20   0  -24.50   15.20
  -6 -20   0   -0.80   14.00
   6 -20   0    3.70   13.10
  -6 -20   0    3.90   14.80
   6 -20   0  -15.40   12.40
  -6  20   0   -7.60   11.50
  -6  20   0  -15.00   13.20
  -6  20   0    5.40   17.60
  -6  20   0   -4.80   16.10
  -6  20   0    5.20   17.00
   6  20   0   -5.10   20.10
  -6  20   0   -7.90   15.50
   6  20   0   12.30   18.70
   6  20   0    8.10   17.60
  -6  20   0  -11.10   15.90
   6  20   0    4.60   21.20
   6  20   0  -11.00   16.10
  -6  20   0   -7.00   12.20
   6  20   0  -15.60   14.10
  -6  20   0   17.80   18.60
   6  20   0    6.50   17.20
   7 -20   0  491.15   40.30
  -7 -20   0  635.24   41.50
  -7 -20   0  494.15   40.70
  -7 -20   0  539.75   54.69
   7 -20   0  527.35   44.10
  -7 -20   0  583.04   41.30
  -7 -20   0  563.44   44.10
   7 -20   0  520.85   48.30
  -7 -20   0  590.04   42.50
   7 -20   0  516.65   42.30
  -7 -20   0  510.05   36.10
   7 -20   0  432.46   45.00
  -7  20   0  551.64   39.10
  -7  20   0  557.34   51.09
   7  20   0  535.15   44.30
   7  20   0  502.95   42.00
   7  20   0  552.74   44.90
  -7  20   0  545.15   46.30
   7  20   0  545.25   51.69
  -7  20   0  595.64   48.20
  -7  20   0  604.74   40.70
  -7  20   0  533.45   52.19
   7  20   0  569.44   41.50
   7  20   0  529.15   47.40
   7  20   0  544.65   42.40
  -7  20   0  566.24   48.00
   8 -20   0  813.72   51.89
  -8 -20   0  793.52   50.39
   8 -20   0  868.81   54.79
   8 -20   0  778.12   56.89
  -8 -20   0  832.52   54.09
  -8 -20   0  912.41   50.49
  -8 -20   0  775.92   52.99
  -8 -20   0  766.32   51.39
   8 -20   0  786.12   50.19
  -8 -20   0  840.32   66.39
  -8  20   0  786.42   51.39
  -8  20   0  848.42   51.39
   8  20   0  770.32   52.39
   8  20   0  844.82   53.09
   8  20   0  791.22   58.89
   8  20   0  837.22   52.89
   8  20   0  769.72   53.19
  -8  20   0  893.71   58.89
   8  20   0  750.82   51.99
  -8  20   0  763.42   53.79
  -8  20   0  746.83   57.09
  -8  20   0  950.10   59.29
   8  20   0  671.63   58.59
  -8  20   0  807.22   56.79
  -9 -20   0   16.20   17.50
   9 -20   0   40.80   22.20
  -9 -20   0   19.30   19.70
   9 -20   0   31.40   20.70
   9 -20   0   36.80   20.40
  -9 -20   0   56.19   23.00
  -9 -20   0   47.00   27.70
   9 -20   0   45.40   18.60
  -9 -20   0   47.10   22.20
  -9 -20   0   43.60   17.40
   9 -20   0   27.40   17.10
   9  20   0   27.60   21.60
   9  20   0   45.60   22.50
   9  20   0   37.10   19.70
  -9  20   0   50.99   24.10
   9  20   0   30.10   19.90
  -9  20   0   78.19   26.10
  -9  20   0   52.49   20.20
  -9  20   0   27.90   20.10
   9  20   0   63.89   29.20
   9  20   0   73.19   22.70
  -9  20   0    2.40   18.90
  10 -20   0   21.00   18.60
 -10 -20   0   33.40   19.40
  10 -20   0   14.90   20.70
 -10 -20   0   17.20   30.30
  10 -20   0    2.20   18.30
  10 -20   0   -2.60   18.40
 -10 -20   0   38.70   23.50
  10 -20   0   35.20   18.80
  10  20   0   33.40   26.60
  10  20   0   20.80   19.50
 -10  20   0   31.20   22.50
 -10  20   0   71.09   27.10
  10  20   0   28.00   21.60
 -10  20   0    7.80   20.30
  10  20   0   -1.20   21.70
  10  20   0   16.80   18.70
 -10  20   0   -3.10   17.20
 -10  20   0   24.70   21.70
  11 -20   0   23.20   23.50
  11 -20   0   -6.00   17.80
  11 -20   0  -18.60   18.10
  11 -20   0   15.70   20.10
 -11 -20   0    7.60   19.40
 -11 -20   0    4.90   27.60
  11  20   0   23.70   21.30
 -11  20   0   13.10   21.80
 -11  20   0    9.60   19.10
  11  20   0    2.60   19.20
  11  20   0    9.10   21.60
  11  20   0  -12.80   18.10
 -11  20   0    2.00   18.40
 -11  20   0  -12.80   17.60
 -11  20   0  -35.20   18.10
  11  20   0    7.20   26.30
 -12 -20   0   52.49   23.00
  12 -20   0   43.10   23.40
 -12 -20   0   75.29   33.90
  12 -20   0   29.30   25.50
  12 -20   0  -17.00   21.40
  12 -20   0   46.50   22.30
  12  20   0   19.50   24.30
 -12  20   0   33.60   29.20
  12  20   0    6.40   24.70
 -12  20   0   30.00   27.90
  12  20   0   22.50   24.20
 -12  20   0   38.00   25.70
  12  20   0   13.80   27.90
 -12  20   0   32.90   25.60
   0 -21   0    6.20   18.40
   0 -21   0    5.80   17.30
   0 -21   0   28.30   19.20
   0 -21   0    3.90   10.00
   0 -21   0   34.70   21.60
   0 -21   0   13.60   15.30
   0 -21   0    8.70   14.20
   0 -21   0   28.00   18.30
   0 -21   0    4.10    6.40
   0  21   0   12.70   16.30
   0  21   0   19.40   13.70
   0  21   0   15.60   17.80
   0  21   0    2.60    9.00
   0  21   0   18.00   14.00
   0  21   0   12.60    6.30
   0  21   0   32.80   20.00
   0  21   0    9.90   18.60
   0  21   0   12.10    6.40
   0  21   0   12.60   20.20
   0  21   0   39.30   21.20
   0  21   0   15.60   12.30
  -1 -21   0  -10.90   13.30
  -1 -21   0    0.60   17.80
   1 -21   0   11.70   18.00
   1 -21   0   -5.80   17.20
  -1 -21   0    8.40   14.50
  -1 -21   0  -22.00   13.80
  -1 -21   0   14.70   10.70
  -1 -21   0    4.40    7.40
  -1 -21   0  -23.10   14.20
  -1 -21   0   -7.60   16.30
   1 -21   0   -8.10   13.80
   1 -21   0    1.90   17.70
   1 -21   0    1.90   13.40
  -1 -21   0   -1.30    7.00
  -1 -21   0   11.80    7.90
   1 -21   0    6.10    9.60
   1 -21   0   -9.70   15.30
  -1 -21   0   12.90   19.50
   1 -21   0   -0.30   17.40
   1  21   0    8.70   16.50
   1  21   0    2.70    7.50
   1  21   0    7.70   17.10
   1  21   0  -12.50   17.50
  -1  21   0   -0.10   14.40
  -1  21   0    6.10   12.50
   1  21   0    3.80    5.40
  -1  21   0    3.50    9.90
   1  21   0  -11.10   14.70
   1  21   0  -16.80   18.80
  -1  21   0    1.40   17.50
  -1  21   0  -11.40   14.50
   1  21   0   16.50   14.00
   1  21   0   -2.80   10.70
  -1  21   0    5.30    6.50
   1  21   0    4.70    5.00
  -1  21   0   22.00   15.80
   1  21   0   13.60   16.10
  -1  21   0   -4.00   15.20
  -1  21   0   24.40   19.50
   1  21   0   13.60   10.80
  -1  21   0    2.70    6.40
  -1  21   0   -8.50   14.40
   2 -21   0  339.37   39.00
  -2 -21   0  294.07   34.60
   2 -21   0  281.97   29.60
  -2 -21   0  263.27   21.10
  -2 -21   0  345.67   40.90
   2 -21   0  297.27   32.40
   2 -21   0  258.87   33.50
  -2 -21   0  334.67   31.10
   2 -21   0  253.57   31.70
   2 -21   0  305.57   27.50
  -2 -21   0  361.36   29.90
  -2 -21   0  259.77   31.60
  -2 -21   0  287.17   20.20
  -2 -21   0  313.07   36.00
   2 -21   0  305.77   33.50
  -2 -21   0  261.97   21.30
  -2  21   0  303.47   33.00
   2  21   0  325.67   23.00
  -2  21   0  307.37   20.50
  -2  21   0  343.77   37.70
   2  21   0  271.77   31.00
  -2  21   0  316.47   32.90
   2  21   0  308.37   35.20
  -2  21   0  303.67   33.00
   2  21   0  258.77   25.30
   2  21   0  299.27   17.10
   2  21   0  278.47   32.20
   2  21   0  344.07   38.20
  -2  21   0  282.07   20.20
  -2  21   0  260.47   32.70
  -2  21   0  335.87   39.30
   2  21   0  310.37   33.80
  -2  21   0  263.07   35.10
  -2  21   0  286.07   32.00
   2  21   0  278.87   33.10
   3 -21   0   52.89   20.00
   3 -21   0  -11.40   14.60
  -3 -21   0   -4.40   20.20
  -3 -21   0   20.90   18.10
   3 -21   0   11.70   15.10
  -3 -21   0   31.10   11.20
   3 -21   0    5.40   14.80
  -3 -21   0  -13.80   17.40
  -3 -21   0   20.50   19.40
  -3 -21   0    3.70   14.00
   3 -21   0    5.80   15.30
  -3 -21   0   14.90   14.30
   3 -21   0   23.50   14.60
  -3 -21   0   17.10   10.40
   3 -21   0   15.00   18.20
  -3  21   0    9.20    9.00
  -3  21   0   26.90   17.00
   3  21   0   26.50   12.70
  -3  21   0   12.20   18.40
  -3  21   0   14.40   14.40
  -3  21   0   15.00   16.70
  -3  21   0   28.00   20.70
  -3  21   0   40.50   19.40
   3  21   0   17.80   19.70
   3  21   0   17.60   18.30
   3  21   0   23.70   10.00
  -3  21   0   23.20   16.90
  -3  21   0   17.80   10.00
   3  21   0   23.80   16.40
   3  21   0   37.80   19.00
   3  21   0   -2.00   15.70
   3  21   0   44.20   14.20
   3  21   0   24.20   20.50
  -3  21   0   10.20   16.40
  -3  21   0   24.50   18.70
   4 -21   0  149.49   26.80
  -4 -21   0  186.48   21.20
   4 -21   0  102.89   24.50
   4 -21   0  206.68   26.90
   4 -21   0  149.99   23.80
  -4 -21   0  255.17   36.10
  -4 -21   0  155.58   26.10
  -4 -21   0  154.18   27.40
   4 -21   0  244.98   27.10
  -4 -21   0  159.88   20.70
   4 -21   0  242.08   27.80
  -4 -21   0  182.48   25.40
   4 -21   0  158.08   25.50
   4  21   0  196.28   20.40
  -4  21   0  202.48   30.80
   4  21   0  184.58   20.30
  -4  21   0  158.98   30.70
  -4  21   0  193.68   20.60
   4  21   0  203.68   28.50
   4  21   0  212.98   37.50
  -4  21   0  189.18   32.70
  -4  21   0  180.28   29.60
   4  21   0  171.98   25.80
  -4  21   0  191.88   27.00
  -4  21   0  173.18   27.40
  -4  21   0  235.08   21.70
   4  21   0  208.08   29.80
  -4  21   0  221.68   29.60
   4  21   0  170.58   31.10
   4  21   0  177.88   26.70
   4  21   0  218.18   30.60
  -4  21   0  193.78   28.40
   5 -21   0  853.51   51.59
  -5 -21   0  792.12   61.29
   5 -21   0  846.22   50.29
  -5 -21   0  903.91   54.49
   5 -21   0  783.62   55.29
  -5 -21   0  957.80   49.20
  -5 -21   0  892.11   54.59
   5 -21   0  887.41   53.29
  -5 -21   0  842.02   48.20
  -5 -21   0  899.61   47.80
   5 -21   0  863.51   55.99
  -5 -21   0  842.92   50.09
   5 -21   0  957.70   56.59
   5  21   0  866.71   55.09
  -5  21   0  876.21   56.69
   5  21   0  797.02   57.89
   5  21   0  792.82   53.49
  -5  21   0  912.01   47.50
  -5  21   0  838.22   56.49
   5  21   0  808.02   51.89
   5  21   0  844.52   57.19
  -5  21   0  852.61   57.59
   5  21   0  961.70   53.49
  -5  21   0  928.01   54.99
  -5  21   0  925.31   62.49
  -5  21   0  852.71   53.49
   5  21   0  931.31   54.19
  -5  21   0  815.92   55.19
  -5  21   0 1008.60   48.20
   6 -21   0   64.99   20.40
   6 -21   0   39.10   22.80
  -6 -21   0   75.09   21.50
   6 -21   0   58.69   19.20
   6 -21   0   11.90   18.50
   6 -21   0   88.59   18.80
  -6 -21   0   50.59   15.30
  -6 -21   0   17.50   16.60
   6 -21   0   87.99   24.20
  -6 -21   0   19.70   24.50
  -6 -21   0   74.29   22.20
  -6 -21   0   35.40   18.30
  -6 -21   0   33.90   16.50
   6  21   0   20.20   23.50
  -6  21   0   60.49   16.60
  -6  21   0   37.90   20.60
   6  21   0   46.90   20.40
   6  21   0   48.90   21.80
  -6  21   0   43.00   23.90
   6  21   0   29.10   18.80
  -6  21   0   68.69   24.60
  -6  21   0   29.30   19.50
   6  21   0   28.20   18.30
  -6  21   0   20.20   18.60
   6  21   0   27.00   17.40
  -6  21   0   47.90   22.00
  -6  21   0   13.50   16.80
   6  21   0   70.79   26.20
  -6  21   0   43.50   16.00
  -7 -21   0  534.95   39.90
   7 -21   0  549.85   50.19
  -7 -21   0  696.83   47.20
   7 -21   0  462.95   37.80
   7 -21   0  502.15   47.40
  -7 -21   0  425.96   38.20
  -7 -21   0  538.95   55.09
   7 -21   0  487.15   54.39
  -7 -21   0  515.55   37.80
   7 -21   0  508.05   39.90
  -7  21   0  530.45   38.60
   7  21   0  384.56   53.09
   7  21   0  435.76   49.10
  -7  21   0  483.85   37.50
  -7  21   0  485.75   51.49
   7  21   0  409.26   42.20
  -7  21   0  543.35   45.70
   7  21   0  487.75   42.10
  -7  21   0  446.16   47.10
   7  21   0  487.95   41.30
  -7  21   0  484.55   49.30
   7  21   0  461.25   41.40
   7  21   0  506.35   42.90
  -7  21   0  537.15   45.80
   8 -21   0    5.90   20.50
  -8 -21   0   28.00   26.00
   8 -21   0    6.40   18.20
  -8 -21   0    0.70   20.60
  -8 -21   0   19.80   17.50
   8 -21   0   -5.40   16.30
  -8 -21   0   22.60   18.50
   8 -21   0  -13.40   17.00
   8 -21   0   26.30   22.90
  -8 -21   0  -11.50   16.70
  -8  21   0    9.20   16.20
   8  21   0   16.20   18.20
  -8  21   0   29.20   20.10
   8  21   0   -4.40   19.80
  -8  21   0   -7.00   18.00
   8  21   0   -6.40   16.20
   8  21   0   15.00   22.90
   8  21   0    0.90   17.80
   8  21   0   29.10   18.50
  -8  21   0   18.30   24.70
  -8  21   0   -6.40   18.20
  -8  21   0   -6.60   15.60
  -8  21   0   26.30   19.60
   9 -21   0  147.39   27.60
   9 -21   0  130.39   29.10
  -9 -21   0  121.99   25.00
   9 -21   0  181.98   34.20
  -9 -21   0   90.19   26.10
   9 -21   0  115.59   27.60
   9 -21   0  145.29   26.10
  -9 -21   0  156.48   38.70
  -9  21   0  148.79   30.90
   9  21   0  109.49   25.50
   9  21   0  129.69   33.80
   9  21   0  154.08   27.70
  -9  21   0  149.29   34.60
   9  21   0  130.59   26.60
  -9  21   0  140.29   30.00
   9  21   0   94.69   25.20
  -9  21   0  160.98   26.50
  -9  21   0  166.58   28.10
  10 -21   0  139.99   32.00
 -10 -21   0  104.29   27.10
  10 -21   0  120.69   30.00
  10 -21   0  135.89   25.90
  10 -21   0  163.88   31.30
  10 -21   0  120.19   27.10
 -10 -21   0  150.48   37.00
 -10  21   0  147.79   30.40
  10  21   0  123.69   35.00
  10  21   0  131.39   27.60
  10  21   0  110.59   27.50
 -10  21   0  151.28   33.50
 -10  21   0  144.79   37.30
  10  21   0   77.89   25.30
  10  21   0   67.19   25.00
 -10  21   0   99.99   29.90
 -10  21   0  131.29   27.70
  11 -21   0   17.60   17.20
 -11 -21   0   54.19   31.50
  11 -21   0   -4.60   21.30
  11 -21   0   -1.00   16.30
  11 -21   0   42.40   24.40
 -11 -21   0  -20.60   19.50
  11 -21   0  -32.50   16.60
 -11  21   0  -36.20   15.90
  11  21   0   -1.20   24.80
 -11  21   0    3.60   21.20
  11  21   0  -10.90   21.00
 -11  21   0   13.10   22.20
  11  21   0    8.60   20.50
 -11  21   0  -31.80   17.00
  11  21   0    9.20   19.90
 -11  21   0    6.30   28.00
  11  21   0  -16.00   20.80
 -12 -21   0   23.00   35.50
  12 -21   0   15.60   22.80
 -12 -21   0   12.80   23.20
  12 -21   0   24.50   23.10
  12 -21   0   24.00   20.80
  12 -21   0   36.50   21.80
 -12  21   0   20.10   25.00
  12  21   0   21.00   22.40
 -12  21   0   16.10   25.60
  12  21   0   41.60   25.10
 -12  21   0   14.70   28.50
 -12  21   0   64.69   29.80
  12  21   0   37.00   24.90
   0 -22   0  794.72   53.69
   0 -22   0  825.42   53.69
   0 -22   0  793.92   43.20
   0 -22   0  827.82   38.20
   0 -22   0  956.50   51.79
   0 -22   0  910.91   55.29
   0 -22   0  898.71   58.39
   0 -22   0  853.41   49.40
   0  22   0  881.31   56.49
   0  22   0  906.11   45.80
   0  22   0  864.91   48.50
   0  22   0  874.31   58.49
   0  22   0  725.33   42.20
   0  22   0  853.21   55.29
   0  22   0  778.02   55.19
   0  22   0  873.71   48.90
   0  22   0  873.11   53.99
   0  22   0  949.11   54.99
   1 -22   0  457.75   36.50
   1 -22   0  587.54   45.10
  -1 -22   0  551.74   45.90
  -1 -22   0  429.16   40.30
   1 -22   0  512.75   45.70
  -1 -22   0  498.05   36.80
   1 -22   0  468.65   42.00
   1 -22   0  554.54   37.40
   1 -22   0  496.95   41.80
  -1 -22   0  464.75   26.60
   1 -22   0  439.16   41.50
  -1 -22   0  492.55   42.00
  -1 -22   0  546.35   42.60
  -1 -22   0  494.55   28.20
  -1  22   0  516.55   37.90
  -1  22   0  548.05   41.80
   1  22   0  569.94   42.40
   1  22   0  502.55   42.10
   1  22   0  472.65   35.40
   1  22   0  500.75   36.30
   1  22   0  569.24   33.50
  -1  22   0  509.85   52.39
  -1  22   0  551.64   46.00
   1  22   0  487.45   40.50
   1  22   0  450.75   46.70
  -1  22   0  513.15   47.30
  -1  22   0  547.65   36.10
  -1  22   0  549.35   38.20
  -1  22   0  537.95   46.20
   1  22   0  455.95   44.90
  -1  22   0  488.85   31.60
   1  22   0  436.96   45.40
   2 -22   0  129.99   24.80
   2 -22   0  168.68   27.30
  -2 -22   0  132.49   27.90
  -2 -22   0  127.69   25.40
  -2 -22   0  164.38   17.10
   2 -22   0  134.59   26.80
  -2 -22   0  122.19   17.20
  -2 -22   0  144.09   25.80
   2 -22   0  149.49   23.50
  -2 -22   0  150.28   30.40
  -2 -22   0  146.89   23.00
   2 -22   0  151.18   23.50
   2 -22   0  172.48   29.00
  -2 -22   0  134.49   24.70
  -2  22   0  124.89   25.40
  -2  22   0  163.28   32.40
   2  22   0  126.19   20.70
  -2  22   0  123.09   23.90
   2  22   0  144.19   27.80
  -2  22   0  115.29   26.30
   2  22   0  129.69   25.70
   2  22   0  100.49   25.50
   2  22   0  190.68   19.50
  -2  22   0  139.89   29.70
   2  22   0  142.39   24.60
  -2  22   0  155.18   22.40
   2  22   0   90.59   18.40
  -2  22   0  132.19   24.00
   2  22   0  130.09   28.20
  -2  22   0   91.19   23.70
   2  22   0  107.99   26.10
   3 -22   0   94.29   21.10
   3 -22   0  111.59   21.00
   3 -22   0   89.39   23.20
  -3 -22   0  160.48   33.10
  -3 -22   0   70.59   21.60
  -3 -22   0   95.39   20.20
  -3 -22   0  117.99   25.10
  -3 -22   0   57.59   20.90
   3 -22   0  130.39   24.60
  -3 -22   0   91.09   25.70
   3 -22   0   88.99   25.90
   3 -22   0   48.30   21.50
   3 -22   0   88.39   19.60
   3  22   0   87.99   28.10
  -3  22   0  105.29   29.50
  -3  22   0   90.69   22.90
  -3  22   0  130.89   27.10
  -3  22   0  115.29   21.40
   3  22   0   72.89   22.90
   3  22   0   97.39   18.30
  -3  22   0   90.19   22.90
  -3  22   0  106.29   25.20
  -3  22   0   95.99   22.80
   3  22   0   92.99   24.80
  -3  22   0   76.79   16.80
   3  22   0   93.79   24.70
   3  22   0  115.29   24.60
   3  22   0  112.99   24.30
  -3  22   0  110.69   25.70
  -4 -22   0  282.37   28.40
   4 -22   0  306.97   31.60
  -4 -22   0  327.97   34.10
   4 -22   0  248.58   29.80
   4 -22   0  249.88   30.10
  -4 -22   0  290.97   35.00
  -4 -22   0  225.18   38.00
   4 -22   0  282.77   34.90
  -4 -22   0  282.87   31.60
   4 -22   0  268.87   34.60
   4 -22   0  288.67   36.00
   4  22   0  278.77   35.40
  -4  22   0  281.97   37.00
   4  22   0  247.08   34.00
   4  22   0  271.27   25.00
   4  22   0  286.27   33.10
  -4  22   0  258.87   33.90
  -4  22   0  263.27   35.90
  -4  22   0  278.77   32.60
   4  22   0  292.97   34.90
   4  22   0  301.47   35.30
  -4  22   0  276.77   35.60
  -4  22   0  311.87   25.70
   4  22   0  269.07   36.60
   4  22   0  317.47   39.50
  -4  22   0  243.08   33.50
  -4  22   0  275.87   39.80
  -4  22   0  287.37   35.00
  -4  22   0  289.07   34.10
   5 -22   0  265.47   30.20
   5 -22   0  327.17   37.70
  -5 -22   0  290.47   33.60
  -5 -22   0  392.46   32.10
   5 -22   0  325.87   34.50
  -5 -22   0  314.17   43.70
  -5 -22   0  329.67   37.10
   5 -22   0  298.47   35.60
  -5 -22   0  347.57   35.00
   5 -22   0  359.76   40.90
   5 -22   0  374.16   36.30
  -5  22   0  350.46   37.30
   5  22   0  293.17   34.90
  -5  22   0  345.77   27.90
  -5  22   0  336.87   41.30
  -5  22   0  345.57   36.60
   5  22   0  317.97   34.40
   5  22   0  380.96   38.20
   5  22   0  370.96   43.00
   5  22   0  341.87   39.50
   5  22   0  289.07   36.20
  -5  22   0  282.37   32.60
  -5  22   0  293.17   36.70
   5  22   0  317.47   41.10
  -5  22   0  334.07   38.10
  -5  22   0  375.26   44.50
  -5  22   0  332.17   40.30
   6 -22   0   -7.80   16.20
  -6 -22   0    9.30   16.70
   6 -22   0   -1.50   15.50
  -6 -22   0   -4.40   18.40
   6 -22   0   26.50   17.30
   6 -22   0   -1.40   18.40
  -6 -22   0   -9.80   16.10
   6 -22   0   13.90   18.40
  -6  22   0   -0.70   21.50
  -6  22   0   10.50   20.60
   6  22   0  -16.40   14.60
  -6  22   0    7.40   20.40
   6  22   0   -5.50   18.30
  -6  22   0   -4.00   18.20
   6  22   0    0.50   19.20
   6  22   0   15.10   20.30
   6  22   0  -17.70   15.40
   6  22   0    7.20   24.80
  -6  22   0   24.40   15.10
  -6  22   0  -12.40   16.40
  -6  22   0   -7.60   18.60
   6  22   0   -1.00   22.00
  -7 -22   0   16.70   26.00
  -7 -22   0    7.00   18.40
   7 -22   0   11.00   17.30
   7 -22   0   12.80   19.50
   7 -22   0   16.80   17.20
   7 -22   0  -29.90   14.90
  -7 -22   0   -1.60   15.00
  -7 -22   0   22.20   18.80
   7 -22   0   31.00   20.80
  -7  22   0    4.30   19.90
   7  22   0   14.10   24.10
  -7  22   0   12.30   19.40
  -7  22   0  -12.50   16.20
   7  22   0   -5.00   21.00
   7  22   0    2.70   18.30
   7  22   0   -4.20   16.70
  -7  22   0   -6.00   17.40
   7  22   0    1.90   19.30
  -7  22   0    4.10   17.90
   7  22   0    5.10   16.60
  -8 -22   0   81.29   31.60
  -8 -22   0  144.49   24.70
   8 -22   0  112.39   24.30
   8 -22   0   79.49   24.60
  -8 -22   0  111.29   26.30
   8 -22   0   86.79   21.50
  -8 -22   0   57.29   21.80
   8 -22   0   69.09   26.60
   8  22   0   50.49   22.40
   8  22   0   94.99   31.50
  -8  22   0   91.09   27.10
  -8  22   0  107.59   24.00
  -8  22   0   86.49   26.10
  -8  22   0  107.59   26.20
   8  22   0   76.39   24.70
   8  22   0   44.40   27.80
   8  22   0  126.89   27.70
  -8  22   0  132.09   33.00
   8  22   0   65.09   24.30
   9 -22   0   17.60   23.20
  -9 -22   0   -1.50   25.30
   9 -22   0   37.50   23.70
   9 -22   0   25.10   17.40
   9 -22   0   22.10   18.20
   9 -22   0    1.30   16.00
  -9 -22   0    0.30   18.30
  -9  22   0   -0.10   19.40
   9  22   0   19.70   19.20
  -9  22   0   -0.40   20.60
   9  22   0    0.00   22.80
   9  22   0   -9.60   18.00
  -9  22   0   -0.80   20.10
   9  22   0   -4.90   20.40
   9  22   0    3.50   20.50
  -9  22   0   28.70   19.70
  10 -22   0    7.30   16.50
  10 -22   0   24.50   24.60
  10 -22   0   20.80   17.80
 -10 -22   0   76.29   32.60
  10 -22   0  -22.20   19.70
  10 -22   0   -7.70   19.10
 -10 -22   0   62.79   25.60
 -10  22   0    3.70   21.20
 -10  22   0   18.50   24.40
  10  22   0   19.40   19.70
  10  22   0   20.60   20.40
 -10  22   0   10.10   18.30
  10  22   0  -12.30   18.60
  10  22   0  -24.80   18.00
 -10  22   0   43.10   25.10
  10  22   0  -34.40   19.10
 -11 -22   0   -9.50   20.60
  11 -22   0   13.70   20.30
  11 -22   0    4.60   16.10
  11 -22   0   23.20   22.30
  11 -22   0   27.20   24.90
 -11 -22   0   92.69   37.70
  11 -22   0   19.50   21.20
  11  22   0    0.70   24.00
  11  22   0   -9.60   19.20
 -11  22   0    0.50   25.50
  11  22   0   -2.10   22.30
 -11  22   0    1.60   21.10
  11  22   0   23.80   25.30
 -11  22   0   -4.00   21.90
  12 -22   0   15.50   24.90
  12 -22   0  -17.20   22.70
  12 -22   0    8.90   20.30
 -12 -22   0    2.80   23.40
  12 -22   0  -14.00   16.20
 -12 -22   0   -8.70   30.60
 -12  22   0  -56.19   21.00
  12  22   0   -7.70   20.50
 -12  22   0  -11.50   25.80
 -12  22   0    3.30   22.30
  12  22   0   17.10   22.70
   0 -23   0    0.20   19.30
   0 -23   0    1.10   18.60
   0 -23   0   46.90   25.20
   0 -23   0   24.90   17.00
   0 -23   0    4.90   15.50
   0 -23   0   19.30   21.00
   0  23   0   18.70   17.20
   0  23   0   64.89   22.60
   0  23   0   28.20   14.30
   0  23   0   39.70   20.30
   0  23   0   10.60   18.80
   0  23   0   18.50   15.10
   0  23   0   24.70   21.80
   0  23   0   39.10   25.30
  -1 -23   0   12.40   16.60
   1 -23   0   21.80   20.00
  -1 -23   0    0.30   18.00
  -1 -23   0   18.10   25.10
  -1 -23   0   18.60   25.00
   1 -23   0   -5.50   17.80
   1 -23   0   -0.90   21.00
  -1 -23   0   11.10   16.20
   1 -23   0  -20.70   14.90
  -1 -23   0   -4.50   19.40
   1 -23   0   -3.10   20.50
   1 -23   0    1.60   15.10
  -1  23   0   22.60   18.80
   1  23   0  -12.90   19.80
   1  23   0  -10.90   11.70
   1  23   0   -5.30   18.60
  -1  23   0  -11.10   16.60
  -1  23   0  -10.00   16.90
   1  23   0    6.10   18.80
  -1  23   0   12.70   21.10
   1  23   0   10.30   15.40
  -1  23   0   39.90   24.00
  -1  23   0   20.00   15.20
   1  23   0    4.50   14.80
   1  23   0   36.10   21.40
   1  23   0   -6.60   14.30
  -1  23   0   13.20   17.20
   1  23   0   14.10   18.70
  -1  23   0  -13.80   15.60
   2 -23   0 1945.01   91.39
  -2 -23   0 1995.60   99.89
  -2 -23   0 1947.31   92.09
   2 -23   0 1916.41   94.29
   2 -23   0 1997.60   87.49
   2 -23   0 1844.12   92.09
  -2 -23   0 2041.60   87.49
   2 -23   0 1961.50   92.79
   2 -23   0 2041.40   87.99
  -2 -23   0 1955.70   86.19
  -2 -23   0 1883.51   92.39
  -2 -23   0 1918.71   89.49
   2  23   0 1891.01   95.39
   2  23   0 1847.22   91.19
  -2  23   0 1936.11   99.39
  -2  23   0 1849.81   92.59
  -2  23   0 1853.61   89.29
  -2  23   0 1805.62   94.79
  -2  23   0 1905.81   89.99
   2  23   0 1650.93   88.99
   2  23   0 1882.21   83.79
  -2  23   0 2040.40   87.89
  -2  23   0 1881.81   98.19
   2  23   0 1883.91   83.99
  -2  23   0 1714.13   89.69
   2  23   0 1666.93   91.39
   2  23   0 1881.11   94.49
   2  23   0 1934.31   93.09
  -3 -23   0   49.60   26.70
   3 -23   0   44.20   20.00
  -3 -23   0   85.49   20.30
   3 -23   0  103.29   24.80
   3 -23   0  102.79   25.60
   3 -23   0  105.09   25.50
   3 -23   0   84.89   21.40
  -3 -23   0   58.99   24.90
  -3 -23   0   77.89   20.00
  -3 -23   0  128.49   25.40
  -3 -23   0   87.89   24.40
   3 -23   0   70.19   19.60
   3  23   0  102.99   18.60
  -3  23   0  112.69   26.80
   3  23   0   61.49   23.20
  -3  23   0   81.39   27.40
   3  23   0   83.89   26.80
  -3  23   0   82.69   23.10
   3  23   0   50.69   23.70
  -3  23   0   87.39   23.50
  -3  23   0  110.09   29.50
  -3  23   0  106.19   21.30
  -3  23   0   71.99   26.20
   3  23   0   51.29   22.10
   3  23   0   79.99   18.20
   3  23   0   88.09   24.10
   3  23   0   53.29   24.80
  -3  23   0   70.09   25.30
   4 -23   0  189.88   28.30
   4 -23   0  197.98   31.60
   4 -23   0  232.68   30.80
  -4 -23   0  195.48   36.70
   4 -23   0  225.68   30.40
  -4 -23   0  234.98   30.40
  -4 -23   0  210.38   30.50
  -4 -23   0  214.28   26.80
  -4 -23   0  228.58   34.00
  -4 -23   0  248.58   27.70
   4 -23   0  213.58   30.50
   4 -23   0  185.48   31.60
   4  23   0  179.28   33.80
  -4  23   0  267.47   32.70
   4  23   0  234.48   33.50
   4  23   0  225.78   33.70
   4  23   0  206.58   32.60
  -4  23   0  256.47   35.10
  -4  23   0  213.18   33.00
   4  23   0  217.98   34.30
   4  23   0  260.87   33.90
  -4  23   0  218.88   35.80
  -4  23   0  175.58   32.80
  -4  23   0  195.28   31.10
  -4  23   0  248.08   33.50
   5 -23   0  450.55   41.30
   5 -23   0  437.36   38.10
   5 -23   0  442.26   37.00
   5 -23   0  431.26   43.80
  -5 -23   0  362.76   48.40
  -5 -23   0  391.16   42.10
   5 -23   0  516.55   47.60
   5 -23   0  419.86   51.29
  -5 -23   0  432.86   39.30
  -5 -23   0  486.15   40.60
   5  23   0  472.85   48.60
   5  23   0  432.56   41.40
  -5  23   0  508.35   51.29
  -5  23   0  439.46   43.20
   5  23   0  384.96   43.10
   5  23   0  469.75   46.40
  -5  23   0  528.45   45.10
   5  23   0  427.36   42.00
   5  23   0  394.66   45.00
  -5  23   0  552.14   55.09
  -5  23   0  345.47   40.40
  -5  23   0  434.86   44.50
  -5  23   0  434.76   43.70
  -6 -23   0   39.70   20.40
  -6 -23   0   45.00   22.60
   6 -23   0   44.60   21.50
   6 -23   0   83.09   25.80
  -6 -23   0   54.69   29.70
   6 -23   0   47.60   19.00
   6 -23   0   31.20   23.70
   6 -23   0   54.39   20.90
  -6 -23   0   51.99   23.40
  -6  23   0   14.50   20.90
   6  23   0   22.30   19.20
   6  23   0   22.10   20.30
  -6  23   0   44.60   21.70
  -6  23   0   66.29   24.90
  -6  23   0   80.99   24.80
   6  23   0   48.30   22.80
  -6  23   0   47.40   26.00
   6  23   0   24.40   25.50
   6  23   0   37.90   21.40
   6  23   0   44.00   25.10
  -7 -23   0   81.49   24.20
   7 -23   0  101.49   30.10
   7 -23   0  121.69   28.30
   7 -23   0  113.89   24.90
  -7 -23   0  103.99   23.90
  -7 -23   0   68.09   31.70
   7 -23   0  117.79   28.30
  -7 -23   0  115.89   27.00
   7 -23   0  105.39   23.50
   7  23   0  109.99   27.60
  -7  23   0   80.39   26.40
  -7  23   0  105.39   27.30
   7  23   0  105.79   24.90
   7  23   0   76.19   35.10
  -7  23   0  121.59   27.90
  -7  23   0   92.49   27.00
   7  23   0  137.29   28.30
  -7  23   0   74.89   26.70
   7  23   0  129.69   27.10
   7  23   0  144.29   29.50
   8 -23   0   43.10   20.90
   8 -23   0   63.29   25.50
   8 -23   0    3.50   19.00
   8 -23   0   18.30   16.10
  -8 -23   0   59.69   31.60
  -8 -23   0   21.80   21.20
   8 -23   0   37.50   20.40
  -8 -23   0   38.60   18.30
  -8 -23   0   49.99   20.60
  -8  23   0   51.09   22.60
  -8  23   0   46.60   24.50
   8  23   0   57.09   24.50
   8  23   0   15.20   19.10
   8  23   0   29.50   21.10
   8  23   0    1.80   18.50
  -8  23   0   35.90   23.70
  -8  23   0   52.69   24.40
   9 -23   0   51.09   23.80
   9 -23   0  110.99   27.80
   9 -23   0   44.90   26.00
   9 -23   0  148.09   28.10
  -9 -23   0   60.69   23.60
  -9 -23   0  135.69   36.70
   9 -23   0   61.49   20.60
  -9  23   0  127.19   31.40
  -9  23   0   98.19   28.30
   9  23   0  131.29   28.80
   9  23   0  163.78   30.30
  -9  23   0  134.59   32.30
   9  23   0  124.59   29.40
   9  23   0  130.89   30.20
  10 -23   0  188.78   35.40
  10 -23   0  189.68   30.40
  10 -23   0  250.17   40.40
 -10 -23   0  229.38   43.90
 -10 -23   0  141.79   31.50
  10 -23   0  205.58   37.20
  10 -23   0  171.18   30.20
  10  23   0  217.78   35.70
  10  23   0  231.88   36.70
  10  23   0  184.98   33.80
  10  23   0  164.08   34.30
 -10  23   0  132.99   33.70
 -10  23   0  234.58   39.50
  10  23   0  231.78   37.30
 -10  23   0  208.68   40.50
  11 -23   0   47.30   22.40
  11 -23   0  -24.90   14.30
  11 -23   0    5.00   20.20
  11 -23   0    4.90   23.70
  11 -23   0  -16.80   19.80
  11  23   0   11.40   22.10
 -11  23   0  -13.70   21.80
  11  23   0   -8.40   21.10
  11  23   0   40.80   25.60
  11  23   0    8.90   33.40
 -11  23   0   32.20   25.90
   0 -24   0  381.86   39.80
   0 -24   0  380.46   42.80
   0 -24   0  428.86   36.70
   0 -24   0  422.96   37.10
   0 -24   0  482.35   47.80
   0 -24   0  473.15   47.00
   0  24   0  500.95   34.10
   0  24   0  502.95   38.60
   0  24   0  312.37   41.30
   0  24   0  368.46   43.20
   0  24   0  416.16   37.40
   0  24   0  373.36   39.90
   0  24   0  374.86   45.90
   0  24   0  506.35   49.40
  -1 -24   0 1102.09   72.19
   1 -24   0 1072.29   67.59
   1 -24   0 1046.10   64.69
  -1 -24   0 1246.48   66.59
  -1 -24   0 1211.98   67.89
  -1 -24   0 1218.78   61.99
   1 -24   0 1238.88   70.29
   1 -24   0 1101.49   61.19
   1 -24   0 1044.00   68.09
  -1 -24   0 1242.28   61.99
   1 -24   0 1134.89   61.09
  -1 -24   0 1057.99   66.99
   1  24   0 1146.89   56.29
   1  24   0 1175.68   69.29
   1  24   0 1132.49   71.49
  -1  24   0 1108.49   72.29
  -1  24   0 1127.39   70.99
  -1  24   0 1056.19   64.79
   1  24   0 1105.19   66.59
  -1  24   0 1123.89   73.59
   1  24   0 1273.57   62.49
   1  24   0 1136.19   69.99
  -1  24   0 1012.80   65.79
   1  24   0 1134.79   60.39
   1  24   0 1130.09   68.59
  -1  24   0 1147.89   62.69
  -1  24   0 1238.68   60.29
  -1  24   0 1151.28   62.59
   1  24   0 1098.79   66.99
  -2 -24   0   13.30   24.00
  -2 -24   0   35.80   21.80
  -2 -24   0   21.80   17.70
   2 -24   0   34.80   21.80
   2 -24   0    2.90   18.30
  -2 -24   0   40.20   23.50
   2 -24   0   20.00   21.70
  -2 -24   0   14.20   23.60
   2 -24   0    8.80   17.50
  -2 -24   0   28.10   17.40
   2 -24   0   36.30   21.60
   2 -24   0   25.50   17.60
   2  24   0  -10.90   17.00
  -2  24   0   35.40   20.60
  -2  24   0   15.60   22.40
   2  24   0    8.90   21.70
  -2  24   0   24.20   16.70
  -2  24   0   43.00   26.40
   2  24   0   30.90   21.70
  -2  24   0   24.60   20.10
  -2  24   0   28.70   20.70
   2  24   0   44.10   17.10
   2  24   0   51.19   23.60
  -2  24   0    0.40   21.50
   2  24   0   -3.20   20.00
   2  24   0    6.20   23.20
   2  24   0    7.60   15.20
  -2  24   0    4.70   18.40
  -3 -24   0  126.19   32.30
   3 -24   0  124.19   27.40
  -3 -24   0  141.89   27.80
   3 -24   0  188.28   30.20
   3 -24   0   88.89   26.30
   3 -24   0  119.79   23.80
   3 -24   0  118.49   24.40
  -3 -24   0  124.09   34.70
  -3 -24   0  111.19   28.70
  -3 -24   0  199.18   31.40
   3 -24   0  140.19   31.90
  -3  24   0  157.98   32.00
   3  24   0  135.09   30.20
  -3  24   0  188.18   32.70
  -3  24   0  155.88   30.60
   3  24   0  178.98   32.00
  -3  24   0  131.79   25.80
   3  24   0  151.48   31.00
  -3  24   0  151.98   32.60
  -3  24   0  134.19   26.70
   3  24   0  127.79   21.90
  -3  24   0  164.68   28.60
   3  24   0  171.58   29.50
   3  24   0  162.58   31.30
   3  24   0  128.29   27.90
   3  24   0  175.28   23.70
  -4 -24   0   -6.80   19.70
  -4 -24   0  -16.40   27.30
  -4 -24   0   19.10   21.30
   4 -24   0   22.60   16.30
   4 -24   0   -0.80   19.40
  -4 -24   0   21.00   21.10
   4 -24   0    0.40   16.60
   4 -24   0    5.90   16.20
   4 -24   0   46.90   20.80
  -4  24   0   42.80   22.00
   4  24   0    8.40   23.20
  -4  24   0   20.40   18.00
   4  24   0   15.30   19.70
   4  24   0   24.10   21.10
  -4  24   0   24.20   19.70
  -4  24   0   25.50   24.60
  -4  24   0   16.90   20.60
   4  24   0   24.20   23.50
  -4  24   0   27.10   25.00
  -4  24   0   11.00   18.60
   4  24   0   62.79   25.80
   4  24   0   39.70   22.40
  -5 -24   0   13.90   20.30
   5 -24   0    4.80   18.90
  -5 -24   0   -6.20   18.10
   5 -24   0   -1.30   17.70
   5 -24   0    1.30   18.60
   5 -24   0   -0.40   16.90
  -5 -24   0  -23.00   18.00
   5 -24   0    1.60   16.70
  -5 -24   0  -10.60   24.70
   5  24   0    5.00   21.20
  -5  24   0  -20.80   21.60
  -5  24   0    3.00   19.30
   5  24   0   -6.40   19.40
  -5  24   0   31.50   20.00
  -5  24   0  -10.30   16.60
   5  24   0   29.40   22.50
  -5  24   0   20.20   22.50
   5  24   0  -20.70   19.90
  -5  24   0  -19.90   14.30
   5  24   0  -12.40   17.10
  -5  24   0   -1.60   18.70
   6 -24   0   10.40   19.50
   6 -24   0   -6.50   15.40
  -6 -24   0   27.30   18.60
  -6 -24   0  -16.90   17.90
   6 -24   0    1.50   15.10
   6 -24   0    6.70   17.70
  -6 -24   0    8.10   20.60
  -6 -24   0  -10.00   25.30
   6 -24   0   -1.10   21.80
   6  24   0   24.10   21.10
   6  24   0  -14.80   22.80
  -6  24   0   -6.60   18.60
   6  24   0    8.00   18.80
  -6  24   0   18.30   21.80
  -6  24   0    2.00   18.70
   6  24   0  -36.00   13.80
   6  24   0    1.50   18.70
  -6  24   0   24.90   24.60
  -6  24   0   -7.90   18.70
  -7 -24   0   50.79   22.90
   7 -24   0   78.29   22.30
   7 -24   0   22.00   18.90
   7 -24   0   71.09   26.00
   7 -24   0   45.90   23.40
  -7 -24   0   25.50   17.10
  -7 -24   0   23.10   31.50
  -7 -24   0   48.80   23.10
   7 -24   0   43.70   22.50
   7  24   0   53.59   24.30
  -7  24   0   65.49   28.30
   7  24   0   35.80   41.90
  -7  24   0   44.80   25.90
  -7  24   0    5.50   19.30
   7  24   0   35.90   23.90
   7  24   0   59.69   23.20
  -7  24   0   49.80   27.10
   7  24   0   22.30   19.50
  -8 -24   0  223.48   32.90
   8 -24   0  194.18   29.60
   8 -24   0  218.28   36.10
   8 -24   0  210.38   37.20
   8 -24   0  246.48   33.50
  -8 -24   0  286.37   33.80
  -8 -24   0  287.47   47.50
   8 -24   0  256.57   37.70
  -8 -24   0  238.78   35.50
   8  24   0  233.98   39.00
  -8  24   0  206.08   45.90
   8  24   0  281.47   39.30
   8  24   0  280.47   40.40
   8  24   0  174.98   31.10
  -8  24   0  268.27   36.90
   8  24   0  170.38   32.00
  -8  24   0  250.57   38.30
  -8  24   0  194.08   38.10
   9 -24   0   22.20   22.40
   9 -24   0   -4.20   15.30
  -9 -24   0   56.19   32.50
   9 -24   0   19.60   21.70
  -9 -24   0   33.10   22.80
   9 -24   0   -0.20   16.20
   9 -24   0   27.90   22.30
   9  24   0   25.60   25.60
  -9  24   0   -3.20   22.00
   9  24   0  -26.30   17.40
   9  24   0   10.50   22.40
  -9  24   0   -7.40   20.20
   9  24   0   -2.90   23.00
   9  24   0   11.90   25.10
  -9  24   0   -5.90   22.60
  10 -24   0   97.79   26.80
  10 -24   0  160.98   36.30
  10 -24   0  130.89   30.10
  10 -24   0  143.59   33.50
  10 -24   0   89.29   30.40
 -10 -24   0   96.29   42.00
 -10  24   0  131.69   36.50
  10  24   0  114.99   30.10
 -10  24   0   50.09   30.00
 -10  24   0  190.48   37.00
  10  24   0  113.99   29.90
  10  24   0   97.89   32.30
  10  24   0  164.28   34.20
  10  24   0   85.89   27.20
  11 -24   0   11.80   18.70
 -11 -24   0   -3.90   22.50
 -11 -24   0   95.89   38.50
  11 -24   0   31.90   24.80
  11 -24   0  -34.60   20.50
  11 -24   0  -12.60   18.60
  11  24   0   36.50   28.20
  11  24   0   -3.70   21.50
 -11  24   0   -7.40   24.50
  11  24   0   -0.20   23.60
 -11  24   0   31.60   26.80
  11  24   0   53.39   28.60
 -11  24   0   35.30   28.50
   0 -25   0  -31.90   20.20
   0 -25   0   14.30   20.20
   0 -25   0    9.50   17.80
   0 -25   0  -34.20   21.00
   0 -25   0    3.90   22.20
   0 -25   0   10.70   18.80
   0  25   0    2.40   18.80
   0  25   0    7.60   22.20
   0  25   0   12.10   22.50
   0  25   0   28.00   18.70
   0  25   0   11.70   14.30
   0  25   0   20.60   23.50
   0  25   0   21.20   22.90
[truncated: 11,319,130 more chars]
